# Supplementary material for: Gut microbiota does not play a mediating role in the causal association between inflammatory bowel disease and several its associated extraintestinal manifestations: a Mendelian randomization study
Source: Front Immunol. 2024 Jan 15;14:1296889. doi: 10.3389/fimmu.2023.1296889 (PMC10822939; doi:10.3389/fimmu.2023.1296889)
Supplement: Supplementary file 1 [file DataSheet_1.zip]

Archive with 16 entries (12 files):
- SNPs/
- SNPs/gut microbiota and IBD-related EIMs/
- SNPs/gut microbiota and IBD-related EIMs/SNP_gut microbiota and Ankylosing spondylitis.xlsx
- SNPs/gut microbiota and IBD-related EIMs/SNP_gut microbiota and Atopic dermatitis.xlsx
- SNPs/gut microbiota and IBD-related EIMs/SNP_gut microbiota and Interstitial lung disease.xlsx
- SNPs/gut microbiota and IBD-related EIMs/SNP_gut microbiota and Iridocyclitis.xlsx
- SNPs/gut microbiota and IBD-related EIMs/SNP_gut microbiota and Primary biliary cholangitis.xlsx
- SNPs/gut microbiota and IBD-related EIMs/SNP_gut microbiota and Primary sclerosing cholangitis.xlsx
- SNPs/gut microbiota and IBD-related EIMs/SNP_gut microbiota and Psoriatic arthropathies.xlsx
- SNPs/gut microbiota and IBD-related EIMs/SNP_gut microbiota and Sarcoidosis.xlsx
- SNPs/IBD and gut microbiota/
- SNPs/IBD and gut microbiota/SNP_IBD and gut microbiota.xlsx
- SNPs/IBD and IBD-related Extraintestinal manifestations/
- SNPs/IBD and IBD-related Extraintestinal manifestations/SNP_IBD and IBD-raleated EIMs.xlsx
- Supplementary Data Sheet 1.docx
- Supplementary tables.xlsx
