# Supplementary material for: Gut microbiota does not play a mediating role in the causal association between inflammatory bowel disease and several its associated extraintestinal manifestations: a Mendelian randomization study
Source: Front Immunol. 2024 Jan 15;14:1296889. doi: 10.3389/fimmu.2023.1296889 (PMC10822939; doi:10.3389/fimmu.2023.1296889)
Supplement: Supplementary file 1 [file DataSheet_1.zip › SNPs/gut microbiota and IBD-related EIMs/SNP_gut microbiota and Ankylosing spondylitis.xlsx]

## Sheet: ebi-a-GCST90017118-dat_Sheet 1
SNP	effect_allele.exposure	other_allele.exposure	effect_allele.outcome	other_allele.outcome	beta.exposure	beta.outcome	eaf.exposure	eaf.outcome	remove	palindromic	ambiguous	id.outcome	chr	pos	se.outcome	samplesize.outcome	pval.outcome	outcome	originalname.outcome	outcome.deprecated	mr_keep.outcome	data_source.outcome	chr.exposure	pos.exposure	se.exposure	pval.exposure	samplesize.exposure	id.exposure	exposure	mr_keep.exposure	pval_origin.exposure	data_source.exposure	CHR	A1	A2	MAF	NCHROBS	type	action	mr_keep
rs11252894	A	C	A	C	0.0784055	-0.0306	0.1978	0.2398	FALSE	FALSE	FALSE	finn-b-M13_ANKYLOSPON	10	5073050	0.0438		0.4845	Ankylosing spondylitis || id:finn-b-M13_ANKYLOSPON	Ankylosing spondylitis	Ankylosing spondylitis || ||	TRUE	igd	10	5073050	0.0162769	1.10555e-06	14306	ebi-a-GCST90017118	|| id:ebi-a-GCST90017118	TRUE	reported	igd	10	A	C	0.1978	1006	raw	3	TRUE
rs117107102	A	G	A	G	0.204283	0.0758	0.04473	0.04753	FALSE	FALSE	FALSE	finn-b-M13_ANKYLOSPON	18	49473635	0.0879		0.3886	Ankylosing spondylitis || id:finn-b-M13_ANKYLOSPON	Ankylosing spondylitis	Ankylosing spondylitis || ||	TRUE	igd	18	49473635	0.0427565	2.67935e-06	14306	ebi-a-GCST90017118	|| id:ebi-a-GCST90017118	TRUE	reported	igd	18	A	G	0.04473	1006	raw	3	TRUE
rs11729256	T	C	T	C	0.0696984	0.0068	0.2386	0.1696	FALSE	FALSE	FALSE	finn-b-M13_ANKYLOSPON	4	95027272	0.0496		0.8915	Ankylosing spondylitis || id:finn-b-M13_ANKYLOSPON	Ankylosing spondylitis	Ankylosing spondylitis || ||	TRUE	igd	4	95027272	0.0146953	2.23404e-06	14306	ebi-a-GCST90017118	|| id:ebi-a-GCST90017118	TRUE	reported	igd	4	T	C	0.2386	1006	raw	3	TRUE
rs12512971	A	C	A	C	0.171057	-0.0003	0.04871	0.07824	FALSE	FALSE	FALSE	finn-b-M13_ANKYLOSPON	4	16548975	0.0692		0.9963	Ankylosing spondylitis || id:finn-b-M13_ANKYLOSPON	Ankylosing spondylitis	Ankylosing spondylitis || ||	TRUE	igd	4	16548975	0.0398053	9.81386e-06	14306	ebi-a-GCST90017118	|| id:ebi-a-GCST90017118	TRUE	reported	igd	4	A	C	0.04871	1006	raw	3	TRUE
rs12908520	G	A	G	A	0.0594916	0.0057	0.4563	0.4272	FALSE	FALSE	FALSE	finn-b-M13_ANKYLOSPON	15	97570657	0.0376		0.8796	Ankylosing spondylitis || id:finn-b-M13_ANKYLOSPON	Ankylosing spondylitis	Ankylosing spondylitis || ||	TRUE	igd	15	97570657	0.012823	3.40447e-06	14306	ebi-a-GCST90017118	|| id:ebi-a-GCST90017118	TRUE	reported	igd	15	G	A	0.4563	1006	raw	3	TRUE
rs2602429	T	C	T	C	-0.0764148	-0.0664	0.7783	0.739	FALSE	FALSE	FALSE	finn-b-M13_ANKYLOSPON	16	81063149	0.0425		0.1176	Ankylosing spondylitis || id:finn-b-M13_ANKYLOSPON	Ankylosing spondylitis	Ankylosing spondylitis || ||	TRUE	igd	16	81063149	0.0153487	8.71044e-07	14306	ebi-a-GCST90017118	|| id:ebi-a-GCST90017118	TRUE	reported	igd	16	C	T	0.2217	1006	corrected	3	TRUE
rs3995795	C	T	C	T	0.0610914	0.009	0.3181	0.4016	FALSE	FALSE	FALSE	finn-b-M13_ANKYLOSPON	10	11389614	0.0383		0.8134	Ankylosing spondylitis || id:finn-b-M13_ANKYLOSPON	Ankylosing spondylitis	Ankylosing spondylitis || ||	TRUE	igd	10	11389614	0.0138592	9.7221e-06	14306	ebi-a-GCST90017118	|| id:ebi-a-GCST90017118	TRUE	reported	igd	10	C	T	0.3181	1006	raw	3	TRUE
rs45598138	C	A	C	A	-0.143901	-0.1272	0.05169	0.02541	FALSE	FALSE	FALSE	finn-b-M13_ANKYLOSPON	1	55522083	0.1189		0.2848	Ankylosing spondylitis || id:finn-b-M13_ANKYLOSPON	Ankylosing spondylitis	Ankylosing spondylitis || ||	TRUE	igd	1	55522083	0.03054	2.19129e-06	14306	ebi-a-GCST90017118	|| id:ebi-a-GCST90017118	TRUE	reported	igd	1	C	A	0.05169	1006	raw	3	TRUE
rs61779207	G	A	G	A	-0.0755253	-0.0079	0.1779	0.2233	FALSE	FALSE	FALSE	finn-b-M13_ANKYLOSPON	1	41074472	0.0448		0.8601	Ankylosing spondylitis || id:finn-b-M13_ANKYLOSPON	Ankylosing spondylitis	Ankylosing spondylitis || ||	TRUE	igd	1	41074472	0.0164385	5.27971e-06	14306	ebi-a-GCST90017118	|| id:ebi-a-GCST90017118	TRUE	reported	igd	1	G	A	0.1779	1006	raw	3	TRUE
rs74542928	T	C	T	C	0.115994	-0.0207	0.07853	0.04796	FALSE	FALSE	FALSE	finn-b-M13_ANKYLOSPON	4	100544188	0.087		0.8119	Ankylosing spondylitis || id:finn-b-M13_ANKYLOSPON	Ankylosing spondylitis	Ankylosing spondylitis || ||	TRUE	igd	4	100544188	0.0231324	4.08376e-07	14306	ebi-a-GCST90017118	|| id:ebi-a-GCST90017118	TRUE	reported	igd	4	T	C	0.07853	1006	raw	3	TRUE
rs76430504	T	C	T	C	-0.11753	-0.1316	0.05567	0.04879	FALSE	FALSE	FALSE	finn-b-M13_ANKYLOSPON	5	40438158	0.086		0.1258	Ankylosing spondylitis || id:finn-b-M13_ANKYLOSPON	Ankylosing spondylitis	Ankylosing spondylitis || ||	TRUE	igd	5	40438158	0.025458	3.49559e-06	14306	ebi-a-GCST90017118	|| id:ebi-a-GCST90017118	TRUE	reported	igd	5	T	C	0.05567	1006	raw	3	TRUE
rs9349825	A	G	A	G	-0.0660243	-0.0178	0.2793	0.1899	FALSE	FALSE	FALSE	finn-b-M13_ANKYLOSPON	6	56341481	0.0476		0.708401	Ankylosing spondylitis || id:finn-b-M13_ANKYLOSPON	Ankylosing spondylitis	Ankylosing spondylitis || ||	TRUE	igd	6	56341481	0.0143911	6.2748e-06	14306	ebi-a-GCST90017118	|| id:ebi-a-GCST90017118	TRUE	reported	igd	6	A	G	0.2793	1006	raw	3	TRUE

## Sheet: ebi-a-GCST90017117-dat_Sheet 1
SNP	effect_allele.exposure	other_allele.exposure	effect_allele.outcome	other_allele.outcome	beta.exposure	beta.outcome	eaf.exposure	eaf.outcome	remove	palindromic	ambiguous	id.outcome	chr	pos	se.outcome	samplesize.outcome	pval.outcome	outcome	originalname.outcome	outcome.deprecated	mr_keep.outcome	data_source.outcome	chr.exposure	pos.exposure	se.exposure	pval.exposure	samplesize.exposure	id.exposure	exposure	mr_keep.exposure	pval_origin.exposure	data_source.exposure	CHR	A1	A2	MAF	NCHROBS	type	action	mr_keep
rs10108398	G	A	G	A	0.0769142	0.0017	0.2913	0.2754	FALSE	FALSE	FALSE	finn-b-M13_ANKYLOSPON	8	59440824	0.0416		0.9678	Ankylosing spondylitis || id:finn-b-M13_ANKYLOSPON	Ankylosing spondylitis	Ankylosing spondylitis || ||	TRUE	igd	8	59440824	0.0153953	1.09001e-06	14306	ebi-a-GCST90017117	|| id:ebi-a-GCST90017117	TRUE	reported	igd	8	G	A	0.2913	1006	raw	3	TRUE
rs11890098	A	G	A	G	0.074438	-0.0161	0.2555	0.2778	FALSE	FALSE	FALSE	finn-b-M13_ANKYLOSPON	2	157532549	0.0415		0.6974	Ankylosing spondylitis || id:finn-b-M13_ANKYLOSPON	Ankylosing spondylitis	Ankylosing spondylitis || ||	TRUE	igd	2	157532549	0.0153389	9.56577e-07	14306	ebi-a-GCST90017117	|| id:ebi-a-GCST90017117	TRUE	reported	igd	2	A	G	0.2555	1006	raw	3	TRUE
rs12566890	T	G	T	G	-0.101147	-0.015	0.09543	0.1322	FALSE	FALSE	FALSE	finn-b-M13_ANKYLOSPON	1	61850864	0.0555		0.786799	Ankylosing spondylitis || id:finn-b-M13_ANKYLOSPON	Ankylosing spondylitis	Ankylosing spondylitis || ||	TRUE	igd	1	61850864	0.0230978	3.65098e-06	14306	ebi-a-GCST90017117	|| id:ebi-a-GCST90017117	TRUE	reported	igd	1	T	G	0.09543	1006	raw	3	TRUE
rs17214486	C	A	C	A	0.06099	-0.0123	0.4016	0.3246	FALSE	FALSE	FALSE	finn-b-M13_ANKYLOSPON	14	97159674	0.04		0.758901	Ankylosing spondylitis || id:finn-b-M13_ANKYLOSPON	Ankylosing spondylitis	Ankylosing spondylitis || ||	TRUE	igd	14	97159674	0.0135623	6.60861e-06	14306	ebi-a-GCST90017117	|| id:ebi-a-GCST90017117	TRUE	reported	igd	14	C	A	0.4016	1006	raw	3	TRUE
rs2464826	A	C	A	C	0.0944239	0.0243	0.1262	0.1129	FALSE	FALSE	FALSE	finn-b-M13_ANKYLOSPON	7	79490250	0.0589		0.6804	Ankylosing spondylitis || id:finn-b-M13_ANKYLOSPON	Ankylosing spondylitis	Ankylosing spondylitis || ||	TRUE	igd	7	79490250	0.0211806	8.39499e-06	14306	ebi-a-GCST90017117	|| id:ebi-a-GCST90017117	TRUE	reported	igd	7	A	C	0.1262	1006	raw	3	TRUE
rs28537087	G	A	G	A	0.0820873	-0.054	0.164	0.2486	FALSE	FALSE	FALSE	finn-b-M13_ANKYLOSPON	15	95309676	0.0433		0.2117	Ankylosing spondylitis || id:finn-b-M13_ANKYLOSPON	Ankylosing spondylitis	Ankylosing spondylitis || ||	TRUE	igd	15	95309676	0.0188312	8.07402e-06	14306	ebi-a-GCST90017117	|| id:ebi-a-GCST90017117	TRUE	reported	igd	15	G	A	0.164	1006	raw	3	TRUE
rs3768491	G	A	G	A	0.0681052	-0.0208	0.7137	0.7113	FALSE	FALSE	FALSE	finn-b-M13_ANKYLOSPON	1	109965986	0.0409		0.6105	Ankylosing spondylitis || id:finn-b-M13_ANKYLOSPON	Ankylosing spondylitis	Ankylosing spondylitis || ||	TRUE	igd	1	109965986	0.0149061	4.2335e-06	14306	ebi-a-GCST90017117	|| id:ebi-a-GCST90017117	TRUE	reported	igd	1	A	G	0.2863	1006	corrected	3	TRUE
rs4885016	C	T	C	T	0.0819606	-0.0202	0.8429	0.8659	FALSE	FALSE	FALSE	finn-b-M13_ANKYLOSPON	13	73170489	0.0548		0.713099	Ankylosing spondylitis || id:finn-b-M13_ANKYLOSPON	Ankylosing spondylitis	Ankylosing spondylitis || ||	TRUE	igd	13	73170489	0.0181628	7.26993e-06	14306	ebi-a-GCST90017117	|| id:ebi-a-GCST90017117	TRUE	reported	igd	13	T	C	0.1571	1006	corrected	3	TRUE
rs6043847	T	C	T	C	-0.114937	-0.0158	0.06958	0.05902	FALSE	FALSE	FALSE	finn-b-M13_ANKYLOSPON	20	16259524	0.0792		0.8416	Ankylosing spondylitis || id:finn-b-M13_ANKYLOSPON	Ankylosing spondylitis	Ankylosing spondylitis || ||	TRUE	igd	20	16259524	0.0248606	4.55481e-06	14306	ebi-a-GCST90017117	|| id:ebi-a-GCST90017117	TRUE	reported	igd	20	T	C	0.06958	1006	raw	3	TRUE
rs72901605	T	C	T	C	-0.0841852	0.0655	0.1859	0.1147	FALSE	FALSE	FALSE	finn-b-M13_ANKYLOSPON	11	47103877	0.0588		0.265	Ankylosing spondylitis || id:finn-b-M13_ANKYLOSPON	Ankylosing spondylitis	Ankylosing spondylitis || ||	TRUE	igd	11	47103877	0.0178119	3.25792e-06	14306	ebi-a-GCST90017117	|| id:ebi-a-GCST90017117	TRUE	reported	igd	11	T	C	0.1859	1006	raw	3	TRUE
rs74603314	T	C	T	C	0.221639	-0.0508	0.04573	0.04037	FALSE	FALSE	FALSE	finn-b-M13_ANKYLOSPON	14	46519718	0.0952		0.594101	Ankylosing spondylitis || id:finn-b-M13_ANKYLOSPON	Ankylosing spondylitis	Ankylosing spondylitis || ||	TRUE	igd	14	46519718	0.0462918	1.5569e-06	14306	ebi-a-GCST90017117	|| id:ebi-a-GCST90017117	TRUE	reported	igd	14	T	C	0.04573	1006	raw	3	TRUE
rs78169027	A	G	A	G	-0.108283	-0.0745	0.1083	0.06174	FALSE	FALSE	FALSE	finn-b-M13_ANKYLOSPON	11	108439087	0.0787		0.3437	Ankylosing spondylitis || id:finn-b-M13_ANKYLOSPON	Ankylosing spondylitis	Ankylosing spondylitis || ||	TRUE	igd	11	108439087	0.0237289	5.87611e-06	14306	ebi-a-GCST90017117	|| id:ebi-a-GCST90017117	TRUE	reported	igd	11	A	G	0.1083	1006	raw	3	TRUE

## Sheet: ebi-a-GCST90017116-dat_Sheet 1
SNP	effect_allele.exposure	other_allele.exposure	effect_allele.outcome	other_allele.outcome	beta.exposure	beta.outcome	eaf.exposure	eaf.outcome	remove	palindromic	ambiguous	id.outcome	chr	pos	se.outcome	samplesize.outcome	pval.outcome	outcome	originalname.outcome	outcome.deprecated	mr_keep.outcome	data_source.outcome	chr.exposure	pos.exposure	se.exposure	pval.exposure	samplesize.exposure	id.exposure	exposure	mr_keep.exposure	pval_origin.exposure	data_source.exposure	CHR	A1	A2	MAF	NCHROBS	type	action	mr_keep
rs10750258	C	A	C	A	0.0491248	-0.0476	0.6064	0.6332	FALSE	FALSE	FALSE	finn-b-M13_ANKYLOSPON	11	123997498	0.0386		0.2168	Ankylosing spondylitis || id:finn-b-M13_ANKYLOSPON	Ankylosing spondylitis	Ankylosing spondylitis || ||	TRUE	igd	11	123997498	0.010824	8.71907e-06	14306	ebi-a-GCST90017116	|| id:ebi-a-GCST90017116	TRUE	reported	igd	11	A	C	0.3936	1006	corrected	3	TRUE
rs11126162	T	C	T	C	-0.0770689	-0.0647	0.08847	0.08348	FALSE	FALSE	FALSE	finn-b-M13_ANKYLOSPON	2	68086034	0.0672		0.3355	Ankylosing spondylitis || id:finn-b-M13_ANKYLOSPON	Ankylosing spondylitis	Ankylosing spondylitis || ||	TRUE	igd	2	68086034	0.0187079	9.25977e-06	14306	ebi-a-GCST90017116	|| id:ebi-a-GCST90017116	TRUE	reported	igd	2	T	C	0.08847	1006	raw	3	TRUE
rs11715072	G	A	G	A	-0.0519289	0.1412	0.2893	0.3014	FALSE	FALSE	FALSE	finn-b-M13_ANKYLOSPON	3	53720793	0.0406		0.000503605	Ankylosing spondylitis || id:finn-b-M13_ANKYLOSPON	Ankylosing spondylitis	Ankylosing spondylitis || ||	TRUE	igd	3	53720793	0.0115246	6.90415e-06	14306	ebi-a-GCST90017116	|| id:ebi-a-GCST90017116	TRUE	reported	igd	3	G	A	0.2893	1006	raw	3	TRUE
rs12150865	C	T	C	T	0.0511615	-0.0082	0.4751	0.4864	FALSE	FALSE	FALSE	finn-b-M13_ANKYLOSPON	19	43505320	0.037		0.8246	Ankylosing spondylitis || id:finn-b-M13_ANKYLOSPON	Ankylosing spondylitis	Ankylosing spondylitis || ||	TRUE	igd	19	43505320	0.0106407	1.54085e-06	14306	ebi-a-GCST90017116	|| id:ebi-a-GCST90017116	TRUE	reported	igd	19	C	T	0.4751	1006	raw	3	TRUE
rs12467198	C	T	C	T	0.0498267	0.0673	0.3419	0.4471	FALSE	FALSE	FALSE	finn-b-M13_ANKYLOSPON	2	124872681	0.0375		0.0730197	Ankylosing spondylitis || id:finn-b-M13_ANKYLOSPON	Ankylosing spondylitis	Ankylosing spondylitis || ||	TRUE	igd	2	124872681	0.011138	6.30667e-06	14306	ebi-a-GCST90017116	|| id:ebi-a-GCST90017116	TRUE	reported	igd	2	C	T	0.3419	1006	raw	3	TRUE
rs2347697	G	T	G	T	0.0502281	0.0606	0.3181	0.3097	FALSE	FALSE	FALSE	finn-b-M13_ANKYLOSPON	7	134388240	0.0402		0.1314	Ankylosing spondylitis || id:finn-b-M13_ANKYLOSPON	Ankylosing spondylitis	Ankylosing spondylitis || ||	TRUE	igd	7	134388240	0.0108968	4.26914e-06	14306	ebi-a-GCST90017116	|| id:ebi-a-GCST90017116	TRUE	reported	igd	7	G	T	0.3181	1006	raw	3	TRUE
rs2532663	A	G	A	G	0.125578	-0.0782	0.93738	0.8983	FALSE	FALSE	FALSE	finn-b-M13_ANKYLOSPON	10	119247234	0.062		0.2074	Ankylosing spondylitis || id:finn-b-M13_ANKYLOSPON	Ankylosing spondylitis	Ankylosing spondylitis || ||	TRUE	igd	10	119247234	0.0258034	7.4681e-07	14306	ebi-a-GCST90017116	|| id:ebi-a-GCST90017116	TRUE	reported	igd	10	G	A	0.06262	1006	corrected	3	TRUE
rs312757	G	C	G	C	0.0517269	0.0586	0.7018	0.5867	FALSE	TRUE	FALSE	finn-b-M13_ANKYLOSPON	17	68347701	0.0377		0.1202	Ankylosing spondylitis || id:finn-b-M13_ANKYLOSPON	Ankylosing spondylitis	Ankylosing spondylitis || ||	TRUE	igd	17	68347701	0.0112854	4.83905e-06	14306	ebi-a-GCST90017116	|| id:ebi-a-GCST90017116	TRUE	reported	igd	17	C	G	0.2982	1006	corrected	3	FALSE
rs3890996	G	T	G	T	0.0474614	-0.002	0.4612	0.5354	FALSE	FALSE	FALSE	finn-b-M13_ANKYLOSPON	22	20301800	0.0373		0.9576	Ankylosing spondylitis || id:finn-b-M13_ANKYLOSPON	Ankylosing spondylitis	Ankylosing spondylitis || ||	TRUE	igd	22	20301800	0.0105645	6.94656e-06	14306	ebi-a-GCST90017116	|| id:ebi-a-GCST90017116	TRUE	reported	igd	22	G	T	0.4612	1006	raw	3	TRUE
rs4340090	C	T	C	T	-0.0668162	-0.055	0.1252	0.118	FALSE	FALSE	FALSE	finn-b-M13_ANKYLOSPON	12	130331764	0.0576		0.3397	Ankylosing spondylitis || id:finn-b-M13_ANKYLOSPON	Ankylosing spondylitis	Ankylosing spondylitis || ||	TRUE	igd	12	130331764	0.0153387	9.9901e-06	14306	ebi-a-GCST90017116	|| id:ebi-a-GCST90017116	TRUE	reported	igd	12	C	T	0.1252	1006	raw	3	TRUE
rs6707783	C	T	C	T	0.0849594	-0.0176	0.1153	0.09061	FALSE	FALSE	FALSE	finn-b-M13_ANKYLOSPON	2	52053891	0.0649		0.786001	Ankylosing spondylitis || id:finn-b-M13_ANKYLOSPON	Ankylosing spondylitis	Ankylosing spondylitis || ||	TRUE	igd	2	52053891	0.0187782	8.08593e-06	14306	ebi-a-GCST90017116	|| id:ebi-a-GCST90017116	TRUE	reported	igd	2	C	T	0.1153	1006	raw	3	TRUE
rs72771021	C	T	C	T	0.141726	0.0929	0.0497	0.06959	FALSE	FALSE	FALSE	finn-b-M13_ANKYLOSPON	10	13841631	0.0737		0.207	Ankylosing spondylitis || id:finn-b-M13_ANKYLOSPON	Ankylosing spondylitis	Ankylosing spondylitis || ||	TRUE	igd	10	13841631	0.0309242	7.18092e-06	14306	ebi-a-GCST90017116	|| id:ebi-a-GCST90017116	TRUE	reported	igd	10	C	T	0.0497	1006	raw	3	TRUE
rs74757828	A	T	A	T	0.0951285	0.0573	0.05765	0.0757	FALSE	TRUE	FALSE	finn-b-M13_ANKYLOSPON	8	89541526	0.0702		0.4141	Ankylosing spondylitis || id:finn-b-M13_ANKYLOSPON	Ankylosing spondylitis	Ankylosing spondylitis || ||	TRUE	igd	8	89541526	0.0216921	9.2506e-06	14306	ebi-a-GCST90017116	|| id:ebi-a-GCST90017116	TRUE	reported	igd	8	A	T	0.05765	1006	raw	3	FALSE
rs922773	C	T	C	T	-0.0803778	0.0345	0.1402	0.1021	FALSE	FALSE	FALSE	finn-b-M13_ANKYLOSPON	3	66318042	0.0614		0.5743	Ankylosing spondylitis || id:finn-b-M13_ANKYLOSPON	Ankylosing spondylitis	Ankylosing spondylitis || ||	TRUE	igd	3	66318042	0.0157851	3.67959e-07	14306	ebi-a-GCST90017116	|| id:ebi-a-GCST90017116	TRUE	reported	igd	3	C	T	0.1402	1006	raw	3	TRUE

## Sheet: ebi-a-GCST90017115-dat_Sheet 1
SNP	effect_allele.exposure	other_allele.exposure	effect_allele.outcome	other_allele.outcome	beta.exposure	beta.outcome	eaf.exposure	eaf.outcome	remove	palindromic	ambiguous	id.outcome	chr	pos	se.outcome	samplesize.outcome	pval.outcome	outcome	originalname.outcome	outcome.deprecated	mr_keep.outcome	data_source.outcome	chr.exposure	pos.exposure	se.exposure	pval.exposure	samplesize.exposure	id.exposure	exposure	mr_keep.exposure	pval_origin.exposure	data_source.exposure	CHR	A1	A2	MAF	NCHROBS	type	action	mr_keep
rs1002941	A	G	A	G	-0.107661	0.0445	0.7207	0.7541	FALSE	FALSE	FALSE	finn-b-M13_ANKYLOSPON	15	101242690	0.0432		0.3031	Ankylosing spondylitis || id:finn-b-M13_ANKYLOSPON	Ankylosing spondylitis	Ankylosing spondylitis || ||	TRUE	igd	15	101242690	0.0233382	4.30884e-06	14306	ebi-a-GCST90017115	|| id:ebi-a-GCST90017115	TRUE	reported	igd	15	G	A	0.2793	1006	corrected	3	TRUE
rs11770843	C	T	C	T	0.111896	0.0479	0.2594	0.3274	FALSE	FALSE	FALSE	finn-b-M13_ANKYLOSPON	7	146795379	0.0399		0.2299	Ankylosing spondylitis || id:finn-b-M13_ANKYLOSPON	Ankylosing spondylitis	Ankylosing spondylitis || ||	TRUE	igd	7	146795379	0.0234776	1.13813e-06	14306	ebi-a-GCST90017115	|| id:ebi-a-GCST90017115	TRUE	reported	igd	7	C	T	0.2594	1006	raw	3	TRUE
rs17114848	G	A	G	A	0.148972	0.0323	0.1093	0.09929	FALSE	FALSE	FALSE	finn-b-M13_ANKYLOSPON	15	25162535	0.0628		0.606801	Ankylosing spondylitis || id:finn-b-M13_ANKYLOSPON	Ankylosing spondylitis	Ankylosing spondylitis || ||	TRUE	igd	15	25162535	0.0324162	6.76986e-06	14306	ebi-a-GCST90017115	|| id:ebi-a-GCST90017115	TRUE	reported	igd	15	G	A	0.1093	1006	raw	3	TRUE
rs2031282	A	G	A	G	0.120412	0.0298	0.17	0.185	FALSE	FALSE	FALSE	finn-b-M13_ANKYLOSPON	13	20687179	0.0492		0.5441	Ankylosing spondylitis || id:finn-b-M13_ANKYLOSPON	Ankylosing spondylitis	Ankylosing spondylitis || ||	TRUE	igd	13	20687179	0.0270263	5.86462e-06	14306	ebi-a-GCST90017115	|| id:ebi-a-GCST90017115	TRUE	reported	igd	13	A	G	0.17	1006	raw	3	TRUE
rs2731834	G	C	G	C	-0.109935	0.0127	0.7763	0.759	FALSE	TRUE	FALSE	finn-b-M13_ANKYLOSPON	5	94720245	0.0436		0.771101	Ankylosing spondylitis || id:finn-b-M13_ANKYLOSPON	Ankylosing spondylitis	Ankylosing spondylitis || ||	TRUE	igd	5	94720245	0.0236848	3.79603e-06	14306	ebi-a-GCST90017115	|| id:ebi-a-GCST90017115	TRUE	reported	igd	5	C	G	0.2237	1006	corrected	3	FALSE
rs2825714	A	G	A	G	-0.138226	0.1101	0.1571	0.1689	FALSE	FALSE	FALSE	finn-b-M13_ANKYLOSPON	21	21023966	0.05		0.0277402	Ankylosing spondylitis || id:finn-b-M13_ANKYLOSPON	Ankylosing spondylitis	Ankylosing spondylitis || ||	TRUE	igd	21	21023966	0.0289096	1.49772e-06	14306	ebi-a-GCST90017115	|| id:ebi-a-GCST90017115	TRUE	reported	igd	21	A	G	0.1571	1006	raw	3	TRUE
rs60995569	T	G	T	G	-0.16062	0.0018	0.08946	0.1096	FALSE	FALSE	FALSE	finn-b-M13_ANKYLOSPON	10	53930085	0.0597		0.9761	Ankylosing spondylitis || id:finn-b-M13_ANKYLOSPON	Ankylosing spondylitis	Ankylosing spondylitis || ||	TRUE	igd	10	53930085	0.0336806	9.1939e-06	14306	ebi-a-GCST90017115	|| id:ebi-a-GCST90017115	TRUE	reported	igd	10	T	G	0.08946	1006	raw	3	TRUE
rs62570196	C	T	C	T	-0.217203	-0.1823	0.06859	0.04197	FALSE	FALSE	FALSE	finn-b-M13_ANKYLOSPON	9	111086170	0.094		0.0524204	Ankylosing spondylitis || id:finn-b-M13_ANKYLOSPON	Ankylosing spondylitis	Ankylosing spondylitis || ||	TRUE	igd	9	111086170	0.0439621	9.64473e-07	14306	ebi-a-GCST90017115	|| id:ebi-a-GCST90017115	TRUE	reported	igd	9	C	T	0.06859	1006	raw	3	TRUE
rs72640280	A	G	A	G	0.220185	-0.103	0.05368	0.05546	FALSE	FALSE	FALSE	finn-b-M13_ANKYLOSPON	1	11943792	0.0816		0.2068	Ankylosing spondylitis || id:finn-b-M13_ANKYLOSPON	Ankylosing spondylitis	Ankylosing spondylitis || ||	TRUE	igd	1	11943792	0.0485947	5.19194e-06	14306	ebi-a-GCST90017115	|| id:ebi-a-GCST90017115	TRUE	reported	igd	1	A	G	0.05368	1006	raw	3	TRUE
rs73113483	T	A	T	A	-0.131681	0.023	0.1233	0.1244	FALSE	TRUE	FALSE	finn-b-M13_ANKYLOSPON	3	6223568	0.0571		0.6872	Ankylosing spondylitis || id:finn-b-M13_ANKYLOSPON	Ankylosing spondylitis	Ankylosing spondylitis || ||	TRUE	igd	3	6223568	0.0288503	8.79387e-06	14306	ebi-a-GCST90017115	|| id:ebi-a-GCST90017115	TRUE	reported	igd	3	T	A	0.1233	1006	raw	3	FALSE
rs77599476	A	G	A	G	0.229981	0.0011	0.06561	0.05626	FALSE	FALSE	FALSE	finn-b-M13_ANKYLOSPON	20	61394262	0.0807		0.9891	Ankylosing spondylitis || id:finn-b-M13_ANKYLOSPON	Ankylosing spondylitis	Ankylosing spondylitis || ||	TRUE	igd	20	61394262	0.0479918	1.90265e-06	14306	ebi-a-GCST90017115	|| id:ebi-a-GCST90017115	TRUE	reported	igd	20	A	G	0.06561	1006	raw	3	TRUE

## Sheet: ebi-a-GCST90017114-dat_Sheet 1
SNP	effect_allele.exposure	other_allele.exposure	effect_allele.outcome	other_allele.outcome	beta.exposure	beta.outcome	eaf.exposure	eaf.outcome	remove	palindromic	ambiguous	id.outcome	chr	pos	se.outcome	samplesize.outcome	pval.outcome	outcome	originalname.outcome	outcome.deprecated	mr_keep.outcome	data_source.outcome	chr.exposure	pos.exposure	se.exposure	pval.exposure	samplesize.exposure	id.exposure	exposure	mr_keep.exposure	pval_origin.exposure	data_source.exposure	CHR	A1	A2	MAF	NCHROBS	type	action	mr_keep
rs112334273	G	A	G	A	0.0627459	0.0351	0.2455	0.2782	FALSE	FALSE	FALSE	finn-b-M13_ANKYLOSPON	21	40703251	0.0416		0.3985	Ankylosing spondylitis || id:finn-b-M13_ANKYLOSPON	Ankylosing spondylitis	Ankylosing spondylitis || ||	TRUE	igd	21	40703251	0.0127415	9.26446e-07	14306	ebi-a-GCST90017114	|| id:ebi-a-GCST90017114	TRUE	reported	igd	21	G	A	0.2455	1006	raw	3	TRUE
rs12554342	G	C	G	C	-0.0525703	0.0626	0.2883	0.211	FALSE	TRUE	FALSE	finn-b-M13_ANKYLOSPON	9	116840801	0.0457		0.1711	Ankylosing spondylitis || id:finn-b-M13_ANKYLOSPON	Ankylosing spondylitis	Ankylosing spondylitis || ||	TRUE	igd	9	116840801	0.0116908	6.80848e-06	14306	ebi-a-GCST90017114	|| id:ebi-a-GCST90017114	TRUE	reported	igd	9	G	C	0.2883	1006	raw	3	FALSE
rs13421739	C	G	C	G	0.0943944	-0.1238	0.05666	0.06895	FALSE	TRUE	FALSE	finn-b-M13_ANKYLOSPON	2	116724915	0.0737		0.0930894	Ankylosing spondylitis || id:finn-b-M13_ANKYLOSPON	Ankylosing spondylitis	Ankylosing spondylitis || ||	TRUE	igd	2	116724915	0.0179641	1.94644e-06	14306	ebi-a-GCST90017114	|| id:ebi-a-GCST90017114	TRUE	reported	igd	2	C	G	0.05666	1006	raw	3	FALSE
rs2273429	A	G	A	G	-0.0702112	0.0424	0.1074	0.1046	FALSE	FALSE	FALSE	finn-b-M13_ANKYLOSPON	14	52494072	0.0607		0.4851	Ankylosing spondylitis || id:finn-b-M13_ANKYLOSPON	Ankylosing spondylitis	Ankylosing spondylitis || ||	TRUE	igd	14	52494072	0.0153063	9.26232e-06	14306	ebi-a-GCST90017114	|| id:ebi-a-GCST90017114	TRUE	reported	igd	14	A	G	0.1074	1006	raw	3	TRUE
rs2332027	A	G	A	G	0.0482656	0.049	0.5	0.4064	FALSE	FALSE	FALSE	finn-b-M13_ANKYLOSPON	4	171672038	0.0384		0.2021	Ankylosing spondylitis || id:finn-b-M13_ANKYLOSPON	Ankylosing spondylitis	Ankylosing spondylitis || ||	TRUE	igd	4	171672038	0.0104823	4.04548e-06	14306	ebi-a-GCST90017114	|| id:ebi-a-GCST90017114	TRUE	reported	igd	4	A	G	0.5	1006	raw	3	TRUE
rs2547978	G	A	G	A	-0.0465802	0.0136	0.5159	0.6258	FALSE	FALSE	FALSE	finn-b-M13_ANKYLOSPON	5	98020298	0.0385		0.723901	Ankylosing spondylitis || id:finn-b-M13_ANKYLOSPON	Ankylosing spondylitis	Ankylosing spondylitis || ||	TRUE	igd	5	98020298	0.0105075	8.56841e-06	14306	ebi-a-GCST90017114	|| id:ebi-a-GCST90017114	TRUE	reported	igd	5	A	G	0.4841	1006	corrected	3	TRUE
rs3792064	G	A	G	A	0.0897349	-0.1595	0.07952	0.05299	FALSE	FALSE	FALSE	finn-b-M13_ANKYLOSPON	2	231678413	0.083		0.0546399	Ankylosing spondylitis || id:finn-b-M13_ANKYLOSPON	Ankylosing spondylitis	Ankylosing spondylitis || ||	TRUE	igd	2	231678413	0.0182532	6.75492e-07	14306	ebi-a-GCST90017114	|| id:ebi-a-GCST90017114	TRUE	reported	igd	2	G	A	0.07952	1006	raw	3	TRUE
rs3852931	T	C	T	C	0.0482086	-0.1338	0.5338	0.6106	FALSE	FALSE	FALSE	finn-b-M13_ANKYLOSPON	20	54087963	0.0392		0.000636107	Ankylosing spondylitis || id:finn-b-M13_ANKYLOSPON	Ankylosing spondylitis	Ankylosing spondylitis || ||	TRUE	igd	20	54087963	0.0105	4.52595e-06	14306	ebi-a-GCST90017114	|| id:ebi-a-GCST90017114	TRUE	reported	igd	20	C	T	0.4662	1006	corrected	3	TRUE
rs4750583	G	A	G	A	-0.0616007	-0.0225	0.8181	0.8109	FALSE	FALSE	FALSE	finn-b-M13_ANKYLOSPON	10	15054765	0.0477		0.6367	Ankylosing spondylitis || id:finn-b-M13_ANKYLOSPON	Ankylosing spondylitis	Ankylosing spondylitis || ||	TRUE	igd	10	15054765	0.0137936	5.78562e-06	14306	ebi-a-GCST90017114	|| id:ebi-a-GCST90017114	TRUE	reported	igd	10	A	G	0.1819	1006	corrected	3	TRUE
rs56199908	T	C	T	C	-0.186194	0.0055	0.05368	0.05214	FALSE	FALSE	FALSE	finn-b-M13_ANKYLOSPON	9	2801371	0.0842		0.9477	Ankylosing spondylitis || id:finn-b-M13_ANKYLOSPON	Ankylosing spondylitis	Ankylosing spondylitis || ||	TRUE	igd	9	2801371	0.041051	8.66662e-06	14306	ebi-a-GCST90017114	|| id:ebi-a-GCST90017114	TRUE	reported	igd	9	T	C	0.05368	1006	raw	3	TRUE
rs6814436	C	T	C	T	-0.0680205	0.028	0.8678	0.8589	FALSE	FALSE	FALSE	finn-b-M13_ANKYLOSPON	4	161507301	0.0535		0.600701	Ankylosing spondylitis || id:finn-b-M13_ANKYLOSPON	Ankylosing spondylitis	Ankylosing spondylitis || ||	TRUE	igd	4	161507301	0.0150844	6.80456e-06	14306	ebi-a-GCST90017114	|| id:ebi-a-GCST90017114	TRUE	reported	igd	4	T	C	0.1322	1006	corrected	3	TRUE
rs6815608	C	T	C	T	-0.0935765	0.028	0.91551	0.8488	FALSE	FALSE	FALSE	finn-b-M13_ANKYLOSPON	4	152131744	0.0519		0.5902	Ankylosing spondylitis || id:finn-b-M13_ANKYLOSPON	Ankylosing spondylitis	Ankylosing spondylitis || ||	TRUE	igd	4	152131744	0.0210869	7.23852e-06	14306	ebi-a-GCST90017114	|| id:ebi-a-GCST90017114	TRUE	reported	igd	4	T	C	0.08449	1006	corrected	3	TRUE
rs7247191	T	C	T	C	-0.0713033	0.0756	0.1382	0.09908	FALSE	FALSE	FALSE	finn-b-M13_ANKYLOSPON	19	22899585	0.062		0.2228	Ankylosing spondylitis || id:finn-b-M13_ANKYLOSPON	Ankylosing spondylitis	Ankylosing spondylitis || ||	TRUE	igd	19	22899585	0.0157424	4.73097e-06	14306	ebi-a-GCST90017114	|| id:ebi-a-GCST90017114	TRUE	reported	igd	19	T	C	0.1382	1006	raw	3	TRUE
rs72738886	T	C	T	C	0.0864609	-0.0799	0.07753	0.07645	FALSE	FALSE	FALSE	finn-b-M13_ANKYLOSPON	5	35770550	0.0702		0.2551	Ankylosing spondylitis || id:finn-b-M13_ANKYLOSPON	Ankylosing spondylitis	Ankylosing spondylitis || ||	TRUE	igd	5	35770550	0.0190398	7.67892e-06	14306	ebi-a-GCST90017114	|| id:ebi-a-GCST90017114	TRUE	reported	igd	5	T	C	0.07753	1006	raw	3	TRUE
rs72771021	C	T	C	T	-0.141357	0.0929	0.0497	0.06959	FALSE	FALSE	FALSE	finn-b-M13_ANKYLOSPON	10	13841631	0.0737		0.207	Ankylosing spondylitis || id:finn-b-M13_ANKYLOSPON	Ankylosing spondylitis	Ankylosing spondylitis || ||	TRUE	igd	10	13841631	0.0308303	5.12436e-06	14306	ebi-a-GCST90017114	|| id:ebi-a-GCST90017114	TRUE	reported	igd	10	C	T	0.0497	1006	raw	3	TRUE
rs7573799	G	C	G	C	0.0698446	-0.0446	0.8936	0.8456	FALSE	TRUE	FALSE	finn-b-M13_ANKYLOSPON	2	80141964	0.0515		0.3865	Ankylosing spondylitis || id:finn-b-M13_ANKYLOSPON	Ankylosing spondylitis	Ankylosing spondylitis || ||	TRUE	igd	2	80141964	0.0153935	8.05156e-06	14306	ebi-a-GCST90017114	|| id:ebi-a-GCST90017114	TRUE	reported	igd	2	C	G	0.1064	1006	corrected	3	FALSE
rs7975768	C	G	C	G	0.0512732	0.0353	0.3648	0.5003	FALSE	TRUE	TRUE	finn-b-M13_ANKYLOSPON	12	97374875	0.0375		0.3459	Ankylosing spondylitis || id:finn-b-M13_ANKYLOSPON	Ankylosing spondylitis	Ankylosing spondylitis || ||	TRUE	igd	12	97374875	0.0109226	2.82481e-06	14306	ebi-a-GCST90017114	|| id:ebi-a-GCST90017114	TRUE	reported	igd	12	C	G	0.3648	1006	raw	3	FALSE
rs8085381	A	G	A	G	-0.0647291	0.0279	0.8529	0.817	FALSE	FALSE	FALSE	finn-b-M13_ANKYLOSPON	18	29328305	0.0482		0.5623	Ankylosing spondylitis || id:finn-b-M13_ANKYLOSPON	Ankylosing spondylitis	Ankylosing spondylitis || ||	TRUE	igd	18	29328305	0.0146219	8.67261e-06	14306	ebi-a-GCST90017114	|| id:ebi-a-GCST90017114	TRUE	reported	igd	18	G	A	0.1471	1006	corrected	3	TRUE
rs992074	T	C	T	C	-0.233491	-0.2254	0.96521	0.9768	FALSE	FALSE	FALSE	finn-b-M13_ANKYLOSPON	21	18567802	0.124		0.0691305	Ankylosing spondylitis || id:finn-b-M13_ANKYLOSPON	Ankylosing spondylitis	Ankylosing spondylitis || ||	TRUE	igd	21	18567802	0.050901	8.51609e-06	14306	ebi-a-GCST90017114	|| id:ebi-a-GCST90017114	TRUE	reported	igd	21	C	T	0.03479	1006	corrected	3	TRUE

## Sheet: ebi-a-GCST90017113-dat_Sheet 1
SNP	effect_allele.exposure	other_allele.exposure	effect_allele.outcome	other_allele.outcome	beta.exposure	beta.outcome	eaf.exposure	eaf.outcome	remove	palindromic	ambiguous	id.outcome	chr	pos	se.outcome	samplesize.outcome	pval.outcome	outcome	originalname.outcome	outcome.deprecated	mr_keep.outcome	data_source.outcome	chr.exposure	pos.exposure	se.exposure	pval.exposure	samplesize.exposure	id.exposure	exposure	mr_keep.exposure	pval_origin.exposure	data_source.exposure	CHR	A1	A2	MAF	NCHROBS	type	action	mr_keep
rs10202904	G	T	G	T	0.115986	0.0245	0.5328	0.5914	FALSE	FALSE	FALSE	finn-b-M13_ANKYLOSPON	2	125440268	0.0379		0.5176	Ankylosing spondylitis || id:finn-b-M13_ANKYLOSPON	Ankylosing spondylitis	Ankylosing spondylitis || ||	TRUE	igd	2	125440268	0.0230271	6.18885e-07	14306	ebi-a-GCST90017113	|| id:ebi-a-GCST90017113	TRUE	reported	igd	2	T	G	0.4672	1006	corrected	3	TRUE
rs11022995	A	G	A	G	0.10373	-0.0692	0.5467	0.5156	FALSE	FALSE	FALSE	finn-b-M13_ANKYLOSPON	11	13893667	0.0373		0.0634103	Ankylosing spondylitis || id:finn-b-M13_ANKYLOSPON	Ankylosing spondylitis	Ankylosing spondylitis || ||	TRUE	igd	11	13893667	0.0228889	7.73001e-06	14306	ebi-a-GCST90017113	|| id:ebi-a-GCST90017113	TRUE	reported	igd	11	G	A	0.4533	1006	corrected	3	TRUE
rs34928225	T	C	T	C	0.19977	0.0491	0.07555	0.09286	FALSE	FALSE	FALSE	finn-b-M13_ANKYLOSPON	6	146840876	0.0642		0.444	Ankylosing spondylitis || id:finn-b-M13_ANKYLOSPON	Ankylosing spondylitis	Ankylosing spondylitis || ||	TRUE	igd	6	146840876	0.0425421	4.33092e-06	14306	ebi-a-GCST90017113	|| id:ebi-a-GCST90017113	TRUE	reported	igd	6	T	C	0.07555	1006	raw	3	TRUE
rs45498998	G	A	G	A	-0.131882	-0.0041	0.1849	0.1547	FALSE	FALSE	FALSE	finn-b-M13_ANKYLOSPON	21	27368994	0.0513		0.9368	Ankylosing spondylitis || id:finn-b-M13_ANKYLOSPON	Ankylosing spondylitis	Ankylosing spondylitis || ||	TRUE	igd	21	27368994	0.029229	5.32451e-06	14306	ebi-a-GCST90017113	|| id:ebi-a-GCST90017113	TRUE	reported	igd	21	G	A	0.1849	1006	raw	3	TRUE
rs6064552	T	C	T	C	-0.123612	-0.0317	0.1978	0.1837	FALSE	FALSE	FALSE	finn-b-M13_ANKYLOSPON	20	56042866	0.0481		0.5098	Ankylosing spondylitis || id:finn-b-M13_ANKYLOSPON	Ankylosing spondylitis	Ankylosing spondylitis || ||	TRUE	igd	20	56042866	0.0275749	9.3377e-06	14306	ebi-a-GCST90017113	|| id:ebi-a-GCST90017113	TRUE	reported	igd	20	T	C	0.1978	1006	raw	3	TRUE
rs6508769	C	T	C	T	-0.150529	0.022	0.835	0.8534	FALSE	FALSE	FALSE	finn-b-M13_ANKYLOSPON	19	28827760	0.0526		0.6754	Ankylosing spondylitis || id:finn-b-M13_ANKYLOSPON	Ankylosing spondylitis	Ankylosing spondylitis || ||	TRUE	igd	19	28827760	0.0337091	8.12363e-06	14306	ebi-a-GCST90017113	|| id:ebi-a-GCST90017113	TRUE	reported	igd	19	T	C	0.165	1006	corrected	3	TRUE
rs7015093	G	A	G	A	-0.118111	0.0511	0.2634	0.2609	FALSE	FALSE	FALSE	finn-b-M13_ANKYLOSPON	8	58018853	0.0423		0.2271	Ankylosing spondylitis || id:finn-b-M13_ANKYLOSPON	Ankylosing spondylitis	Ankylosing spondylitis || ||	TRUE	igd	8	58018853	0.0264389	7.19863e-06	14306	ebi-a-GCST90017113	|| id:ebi-a-GCST90017113	TRUE	reported	igd	8	G	A	0.2634	1006	raw	3	TRUE
rs76029318	T	C	T	C	0.214866	0.1027	0.06461	0.06315	FALSE	FALSE	FALSE	finn-b-M13_ANKYLOSPON	13	41963791	0.0767		0.1804	Ankylosing spondylitis || id:finn-b-M13_ANKYLOSPON	Ankylosing spondylitis	Ankylosing spondylitis || ||	TRUE	igd	13	41963791	0.0438442	1.04621e-06	14306	ebi-a-GCST90017113	|| id:ebi-a-GCST90017113	TRUE	reported	igd	13	T	C	0.06461	1006	raw	3	TRUE
rs7635189	A	G	A	G	-0.119983	-0.0184	0.669	0.711	FALSE	FALSE	FALSE	finn-b-M13_ANKYLOSPON	3	15591607	0.0418		0.6591	Ankylosing spondylitis || id:finn-b-M13_ANKYLOSPON	Ankylosing spondylitis	Ankylosing spondylitis || ||	TRUE	igd	3	15591607	0.0259356	4.635e-06	14306	ebi-a-GCST90017113	|| id:ebi-a-GCST90017113	TRUE	reported	igd	3	G	A	0.331	1006	corrected	3	TRUE
rs77658038	A	C	A	C	-0.160157	-0.0557	0.1173	0.2039	FALSE	FALSE	FALSE	finn-b-M13_ANKYLOSPON	6	16284785	0.0462		0.2278	Ankylosing spondylitis || id:finn-b-M13_ANKYLOSPON	Ankylosing spondylitis	Ankylosing spondylitis || ||	TRUE	igd	6	16284785	0.0340856	4.75423e-06	14306	ebi-a-GCST90017113	|| id:ebi-a-GCST90017113	TRUE	reported	igd	6	A	C	0.1173	1006	raw	3	TRUE
rs894996	C	A	C	A	0.203577	0.0401	0.07157	0.07025	FALSE	FALSE	FALSE	finn-b-M13_ANKYLOSPON	4	104418307	0.0727		0.5815	Ankylosing spondylitis || id:finn-b-M13_ANKYLOSPON	Ankylosing spondylitis	Ankylosing spondylitis || ||	TRUE	igd	4	104418307	0.0440033	5.11929e-06	14306	ebi-a-GCST90017113	|| id:ebi-a-GCST90017113	TRUE	reported	igd	4	C	A	0.07157	1006	raw	3	TRUE

## Sheet: ebi-a-GCST90017112-dat_Sheet 1
SNP	effect_allele.exposure	other_allele.exposure	effect_allele.outcome	other_allele.outcome	beta.exposure	beta.outcome	eaf.exposure	eaf.outcome	remove	palindromic	ambiguous	id.outcome	chr	pos	se.outcome	samplesize.outcome	pval.outcome	outcome	originalname.outcome	outcome.deprecated	mr_keep.outcome	data_source.outcome	chr.exposure	pos.exposure	se.exposure	pval.exposure	samplesize.exposure	id.exposure	exposure	mr_keep.exposure	pval_origin.exposure	data_source.exposure	CHR	A1	A2	MAF	NCHROBS	type	action	mr_keep
rs12555298	G	A	G	A	0.0974327	0.129	0.175	0.1729	FALSE	FALSE	FALSE	finn-b-M13_ANKYLOSPON	9	110489551	0.0496		0.00925508	Ankylosing spondylitis || id:finn-b-M13_ANKYLOSPON	Ankylosing spondylitis	Ankylosing spondylitis || ||	TRUE	igd	9	110489551	0.0219351	8.0863e-06	14306	ebi-a-GCST90017112	|| id:ebi-a-GCST90017112	TRUE	reported	igd	9	G	A	0.175	1006	raw	3	TRUE
rs2314810	G	C	G	C	0.218257	0.0051	0.94533	0.953	FALSE	TRUE	FALSE	finn-b-M13_ANKYLOSPON	17	26104110	0.0886		0.9538	Ankylosing spondylitis || id:finn-b-M13_ANKYLOSPON	Ankylosing spondylitis	Ankylosing spondylitis || ||	TRUE	igd	17	26104110	0.0464571	4.24766e-06	14306	ebi-a-GCST90017112	|| id:ebi-a-GCST90017112	TRUE	reported	igd	17	C	G	0.05467	1006	corrected	3	FALSE
rs2553290	A	T	A	T	0.0962131	0.0743	0.2197	0.1482	FALSE	TRUE	FALSE	finn-b-M13_ANKYLOSPON	4	37842537	0.0526		0.158	Ankylosing spondylitis || id:finn-b-M13_ANKYLOSPON	Ankylosing spondylitis	Ankylosing spondylitis || ||	TRUE	igd	4	37842537	0.0202617	3.61335e-06	14306	ebi-a-GCST90017112	|| id:ebi-a-GCST90017112	TRUE	reported	igd	4	A	T	0.2197	1006	raw	3	FALSE
rs2585223	T	C	T	C	0.111364	0.0455	0.1531	0.123	FALSE	FALSE	FALSE	finn-b-M13_ANKYLOSPON	15	100880888	0.0567		0.4229	Ankylosing spondylitis || id:finn-b-M13_ANKYLOSPON	Ankylosing spondylitis	Ankylosing spondylitis || ||	TRUE	igd	15	100880888	0.0247743	8.85727e-06	14306	ebi-a-GCST90017112	|| id:ebi-a-GCST90017112	TRUE	reported	igd	15	T	C	0.1531	1006	raw	3	TRUE
rs584122	T	C	T	C	0.151774	-0.2191	0.9334	0.9412	FALSE	FALSE	FALSE	finn-b-M13_ANKYLOSPON	6	48288456	0.0795		0.00586098	Ankylosing spondylitis || id:finn-b-M13_ANKYLOSPON	Ankylosing spondylitis	Ankylosing spondylitis || ||	TRUE	igd	6	48288456	0.0326827	4.22776e-06	14306	ebi-a-GCST90017112	|| id:ebi-a-GCST90017112	TRUE	reported	igd	6	C	T	0.0666	1006	corrected	3	TRUE
rs61972390	T	C	T	C	0.107346	-0.0234	0.168	0.1375	FALSE	FALSE	FALSE	finn-b-M13_ANKYLOSPON	13	100566758	0.0546		0.667599	Ankylosing spondylitis || id:finn-b-M13_ANKYLOSPON	Ankylosing spondylitis	Ankylosing spondylitis || ||	TRUE	igd	13	100566758	0.0242469	9.11381e-06	14306	ebi-a-GCST90017112	|| id:ebi-a-GCST90017112	TRUE	reported	igd	13	T	C	0.168	1006	raw	3	TRUE
rs7148504	T	G	T	G	-0.0800404	0.0144	0.6948	0.5995	FALSE	FALSE	FALSE	finn-b-M13_ANKYLOSPON	14	100168298	0.0378		0.7031	Ankylosing spondylitis || id:finn-b-M13_ANKYLOSPON	Ankylosing spondylitis	Ankylosing spondylitis || ||	TRUE	igd	14	100168298	0.0176621	6.62384e-06	14306	ebi-a-GCST90017112	|| id:ebi-a-GCST90017112	TRUE	reported	igd	14	G	T	0.3052	1006	corrected	3	TRUE
rs76531781	T	C	T	C	-0.231868	0.0081	0.0497	0.04028	FALSE	FALSE	FALSE	finn-b-M13_ANKYLOSPON	7	21647735	0.0948		0.932	Ankylosing spondylitis || id:finn-b-M13_ANKYLOSPON	Ankylosing spondylitis	Ankylosing spondylitis || ||	TRUE	igd	7	21647735	0.0493393	2.87336e-06	14306	ebi-a-GCST90017112	|| id:ebi-a-GCST90017112	TRUE	reported	igd	7	T	C	0.0497	1006	raw	3	TRUE
rs789068	G	A	G	A	-0.111385	0.0013	0.172	0.1417	FALSE	FALSE	FALSE	finn-b-M13_ANKYLOSPON	18	1008239	0.0532		0.98	Ankylosing spondylitis || id:finn-b-M13_ANKYLOSPON	Ankylosing spondylitis	Ankylosing spondylitis || ||	TRUE	igd	18	1008239	0.0212922	1.5717e-07	14306	ebi-a-GCST90017112	|| id:ebi-a-GCST90017112	TRUE	reported	igd	18	G	A	0.172	1006	raw	3	TRUE
rs9864379	T	C	T	C	-0.138933	-0.0073	0.1133	0.1492	FALSE	FALSE	FALSE	finn-b-M13_ANKYLOSPON	3	14306949	0.0524		0.8896	Ankylosing spondylitis || id:finn-b-M13_ANKYLOSPON	Ankylosing spondylitis	Ankylosing spondylitis || ||	TRUE	igd	3	14306949	0.0268045	2.03334e-07	14306	ebi-a-GCST90017112	|| id:ebi-a-GCST90017112	TRUE	reported	igd	3	T	C	0.1133	1006	raw	3	TRUE

## Sheet: ebi-a-GCST90017111-dat_Sheet 1
SNP	effect_allele.exposure	other_allele.exposure	effect_allele.outcome	other_allele.outcome	beta.exposure	beta.outcome	eaf.exposure	eaf.outcome	remove	palindromic	ambiguous	id.outcome	chr	pos	se.outcome	samplesize.outcome	pval.outcome	outcome	originalname.outcome	outcome.deprecated	mr_keep.outcome	data_source.outcome	chr.exposure	pos.exposure	se.exposure	pval.exposure	samplesize.exposure	id.exposure	exposure	mr_keep.exposure	pval_origin.exposure	data_source.exposure	CHR	A1	A2	MAF	NCHROBS	type	action	mr_keep
rs13291169	C	G	C	G	0.0700929	-0.0659	0.16	0.1416	FALSE	TRUE	FALSE	finn-b-M13_ANKYLOSPON	9	116888284	0.0537		0.22	Ankylosing spondylitis || id:finn-b-M13_ANKYLOSPON	Ankylosing spondylitis	Ankylosing spondylitis || ||	TRUE	igd	9	116888284	0.0148756	2.60994e-06	14306	ebi-a-GCST90017111	|| id:ebi-a-GCST90017111	TRUE	reported	igd	9	C	G	0.16	1006	raw	3	FALSE
rs17343978	A	C	A	C	-0.0556041	-0.0378	0.2604	0.2047	FALSE	FALSE	FALSE	finn-b-M13_ANKYLOSPON	22	27433885	0.046		0.4109	Ankylosing spondylitis || id:finn-b-M13_ANKYLOSPON	Ankylosing spondylitis	Ankylosing spondylitis || ||	TRUE	igd	22	27433885	0.0120272	7.2247e-06	14306	ebi-a-GCST90017111	|| id:ebi-a-GCST90017111	TRUE	reported	igd	22	A	C	0.2604	1006	raw	3	TRUE
rs2032750	C	T	C	T	0.0510857	-0.0272	0.5487	0.5387	FALSE	FALSE	FALSE	finn-b-M13_ANKYLOSPON	2	53831026	0.0374		0.468	Ankylosing spondylitis || id:finn-b-M13_ANKYLOSPON	Ankylosing spondylitis	Ankylosing spondylitis || ||	TRUE	igd	2	53831026	0.0106804	1.70836e-06	14306	ebi-a-GCST90017111	|| id:ebi-a-GCST90017111	TRUE	reported	igd	2	T	C	0.4513	1006	corrected	3	TRUE
rs62531359	T	G	T	G	0.0657788	0.0455	0.1451	0.1831	FALSE	FALSE	FALSE	finn-b-M13_ANKYLOSPON	8	70916181	0.0484		0.3473	Ankylosing spondylitis || id:finn-b-M13_ANKYLOSPON	Ankylosing spondylitis	Ankylosing spondylitis || ||	TRUE	igd	8	70916181	0.0149886	8.42326e-06	14306	ebi-a-GCST90017111	|| id:ebi-a-GCST90017111	TRUE	reported	igd	8	T	G	0.1451	1006	raw	3	TRUE
rs62575403	C	T	C	T	0.145424	0.0627	0.04374	0.04209	FALSE	FALSE	FALSE	finn-b-M13_ANKYLOSPON	9	136493820	0.0943		0.5061	Ankylosing spondylitis || id:finn-b-M13_ANKYLOSPON	Ankylosing spondylitis	Ankylosing spondylitis || ||	TRUE	igd	9	136493820	0.0311079	2.95951e-06	14306	ebi-a-GCST90017111	|| id:ebi-a-GCST90017111	TRUE	reported	igd	9	C	T	0.04374	1006	raw	3	TRUE
rs6586324	T	C	T	C	0.0477792	-0.0238	0.4533	0.4252	FALSE	FALSE	FALSE	finn-b-M13_ANKYLOSPON	21	43942135	0.0376		0.5263	Ankylosing spondylitis || id:finn-b-M13_ANKYLOSPON	Ankylosing spondylitis	Ankylosing spondylitis || ||	TRUE	igd	21	43942135	0.0105437	7.36885e-06	14306	ebi-a-GCST90017111	|| id:ebi-a-GCST90017111	TRUE	reported	igd	21	T	C	0.4533	1006	raw	3	TRUE
rs72706335	T	C	T	C	-0.223193	-0.1383	0.06561	0.02555	FALSE	FALSE	FALSE	finn-b-M13_ANKYLOSPON	1	157495438	0.1183		0.2422	Ankylosing spondylitis || id:finn-b-M13_ANKYLOSPON	Ankylosing spondylitis	Ankylosing spondylitis || ||	TRUE	igd	1	157495438	0.0493382	7.13116e-06	14306	ebi-a-GCST90017111	|| id:ebi-a-GCST90017111	TRUE	reported	igd	1	T	C	0.06561	1006	raw	3	TRUE
rs73512608	G	A	G	A	-0.123117	0.0193	0.05268	0.05318	FALSE	FALSE	FALSE	finn-b-M13_ANKYLOSPON	13	70522683	0.0828		0.8162	Ankylosing spondylitis || id:finn-b-M13_ANKYLOSPON	Ankylosing spondylitis	Ankylosing spondylitis || ||	TRUE	igd	13	70522683	0.0236743	2.53893e-07	14306	ebi-a-GCST90017111	|| id:ebi-a-GCST90017111	TRUE	reported	igd	13	G	A	0.05268	1006	raw	3	TRUE
rs73846128	A	G	A	G	-0.0664262	0.0282	0.17	0.1484	FALSE	FALSE	FALSE	finn-b-M13_ANKYLOSPON	3	89340254	0.0522		0.589	Ankylosing spondylitis || id:finn-b-M13_ANKYLOSPON	Ankylosing spondylitis	Ankylosing spondylitis || ||	TRUE	igd	3	89340254	0.0133481	4.783e-07	14306	ebi-a-GCST90017111	|| id:ebi-a-GCST90017111	TRUE	reported	igd	3	A	G	0.17	1006	raw	3	TRUE
rs73975615	G	A	G	A	-0.207163	-0.1666	0.01093	0.007588	FALSE	FALSE	FALSE	finn-b-M13_ANKYLOSPON	17	6461200	0.215		0.4382	Ankylosing spondylitis || id:finn-b-M13_ANKYLOSPON	Ankylosing spondylitis	Ankylosing spondylitis || ||	TRUE	igd	17	6461200	0.0442629	1.20412e-06	14306	ebi-a-GCST90017111	|| id:ebi-a-GCST90017111	TRUE	reported	igd	17	G	A	0.01093	1006	raw	3	TRUE
rs7546249	A	T	A	T	0.0569173	0.0105	0.7545	0.7064	FALSE	TRUE	FALSE	finn-b-M13_ANKYLOSPON	1	176792690	0.0408		0.7974	Ankylosing spondylitis || id:finn-b-M13_ANKYLOSPON	Ankylosing spondylitis	Ankylosing spondylitis || ||	TRUE	igd	1	176792690	0.0118382	1.41932e-06	14306	ebi-a-GCST90017111	|| id:ebi-a-GCST90017111	TRUE	reported	igd	1	T	A	0.2455	1006	corrected	3	FALSE
rs929878	T	C	T	C	0.0540001	-0.0612	0.7555	0.7866	FALSE	FALSE	FALSE	finn-b-M13_ANKYLOSPON	16	74290641	0.0454		0.1779	Ankylosing spondylitis || id:finn-b-M13_ANKYLOSPON	Ankylosing spondylitis	Ankylosing spondylitis || ||	TRUE	igd	16	74290641	0.0121526	6.51118e-06	14306	ebi-a-GCST90017111	|| id:ebi-a-GCST90017111	TRUE	reported	igd	16	C	T	0.2445	1006	corrected	3	TRUE

## Sheet: ebi-a-GCST90017110-dat_Sheet 1
SNP	effect_allele.exposure	other_allele.exposure	effect_allele.outcome	other_allele.outcome	beta.exposure	beta.outcome	eaf.exposure	eaf.outcome	remove	palindromic	ambiguous	id.outcome	chr	pos	se.outcome	samplesize.outcome	pval.outcome	outcome	originalname.outcome	outcome.deprecated	mr_keep.outcome	data_source.outcome	chr.exposure	pos.exposure	se.exposure	pval.exposure	samplesize.exposure	id.exposure	exposure	mr_keep.exposure	pval_origin.exposure	data_source.exposure	CHR	A1	A2	MAF	NCHROBS	type	action	mr_keep
rs10841473	G	C	G	C	-0.0596572	0.0217	0.2704	0.2314	FALSE	TRUE	FALSE	finn-b-M13_ANKYLOSPON	12	20378911	0.044		0.6229	Ankylosing spondylitis || id:finn-b-M13_ANKYLOSPON	Ankylosing spondylitis	Ankylosing spondylitis || ||	TRUE	igd	12	20378911	0.0117537	4.46581e-07	14306	ebi-a-GCST90017110	|| id:ebi-a-GCST90017110	TRUE	reported	igd	12	G	C	0.2704	1006	raw	3	FALSE
rs11766971	C	T	C	T	-0.0476376	0.0625	0.495	0.4489	FALSE	FALSE	FALSE	finn-b-M13_ANKYLOSPON	7	155002747	0.0374		0.0948309	Ankylosing spondylitis || id:finn-b-M13_ANKYLOSPON	Ankylosing spondylitis	Ankylosing spondylitis || ||	TRUE	igd	7	155002747	0.010646	9.39918e-06	14306	ebi-a-GCST90017110	|| id:ebi-a-GCST90017110	TRUE	reported	igd	7	C	T	0.495	1006	raw	3	TRUE
rs12528285	C	T	C	T	0.0809469	0.0188	0.09443	0.1093	FALSE	FALSE	FALSE	finn-b-M13_ANKYLOSPON	6	92775210	0.0596		0.752	Ankylosing spondylitis || id:finn-b-M13_ANKYLOSPON	Ankylosing spondylitis	Ankylosing spondylitis || ||	TRUE	igd	6	92775210	0.0180784	5.68787e-06	14306	ebi-a-GCST90017110	|| id:ebi-a-GCST90017110	TRUE	reported	igd	6	C	T	0.09443	1006	raw	3	TRUE
rs13192624	T	C	T	C	-0.0522862	0.0731	0.2783	0.2444	FALSE	FALSE	FALSE	finn-b-M13_ANKYLOSPON	6	113129609	0.0433		0.09166	Ankylosing spondylitis || id:finn-b-M13_ANKYLOSPON	Ankylosing spondylitis	Ankylosing spondylitis || ||	TRUE	igd	6	113129609	0.0117742	9.32567e-06	14306	ebi-a-GCST90017110	|| id:ebi-a-GCST90017110	TRUE	reported	igd	6	T	C	0.2783	1006	raw	3	TRUE
rs1397793	A	G	A	G	0.0521387	-0.0634	0.6143	0.6903	FALSE	FALSE	FALSE	finn-b-M13_ANKYLOSPON	5	90471451	0.0411		0.1229	Ankylosing spondylitis || id:finn-b-M13_ANKYLOSPON	Ankylosing spondylitis	Ankylosing spondylitis || ||	TRUE	igd	5	90471451	0.0111587	3.73766e-06	14306	ebi-a-GCST90017110	|| id:ebi-a-GCST90017110	TRUE	reported	igd	5	G	A	0.3857	1006	corrected	3	TRUE
rs34284163	A	T	A	T	-0.0603312	0.047	0.2008	0.2162	FALSE	TRUE	FALSE	finn-b-M13_ANKYLOSPON	16	89248299	0.0452		0.2984	Ankylosing spondylitis || id:finn-b-M13_ANKYLOSPON	Ankylosing spondylitis	Ankylosing spondylitis || ||	TRUE	igd	16	89248299	0.0136851	8.82104e-06	14306	ebi-a-GCST90017110	|| id:ebi-a-GCST90017110	TRUE	reported	igd	16	A	T	0.2008	1006	raw	3	FALSE
rs4429415	C	T	C	T	0.0581908	0.031	0.3569	0.4442	FALSE	FALSE	FALSE	finn-b-M13_ANKYLOSPON	2	213756191	0.0374		0.4072	Ankylosing spondylitis || id:finn-b-M13_ANKYLOSPON	Ankylosing spondylitis	Ankylosing spondylitis || ||	TRUE	igd	2	213756191	0.0111343	2.05145e-07	14306	ebi-a-GCST90017110	|| id:ebi-a-GCST90017110	TRUE	reported	igd	2	C	T	0.3569	1006	raw	3	TRUE
rs55888705	A	G	A	G	0.0534221	-0.022	0.3867	0.2814	FALSE	FALSE	FALSE	finn-b-M13_ANKYLOSPON	4	1517826	0.0413		0.5942	Ankylosing spondylitis || id:finn-b-M13_ANKYLOSPON	Ankylosing spondylitis	Ankylosing spondylitis || ||	TRUE	igd	4	1517826	0.0109975	1.31241e-06	14306	ebi-a-GCST90017110	|| id:ebi-a-GCST90017110	TRUE	reported	igd	4	A	G	0.3867	1006	raw	3	TRUE
rs62448869	T	A	T	A	-0.0524531	-0.0165	0.4602	0.5343	FALSE	TRUE	TRUE	finn-b-M13_ANKYLOSPON	7	24464799	0.0376		0.6615	Ankylosing spondylitis || id:finn-b-M13_ANKYLOSPON	Ankylosing spondylitis	Ankylosing spondylitis || ||	TRUE	igd	7	24464799	0.0108226	1.13896e-06	14306	ebi-a-GCST90017110	|| id:ebi-a-GCST90017110	TRUE	reported	igd	7	T	A	0.4602	1006	raw	3	FALSE
rs6496870	C	T	C	T	-0.0510777	0.0571	0.6451	0.6423	FALSE	FALSE	FALSE	finn-b-M13_ANKYLOSPON	15	92467422	0.0387		0.1408	Ankylosing spondylitis || id:finn-b-M13_ANKYLOSPON	Ankylosing spondylitis	Ankylosing spondylitis || ||	TRUE	igd	15	92467422	0.0113809	4.61743e-06	14306	ebi-a-GCST90017110	|| id:ebi-a-GCST90017110	TRUE	reported	igd	15	T	C	0.3549	1006	corrected	3	TRUE
rs6743026	T	C	T	C	0.0589446	0.0054	0.174	0.1925	FALSE	FALSE	FALSE	finn-b-M13_ANKYLOSPON	2	102249583	0.0473		0.9094	Ankylosing spondylitis || id:finn-b-M13_ANKYLOSPON	Ankylosing spondylitis	Ankylosing spondylitis || ||	TRUE	igd	2	102249583	0.0134622	9.88325e-06	14306	ebi-a-GCST90017110	|| id:ebi-a-GCST90017110	TRUE	reported	igd	2	T	C	0.174	1006	raw	3	TRUE
rs74037001	G	A	G	A	-0.0819391	-0.0081	0.1113	0.08861	FALSE	FALSE	FALSE	finn-b-M13_ANKYLOSPON	14	23847194	0.0653		0.9013	Ankylosing spondylitis || id:finn-b-M13_ANKYLOSPON	Ankylosing spondylitis	Ankylosing spondylitis || ||	TRUE	igd	14	23847194	0.0165334	6.71243e-07	14306	ebi-a-GCST90017110	|| id:ebi-a-GCST90017110	TRUE	reported	igd	14	G	A	0.1113	1006	raw	3	TRUE
rs75211493	G	A	G	A	0.0840786	-0.0877	0.07157	0.072	FALSE	FALSE	FALSE	finn-b-M13_ANKYLOSPON	19	5300465	0.0722		0.2242	Ankylosing spondylitis || id:finn-b-M13_ANKYLOSPON	Ankylosing spondylitis	Ankylosing spondylitis || ||	TRUE	igd	19	5300465	0.0184739	9.27193e-06	14306	ebi-a-GCST90017110	|| id:ebi-a-GCST90017110	TRUE	reported	igd	19	G	A	0.07157	1006	raw	3	TRUE
rs7570971	A	C	A	C	0.086653	0.0232	0.5099	0.4118	FALSE	FALSE	FALSE	finn-b-M13_ANKYLOSPON	2	135837906	0.0378		0.5399	Ankylosing spondylitis || id:finn-b-M13_ANKYLOSPON	Ankylosing spondylitis	Ankylosing spondylitis || ||	TRUE	igd	2	135837906	0.0113623	1.41351e-14	14306	ebi-a-GCST90017110	|| id:ebi-a-GCST90017110	TRUE	reported	igd	2	C	A	0.4901	1006	corrected	3	TRUE
rs80124826	T	C	T	C	-0.124191	0.1434	0.06262	0.02732	FALSE	FALSE	FALSE	finn-b-M13_ANKYLOSPON	2	239936384	0.1147		0.2111	Ankylosing spondylitis || id:finn-b-M13_ANKYLOSPON	Ankylosing spondylitis	Ankylosing spondylitis || ||	TRUE	igd	2	239936384	0.0278566	8.75427e-06	14306	ebi-a-GCST90017110	|| id:ebi-a-GCST90017110	TRUE	reported	igd	2	T	C	0.06262	1006	raw	3	TRUE
rs857444	C	T	C	T	0.0507315	0.0295	0.3608	0.3686	FALSE	FALSE	FALSE	finn-b-M13_ANKYLOSPON	6	14617591	0.0386		0.4453	Ankylosing spondylitis || id:finn-b-M13_ANKYLOSPON	Ankylosing spondylitis	Ankylosing spondylitis || ||	TRUE	igd	6	14617591	0.0109885	3.80347e-06	14306	ebi-a-GCST90017110	|| id:ebi-a-GCST90017110	TRUE	reported	igd	6	C	T	0.3608	1006	raw	3	TRUE
rs9833771	C	T	C	T	-0.0490077	-0.0161	0.4423	0.4814	FALSE	FALSE	FALSE	finn-b-M13_ANKYLOSPON	3	32362998	0.0374		0.666099	Ankylosing spondylitis || id:finn-b-M13_ANKYLOSPON	Ankylosing spondylitis	Ankylosing spondylitis || ||	TRUE	igd	3	32362998	0.0106564	4.07437e-06	14306	ebi-a-GCST90017110	|| id:ebi-a-GCST90017110	TRUE	reported	igd	3	C	T	0.4423	1006	raw	3	TRUE

## Sheet: ebi-a-GCST90017109-dat_Sheet 1
SNP	effect_allele.exposure	other_allele.exposure	effect_allele.outcome	other_allele.outcome	beta.exposure	beta.outcome	eaf.exposure	eaf.outcome	remove	palindromic	ambiguous	id.outcome	chr	pos	se.outcome	samplesize.outcome	pval.outcome	outcome	originalname.outcome	outcome.deprecated	mr_keep.outcome	data_source.outcome	chr.exposure	pos.exposure	se.exposure	pval.exposure	samplesize.exposure	id.exposure	exposure	mr_keep.exposure	pval_origin.exposure	data_source.exposure	CHR	A1	A2	MAF	NCHROBS	type	action	mr_keep
rs1002941	A	G	A	G	-0.105025	0.0445	0.7207	0.7541	FALSE	FALSE	FALSE	finn-b-M13_ANKYLOSPON	15	101242690	0.0432		0.3031	Ankylosing spondylitis || id:finn-b-M13_ANKYLOSPON	Ankylosing spondylitis	Ankylosing spondylitis || ||	TRUE	igd	15	101242690	0.0233484	8.14836e-06	14306	ebi-a-GCST90017109	|| id:ebi-a-GCST90017109	TRUE	reported	igd	15	G	A	0.2793	1006	corrected	3	TRUE
rs11770843	C	T	C	T	0.109431	0.0479	0.2594	0.3274	FALSE	FALSE	FALSE	finn-b-M13_ANKYLOSPON	7	146795379	0.0399		0.2299	Ankylosing spondylitis || id:finn-b-M13_ANKYLOSPON	Ankylosing spondylitis	Ankylosing spondylitis || ||	TRUE	igd	7	146795379	0.0234879	1.9073e-06	14306	ebi-a-GCST90017109	|| id:ebi-a-GCST90017109	TRUE	reported	igd	7	C	T	0.2594	1006	raw	3	TRUE
rs17114848	G	A	G	A	0.152377	0.0323	0.1093	0.09929	FALSE	FALSE	FALSE	finn-b-M13_ANKYLOSPON	15	25162535	0.0628		0.606801	Ankylosing spondylitis || id:finn-b-M13_ANKYLOSPON	Ankylosing spondylitis	Ankylosing spondylitis || ||	TRUE	igd	15	25162535	0.0324332	4.05864e-06	14306	ebi-a-GCST90017109	|| id:ebi-a-GCST90017109	TRUE	reported	igd	15	G	A	0.1093	1006	raw	3	TRUE
rs2031282	A	G	A	G	0.122368	0.0298	0.17	0.185	FALSE	FALSE	FALSE	finn-b-M13_ANKYLOSPON	13	20687179	0.0492		0.5441	Ankylosing spondylitis || id:finn-b-M13_ANKYLOSPON	Ankylosing spondylitis	Ankylosing spondylitis || ||	TRUE	igd	13	20687179	0.0270329	4.38258e-06	14306	ebi-a-GCST90017109	|| id:ebi-a-GCST90017109	TRUE	reported	igd	13	A	G	0.17	1006	raw	3	TRUE
rs2731834	G	C	G	C	-0.109438	0.0127	0.7763	0.759	FALSE	TRUE	FALSE	finn-b-M13_ANKYLOSPON	5	94720245	0.0436		0.771101	Ankylosing spondylitis || id:finn-b-M13_ANKYLOSPON	Ankylosing spondylitis	Ankylosing spondylitis || ||	TRUE	igd	5	94720245	0.023693	4.24356e-06	14306	ebi-a-GCST90017109	|| id:ebi-a-GCST90017109	TRUE	reported	igd	5	C	G	0.2237	1006	corrected	3	FALSE
rs2825714	A	G	A	G	-0.13741	0.1101	0.1571	0.1689	FALSE	FALSE	FALSE	finn-b-M13_ANKYLOSPON	21	21023966	0.05		0.0277402	Ankylosing spondylitis || id:finn-b-M13_ANKYLOSPON	Ankylosing spondylitis	Ankylosing spondylitis || ||	TRUE	igd	21	21023966	0.0289246	1.72211e-06	14306	ebi-a-GCST90017109	|| id:ebi-a-GCST90017109	TRUE	reported	igd	21	A	G	0.1571	1006	raw	3	TRUE
rs62570196	C	T	C	T	-0.21635	-0.1823	0.06859	0.04197	FALSE	FALSE	FALSE	finn-b-M13_ANKYLOSPON	9	111086170	0.094		0.0524204	Ankylosing spondylitis || id:finn-b-M13_ANKYLOSPON	Ankylosing spondylitis	Ankylosing spondylitis || ||	TRUE	igd	9	111086170	0.0439866	1.07924e-06	14306	ebi-a-GCST90017109	|| id:ebi-a-GCST90017109	TRUE	reported	igd	9	C	T	0.06859	1006	raw	3	TRUE
rs72640280	A	G	A	G	0.220207	-0.103	0.05368	0.05546	FALSE	FALSE	FALSE	finn-b-M13_ANKYLOSPON	1	11943792	0.0816		0.2068	Ankylosing spondylitis || id:finn-b-M13_ANKYLOSPON	Ankylosing spondylitis	Ankylosing spondylitis || ||	TRUE	igd	1	11943792	0.0486196	5.18036e-06	14306	ebi-a-GCST90017109	|| id:ebi-a-GCST90017109	TRUE	reported	igd	1	A	G	0.05368	1006	raw	3	TRUE
rs73113483	T	A	T	A	-0.131217	0.023	0.1233	0.1244	FALSE	TRUE	FALSE	finn-b-M13_ANKYLOSPON	3	6223568	0.0571		0.6872	Ankylosing spondylitis || id:finn-b-M13_ANKYLOSPON	Ankylosing spondylitis	Ankylosing spondylitis || ||	TRUE	igd	3	6223568	0.0288713	8.66343e-06	14306	ebi-a-GCST90017109	|| id:ebi-a-GCST90017109	TRUE	reported	igd	3	T	A	0.1233	1006	raw	3	FALSE
rs77599476	A	G	A	G	0.230292	0.0011	0.06561	0.05626	FALSE	FALSE	FALSE	finn-b-M13_ANKYLOSPON	20	61394262	0.0807		0.9891	Ankylosing spondylitis || id:finn-b-M13_ANKYLOSPON	Ankylosing spondylitis	Ankylosing spondylitis || ||	TRUE	igd	20	61394262	0.0480168	1.86132e-06	14306	ebi-a-GCST90017109	|| id:ebi-a-GCST90017109	TRUE	reported	igd	20	A	G	0.06561	1006	raw	3	TRUE

[truncated: 197 more sheets: ebi-a-GCST90017108-dat_Sheet 1, ebi-a-GCST90017107-dat_Sheet 1, ebi-a-GCST90017106-dat_Sheet 1, ebi-a-GCST90017105-dat_Sheet 1, ebi-a-GCST90017104-dat_Sheet 1, ebi-a-GCST90017103-dat_Sheet 1, ebi-a-GCST90017102-dat_Sheet 1, ebi-a-GCST90017101-dat_Sheet 1, ebi-a-GCST90017100-dat_Sheet 1, ebi-a-GCST90017099-dat_Sheet 1, ebi-a-GCST90017098-dat_Sheet 1, ebi-a-GCST90017097-dat_Sheet 1, ebi-a-GCST90017096-dat_Sheet 1, ebi-a-GCST90017095-dat_Sheet 1, ebi-a-GCST90017094-dat_Sheet 1, ebi-a-GCST90017093-dat_Sheet 1, ebi-a-GCST90017092-dat_Sheet 1, ebi-a-GCST90017091-dat_Sheet 1, ebi-a-GCST90017090-dat_Sheet 1, ebi-a-GCST90017089-dat_Sheet 1 …]
