# Supplementary material for: Gut microbiota does not play a mediating role in the causal association between inflammatory bowel disease and several its associated extraintestinal manifestations: a Mendelian randomization study
Source: Front Immunol. 2024 Jan 15;14:1296889. doi: 10.3389/fimmu.2023.1296889 (PMC10822939; doi:10.3389/fimmu.2023.1296889)
Supplement: Supplementary file 1 [file DataSheet_1.zip › SNPs/gut microbiota and IBD-related EIMs/SNP_gut microbiota and Atopic dermatitis.xlsx]

## Sheet: ebi-a-GCST90017118-dat_Sheet 1
SNP	effect_allele.exposure	other_allele.exposure	effect_allele.outcome	other_allele.outcome	beta.exposure	beta.outcome	eaf.exposure	eaf.outcome	remove	palindromic	ambiguous	id.outcome	chr	pos	se.outcome	samplesize.outcome	pval.outcome	outcome	originalname.outcome	outcome.deprecated	mr_keep.outcome	data_source.outcome	chr.exposure	pos.exposure	se.exposure	pval.exposure	samplesize.exposure	id.exposure	exposure	mr_keep.exposure	pval_origin.exposure	data_source.exposure	CHR	A1	A2	MAF	NCHROBS	type	action	mr_keep
rs11252894	A	C	A	C	0.0784055	-0.0128	0.1978	0.2412	FALSE	FALSE	FALSE	finn-b-L12_ATOPIC	10	5073050	0.0213		0.5477	Atopic dermatitis || id:finn-b-L12_ATOPIC	Atopic dermatitis	Atopic dermatitis || ||	TRUE	igd	10	5073050	0.0162769	1.10555e-06	14306	ebi-a-GCST90017118	|| id:ebi-a-GCST90017118	TRUE	reported	igd	10	A	C	0.1978	1006	raw	3	TRUE
rs117107102	A	G	A	G	0.204283	-0.0157	0.04473	0.0475	FALSE	FALSE	FALSE	finn-b-L12_ATOPIC	18	49473635	0.0428		0.7134	Atopic dermatitis || id:finn-b-L12_ATOPIC	Atopic dermatitis	Atopic dermatitis || ||	TRUE	igd	18	49473635	0.0427565	2.67935e-06	14306	ebi-a-GCST90017118	|| id:ebi-a-GCST90017118	TRUE	reported	igd	18	A	G	0.04473	1006	raw	3	TRUE
rs11729256	T	C	T	C	0.0696984	-0.0187	0.2386	0.1697	FALSE	FALSE	FALSE	finn-b-L12_ATOPIC	4	95027272	0.0242		0.4404	Atopic dermatitis || id:finn-b-L12_ATOPIC	Atopic dermatitis	Atopic dermatitis || ||	TRUE	igd	4	95027272	0.0146953	2.23404e-06	14306	ebi-a-GCST90017118	|| id:ebi-a-GCST90017118	TRUE	reported	igd	4	T	C	0.2386	1006	raw	3	TRUE
rs12512971	A	C	A	C	0.171057	-0.0034	0.04871	0.07871	FALSE	FALSE	FALSE	finn-b-L12_ATOPIC	4	16548975	0.0335		0.9194	Atopic dermatitis || id:finn-b-L12_ATOPIC	Atopic dermatitis	Atopic dermatitis || ||	TRUE	igd	4	16548975	0.0398053	9.81386e-06	14306	ebi-a-GCST90017118	|| id:ebi-a-GCST90017118	TRUE	reported	igd	4	A	C	0.04871	1006	raw	3	TRUE
rs12908520	G	A	G	A	0.0594916	0.0272	0.4563	0.4265	FALSE	FALSE	FALSE	finn-b-L12_ATOPIC	15	97570657	0.0183		0.1375	Atopic dermatitis || id:finn-b-L12_ATOPIC	Atopic dermatitis	Atopic dermatitis || ||	TRUE	igd	15	97570657	0.012823	3.40447e-06	14306	ebi-a-GCST90017118	|| id:ebi-a-GCST90017118	TRUE	reported	igd	15	G	A	0.4563	1006	raw	3	TRUE
rs2602429	T	C	T	C	-0.0764148	-0.0207	0.7783	0.7389	FALSE	FALSE	FALSE	finn-b-L12_ATOPIC	16	81063149	0.0207		0.3171	Atopic dermatitis || id:finn-b-L12_ATOPIC	Atopic dermatitis	Atopic dermatitis || ||	TRUE	igd	16	81063149	0.0153487	8.71044e-07	14306	ebi-a-GCST90017118	|| id:ebi-a-GCST90017118	TRUE	reported	igd	16	C	T	0.2217	1006	corrected	3	TRUE
rs3995795	C	T	C	T	0.0610914	0.0134	0.3181	0.4016	FALSE	FALSE	FALSE	finn-b-L12_ATOPIC	10	11389614	0.0187		0.4722	Atopic dermatitis || id:finn-b-L12_ATOPIC	Atopic dermatitis	Atopic dermatitis || ||	TRUE	igd	10	11389614	0.0138592	9.7221e-06	14306	ebi-a-GCST90017118	|| id:ebi-a-GCST90017118	TRUE	reported	igd	10	C	T	0.3181	1006	raw	3	TRUE
rs45598138	C	A	C	A	-0.143901	0.0163	0.05169	0.02515	FALSE	FALSE	FALSE	finn-b-L12_ATOPIC	1	55522083	0.0585		0.780301	Atopic dermatitis || id:finn-b-L12_ATOPIC	Atopic dermatitis	Atopic dermatitis || ||	TRUE	igd	1	55522083	0.03054	2.19129e-06	14306	ebi-a-GCST90017118	|| id:ebi-a-GCST90017118	TRUE	reported	igd	1	C	A	0.05169	1006	raw	3	TRUE
rs61779207	G	A	G	A	-0.0755253	-0.0423	0.1779	0.2237	FALSE	FALSE	FALSE	finn-b-L12_ATOPIC	1	41074472	0.0217		0.0517905	Atopic dermatitis || id:finn-b-L12_ATOPIC	Atopic dermatitis	Atopic dermatitis || ||	TRUE	igd	1	41074472	0.0164385	5.27971e-06	14306	ebi-a-GCST90017118	|| id:ebi-a-GCST90017118	TRUE	reported	igd	1	G	A	0.1779	1006	raw	3	TRUE
rs74542928	T	C	T	C	0.115994	-0.006	0.07853	0.04791	FALSE	FALSE	FALSE	finn-b-L12_ATOPIC	4	100544188	0.0426		0.8871	Atopic dermatitis || id:finn-b-L12_ATOPIC	Atopic dermatitis	Atopic dermatitis || ||	TRUE	igd	4	100544188	0.0231324	4.08376e-07	14306	ebi-a-GCST90017118	|| id:ebi-a-GCST90017118	TRUE	reported	igd	4	T	C	0.07853	1006	raw	3	TRUE
rs76430504	T	C	T	C	-0.11753	-0.0616	0.05567	0.04841	FALSE	FALSE	FALSE	finn-b-L12_ATOPIC	5	40438158	0.0423		0.1453	Atopic dermatitis || id:finn-b-L12_ATOPIC	Atopic dermatitis	Atopic dermatitis || ||	TRUE	igd	5	40438158	0.025458	3.49559e-06	14306	ebi-a-GCST90017118	|| id:ebi-a-GCST90017118	TRUE	reported	igd	5	T	C	0.05567	1006	raw	3	TRUE
rs9349825	A	G	A	G	-0.0660243	-0.0129	0.2793	0.1897	FALSE	FALSE	FALSE	finn-b-L12_ATOPIC	6	56341481	0.0232		0.5775	Atopic dermatitis || id:finn-b-L12_ATOPIC	Atopic dermatitis	Atopic dermatitis || ||	TRUE	igd	6	56341481	0.0143911	6.2748e-06	14306	ebi-a-GCST90017118	|| id:ebi-a-GCST90017118	TRUE	reported	igd	6	A	G	0.2793	1006	raw	3	TRUE

## Sheet: ebi-a-GCST90017117-dat_Sheet 1
SNP	effect_allele.exposure	other_allele.exposure	effect_allele.outcome	other_allele.outcome	beta.exposure	beta.outcome	eaf.exposure	eaf.outcome	remove	palindromic	ambiguous	id.outcome	chr	pos	se.outcome	samplesize.outcome	pval.outcome	outcome	originalname.outcome	outcome.deprecated	mr_keep.outcome	data_source.outcome	chr.exposure	pos.exposure	se.exposure	pval.exposure	samplesize.exposure	id.exposure	exposure	mr_keep.exposure	pval_origin.exposure	data_source.exposure	CHR	A1	A2	MAF	NCHROBS	type	action	mr_keep
rs10108398	G	A	G	A	0.0769142	0.0128	0.2913	0.2754	FALSE	FALSE	FALSE	finn-b-L12_ATOPIC	8	59440824	0.0203		0.528	Atopic dermatitis || id:finn-b-L12_ATOPIC	Atopic dermatitis	Atopic dermatitis || ||	TRUE	igd	8	59440824	0.0153953	1.09001e-06	14306	ebi-a-GCST90017117	|| id:ebi-a-GCST90017117	TRUE	reported	igd	8	G	A	0.2913	1006	raw	3	TRUE
rs11890098	A	G	A	G	0.074438	-0.003	0.2555	0.2779	FALSE	FALSE	FALSE	finn-b-L12_ATOPIC	2	157532549	0.0202		0.8828	Atopic dermatitis || id:finn-b-L12_ATOPIC	Atopic dermatitis	Atopic dermatitis || ||	TRUE	igd	2	157532549	0.0153389	9.56577e-07	14306	ebi-a-GCST90017117	|| id:ebi-a-GCST90017117	TRUE	reported	igd	2	A	G	0.2555	1006	raw	3	TRUE
rs12566890	T	G	T	G	-0.101147	0.0223	0.09543	0.1318	FALSE	FALSE	FALSE	finn-b-L12_ATOPIC	1	61850864	0.0271		0.4091	Atopic dermatitis || id:finn-b-L12_ATOPIC	Atopic dermatitis	Atopic dermatitis || ||	TRUE	igd	1	61850864	0.0230978	3.65098e-06	14306	ebi-a-GCST90017117	|| id:ebi-a-GCST90017117	TRUE	reported	igd	1	T	G	0.09543	1006	raw	3	TRUE
rs17214486	C	A	C	A	0.06099	-0.0265	0.4016	0.3236	FALSE	FALSE	FALSE	finn-b-L12_ATOPIC	14	97159674	0.0195		0.1748	Atopic dermatitis || id:finn-b-L12_ATOPIC	Atopic dermatitis	Atopic dermatitis || ||	TRUE	igd	14	97159674	0.0135623	6.60861e-06	14306	ebi-a-GCST90017117	|| id:ebi-a-GCST90017117	TRUE	reported	igd	14	C	A	0.4016	1006	raw	3	TRUE
rs2464826	A	C	A	C	0.0944239	-0.0095	0.1262	0.1129	FALSE	FALSE	FALSE	finn-b-L12_ATOPIC	7	79490250	0.0288		0.7426	Atopic dermatitis || id:finn-b-L12_ATOPIC	Atopic dermatitis	Atopic dermatitis || ||	TRUE	igd	7	79490250	0.0211806	8.39499e-06	14306	ebi-a-GCST90017117	|| id:ebi-a-GCST90017117	TRUE	reported	igd	7	A	C	0.1262	1006	raw	3	TRUE
rs28537087	G	A	G	A	0.0820873	-0.0322	0.164	0.2488	FALSE	FALSE	FALSE	finn-b-L12_ATOPIC	15	95309676	0.0211		0.1263	Atopic dermatitis || id:finn-b-L12_ATOPIC	Atopic dermatitis	Atopic dermatitis || ||	TRUE	igd	15	95309676	0.0188312	8.07402e-06	14306	ebi-a-GCST90017117	|| id:ebi-a-GCST90017117	TRUE	reported	igd	15	G	A	0.164	1006	raw	3	TRUE
rs3768491	G	A	G	A	0.0681052	-0.0156	0.7137	0.7119	FALSE	FALSE	FALSE	finn-b-L12_ATOPIC	1	109965986	0.0199		0.4331	Atopic dermatitis || id:finn-b-L12_ATOPIC	Atopic dermatitis	Atopic dermatitis || ||	TRUE	igd	1	109965986	0.0149061	4.2335e-06	14306	ebi-a-GCST90017117	|| id:ebi-a-GCST90017117	TRUE	reported	igd	1	A	G	0.2863	1006	corrected	3	TRUE
rs4885016	C	T	C	T	0.0819606	-0.0024	0.8429	0.8652	FALSE	FALSE	FALSE	finn-b-L12_ATOPIC	13	73170489	0.0265		0.9276	Atopic dermatitis || id:finn-b-L12_ATOPIC	Atopic dermatitis	Atopic dermatitis || ||	TRUE	igd	13	73170489	0.0181628	7.26993e-06	14306	ebi-a-GCST90017117	|| id:ebi-a-GCST90017117	TRUE	reported	igd	13	T	C	0.1571	1006	corrected	3	TRUE
rs6043847	T	C	T	C	-0.114937	0.0459	0.06958	0.05876	FALSE	FALSE	FALSE	finn-b-L12_ATOPIC	20	16259524	0.0386		0.2342	Atopic dermatitis || id:finn-b-L12_ATOPIC	Atopic dermatitis	Atopic dermatitis || ||	TRUE	igd	20	16259524	0.0248606	4.55481e-06	14306	ebi-a-GCST90017117	|| id:ebi-a-GCST90017117	TRUE	reported	igd	20	T	C	0.06958	1006	raw	3	TRUE
rs72901605	T	C	T	C	-0.0841852	-0.0441	0.1859	0.115	FALSE	FALSE	FALSE	finn-b-L12_ATOPIC	11	47103877	0.0288		0.1247	Atopic dermatitis || id:finn-b-L12_ATOPIC	Atopic dermatitis	Atopic dermatitis || ||	TRUE	igd	11	47103877	0.0178119	3.25792e-06	14306	ebi-a-GCST90017117	|| id:ebi-a-GCST90017117	TRUE	reported	igd	11	T	C	0.1859	1006	raw	3	TRUE
rs74603314	T	C	T	C	0.221639	-0.016	0.04573	0.0401	FALSE	FALSE	FALSE	finn-b-L12_ATOPIC	14	46519718	0.0466		0.731499	Atopic dermatitis || id:finn-b-L12_ATOPIC	Atopic dermatitis	Atopic dermatitis || ||	TRUE	igd	14	46519718	0.0462918	1.5569e-06	14306	ebi-a-GCST90017117	|| id:ebi-a-GCST90017117	TRUE	reported	igd	14	T	C	0.04573	1006	raw	3	TRUE
rs78169027	A	G	A	G	-0.108283	0.0547	0.1083	0.06138	FALSE	FALSE	FALSE	finn-b-L12_ATOPIC	11	108439087	0.0385		0.1555	Atopic dermatitis || id:finn-b-L12_ATOPIC	Atopic dermatitis	Atopic dermatitis || ||	TRUE	igd	11	108439087	0.0237289	5.87611e-06	14306	ebi-a-GCST90017117	|| id:ebi-a-GCST90017117	TRUE	reported	igd	11	A	G	0.1083	1006	raw	3	TRUE

## Sheet: ebi-a-GCST90017116-dat_Sheet 1
SNP	effect_allele.exposure	other_allele.exposure	effect_allele.outcome	other_allele.outcome	beta.exposure	beta.outcome	eaf.exposure	eaf.outcome	remove	palindromic	ambiguous	id.outcome	chr	pos	se.outcome	samplesize.outcome	pval.outcome	outcome	originalname.outcome	outcome.deprecated	mr_keep.outcome	data_source.outcome	chr.exposure	pos.exposure	se.exposure	pval.exposure	samplesize.exposure	id.exposure	exposure	mr_keep.exposure	pval_origin.exposure	data_source.exposure	CHR	A1	A2	MAF	NCHROBS	type	action	mr_keep
rs10750258	C	A	C	A	0.0491248	-0.0301	0.6064	0.6335	FALSE	FALSE	FALSE	finn-b-L12_ATOPIC	11	123997498	0.0188		0.11	Atopic dermatitis || id:finn-b-L12_ATOPIC	Atopic dermatitis	Atopic dermatitis || ||	TRUE	igd	11	123997498	0.010824	8.71907e-06	14306	ebi-a-GCST90017116	|| id:ebi-a-GCST90017116	TRUE	reported	igd	11	A	C	0.3936	1006	corrected	3	TRUE
rs11126162	T	C	T	C	-0.0770689	-0.0043	0.08847	0.08295	FALSE	FALSE	FALSE	finn-b-L12_ATOPIC	2	68086034	0.0329		0.8961	Atopic dermatitis || id:finn-b-L12_ATOPIC	Atopic dermatitis	Atopic dermatitis || ||	TRUE	igd	2	68086034	0.0187079	9.25977e-06	14306	ebi-a-GCST90017116	|| id:ebi-a-GCST90017116	TRUE	reported	igd	2	T	C	0.08847	1006	raw	3	TRUE
rs11715072	G	A	G	A	-0.0519289	-0.0026	0.2893	0.3009	FALSE	FALSE	FALSE	finn-b-L12_ATOPIC	3	53720793	0.0197		0.8934	Atopic dermatitis || id:finn-b-L12_ATOPIC	Atopic dermatitis	Atopic dermatitis || ||	TRUE	igd	3	53720793	0.0115246	6.90415e-06	14306	ebi-a-GCST90017116	|| id:ebi-a-GCST90017116	TRUE	reported	igd	3	G	A	0.2893	1006	raw	3	TRUE
rs12150865	C	T	C	T	0.0511615	0.003	0.4751	0.4865	FALSE	FALSE	FALSE	finn-b-L12_ATOPIC	19	43505320	0.0181		0.8671	Atopic dermatitis || id:finn-b-L12_ATOPIC	Atopic dermatitis	Atopic dermatitis || ||	TRUE	igd	19	43505320	0.0106407	1.54085e-06	14306	ebi-a-GCST90017116	|| id:ebi-a-GCST90017116	TRUE	reported	igd	19	C	T	0.4751	1006	raw	3	TRUE
rs12467198	C	T	C	T	0.0498267	-0.0017	0.3419	0.4479	FALSE	FALSE	FALSE	finn-b-L12_ATOPIC	2	124872681	0.0183		0.9254	Atopic dermatitis || id:finn-b-L12_ATOPIC	Atopic dermatitis	Atopic dermatitis || ||	TRUE	igd	2	124872681	0.011138	6.30667e-06	14306	ebi-a-GCST90017116	|| id:ebi-a-GCST90017116	TRUE	reported	igd	2	C	T	0.3419	1006	raw	3	TRUE
rs2347697	G	T	G	T	0.0502281	-0.0197	0.3181	0.3093	FALSE	FALSE	FALSE	finn-b-L12_ATOPIC	7	134388240	0.0196		0.3144	Atopic dermatitis || id:finn-b-L12_ATOPIC	Atopic dermatitis	Atopic dermatitis || ||	TRUE	igd	7	134388240	0.0108968	4.26914e-06	14306	ebi-a-GCST90017116	|| id:ebi-a-GCST90017116	TRUE	reported	igd	7	G	T	0.3181	1006	raw	3	TRUE
rs2532663	A	G	A	G	0.125578	-0.0009	0.93738	0.898	FALSE	FALSE	FALSE	finn-b-L12_ATOPIC	10	119247234	0.0302		0.9765	Atopic dermatitis || id:finn-b-L12_ATOPIC	Atopic dermatitis	Atopic dermatitis || ||	TRUE	igd	10	119247234	0.0258034	7.4681e-07	14306	ebi-a-GCST90017116	|| id:ebi-a-GCST90017116	TRUE	reported	igd	10	G	A	0.06262	1006	corrected	3	TRUE
rs312757	G	C	G	C	0.0517269	-0.0077	0.7018	0.586	FALSE	TRUE	FALSE	finn-b-L12_ATOPIC	17	68347701	0.0184		0.675199	Atopic dermatitis || id:finn-b-L12_ATOPIC	Atopic dermatitis	Atopic dermatitis || ||	TRUE	igd	17	68347701	0.0112854	4.83905e-06	14306	ebi-a-GCST90017116	|| id:ebi-a-GCST90017116	TRUE	reported	igd	17	C	G	0.2982	1006	corrected	3	FALSE
rs3890996	G	T	G	T	0.0474614	-0.0113	0.4612	0.536	FALSE	FALSE	FALSE	finn-b-L12_ATOPIC	22	20301800	0.0182		0.5362	Atopic dermatitis || id:finn-b-L12_ATOPIC	Atopic dermatitis	Atopic dermatitis || ||	TRUE	igd	22	20301800	0.0105645	6.94656e-06	14306	ebi-a-GCST90017116	|| id:ebi-a-GCST90017116	TRUE	reported	igd	22	G	T	0.4612	1006	raw	3	TRUE
rs4340090	C	T	C	T	-0.0668162	0.0404	0.1252	0.118	FALSE	FALSE	FALSE	finn-b-L12_ATOPIC	12	130331764	0.0281		0.1502	Atopic dermatitis || id:finn-b-L12_ATOPIC	Atopic dermatitis	Atopic dermatitis || ||	TRUE	igd	12	130331764	0.0153387	9.9901e-06	14306	ebi-a-GCST90017116	|| id:ebi-a-GCST90017116	TRUE	reported	igd	12	C	T	0.1252	1006	raw	3	TRUE
rs6707783	C	T	C	T	0.0849594	0.0271	0.1153	0.09103	FALSE	FALSE	FALSE	finn-b-L12_ATOPIC	2	52053891	0.0316		0.3906	Atopic dermatitis || id:finn-b-L12_ATOPIC	Atopic dermatitis	Atopic dermatitis || ||	TRUE	igd	2	52053891	0.0187782	8.08593e-06	14306	ebi-a-GCST90017116	|| id:ebi-a-GCST90017116	TRUE	reported	igd	2	C	T	0.1153	1006	raw	3	TRUE
rs72771021	C	T	C	T	0.141726	-0.0426	0.0497	0.06914	FALSE	FALSE	FALSE	finn-b-L12_ATOPIC	10	13841631	0.0361		0.2375	Atopic dermatitis || id:finn-b-L12_ATOPIC	Atopic dermatitis	Atopic dermatitis || ||	TRUE	igd	10	13841631	0.0309242	7.18092e-06	14306	ebi-a-GCST90017116	|| id:ebi-a-GCST90017116	TRUE	reported	igd	10	C	T	0.0497	1006	raw	3	TRUE
rs74757828	A	T	A	T	0.0951285	0.0548	0.05765	0.07573	FALSE	TRUE	FALSE	finn-b-L12_ATOPIC	8	89541526	0.0341		0.1086	Atopic dermatitis || id:finn-b-L12_ATOPIC	Atopic dermatitis	Atopic dermatitis || ||	TRUE	igd	8	89541526	0.0216921	9.2506e-06	14306	ebi-a-GCST90017116	|| id:ebi-a-GCST90017116	TRUE	reported	igd	8	A	T	0.05765	1006	raw	3	FALSE
rs922773	C	T	C	T	-0.0803778	-0.02	0.1402	0.1014	FALSE	FALSE	FALSE	finn-b-L12_ATOPIC	3	66318042	0.0301		0.5069	Atopic dermatitis || id:finn-b-L12_ATOPIC	Atopic dermatitis	Atopic dermatitis || ||	TRUE	igd	3	66318042	0.0157851	3.67959e-07	14306	ebi-a-GCST90017116	|| id:ebi-a-GCST90017116	TRUE	reported	igd	3	C	T	0.1402	1006	raw	3	TRUE

## Sheet: ebi-a-GCST90017115-dat_Sheet 1
SNP	effect_allele.exposure	other_allele.exposure	effect_allele.outcome	other_allele.outcome	beta.exposure	beta.outcome	eaf.exposure	eaf.outcome	remove	palindromic	ambiguous	id.outcome	chr	pos	se.outcome	samplesize.outcome	pval.outcome	outcome	originalname.outcome	outcome.deprecated	mr_keep.outcome	data_source.outcome	chr.exposure	pos.exposure	se.exposure	pval.exposure	samplesize.exposure	id.exposure	exposure	mr_keep.exposure	pval_origin.exposure	data_source.exposure	CHR	A1	A2	MAF	NCHROBS	type	action	mr_keep
rs1002941	A	G	A	G	-0.107661	0.0286	0.7207	0.7545	FALSE	FALSE	FALSE	finn-b-L12_ATOPIC	15	101242690	0.0211		0.1753	Atopic dermatitis || id:finn-b-L12_ATOPIC	Atopic dermatitis	Atopic dermatitis || ||	TRUE	igd	15	101242690	0.0233382	4.30884e-06	14306	ebi-a-GCST90017115	|| id:ebi-a-GCST90017115	TRUE	reported	igd	15	G	A	0.2793	1006	corrected	3	TRUE
rs11770843	C	T	C	T	0.111896	0.0198	0.2594	0.3283	FALSE	FALSE	FALSE	finn-b-L12_ATOPIC	7	146795379	0.0194		0.3067	Atopic dermatitis || id:finn-b-L12_ATOPIC	Atopic dermatitis	Atopic dermatitis || ||	TRUE	igd	7	146795379	0.0234776	1.13813e-06	14306	ebi-a-GCST90017115	|| id:ebi-a-GCST90017115	TRUE	reported	igd	7	C	T	0.2594	1006	raw	3	TRUE
rs17114848	G	A	G	A	0.148972	0.0289	0.1093	0.09894	FALSE	FALSE	FALSE	finn-b-L12_ATOPIC	15	25162535	0.0306		0.3453	Atopic dermatitis || id:finn-b-L12_ATOPIC	Atopic dermatitis	Atopic dermatitis || ||	TRUE	igd	15	25162535	0.0324162	6.76986e-06	14306	ebi-a-GCST90017115	|| id:ebi-a-GCST90017115	TRUE	reported	igd	15	G	A	0.1093	1006	raw	3	TRUE
rs2031282	A	G	A	G	0.120412	0.029	0.17	0.1839	FALSE	FALSE	FALSE	finn-b-L12_ATOPIC	13	20687179	0.0241		0.2279	Atopic dermatitis || id:finn-b-L12_ATOPIC	Atopic dermatitis	Atopic dermatitis || ||	TRUE	igd	13	20687179	0.0270263	5.86462e-06	14306	ebi-a-GCST90017115	|| id:ebi-a-GCST90017115	TRUE	reported	igd	13	A	G	0.17	1006	raw	3	TRUE
rs2731834	G	C	G	C	-0.109935	0.0047	0.7763	0.7594	FALSE	TRUE	FALSE	finn-b-L12_ATOPIC	5	94720245	0.0212		0.8246	Atopic dermatitis || id:finn-b-L12_ATOPIC	Atopic dermatitis	Atopic dermatitis || ||	TRUE	igd	5	94720245	0.0236848	3.79603e-06	14306	ebi-a-GCST90017115	|| id:ebi-a-GCST90017115	TRUE	reported	igd	5	C	G	0.2237	1006	corrected	3	FALSE
rs2825714	A	G	A	G	-0.138226	-0.0088	0.1571	0.1688	FALSE	FALSE	FALSE	finn-b-L12_ATOPIC	21	21023966	0.0245		0.7188	Atopic dermatitis || id:finn-b-L12_ATOPIC	Atopic dermatitis	Atopic dermatitis || ||	TRUE	igd	21	21023966	0.0289096	1.49772e-06	14306	ebi-a-GCST90017115	|| id:ebi-a-GCST90017115	TRUE	reported	igd	21	A	G	0.1571	1006	raw	3	TRUE
rs60995569	T	G	T	G	-0.16062	0.007	0.08946	0.1096	FALSE	FALSE	FALSE	finn-b-L12_ATOPIC	10	53930085	0.029		0.8099	Atopic dermatitis || id:finn-b-L12_ATOPIC	Atopic dermatitis	Atopic dermatitis || ||	TRUE	igd	10	53930085	0.0336806	9.1939e-06	14306	ebi-a-GCST90017115	|| id:ebi-a-GCST90017115	TRUE	reported	igd	10	T	G	0.08946	1006	raw	3	TRUE
rs62570196	C	T	C	T	-0.217203	0.0269	0.06859	0.04192	FALSE	FALSE	FALSE	finn-b-L12_ATOPIC	9	111086170	0.0457		0.5562	Atopic dermatitis || id:finn-b-L12_ATOPIC	Atopic dermatitis	Atopic dermatitis || ||	TRUE	igd	9	111086170	0.0439621	9.64473e-07	14306	ebi-a-GCST90017115	|| id:ebi-a-GCST90017115	TRUE	reported	igd	9	C	T	0.06859	1006	raw	3	TRUE
rs72640280	A	G	A	G	0.220185	0.0071	0.05368	0.05519	FALSE	FALSE	FALSE	finn-b-L12_ATOPIC	1	11943792	0.04		0.8583	Atopic dermatitis || id:finn-b-L12_ATOPIC	Atopic dermatitis	Atopic dermatitis || ||	TRUE	igd	1	11943792	0.0485947	5.19194e-06	14306	ebi-a-GCST90017115	|| id:ebi-a-GCST90017115	TRUE	reported	igd	1	A	G	0.05368	1006	raw	3	TRUE
rs73113483	T	A	T	A	-0.131681	0.0384	0.1233	0.1245	FALSE	TRUE	FALSE	finn-b-L12_ATOPIC	3	6223568	0.0278		0.167	Atopic dermatitis || id:finn-b-L12_ATOPIC	Atopic dermatitis	Atopic dermatitis || ||	TRUE	igd	3	6223568	0.0288503	8.79387e-06	14306	ebi-a-GCST90017115	|| id:ebi-a-GCST90017115	TRUE	reported	igd	3	T	A	0.1233	1006	raw	3	FALSE
rs77599476	A	G	A	G	0.229981	-0.0315	0.06561	0.05602	FALSE	FALSE	FALSE	finn-b-L12_ATOPIC	20	61394262	0.0395		0.4258	Atopic dermatitis || id:finn-b-L12_ATOPIC	Atopic dermatitis	Atopic dermatitis || ||	TRUE	igd	20	61394262	0.0479918	1.90265e-06	14306	ebi-a-GCST90017115	|| id:ebi-a-GCST90017115	TRUE	reported	igd	20	A	G	0.06561	1006	raw	3	TRUE

## Sheet: ebi-a-GCST90017114-dat_Sheet 1
SNP	effect_allele.exposure	other_allele.exposure	effect_allele.outcome	other_allele.outcome	beta.exposure	beta.outcome	eaf.exposure	eaf.outcome	remove	palindromic	ambiguous	id.outcome	chr	pos	se.outcome	samplesize.outcome	pval.outcome	outcome	originalname.outcome	outcome.deprecated	mr_keep.outcome	data_source.outcome	chr.exposure	pos.exposure	se.exposure	pval.exposure	samplesize.exposure	id.exposure	exposure	mr_keep.exposure	pval_origin.exposure	data_source.exposure	CHR	A1	A2	MAF	NCHROBS	type	action	mr_keep
rs112334273	G	A	G	A	0.0627459	-0.0062	0.2455	0.2782	FALSE	FALSE	FALSE	finn-b-L12_ATOPIC	21	40703251	0.0203		0.758099	Atopic dermatitis || id:finn-b-L12_ATOPIC	Atopic dermatitis	Atopic dermatitis || ||	TRUE	igd	21	40703251	0.0127415	9.26446e-07	14306	ebi-a-GCST90017114	|| id:ebi-a-GCST90017114	TRUE	reported	igd	21	G	A	0.2455	1006	raw	3	TRUE
rs12554342	G	C	G	C	-0.0525703	0.0123	0.2883	0.2114	FALSE	TRUE	FALSE	finn-b-L12_ATOPIC	9	116840801	0.0223		0.579201	Atopic dermatitis || id:finn-b-L12_ATOPIC	Atopic dermatitis	Atopic dermatitis || ||	TRUE	igd	9	116840801	0.0116908	6.80848e-06	14306	ebi-a-GCST90017114	|| id:ebi-a-GCST90017114	TRUE	reported	igd	9	G	C	0.2883	1006	raw	3	FALSE
rs13421739	C	G	C	G	0.0943944	-0.0059	0.05666	0.06916	FALSE	TRUE	FALSE	finn-b-L12_ATOPIC	2	116724915	0.0358		0.8694	Atopic dermatitis || id:finn-b-L12_ATOPIC	Atopic dermatitis	Atopic dermatitis || ||	TRUE	igd	2	116724915	0.0179641	1.94644e-06	14306	ebi-a-GCST90017114	|| id:ebi-a-GCST90017114	TRUE	reported	igd	2	C	G	0.05666	1006	raw	3	FALSE
rs2273429	A	G	A	G	-0.0702112	0.0289	0.1074	0.1045	FALSE	FALSE	FALSE	finn-b-L12_ATOPIC	14	52494072	0.0296		0.3293	Atopic dermatitis || id:finn-b-L12_ATOPIC	Atopic dermatitis	Atopic dermatitis || ||	TRUE	igd	14	52494072	0.0153063	9.26232e-06	14306	ebi-a-GCST90017114	|| id:ebi-a-GCST90017114	TRUE	reported	igd	14	A	G	0.1074	1006	raw	3	TRUE
rs2332027	A	G	A	G	0.0482656	-0.0042	0.5	0.4049	FALSE	FALSE	FALSE	finn-b-L12_ATOPIC	4	171672038	0.0187		0.8232	Atopic dermatitis || id:finn-b-L12_ATOPIC	Atopic dermatitis	Atopic dermatitis || ||	TRUE	igd	4	171672038	0.0104823	4.04548e-06	14306	ebi-a-GCST90017114	|| id:ebi-a-GCST90017114	TRUE	reported	igd	4	A	G	0.5	1006	raw	3	TRUE
rs2547978	G	A	G	A	-0.0465802	0.0026	0.5159	0.6261	FALSE	FALSE	FALSE	finn-b-L12_ATOPIC	5	98020298	0.0188		0.8901	Atopic dermatitis || id:finn-b-L12_ATOPIC	Atopic dermatitis	Atopic dermatitis || ||	TRUE	igd	5	98020298	0.0105075	8.56841e-06	14306	ebi-a-GCST90017114	|| id:ebi-a-GCST90017114	TRUE	reported	igd	5	A	G	0.4841	1006	corrected	3	TRUE
rs3792064	G	A	G	A	0.0897349	-0.0662	0.07952	0.05259	FALSE	FALSE	FALSE	finn-b-L12_ATOPIC	2	231678413	0.0409		0.1059	Atopic dermatitis || id:finn-b-L12_ATOPIC	Atopic dermatitis	Atopic dermatitis || ||	TRUE	igd	2	231678413	0.0182532	6.75492e-07	14306	ebi-a-GCST90017114	|| id:ebi-a-GCST90017114	TRUE	reported	igd	2	G	A	0.07952	1006	raw	3	TRUE
rs3852931	T	C	T	C	0.0482086	-0.0046	0.5338	0.6111	FALSE	FALSE	FALSE	finn-b-L12_ATOPIC	20	54087963	0.0191		0.808	Atopic dermatitis || id:finn-b-L12_ATOPIC	Atopic dermatitis	Atopic dermatitis || ||	TRUE	igd	20	54087963	0.0105	4.52595e-06	14306	ebi-a-GCST90017114	|| id:ebi-a-GCST90017114	TRUE	reported	igd	20	C	T	0.4662	1006	corrected	3	TRUE
rs4750583	G	A	G	A	-0.0616007	0.0054	0.8181	0.8112	FALSE	FALSE	FALSE	finn-b-L12_ATOPIC	10	15054765	0.0233		0.8163	Atopic dermatitis || id:finn-b-L12_ATOPIC	Atopic dermatitis	Atopic dermatitis || ||	TRUE	igd	10	15054765	0.0137936	5.78562e-06	14306	ebi-a-GCST90017114	|| id:ebi-a-GCST90017114	TRUE	reported	igd	10	A	G	0.1819	1006	corrected	3	TRUE
rs56199908	T	C	T	C	-0.186194	0.0076	0.05368	0.05232	FALSE	FALSE	FALSE	finn-b-L12_ATOPIC	9	2801371	0.0414		0.8536	Atopic dermatitis || id:finn-b-L12_ATOPIC	Atopic dermatitis	Atopic dermatitis || ||	TRUE	igd	9	2801371	0.041051	8.66662e-06	14306	ebi-a-GCST90017114	|| id:ebi-a-GCST90017114	TRUE	reported	igd	9	T	C	0.05368	1006	raw	3	TRUE
rs6814436	C	T	C	T	-0.0680205	0.02	0.8678	0.8591	FALSE	FALSE	FALSE	finn-b-L12_ATOPIC	4	161507301	0.0261		0.4429	Atopic dermatitis || id:finn-b-L12_ATOPIC	Atopic dermatitis	Atopic dermatitis || ||	TRUE	igd	4	161507301	0.0150844	6.80456e-06	14306	ebi-a-GCST90017114	|| id:ebi-a-GCST90017114	TRUE	reported	igd	4	T	C	0.1322	1006	corrected	3	TRUE
rs6815608	C	T	C	T	-0.0935765	-0.0169	0.91551	0.8487	FALSE	FALSE	FALSE	finn-b-L12_ATOPIC	4	152131744	0.0253		0.5031	Atopic dermatitis || id:finn-b-L12_ATOPIC	Atopic dermatitis	Atopic dermatitis || ||	TRUE	igd	4	152131744	0.0210869	7.23852e-06	14306	ebi-a-GCST90017114	|| id:ebi-a-GCST90017114	TRUE	reported	igd	4	T	C	0.08449	1006	corrected	3	TRUE
rs7247191	T	C	T	C	-0.0713033	0.0671	0.1382	0.09952	FALSE	FALSE	FALSE	finn-b-L12_ATOPIC	19	22899585	0.0301		0.0260202	Atopic dermatitis || id:finn-b-L12_ATOPIC	Atopic dermatitis	Atopic dermatitis || ||	TRUE	igd	19	22899585	0.0157424	4.73097e-06	14306	ebi-a-GCST90017114	|| id:ebi-a-GCST90017114	TRUE	reported	igd	19	T	C	0.1382	1006	raw	3	TRUE
rs72738886	T	C	T	C	0.0864609	-0.078	0.07753	0.0762	FALSE	FALSE	FALSE	finn-b-L12_ATOPIC	5	35770550	0.0345		0.0237602	Atopic dermatitis || id:finn-b-L12_ATOPIC	Atopic dermatitis	Atopic dermatitis || ||	TRUE	igd	5	35770550	0.0190398	7.67892e-06	14306	ebi-a-GCST90017114	|| id:ebi-a-GCST90017114	TRUE	reported	igd	5	T	C	0.07753	1006	raw	3	TRUE
rs72771021	C	T	C	T	-0.141357	-0.0426	0.0497	0.06914	FALSE	FALSE	FALSE	finn-b-L12_ATOPIC	10	13841631	0.0361		0.2375	Atopic dermatitis || id:finn-b-L12_ATOPIC	Atopic dermatitis	Atopic dermatitis || ||	TRUE	igd	10	13841631	0.0308303	5.12436e-06	14306	ebi-a-GCST90017114	|| id:ebi-a-GCST90017114	TRUE	reported	igd	10	C	T	0.0497	1006	raw	3	TRUE
rs7573799	G	C	G	C	0.0698446	0.0012	0.8936	0.8457	FALSE	TRUE	FALSE	finn-b-L12_ATOPIC	2	80141964	0.0251		0.9629	Atopic dermatitis || id:finn-b-L12_ATOPIC	Atopic dermatitis	Atopic dermatitis || ||	TRUE	igd	2	80141964	0.0153935	8.05156e-06	14306	ebi-a-GCST90017114	|| id:ebi-a-GCST90017114	TRUE	reported	igd	2	C	G	0.1064	1006	corrected	3	FALSE
rs7975768	C	G	C	G	0.0512732	0.0241	0.3648	0.5007	FALSE	TRUE	TRUE	finn-b-L12_ATOPIC	12	97374875	0.0183		0.1877	Atopic dermatitis || id:finn-b-L12_ATOPIC	Atopic dermatitis	Atopic dermatitis || ||	TRUE	igd	12	97374875	0.0109226	2.82481e-06	14306	ebi-a-GCST90017114	|| id:ebi-a-GCST90017114	TRUE	reported	igd	12	C	G	0.3648	1006	raw	3	FALSE
rs8085381	A	G	A	G	-0.0647291	-0.0174	0.8529	0.817	FALSE	FALSE	FALSE	finn-b-L12_ATOPIC	18	29328305	0.0235		0.459	Atopic dermatitis || id:finn-b-L12_ATOPIC	Atopic dermatitis	Atopic dermatitis || ||	TRUE	igd	18	29328305	0.0146219	8.67261e-06	14306	ebi-a-GCST90017114	|| id:ebi-a-GCST90017114	TRUE	reported	igd	18	G	A	0.1471	1006	corrected	3	TRUE
rs992074	T	C	T	C	-0.233491	0.0924	0.96521	0.9771	FALSE	FALSE	FALSE	finn-b-L12_ATOPIC	21	18567802	0.061		0.1294	Atopic dermatitis || id:finn-b-L12_ATOPIC	Atopic dermatitis	Atopic dermatitis || ||	TRUE	igd	21	18567802	0.050901	8.51609e-06	14306	ebi-a-GCST90017114	|| id:ebi-a-GCST90017114	TRUE	reported	igd	21	C	T	0.03479	1006	corrected	3	TRUE

## Sheet: ebi-a-GCST90017113-dat_Sheet 1
SNP	effect_allele.exposure	other_allele.exposure	effect_allele.outcome	other_allele.outcome	beta.exposure	beta.outcome	eaf.exposure	eaf.outcome	remove	palindromic	ambiguous	id.outcome	chr	pos	se.outcome	samplesize.outcome	pval.outcome	outcome	originalname.outcome	outcome.deprecated	mr_keep.outcome	data_source.outcome	chr.exposure	pos.exposure	se.exposure	pval.exposure	samplesize.exposure	id.exposure	exposure	mr_keep.exposure	pval_origin.exposure	data_source.exposure	CHR	A1	A2	MAF	NCHROBS	type	action	mr_keep
rs10202904	G	T	G	T	0.115986	-0.0099	0.5328	0.592	FALSE	FALSE	FALSE	finn-b-L12_ATOPIC	2	125440268	0.0185		0.5918	Atopic dermatitis || id:finn-b-L12_ATOPIC	Atopic dermatitis	Atopic dermatitis || ||	TRUE	igd	2	125440268	0.0230271	6.18885e-07	14306	ebi-a-GCST90017113	|| id:ebi-a-GCST90017113	TRUE	reported	igd	2	T	G	0.4672	1006	corrected	3	TRUE
rs11022995	A	G	A	G	0.10373	-0.0192	0.5467	0.5149	FALSE	FALSE	FALSE	finn-b-L12_ATOPIC	11	13893667	0.0182		0.2893	Atopic dermatitis || id:finn-b-L12_ATOPIC	Atopic dermatitis	Atopic dermatitis || ||	TRUE	igd	11	13893667	0.0228889	7.73001e-06	14306	ebi-a-GCST90017113	|| id:ebi-a-GCST90017113	TRUE	reported	igd	11	G	A	0.4533	1006	corrected	3	TRUE
rs34928225	T	C	T	C	0.19977	-0.042	0.07555	0.09306	FALSE	FALSE	FALSE	finn-b-L12_ATOPIC	6	146840876	0.0313		0.1795	Atopic dermatitis || id:finn-b-L12_ATOPIC	Atopic dermatitis	Atopic dermatitis || ||	TRUE	igd	6	146840876	0.0425421	4.33092e-06	14306	ebi-a-GCST90017113	|| id:ebi-a-GCST90017113	TRUE	reported	igd	6	T	C	0.07555	1006	raw	3	TRUE
rs45498998	G	A	G	A	-0.131882	-0.025	0.1849	0.1547	FALSE	FALSE	FALSE	finn-b-L12_ATOPIC	21	27368994	0.025		0.3171	Atopic dermatitis || id:finn-b-L12_ATOPIC	Atopic dermatitis	Atopic dermatitis || ||	TRUE	igd	21	27368994	0.029229	5.32451e-06	14306	ebi-a-GCST90017113	|| id:ebi-a-GCST90017113	TRUE	reported	igd	21	G	A	0.1849	1006	raw	3	TRUE
rs6064552	T	C	T	C	-0.123612	0.0271	0.1978	0.1831	FALSE	FALSE	FALSE	finn-b-L12_ATOPIC	20	56042866	0.0234		0.2471	Atopic dermatitis || id:finn-b-L12_ATOPIC	Atopic dermatitis	Atopic dermatitis || ||	TRUE	igd	20	56042866	0.0275749	9.3377e-06	14306	ebi-a-GCST90017113	|| id:ebi-a-GCST90017113	TRUE	reported	igd	20	T	C	0.1978	1006	raw	3	TRUE
rs6508769	C	T	C	T	-0.150529	-0.0287	0.835	0.8533	FALSE	FALSE	FALSE	finn-b-L12_ATOPIC	19	28827760	0.0257		0.2648	Atopic dermatitis || id:finn-b-L12_ATOPIC	Atopic dermatitis	Atopic dermatitis || ||	TRUE	igd	19	28827760	0.0337091	8.12363e-06	14306	ebi-a-GCST90017113	|| id:ebi-a-GCST90017113	TRUE	reported	igd	19	T	C	0.165	1006	corrected	3	TRUE
rs7015093	G	A	G	A	-0.118111	0.0051	0.2634	0.2606	FALSE	FALSE	FALSE	finn-b-L12_ATOPIC	8	58018853	0.0206		0.8038	Atopic dermatitis || id:finn-b-L12_ATOPIC	Atopic dermatitis	Atopic dermatitis || ||	TRUE	igd	8	58018853	0.0264389	7.19863e-06	14306	ebi-a-GCST90017113	|| id:ebi-a-GCST90017113	TRUE	reported	igd	8	G	A	0.2634	1006	raw	3	TRUE
rs76029318	T	C	T	C	0.214866	-0.0098	0.06461	0.0628	FALSE	FALSE	FALSE	finn-b-L12_ATOPIC	13	41963791	0.0376		0.7946	Atopic dermatitis || id:finn-b-L12_ATOPIC	Atopic dermatitis	Atopic dermatitis || ||	TRUE	igd	13	41963791	0.0438442	1.04621e-06	14306	ebi-a-GCST90017113	|| id:ebi-a-GCST90017113	TRUE	reported	igd	13	T	C	0.06461	1006	raw	3	TRUE
rs7635189	A	G	A	G	-0.119983	-0.039	0.669	0.7109	FALSE	FALSE	FALSE	finn-b-L12_ATOPIC	3	15591607	0.0203		0.0544503	Atopic dermatitis || id:finn-b-L12_ATOPIC	Atopic dermatitis	Atopic dermatitis || ||	TRUE	igd	3	15591607	0.0259356	4.635e-06	14306	ebi-a-GCST90017113	|| id:ebi-a-GCST90017113	TRUE	reported	igd	3	G	A	0.331	1006	corrected	3	TRUE
rs77658038	A	C	A	C	-0.160157	0.0117	0.1173	0.2045	FALSE	FALSE	FALSE	finn-b-L12_ATOPIC	6	16284785	0.0225		0.6031	Atopic dermatitis || id:finn-b-L12_ATOPIC	Atopic dermatitis	Atopic dermatitis || ||	TRUE	igd	6	16284785	0.0340856	4.75423e-06	14306	ebi-a-GCST90017113	|| id:ebi-a-GCST90017113	TRUE	reported	igd	6	A	C	0.1173	1006	raw	3	TRUE
rs894996	C	A	C	A	0.203577	-0.0318	0.07157	0.06991	FALSE	FALSE	FALSE	finn-b-L12_ATOPIC	4	104418307	0.0359		0.3753	Atopic dermatitis || id:finn-b-L12_ATOPIC	Atopic dermatitis	Atopic dermatitis || ||	TRUE	igd	4	104418307	0.0440033	5.11929e-06	14306	ebi-a-GCST90017113	|| id:ebi-a-GCST90017113	TRUE	reported	igd	4	C	A	0.07157	1006	raw	3	TRUE

## Sheet: ebi-a-GCST90017112-dat_Sheet 1
SNP	effect_allele.exposure	other_allele.exposure	effect_allele.outcome	other_allele.outcome	beta.exposure	beta.outcome	eaf.exposure	eaf.outcome	remove	palindromic	ambiguous	id.outcome	chr	pos	se.outcome	samplesize.outcome	pval.outcome	outcome	originalname.outcome	outcome.deprecated	mr_keep.outcome	data_source.outcome	chr.exposure	pos.exposure	se.exposure	pval.exposure	samplesize.exposure	id.exposure	exposure	mr_keep.exposure	pval_origin.exposure	data_source.exposure	CHR	A1	A2	MAF	NCHROBS	type	action	mr_keep
rs12555298	G	A	G	A	0.0974327	0.0372	0.175	0.173	FALSE	FALSE	FALSE	finn-b-L12_ATOPIC	9	110489551	0.024		0.1219	Atopic dermatitis || id:finn-b-L12_ATOPIC	Atopic dermatitis	Atopic dermatitis || ||	TRUE	igd	9	110489551	0.0219351	8.0863e-06	14306	ebi-a-GCST90017112	|| id:ebi-a-GCST90017112	TRUE	reported	igd	9	G	A	0.175	1006	raw	3	TRUE
rs2314810	G	C	G	C	0.218257	-0.0254	0.94533	0.9528	FALSE	TRUE	FALSE	finn-b-L12_ATOPIC	17	26104110	0.0429		0.553	Atopic dermatitis || id:finn-b-L12_ATOPIC	Atopic dermatitis	Atopic dermatitis || ||	TRUE	igd	17	26104110	0.0464571	4.24766e-06	14306	ebi-a-GCST90017112	|| id:ebi-a-GCST90017112	TRUE	reported	igd	17	C	G	0.05467	1006	corrected	3	FALSE
rs2553290	A	T	A	T	0.0962131	-0.003	0.2197	0.1477	FALSE	TRUE	FALSE	finn-b-L12_ATOPIC	4	37842537	0.0257		0.9065	Atopic dermatitis || id:finn-b-L12_ATOPIC	Atopic dermatitis	Atopic dermatitis || ||	TRUE	igd	4	37842537	0.0202617	3.61335e-06	14306	ebi-a-GCST90017112	|| id:ebi-a-GCST90017112	TRUE	reported	igd	4	A	T	0.2197	1006	raw	3	FALSE
rs2585223	T	C	T	C	0.111364	0.007	0.1531	0.1229	FALSE	FALSE	FALSE	finn-b-L12_ATOPIC	15	100880888	0.0276		0.7994	Atopic dermatitis || id:finn-b-L12_ATOPIC	Atopic dermatitis	Atopic dermatitis || ||	TRUE	igd	15	100880888	0.0247743	8.85727e-06	14306	ebi-a-GCST90017112	|| id:ebi-a-GCST90017112	TRUE	reported	igd	15	T	C	0.1531	1006	raw	3	TRUE
rs584122	T	C	T	C	0.151774	-0.0053	0.9334	0.9409	FALSE	FALSE	FALSE	finn-b-L12_ATOPIC	6	48288456	0.0387		0.8907	Atopic dermatitis || id:finn-b-L12_ATOPIC	Atopic dermatitis	Atopic dermatitis || ||	TRUE	igd	6	48288456	0.0326827	4.22776e-06	14306	ebi-a-GCST90017112	|| id:ebi-a-GCST90017112	TRUE	reported	igd	6	C	T	0.0666	1006	corrected	3	TRUE
rs61972390	T	C	T	C	0.107346	-0.0158	0.168	0.1373	FALSE	FALSE	FALSE	finn-b-L12_ATOPIC	13	100566758	0.0267		0.5556	Atopic dermatitis || id:finn-b-L12_ATOPIC	Atopic dermatitis	Atopic dermatitis || ||	TRUE	igd	13	100566758	0.0242469	9.11381e-06	14306	ebi-a-GCST90017112	|| id:ebi-a-GCST90017112	TRUE	reported	igd	13	T	C	0.168	1006	raw	3	TRUE
rs7148504	T	G	T	G	-0.0800404	0.034	0.6948	0.5994	FALSE	FALSE	FALSE	finn-b-L12_ATOPIC	14	100168298	0.0185		0.0651899	Atopic dermatitis || id:finn-b-L12_ATOPIC	Atopic dermatitis	Atopic dermatitis || ||	TRUE	igd	14	100168298	0.0176621	6.62384e-06	14306	ebi-a-GCST90017112	|| id:ebi-a-GCST90017112	TRUE	reported	igd	14	G	T	0.3052	1006	corrected	3	TRUE
rs76531781	T	C	T	C	-0.231868	0.0223	0.0497	0.03997	FALSE	FALSE	FALSE	finn-b-L12_ATOPIC	7	21647735	0.0464		0.630901	Atopic dermatitis || id:finn-b-L12_ATOPIC	Atopic dermatitis	Atopic dermatitis || ||	TRUE	igd	7	21647735	0.0493393	2.87336e-06	14306	ebi-a-GCST90017112	|| id:ebi-a-GCST90017112	TRUE	reported	igd	7	T	C	0.0497	1006	raw	3	TRUE
rs789068	G	A	G	A	-0.111385	0.0215	0.172	0.1411	FALSE	FALSE	FALSE	finn-b-L12_ATOPIC	18	1008239	0.026		0.4073	Atopic dermatitis || id:finn-b-L12_ATOPIC	Atopic dermatitis	Atopic dermatitis || ||	TRUE	igd	18	1008239	0.0212922	1.5717e-07	14306	ebi-a-GCST90017112	|| id:ebi-a-GCST90017112	TRUE	reported	igd	18	G	A	0.172	1006	raw	3	TRUE
rs9864379	T	C	T	C	-0.138933	-0.0431	0.1133	0.1494	FALSE	FALSE	FALSE	finn-b-L12_ATOPIC	3	14306949	0.0256		0.0924102	Atopic dermatitis || id:finn-b-L12_ATOPIC	Atopic dermatitis	Atopic dermatitis || ||	TRUE	igd	3	14306949	0.0268045	2.03334e-07	14306	ebi-a-GCST90017112	|| id:ebi-a-GCST90017112	TRUE	reported	igd	3	T	C	0.1133	1006	raw	3	TRUE

## Sheet: ebi-a-GCST90017111-dat_Sheet 1
SNP	effect_allele.exposure	other_allele.exposure	effect_allele.outcome	other_allele.outcome	beta.exposure	beta.outcome	eaf.exposure	eaf.outcome	remove	palindromic	ambiguous	id.outcome	chr	pos	se.outcome	samplesize.outcome	pval.outcome	outcome	originalname.outcome	outcome.deprecated	mr_keep.outcome	data_source.outcome	chr.exposure	pos.exposure	se.exposure	pval.exposure	samplesize.exposure	id.exposure	exposure	mr_keep.exposure	pval_origin.exposure	data_source.exposure	CHR	A1	A2	MAF	NCHROBS	type	action	mr_keep
rs13291169	C	G	C	G	0.0700929	0.0085	0.16	0.1421	FALSE	TRUE	FALSE	finn-b-L12_ATOPIC	9	116888284	0.0262		0.743901	Atopic dermatitis || id:finn-b-L12_ATOPIC	Atopic dermatitis	Atopic dermatitis || ||	TRUE	igd	9	116888284	0.0148756	2.60994e-06	14306	ebi-a-GCST90017111	|| id:ebi-a-GCST90017111	TRUE	reported	igd	9	C	G	0.16	1006	raw	3	FALSE
rs17343978	A	C	A	C	-0.0556041	0.0014	0.2604	0.2041	FALSE	FALSE	FALSE	finn-b-L12_ATOPIC	22	27433885	0.0224		0.9507	Atopic dermatitis || id:finn-b-L12_ATOPIC	Atopic dermatitis	Atopic dermatitis || ||	TRUE	igd	22	27433885	0.0120272	7.2247e-06	14306	ebi-a-GCST90017111	|| id:ebi-a-GCST90017111	TRUE	reported	igd	22	A	C	0.2604	1006	raw	3	TRUE
rs2032750	C	T	C	T	0.0510857	-0.0153	0.5487	0.539	FALSE	FALSE	FALSE	finn-b-L12_ATOPIC	2	53831026	0.0182		0.4005	Atopic dermatitis || id:finn-b-L12_ATOPIC	Atopic dermatitis	Atopic dermatitis || ||	TRUE	igd	2	53831026	0.0106804	1.70836e-06	14306	ebi-a-GCST90017111	|| id:ebi-a-GCST90017111	TRUE	reported	igd	2	T	C	0.4513	1006	corrected	3	TRUE
rs62531359	T	G	T	G	0.0657788	0.0193	0.1451	0.1838	FALSE	FALSE	FALSE	finn-b-L12_ATOPIC	8	70916181	0.0234		0.4099	Atopic dermatitis || id:finn-b-L12_ATOPIC	Atopic dermatitis	Atopic dermatitis || ||	TRUE	igd	8	70916181	0.0149886	8.42326e-06	14306	ebi-a-GCST90017111	|| id:ebi-a-GCST90017111	TRUE	reported	igd	8	T	G	0.1451	1006	raw	3	TRUE
rs62575403	C	T	C	T	0.145424	-0.001	0.04374	0.04242	FALSE	FALSE	FALSE	finn-b-L12_ATOPIC	9	136493820	0.0454		0.9817	Atopic dermatitis || id:finn-b-L12_ATOPIC	Atopic dermatitis	Atopic dermatitis || ||	TRUE	igd	9	136493820	0.0311079	2.95951e-06	14306	ebi-a-GCST90017111	|| id:ebi-a-GCST90017111	TRUE	reported	igd	9	C	T	0.04374	1006	raw	3	TRUE
rs6586324	T	C	T	C	0.0477792	-0.009	0.4533	0.4257	FALSE	FALSE	FALSE	finn-b-L12_ATOPIC	21	43942135	0.0183		0.624701	Atopic dermatitis || id:finn-b-L12_ATOPIC	Atopic dermatitis	Atopic dermatitis || ||	TRUE	igd	21	43942135	0.0105437	7.36885e-06	14306	ebi-a-GCST90017111	|| id:ebi-a-GCST90017111	TRUE	reported	igd	21	T	C	0.4533	1006	raw	3	TRUE
rs72706335	T	C	T	C	-0.223193	0.0004	0.06561	0.02545	FALSE	FALSE	FALSE	finn-b-L12_ATOPIC	1	157495438	0.0576		0.9946	Atopic dermatitis || id:finn-b-L12_ATOPIC	Atopic dermatitis	Atopic dermatitis || ||	TRUE	igd	1	157495438	0.0493382	7.13116e-06	14306	ebi-a-GCST90017111	|| id:ebi-a-GCST90017111	TRUE	reported	igd	1	T	C	0.06561	1006	raw	3	TRUE
rs73512608	G	A	G	A	-0.123117	-0.0238	0.05268	0.05298	FALSE	FALSE	FALSE	finn-b-L12_ATOPIC	13	70522683	0.0407		0.5593	Atopic dermatitis || id:finn-b-L12_ATOPIC	Atopic dermatitis	Atopic dermatitis || ||	TRUE	igd	13	70522683	0.0236743	2.53893e-07	14306	ebi-a-GCST90017111	|| id:ebi-a-GCST90017111	TRUE	reported	igd	13	G	A	0.05268	1006	raw	3	TRUE
rs73846128	A	G	A	G	-0.0664262	-0.0331	0.17	0.1486	FALSE	FALSE	FALSE	finn-b-L12_ATOPIC	3	89340254	0.0255		0.194	Atopic dermatitis || id:finn-b-L12_ATOPIC	Atopic dermatitis	Atopic dermatitis || ||	TRUE	igd	3	89340254	0.0133481	4.783e-07	14306	ebi-a-GCST90017111	|| id:ebi-a-GCST90017111	TRUE	reported	igd	3	A	G	0.17	1006	raw	3	TRUE
rs73975615	G	A	G	A	-0.207163	-0.1186	0.01093	0.007506	FALSE	FALSE	FALSE	finn-b-L12_ATOPIC	17	6461200	0.1057		0.2618	Atopic dermatitis || id:finn-b-L12_ATOPIC	Atopic dermatitis	Atopic dermatitis || ||	TRUE	igd	17	6461200	0.0442629	1.20412e-06	14306	ebi-a-GCST90017111	|| id:ebi-a-GCST90017111	TRUE	reported	igd	17	G	A	0.01093	1006	raw	3	TRUE
rs7546249	A	T	A	T	0.0569173	0.0345	0.7545	0.7059	FALSE	TRUE	FALSE	finn-b-L12_ATOPIC	1	176792690	0.0199		0.0826704	Atopic dermatitis || id:finn-b-L12_ATOPIC	Atopic dermatitis	Atopic dermatitis || ||	TRUE	igd	1	176792690	0.0118382	1.41932e-06	14306	ebi-a-GCST90017111	|| id:ebi-a-GCST90017111	TRUE	reported	igd	1	T	A	0.2455	1006	corrected	3	FALSE
rs929878	T	C	T	C	0.0540001	0.0065	0.7555	0.7869	FALSE	FALSE	FALSE	finn-b-L12_ATOPIC	16	74290641	0.0222		0.7693	Atopic dermatitis || id:finn-b-L12_ATOPIC	Atopic dermatitis	Atopic dermatitis || ||	TRUE	igd	16	74290641	0.0121526	6.51118e-06	14306	ebi-a-GCST90017111	|| id:ebi-a-GCST90017111	TRUE	reported	igd	16	C	T	0.2445	1006	corrected	3	TRUE

## Sheet: ebi-a-GCST90017110-dat_Sheet 1
SNP	effect_allele.exposure	other_allele.exposure	effect_allele.outcome	other_allele.outcome	beta.exposure	beta.outcome	eaf.exposure	eaf.outcome	remove	palindromic	ambiguous	id.outcome	chr	pos	se.outcome	samplesize.outcome	pval.outcome	outcome	originalname.outcome	outcome.deprecated	mr_keep.outcome	data_source.outcome	chr.exposure	pos.exposure	se.exposure	pval.exposure	samplesize.exposure	id.exposure	exposure	mr_keep.exposure	pval_origin.exposure	data_source.exposure	CHR	A1	A2	MAF	NCHROBS	type	action	mr_keep
rs10841473	G	C	G	C	-0.0596572	-0.0362	0.2704	0.2316	FALSE	TRUE	FALSE	finn-b-L12_ATOPIC	12	20378911	0.0216		0.0933104	Atopic dermatitis || id:finn-b-L12_ATOPIC	Atopic dermatitis	Atopic dermatitis || ||	TRUE	igd	12	20378911	0.0117537	4.46581e-07	14306	ebi-a-GCST90017110	|| id:ebi-a-GCST90017110	TRUE	reported	igd	12	G	C	0.2704	1006	raw	3	FALSE
rs11766971	C	T	C	T	-0.0476376	-0.0117	0.495	0.448	FALSE	FALSE	FALSE	finn-b-L12_ATOPIC	7	155002747	0.0183		0.5212	Atopic dermatitis || id:finn-b-L12_ATOPIC	Atopic dermatitis	Atopic dermatitis || ||	TRUE	igd	7	155002747	0.010646	9.39918e-06	14306	ebi-a-GCST90017110	|| id:ebi-a-GCST90017110	TRUE	reported	igd	7	C	T	0.495	1006	raw	3	TRUE
rs12528285	C	T	C	T	0.0809469	-0.0156	0.09443	0.1093	FALSE	FALSE	FALSE	finn-b-L12_ATOPIC	6	92775210	0.029		0.5903	Atopic dermatitis || id:finn-b-L12_ATOPIC	Atopic dermatitis	Atopic dermatitis || ||	TRUE	igd	6	92775210	0.0180784	5.68787e-06	14306	ebi-a-GCST90017110	|| id:ebi-a-GCST90017110	TRUE	reported	igd	6	C	T	0.09443	1006	raw	3	TRUE
rs13192624	T	C	T	C	-0.0522862	0.0039	0.2783	0.2437	FALSE	FALSE	FALSE	finn-b-L12_ATOPIC	6	113129609	0.0212		0.853	Atopic dermatitis || id:finn-b-L12_ATOPIC	Atopic dermatitis	Atopic dermatitis || ||	TRUE	igd	6	113129609	0.0117742	9.32567e-06	14306	ebi-a-GCST90017110	|| id:ebi-a-GCST90017110	TRUE	reported	igd	6	T	C	0.2783	1006	raw	3	TRUE
rs1397793	A	G	A	G	0.0521387	0.0038	0.6143	0.6904	FALSE	FALSE	FALSE	finn-b-L12_ATOPIC	5	90471451	0.02		0.8492	Atopic dermatitis || id:finn-b-L12_ATOPIC	Atopic dermatitis	Atopic dermatitis || ||	TRUE	igd	5	90471451	0.0111587	3.73766e-06	14306	ebi-a-GCST90017110	|| id:ebi-a-GCST90017110	TRUE	reported	igd	5	G	A	0.3857	1006	corrected	3	TRUE
rs34284163	A	T	A	T	-0.0603312	0.0046	0.2008	0.2157	FALSE	TRUE	FALSE	finn-b-L12_ATOPIC	16	89248299	0.022		0.8347	Atopic dermatitis || id:finn-b-L12_ATOPIC	Atopic dermatitis	Atopic dermatitis || ||	TRUE	igd	16	89248299	0.0136851	8.82104e-06	14306	ebi-a-GCST90017110	|| id:ebi-a-GCST90017110	TRUE	reported	igd	16	A	T	0.2008	1006	raw	3	FALSE
rs4429415	C	T	C	T	0.0581908	-0.011	0.3569	0.4448	FALSE	FALSE	FALSE	finn-b-L12_ATOPIC	2	213756191	0.0183		0.5467	Atopic dermatitis || id:finn-b-L12_ATOPIC	Atopic dermatitis	Atopic dermatitis || ||	TRUE	igd	2	213756191	0.0111343	2.05145e-07	14306	ebi-a-GCST90017110	|| id:ebi-a-GCST90017110	TRUE	reported	igd	2	C	T	0.3569	1006	raw	3	TRUE
rs55888705	A	G	A	G	0.0534221	-0.0158	0.3867	0.2818	FALSE	FALSE	FALSE	finn-b-L12_ATOPIC	4	1517826	0.0202		0.4335	Atopic dermatitis || id:finn-b-L12_ATOPIC	Atopic dermatitis	Atopic dermatitis || ||	TRUE	igd	4	1517826	0.0109975	1.31241e-06	14306	ebi-a-GCST90017110	|| id:ebi-a-GCST90017110	TRUE	reported	igd	4	A	G	0.3867	1006	raw	3	TRUE
rs62448869	T	A	T	A	-0.0524531	-0.0104	0.4602	0.5357	FALSE	TRUE	TRUE	finn-b-L12_ATOPIC	7	24464799	0.0183		0.569	Atopic dermatitis || id:finn-b-L12_ATOPIC	Atopic dermatitis	Atopic dermatitis || ||	TRUE	igd	7	24464799	0.0108226	1.13896e-06	14306	ebi-a-GCST90017110	|| id:ebi-a-GCST90017110	TRUE	reported	igd	7	T	A	0.4602	1006	raw	3	FALSE
rs6496870	C	T	C	T	-0.0510777	-0.015	0.6451	0.6416	FALSE	FALSE	FALSE	finn-b-L12_ATOPIC	15	92467422	0.0189		0.4261	Atopic dermatitis || id:finn-b-L12_ATOPIC	Atopic dermatitis	Atopic dermatitis || ||	TRUE	igd	15	92467422	0.0113809	4.61743e-06	14306	ebi-a-GCST90017110	|| id:ebi-a-GCST90017110	TRUE	reported	igd	15	T	C	0.3549	1006	corrected	3	TRUE
rs6743026	T	C	T	C	0.0589446	-0.0304	0.174	0.193	FALSE	FALSE	FALSE	finn-b-L12_ATOPIC	2	102249583	0.0229		0.1843	Atopic dermatitis || id:finn-b-L12_ATOPIC	Atopic dermatitis	Atopic dermatitis || ||	TRUE	igd	2	102249583	0.0134622	9.88325e-06	14306	ebi-a-GCST90017110	|| id:ebi-a-GCST90017110	TRUE	reported	igd	2	T	C	0.174	1006	raw	3	TRUE
rs74037001	G	A	G	A	-0.0819391	0.0701	0.1113	0.08851	FALSE	FALSE	FALSE	finn-b-L12_ATOPIC	14	23847194	0.0319		0.0279801	Atopic dermatitis || id:finn-b-L12_ATOPIC	Atopic dermatitis	Atopic dermatitis || ||	TRUE	igd	14	23847194	0.0165334	6.71243e-07	14306	ebi-a-GCST90017110	|| id:ebi-a-GCST90017110	TRUE	reported	igd	14	G	A	0.1113	1006	raw	3	TRUE
rs75211493	G	A	G	A	0.0840786	-0.0285	0.07157	0.07209	FALSE	FALSE	FALSE	finn-b-L12_ATOPIC	19	5300465	0.0353		0.419	Atopic dermatitis || id:finn-b-L12_ATOPIC	Atopic dermatitis	Atopic dermatitis || ||	TRUE	igd	19	5300465	0.0184739	9.27193e-06	14306	ebi-a-GCST90017110	|| id:ebi-a-GCST90017110	TRUE	reported	igd	19	G	A	0.07157	1006	raw	3	TRUE
rs7570971	A	C	A	C	0.086653	-0.0199	0.5099	0.4116	FALSE	FALSE	FALSE	finn-b-L12_ATOPIC	2	135837906	0.0184		0.2801	Atopic dermatitis || id:finn-b-L12_ATOPIC	Atopic dermatitis	Atopic dermatitis || ||	TRUE	igd	2	135837906	0.0113623	1.41351e-14	14306	ebi-a-GCST90017110	|| id:ebi-a-GCST90017110	TRUE	reported	igd	2	C	A	0.4901	1006	corrected	3	TRUE
rs80124826	T	C	T	C	-0.124191	0.0537	0.06262	0.02725	FALSE	FALSE	FALSE	finn-b-L12_ATOPIC	2	239936384	0.0563		0.3406	Atopic dermatitis || id:finn-b-L12_ATOPIC	Atopic dermatitis	Atopic dermatitis || ||	TRUE	igd	2	239936384	0.0278566	8.75427e-06	14306	ebi-a-GCST90017110	|| id:ebi-a-GCST90017110	TRUE	reported	igd	2	T	C	0.06262	1006	raw	3	TRUE
rs857444	C	T	C	T	0.0507315	-0.0102	0.3608	0.3685	FALSE	FALSE	FALSE	finn-b-L12_ATOPIC	6	14617591	0.0188		0.5895	Atopic dermatitis || id:finn-b-L12_ATOPIC	Atopic dermatitis	Atopic dermatitis || ||	TRUE	igd	6	14617591	0.0109885	3.80347e-06	14306	ebi-a-GCST90017110	|| id:ebi-a-GCST90017110	TRUE	reported	igd	6	C	T	0.3608	1006	raw	3	TRUE
rs9833771	C	T	C	T	-0.0490077	-0.0186	0.4423	0.4818	FALSE	FALSE	FALSE	finn-b-L12_ATOPIC	3	32362998	0.0182		0.3071	Atopic dermatitis || id:finn-b-L12_ATOPIC	Atopic dermatitis	Atopic dermatitis || ||	TRUE	igd	3	32362998	0.0106564	4.07437e-06	14306	ebi-a-GCST90017110	|| id:ebi-a-GCST90017110	TRUE	reported	igd	3	C	T	0.4423	1006	raw	3	TRUE

## Sheet: ebi-a-GCST90017109-dat_Sheet 1
SNP	effect_allele.exposure	other_allele.exposure	effect_allele.outcome	other_allele.outcome	beta.exposure	beta.outcome	eaf.exposure	eaf.outcome	remove	palindromic	ambiguous	id.outcome	chr	pos	se.outcome	samplesize.outcome	pval.outcome	outcome	originalname.outcome	outcome.deprecated	mr_keep.outcome	data_source.outcome	chr.exposure	pos.exposure	se.exposure	pval.exposure	samplesize.exposure	id.exposure	exposure	mr_keep.exposure	pval_origin.exposure	data_source.exposure	CHR	A1	A2	MAF	NCHROBS	type	action	mr_keep
rs1002941	A	G	A	G	-0.105025	0.0286	0.7207	0.7545	FALSE	FALSE	FALSE	finn-b-L12_ATOPIC	15	101242690	0.0211		0.1753	Atopic dermatitis || id:finn-b-L12_ATOPIC	Atopic dermatitis	Atopic dermatitis || ||	TRUE	igd	15	101242690	0.0233484	8.14836e-06	14306	ebi-a-GCST90017109	|| id:ebi-a-GCST90017109	TRUE	reported	igd	15	G	A	0.2793	1006	corrected	3	TRUE
rs11770843	C	T	C	T	0.109431	0.0198	0.2594	0.3283	FALSE	FALSE	FALSE	finn-b-L12_ATOPIC	7	146795379	0.0194		0.3067	Atopic dermatitis || id:finn-b-L12_ATOPIC	Atopic dermatitis	Atopic dermatitis || ||	TRUE	igd	7	146795379	0.0234879	1.9073e-06	14306	ebi-a-GCST90017109	|| id:ebi-a-GCST90017109	TRUE	reported	igd	7	C	T	0.2594	1006	raw	3	TRUE
rs17114848	G	A	G	A	0.152377	0.0289	0.1093	0.09894	FALSE	FALSE	FALSE	finn-b-L12_ATOPIC	15	25162535	0.0306		0.3453	Atopic dermatitis || id:finn-b-L12_ATOPIC	Atopic dermatitis	Atopic dermatitis || ||	TRUE	igd	15	25162535	0.0324332	4.05864e-06	14306	ebi-a-GCST90017109	|| id:ebi-a-GCST90017109	TRUE	reported	igd	15	G	A	0.1093	1006	raw	3	TRUE
rs2031282	A	G	A	G	0.122368	0.029	0.17	0.1839	FALSE	FALSE	FALSE	finn-b-L12_ATOPIC	13	20687179	0.0241		0.2279	Atopic dermatitis || id:finn-b-L12_ATOPIC	Atopic dermatitis	Atopic dermatitis || ||	TRUE	igd	13	20687179	0.0270329	4.38258e-06	14306	ebi-a-GCST90017109	|| id:ebi-a-GCST90017109	TRUE	reported	igd	13	A	G	0.17	1006	raw	3	TRUE
rs2731834	G	C	G	C	-0.109438	0.0047	0.7763	0.7594	FALSE	TRUE	FALSE	finn-b-L12_ATOPIC	5	94720245	0.0212		0.8246	Atopic dermatitis || id:finn-b-L12_ATOPIC	Atopic dermatitis	Atopic dermatitis || ||	TRUE	igd	5	94720245	0.023693	4.24356e-06	14306	ebi-a-GCST90017109	|| id:ebi-a-GCST90017109	TRUE	reported	igd	5	C	G	0.2237	1006	corrected	3	FALSE
rs2825714	A	G	A	G	-0.13741	-0.0088	0.1571	0.1688	FALSE	FALSE	FALSE	finn-b-L12_ATOPIC	21	21023966	0.0245		0.7188	Atopic dermatitis || id:finn-b-L12_ATOPIC	Atopic dermatitis	Atopic dermatitis || ||	TRUE	igd	21	21023966	0.0289246	1.72211e-06	14306	ebi-a-GCST90017109	|| id:ebi-a-GCST90017109	TRUE	reported	igd	21	A	G	0.1571	1006	raw	3	TRUE
rs62570196	C	T	C	T	-0.21635	0.0269	0.06859	0.04192	FALSE	FALSE	FALSE	finn-b-L12_ATOPIC	9	111086170	0.0457		0.5562	Atopic dermatitis || id:finn-b-L12_ATOPIC	Atopic dermatitis	Atopic dermatitis || ||	TRUE	igd	9	111086170	0.0439866	1.07924e-06	14306	ebi-a-GCST90017109	|| id:ebi-a-GCST90017109	TRUE	reported	igd	9	C	T	0.06859	1006	raw	3	TRUE
rs72640280	A	G	A	G	0.220207	0.0071	0.05368	0.05519	FALSE	FALSE	FALSE	finn-b-L12_ATOPIC	1	11943792	0.04		0.8583	Atopic dermatitis || id:finn-b-L12_ATOPIC	Atopic dermatitis	Atopic dermatitis || ||	TRUE	igd	1	11943792	0.0486196	5.18036e-06	14306	ebi-a-GCST90017109	|| id:ebi-a-GCST90017109	TRUE	reported	igd	1	A	G	0.05368	1006	raw	3	TRUE
rs73113483	T	A	T	A	-0.131217	0.0384	0.1233	0.1245	FALSE	TRUE	FALSE	finn-b-L12_ATOPIC	3	6223568	0.0278		0.167	Atopic dermatitis || id:finn-b-L12_ATOPIC	Atopic dermatitis	Atopic dermatitis || ||	TRUE	igd	3	6223568	0.0288713	8.66343e-06	14306	ebi-a-GCST90017109	|| id:ebi-a-GCST90017109	TRUE	reported	igd	3	T	A	0.1233	1006	raw	3	FALSE
rs77599476	A	G	A	G	0.230292	-0.0315	0.06561	0.05602	FALSE	FALSE	FALSE	finn-b-L12_ATOPIC	20	61394262	0.0395		0.4258	Atopic dermatitis || id:finn-b-L12_ATOPIC	Atopic dermatitis	Atopic dermatitis || ||	TRUE	igd	20	61394262	0.0480168	1.86132e-06	14306	ebi-a-GCST90017109	|| id:ebi-a-GCST90017109	TRUE	reported	igd	20	A	G	0.06561	1006	raw	3	TRUE

[truncated: 200 more sheets: ebi-a-GCST90017108-dat_Sheet 1, ebi-a-GCST90017107-dat_Sheet 1, ebi-a-GCST90017106-dat_Sheet 1, ebi-a-GCST90017105-dat_Sheet 1, ebi-a-GCST90017104-dat_Sheet 1, ebi-a-GCST90017103-dat_Sheet 1, ebi-a-GCST90017102-dat_Sheet 1, ebi-a-GCST90017101-dat_Sheet 1, ebi-a-GCST90017100-dat_Sheet 1, ebi-a-GCST90017099-dat_Sheet 1, ebi-a-GCST90017098-dat_Sheet 1, ebi-a-GCST90017097-dat_Sheet 1, ebi-a-GCST90017096-dat_Sheet 1, ebi-a-GCST90017095-dat_Sheet 1, ebi-a-GCST90017094-dat_Sheet 1, ebi-a-GCST90017093-dat_Sheet 1, ebi-a-GCST90017092-dat_Sheet 1, ebi-a-GCST90017091-dat_Sheet 1, ebi-a-GCST90017090-dat_Sheet 1, ebi-a-GCST90017089-dat_Sheet 1 …]
