# Supplementary material for: Gut microbiota does not play a mediating role in the causal association between inflammatory bowel disease and several its associated extraintestinal manifestations: a Mendelian randomization study
Source: Front Immunol. 2024 Jan 15;14:1296889. doi: 10.3389/fimmu.2023.1296889 (PMC10822939; doi:10.3389/fimmu.2023.1296889)
Supplement: Supplementary file 1 [file DataSheet_1.zip › SNPs/gut microbiota and IBD-related EIMs/SNP_gut microbiota and Iridocyclitis.xlsx]

## Sheet: 报告
	报告：成功合并 210 个工作表。
	工作簿	工作表	合并状态	合并后的位置
	ebi-a-GCST90017118-dat.xlsx	Sheet 1	成功	ebi-a-GCST90017118-dat_Sheet 1'
	ebi-a-GCST90017117-dat.xlsx	Sheet 1	成功	ebi-a-GCST90017117-dat_Sheet 1'
	ebi-a-GCST90017116-dat.xlsx	Sheet 1	成功	ebi-a-GCST90017116-dat_Sheet 1'
	ebi-a-GCST90017115-dat.xlsx	Sheet 1	成功	ebi-a-GCST90017115-dat_Sheet 1'
	ebi-a-GCST90017114-dat.xlsx	Sheet 1	成功	ebi-a-GCST90017114-dat_Sheet 1'
	ebi-a-GCST90017113-dat.xlsx	Sheet 1	成功	ebi-a-GCST90017113-dat_Sheet 1'
	ebi-a-GCST90017112-dat.xlsx	Sheet 1	成功	ebi-a-GCST90017112-dat_Sheet 1'
	ebi-a-GCST90017111-dat.xlsx	Sheet 1	成功	ebi-a-GCST90017111-dat_Sheet 1'
	ebi-a-GCST90017110-dat.xlsx	Sheet 1	成功	ebi-a-GCST90017110-dat_Sheet 1'
	ebi-a-GCST90017109-dat.xlsx	Sheet 1	成功	ebi-a-GCST90017109-dat_Sheet 1'
	ebi-a-GCST90017108-dat.xlsx	Sheet 1	成功	ebi-a-GCST90017108-dat_Sheet 1'
	ebi-a-GCST90017107-dat.xlsx	Sheet 1	成功	ebi-a-GCST90017107-dat_Sheet 1'
	ebi-a-GCST90017106-dat.xlsx	Sheet 1	成功	ebi-a-GCST90017106-dat_Sheet 1'
	ebi-a-GCST90017105-dat.xlsx	Sheet 1	成功	ebi-a-GCST90017105-dat_Sheet 1'
	ebi-a-GCST90017104-dat.xlsx	Sheet 1	成功	ebi-a-GCST90017104-dat_Sheet 1'
	ebi-a-GCST90017103-dat.xlsx	Sheet 1	成功	ebi-a-GCST90017103-dat_Sheet 1'
	ebi-a-GCST90017102-dat.xlsx	Sheet 1	成功	ebi-a-GCST90017102-dat_Sheet 1'
	ebi-a-GCST90017101-dat.xlsx	Sheet 1	成功	ebi-a-GCST90017101-dat_Sheet 1'
	ebi-a-GCST90017100-dat.xlsx	Sheet 1	成功	ebi-a-GCST90017100-dat_Sheet 1'
	ebi-a-GCST90017099-dat.xlsx	Sheet 1	成功	ebi-a-GCST90017099-dat_Sheet 1'
	ebi-a-GCST90017098-dat.xlsx	Sheet 1	成功	ebi-a-GCST90017098-dat_Sheet 1'
	ebi-a-GCST90017097-dat.xlsx	Sheet 1	成功	ebi-a-GCST90017097-dat_Sheet 1'
	ebi-a-GCST90017096-dat.xlsx	Sheet 1	成功	ebi-a-GCST90017096-dat_Sheet 1'
	ebi-a-GCST90017095-dat.xlsx	Sheet 1	成功	ebi-a-GCST90017095-dat_Sheet 1'
	ebi-a-GCST90017094-dat.xlsx	Sheet 1	成功	ebi-a-GCST90017094-dat_Sheet 1'
	ebi-a-GCST90017093-dat.xlsx	Sheet 1	成功	ebi-a-GCST90017093-dat_Sheet 1'
	ebi-a-GCST90017092-dat.xlsx	Sheet 1	成功	ebi-a-GCST90017092-dat_Sheet 1'
	ebi-a-GCST90017091-dat.xlsx	Sheet 1	成功	ebi-a-GCST90017091-dat_Sheet 1'
	ebi-a-GCST90017090-dat.xlsx	Sheet 1	成功	ebi-a-GCST90017090-dat_Sheet 1'
	ebi-a-GCST90017089-dat.xlsx	Sheet 1	成功	ebi-a-GCST90017089-dat_Sheet 1'
	ebi-a-GCST90017088-dat.xlsx	Sheet 1	成功	ebi-a-GCST90017088-dat_Sheet 1'
	ebi-a-GCST90017087-dat.xlsx	Sheet 1	成功	ebi-a-GCST90017087-dat_Sheet 1'
	ebi-a-GCST90017086-dat.xlsx	Sheet 1	成功	ebi-a-GCST90017086-dat_Sheet 1'
	ebi-a-GCST90017085-dat.xlsx	Sheet 1	成功	ebi-a-GCST90017085-dat_Sheet 1'
	ebi-a-GCST90017084-dat.xlsx	Sheet 1	成功	ebi-a-GCST90017084-dat_Sheet 1'
	ebi-a-GCST90017083-dat.xlsx	Sheet 1	成功	ebi-a-GCST90017083-dat_Sheet 1'
	ebi-a-GCST90017082-dat.xlsx	Sheet 1	成功	ebi-a-GCST90017082-dat_Sheet 1'
	ebi-a-GCST90017081-dat.xlsx	Sheet 1	成功	ebi-a-GCST90017081-dat_Sheet 1'
	ebi-a-GCST90017080-dat.xlsx	Sheet 1	成功	ebi-a-GCST90017080-dat_Sheet 1'
	ebi-a-GCST90017079-dat.xlsx	Sheet 1	成功	ebi-a-GCST90017079-dat_Sheet 1'
	ebi-a-GCST90017078-dat.xlsx	Sheet 1	成功	ebi-a-GCST90017078-dat_Sheet 1'
	ebi-a-GCST90017077-dat.xlsx	Sheet 1	成功	ebi-a-GCST90017077-dat_Sheet 1'
	ebi-a-GCST90017076-dat.xlsx	Sheet 1	成功	ebi-a-GCST90017076-dat_Sheet 1'
	ebi-a-GCST90017075-dat.xlsx	Sheet 1	成功	ebi-a-GCST90017075-dat_Sheet 1'
	ebi-a-GCST90017074-dat.xlsx	Sheet 1	成功	ebi-a-GCST90017074-dat_Sheet 1'
	ebi-a-GCST90017073-dat.xlsx	Sheet 1	成功	ebi-a-GCST90017073-dat_Sheet 1'
	ebi-a-GCST90017072-dat.xlsx	Sheet 1	成功	ebi-a-GCST90017072-dat_Sheet 1'
	ebi-a-GCST90017071-dat.xlsx	Sheet 1	成功	ebi-a-GCST90017071-dat_Sheet 1'
	ebi-a-GCST90017070-dat.xlsx	Sheet 1	成功	ebi-a-GCST90017070-dat_Sheet 1'
	ebi-a-GCST90017069-dat.xlsx	Sheet 1	成功	ebi-a-GCST90017069-dat_Sheet 1'
	ebi-a-GCST90017068-dat.xlsx	Sheet 1	成功	ebi-a-GCST90017068-dat_Sheet 1'
	ebi-a-GCST90017067-dat.xlsx	Sheet 1	成功	ebi-a-GCST90017067-dat_Sheet 1'
	ebi-a-GCST90017066-dat.xlsx	Sheet 1	成功	ebi-a-GCST90017066-dat_Sheet 1'
	ebi-a-GCST90017065-dat.xlsx	Sheet 1	成功	ebi-a-GCST90017065-dat_Sheet 1'
	ebi-a-GCST90017064-dat.xlsx	Sheet 1	成功	ebi-a-GCST90017064-dat_Sheet 1'
	ebi-a-GCST90017063-dat.xlsx	Sheet 1	成功	ebi-a-GCST90017063-dat_Sheet 1'
	ebi-a-GCST90017062-dat.xlsx	Sheet 1	成功	ebi-a-GCST90017062-dat_Sheet 1'
	ebi-a-GCST90017061-dat.xlsx	Sheet 1	成功	ebi-a-GCST90017061-dat_Sheet 1'
	ebi-a-GCST90017060-dat.xlsx	Sheet 1	成功	ebi-a-GCST90017060-dat_Sheet 1'
	ebi-a-GCST90017059-dat.xlsx	Sheet 1	成功	ebi-a-GCST90017059-dat_Sheet 1'
	ebi-a-GCST90017058-dat.xlsx	Sheet 1	成功	ebi-a-GCST90017058-dat_Sheet 1'
	ebi-a-GCST90017057-dat.xlsx	Sheet 1	成功	ebi-a-GCST90017057-dat_Sheet 1'
	ebi-a-GCST90017056-dat.xlsx	Sheet 1	成功	ebi-a-GCST90017056-dat_Sheet 1'
	ebi-a-GCST90017055-dat.xlsx	Sheet 1	成功	ebi-a-GCST90017055-dat_Sheet 1'
	ebi-a-GCST90017054-dat.xlsx	Sheet 1	成功	ebi-a-GCST90017054-dat_Sheet 1'
	ebi-a-GCST90017053-dat.xlsx	Sheet 1	成功	ebi-a-GCST90017053-dat_Sheet 1'
	ebi-a-GCST90017052-dat.xlsx	Sheet 1	成功	ebi-a-GCST90017052-dat_Sheet 1'
	ebi-a-GCST90017051-dat.xlsx	Sheet 1	成功	ebi-a-GCST90017051-dat_Sheet 1'
	ebi-a-GCST90017050-dat.xlsx	Sheet 1	成功	ebi-a-GCST90017050-dat_Sheet 1'
	ebi-a-GCST90017049-dat.xlsx	Sheet 1	成功	ebi-a-GCST90017049-dat_Sheet 1'
	ebi-a-GCST90017048-dat.xlsx	Sheet 1	成功	ebi-a-GCST90017048-dat_Sheet 1'
	ebi-a-GCST90017047-dat.xlsx	Sheet 1	成功	ebi-a-GCST90017047-dat_Sheet 1'
	ebi-a-GCST90017046-dat.xlsx	Sheet 1	成功	ebi-a-GCST90017046-dat_Sheet 1'
	ebi-a-GCST90017045-dat.xlsx	Sheet 1	成功	ebi-a-GCST90017045-dat_Sheet 1'
	ebi-a-GCST90017044-dat.xlsx	Sheet 1	成功	ebi-a-GCST90017044-dat_Sheet 1'
	ebi-a-GCST90017043-dat.xlsx	Sheet 1	成功	ebi-a-GCST90017043-dat_Sheet 1'
	ebi-a-GCST90017042-dat.xlsx	Sheet 1	成功	ebi-a-GCST90017042-dat_Sheet 1'
	ebi-a-GCST90017041-dat.xlsx	Sheet 1	成功	ebi-a-GCST90017041-dat_Sheet 1'
	ebi-a-GCST90017040-dat.xlsx	Sheet 1	成功	ebi-a-GCST90017040-dat_Sheet 1'
	ebi-a-GCST90017039-dat.xlsx	Sheet 1	成功	ebi-a-GCST90017039-dat_Sheet 1'
	ebi-a-GCST90017038-dat.xlsx	Sheet 1	成功	ebi-a-GCST90017038-dat_Sheet 1'
	ebi-a-GCST90017037-dat.xlsx	Sheet 1	成功	ebi-a-GCST90017037-dat_Sheet 1'
	ebi-a-GCST90017036-dat.xlsx	Sheet 1	成功	ebi-a-GCST90017036-dat_Sheet 1'
	ebi-a-GCST90017035-dat.xlsx	Sheet 1	成功	ebi-a-GCST90017035-dat_Sheet 1'
	ebi-a-GCST90017034-dat.xlsx	Sheet 1	成功	ebi-a-GCST90017034-dat_Sheet 1'
	ebi-a-GCST90017033-dat.xlsx	Sheet 1	成功	ebi-a-GCST90017033-dat_Sheet 1'
	ebi-a-GCST90017032-dat.xlsx	Sheet 1	成功	ebi-a-GCST90017032-dat_Sheet 1'
	ebi-a-GCST90017031-dat.xlsx	Sheet 1	成功	ebi-a-GCST90017031-dat_Sheet 1'
	ebi-a-GCST90017030-dat.xlsx	Sheet 1	成功	ebi-a-GCST90017030-dat_Sheet 1'
	ebi-a-GCST90017029-dat.xlsx	Sheet 1	成功	ebi-a-GCST90017029-dat_Sheet 1'
	ebi-a-GCST90017028-dat.xlsx	Sheet 1	成功	ebi-a-GCST90017028-dat_Sheet 1'
	ebi-a-GCST90017027-dat.xlsx	Sheet 1	成功	ebi-a-GCST90017027-dat_Sheet 1'
	ebi-a-GCST90017026-dat.xlsx	Sheet 1	成功	ebi-a-GCST90017026-dat_Sheet 1'
	ebi-a-GCST90017025-dat.xlsx	Sheet 1	成功	ebi-a-GCST90017025-dat_Sheet 1'
	ebi-a-GCST90017024-dat.xlsx	Sheet 1	成功	ebi-a-GCST90017024-dat_Sheet 1'
	ebi-a-GCST90017023-dat.xlsx	Sheet 1	成功	ebi-a-GCST90017023-dat_Sheet 1'
	ebi-a-GCST90017022-dat.xlsx	Sheet 1	成功	ebi-a-GCST90017022-dat_Sheet 1'
	ebi-a-GCST90017021-dat.xlsx	Sheet 1	成功	ebi-a-GCST90017021-dat_Sheet 1'
	ebi-a-GCST90017020-dat.xlsx	Sheet 1	成功	ebi-a-GCST90017020-dat_Sheet 1'
	ebi-a-GCST90017019-dat.xlsx	Sheet 1	成功	ebi-a-GCST90017019-dat_Sheet 1'
	ebi-a-GCST90017018-dat.xlsx	Sheet 1	成功	ebi-a-GCST90017018-dat_Sheet 1'
	ebi-a-GCST90017017-dat.xlsx	Sheet 1	成功	ebi-a-GCST90017017-dat_Sheet 1'
	ebi-a-GCST90017016-dat.xlsx	Sheet 1	成功	ebi-a-GCST90017016-dat_Sheet 1'
	ebi-a-GCST90017015-dat.xlsx	Sheet 1	成功	ebi-a-GCST90017015-dat_Sheet 1'
	ebi-a-GCST90017014-dat.xlsx	Sheet 1	成功	ebi-a-GCST90017014-dat_Sheet 1'
	ebi-a-GCST90017013-dat.xlsx	Sheet 1	成功	ebi-a-GCST90017013-dat_Sheet 1'
	ebi-a-GCST90017012-dat.xlsx	Sheet 1	成功	ebi-a-GCST90017012-dat_Sheet 1'
	ebi-a-GCST90017011-dat.xlsx	Sheet 1	成功	ebi-a-GCST90017011-dat_Sheet 1'
	ebi-a-GCST90017010-dat.xlsx	Sheet 1	成功	ebi-a-GCST90017010-dat_Sheet 1'
	ebi-a-GCST90017009-dat.xlsx	Sheet 1	成功	ebi-a-GCST90017009-dat_Sheet 1'
	ebi-a-GCST90017008-dat.xlsx	Sheet 1	成功	ebi-a-GCST90017008-dat_Sheet 1'
	ebi-a-GCST90017007-dat.xlsx	Sheet 1	成功	ebi-a-GCST90017007-dat_Sheet 1'
	ebi-a-GCST90017006-dat.xlsx	Sheet 1	成功	ebi-a-GCST90017006-dat_Sheet 1'
	ebi-a-GCST90017005-dat.xlsx	Sheet 1	成功	ebi-a-GCST90017005-dat_Sheet 1'
	ebi-a-GCST90017004-dat.xlsx	Sheet 1	成功	ebi-a-GCST90017004-dat_Sheet 1'
	ebi-a-GCST90017003-dat.xlsx	Sheet 1	成功	ebi-a-GCST90017003-dat_Sheet 1'
	ebi-a-GCST90017002-dat.xlsx	Sheet 1	成功	ebi-a-GCST90017002-dat_Sheet 1'
	ebi-a-GCST90017001-dat.xlsx	Sheet 1	成功	ebi-a-GCST90017001-dat_Sheet 1'
	ebi-a-GCST90017000-dat.xlsx	Sheet 1	成功	ebi-a-GCST90017000-dat_Sheet 1'
	ebi-a-GCST90016999-dat.xlsx	Sheet 1	成功	ebi-a-GCST90016999-dat_Sheet 1'
	ebi-a-GCST90016998-dat.xlsx	Sheet 1	成功	ebi-a-GCST90016998-dat_Sheet 1'
	ebi-a-GCST90016997-dat.xlsx	Sheet 1	成功	ebi-a-GCST90016997-dat_Sheet 1'
	ebi-a-GCST90016996-dat.xlsx	Sheet 1	成功	ebi-a-GCST90016996-dat_Sheet 1'
	ebi-a-GCST90016995-dat.xlsx	Sheet 1	成功	ebi-a-GCST90016995-dat_Sheet 1'
	ebi-a-GCST90016994-dat.xlsx	Sheet 1	成功	ebi-a-GCST90016994-dat_Sheet 1'
	ebi-a-GCST90016993-dat.xlsx	Sheet 1	成功	ebi-a-GCST90016993-dat_Sheet 1'
	ebi-a-GCST90016992-dat.xlsx	Sheet 1	成功	ebi-a-GCST90016992-dat_Sheet 1'
	ebi-a-GCST90016991-dat.xlsx	Sheet 1	成功	ebi-a-GCST90016991-dat_Sheet 1'
	ebi-a-GCST90016990-dat.xlsx	Sheet 1	成功	ebi-a-GCST90016990-dat_Sheet 1'
	ebi-a-GCST90016989-dat.xlsx	Sheet 1	成功	ebi-a-GCST90016989-dat_Sheet 1'
	ebi-a-GCST90016988-dat.xlsx	Sheet 1	成功	ebi-a-GCST90016988-dat_Sheet 1'
	ebi-a-GCST90016987-dat.xlsx	Sheet 1	成功	ebi-a-GCST90016987-dat_Sheet 1'
	ebi-a-GCST90016986-dat.xlsx	Sheet 1	成功	ebi-a-GCST90016986-dat_Sheet 1'
	ebi-a-GCST90016985-dat.xlsx	Sheet 1	成功	ebi-a-GCST90016985-dat_Sheet 1'
	ebi-a-GCST90016984-dat.xlsx	Sheet 1	成功	ebi-a-GCST90016984-dat_Sheet 1'
	ebi-a-GCST90016983-dat.xlsx	Sheet 1	成功	ebi-a-GCST90016983-dat_Sheet 1'
	ebi-a-GCST90016982-dat.xlsx	Sheet 1	成功	ebi-a-GCST90016982-dat_Sheet 1'
	ebi-a-GCST90016981-dat.xlsx	Sheet 1	成功	ebi-a-GCST90016981-dat_Sheet 1'
	ebi-a-GCST90016980-dat.xlsx	Sheet 1	成功	ebi-a-GCST90016980-dat_Sheet 1'
	ebi-a-GCST90016979-dat.xlsx	Sheet 1	成功	ebi-a-GCST90016979-dat_Sheet 1'
	ebi-a-GCST90016978-dat.xlsx	Sheet 1	成功	ebi-a-GCST90016978-dat_Sheet 1'
	ebi-a-GCST90016977-dat.xlsx	Sheet 1	成功	ebi-a-GCST90016977-dat_Sheet 1'
	ebi-a-GCST90016976-dat.xlsx	Sheet 1	成功	ebi-a-GCST90016976-dat_Sheet 1'
	ebi-a-GCST90016975-dat.xlsx	Sheet 1	成功	ebi-a-GCST90016975-dat_Sheet 1'
	ebi-a-GCST90016974-dat.xlsx	Sheet 1	成功	ebi-a-GCST90016974-dat_Sheet 1'
	ebi-a-GCST90016973-dat.xlsx	Sheet 1	成功	ebi-a-GCST90016973-dat_Sheet 1'
	ebi-a-GCST90016972-dat.xlsx	Sheet 1	成功	ebi-a-GCST90016972-dat_Sheet 1'
	ebi-a-GCST90016971-dat.xlsx	Sheet 1	成功	ebi-a-GCST90016971-dat_Sheet 1'
	ebi-a-GCST90016970-dat.xlsx	Sheet 1	成功	ebi-a-GCST90016970-dat_Sheet 1'
	ebi-a-GCST90016969-dat.xlsx	Sheet 1	成功	ebi-a-GCST90016969-dat_Sheet 1'
	ebi-a-GCST90016968-dat.xlsx	Sheet 1	成功	ebi-a-GCST90016968-dat_Sheet 1'
	ebi-a-GCST90016967-dat.xlsx	Sheet 1	成功	ebi-a-GCST90016967-dat_Sheet 1'
	ebi-a-GCST90016966-dat.xlsx	Sheet 1	成功	ebi-a-GCST90016966-dat_Sheet 1'
	ebi-a-GCST90016965-dat.xlsx	Sheet 1	成功	ebi-a-GCST90016965-dat_Sheet 1'
	ebi-a-GCST90016964-dat.xlsx	Sheet 1	成功	ebi-a-GCST90016964-dat_Sheet 1'
	ebi-a-GCST90016963-dat.xlsx	Sheet 1	成功	ebi-a-GCST90016963-dat_Sheet 1'
	ebi-a-GCST90016962-dat.xlsx	Sheet 1	成功	ebi-a-GCST90016962-dat_Sheet 1'
	ebi-a-GCST90016961-dat.xlsx	Sheet 1	成功	ebi-a-GCST90016961-dat_Sheet 1'
	ebi-a-GCST90016960-dat.xlsx	Sheet 1	成功	ebi-a-GCST90016960-dat_Sheet 1'
	ebi-a-GCST90016959-dat.xlsx	Sheet 1	成功	ebi-a-GCST90016959-dat_Sheet 1'
	ebi-a-GCST90016958-dat.xlsx	Sheet 1	成功	ebi-a-GCST90016958-dat_Sheet 1'
	ebi-a-GCST90016957-dat.xlsx	Sheet 1	成功	ebi-a-GCST90016957-dat_Sheet 1'
	ebi-a-GCST90016956-dat.xlsx	Sheet 1	成功	ebi-a-GCST90016956-dat_Sheet 1'
	ebi-a-GCST90016955-dat.xlsx	Sheet 1	成功	ebi-a-GCST90016955-dat_Sheet 1'
	ebi-a-GCST90016954-dat.xlsx	Sheet 1	成功	ebi-a-GCST90016954-dat_Sheet 1'
	ebi-a-GCST90016953-dat.xlsx	Sheet 1	成功	ebi-a-GCST90016953-dat_Sheet 1'
	ebi-a-GCST90016952-dat.xlsx	Sheet 1	成功	ebi-a-GCST90016952-dat_Sheet 1'
	ebi-a-GCST90016951-dat.xlsx	Sheet 1	成功	ebi-a-GCST90016951-dat_Sheet 1'
	ebi-a-GCST90016950-dat.xlsx	Sheet 1	成功	ebi-a-GCST90016950-dat_Sheet 1'
	ebi-a-GCST90016949-dat.xlsx	Sheet 1	成功	ebi-a-GCST90016949-dat_Sheet 1'
	ebi-a-GCST90016948-dat.xlsx	Sheet 1	成功	ebi-a-GCST90016948-dat_Sheet 1'
	ebi-a-GCST90016947-dat.xlsx	Sheet 1	成功	ebi-a-GCST90016947-dat_Sheet 1'
	ebi-a-GCST90016946-dat.xlsx	Sheet 1	成功	ebi-a-GCST90016946-dat_Sheet 1'
	ebi-a-GCST90016945-dat.xlsx	Sheet 1	成功	ebi-a-GCST90016945-dat_Sheet 1'
	ebi-a-GCST90016944-dat.xlsx	Sheet 1	成功	ebi-a-GCST90016944-dat_Sheet 1'
	ebi-a-GCST90016943-dat.xlsx	Sheet 1	成功	ebi-a-GCST90016943-dat_Sheet 1'
	ebi-a-GCST90016942-dat.xlsx	Sheet 1	成功	ebi-a-GCST90016942-dat_Sheet 1'
	ebi-a-GCST90016941-dat.xlsx	Sheet 1	成功	ebi-a-GCST90016941-dat_Sheet 1'
	ebi-a-GCST90016940-dat.xlsx	Sheet 1	成功	ebi-a-GCST90016940-dat_Sheet 1'
	ebi-a-GCST90016939-dat.xlsx	Sheet 1	成功	ebi-a-GCST90016939-dat_Sheet 1'
	ebi-a-GCST90016938-dat.xlsx	Sheet 1	成功	ebi-a-GCST90016938-dat_Sheet 1'
	ebi-a-GCST90016937-dat.xlsx	Sheet 1	成功	ebi-a-GCST90016937-dat_Sheet 1'
	ebi-a-GCST90016936-dat.xlsx	Sheet 1	成功	ebi-a-GCST90016936-dat_Sheet 1'
	ebi-a-GCST90016935-dat.xlsx	Sheet 1	成功	ebi-a-GCST90016935-dat_Sheet 1'
	ebi-a-GCST90016934-dat.xlsx	Sheet 1	成功	ebi-a-GCST90016934-dat_Sheet 1'
	ebi-a-GCST90016933-dat.xlsx	Sheet 1	成功	ebi-a-GCST90016933-dat_Sheet 1'
	ebi-a-GCST90016932-dat.xlsx	Sheet 1	成功	ebi-a-GCST90016932-dat_Sheet 1'
	ebi-a-GCST90016931-dat.xlsx	Sheet 1	成功	ebi-a-GCST90016931-dat_Sheet 1'
	ebi-a-GCST90016929-dat.xlsx	Sheet 1	成功	ebi-a-GCST90016929-dat_Sheet 1'
	ebi-a-GCST90016928-dat.xlsx	Sheet 1	成功	ebi-a-GCST90016928-dat_Sheet 1'
	ebi-a-GCST90016927-dat.xlsx	Sheet 1	成功	ebi-a-GCST90016927-dat_Sheet 1'
	ebi-a-GCST90016926-dat.xlsx	Sheet 1	成功	ebi-a-GCST90016926-dat_Sheet 1'
	ebi-a-GCST90016925-dat.xlsx	Sheet 1	成功	ebi-a-GCST90016925-dat_Sheet 1'
	ebi-a-GCST90016924-dat.xlsx	Sheet 1	成功	ebi-a-GCST90016924-dat_Sheet 1'
	ebi-a-GCST90016923-dat.xlsx	Sheet 1	成功	ebi-a-GCST90016923-dat_Sheet 1'
	ebi-a-GCST90016922-dat.xlsx	Sheet 1	成功	ebi-a-GCST90016922-dat_Sheet 1'
	ebi-a-GCST90016921-dat.xlsx	Sheet 1	成功	ebi-a-GCST90016921-dat_Sheet 1'
	ebi-a-GCST90016920-dat.xlsx	Sheet 1	成功	ebi-a-GCST90016920-dat_Sheet 1'
	ebi-a-GCST90016919-dat.xlsx	Sheet 1	成功	ebi-a-GCST90016919-dat_Sheet 1'
	ebi-a-GCST90016918-dat.xlsx	Sheet 1	成功	ebi-a-GCST90016918-dat_Sheet 1'
	ebi-a-GCST90016917-dat.xlsx	Sheet 1	成功	ebi-a-GCST90016917-dat_Sheet 1'
	ebi-a-GCST90016916-dat.xlsx	Sheet 1	成功	ebi-a-GCST90016916-dat_Sheet 1'
	ebi-a-GCST90016915-dat.xlsx	Sheet 1	成功	ebi-a-GCST90016915-dat_Sheet 1'
	ebi-a-GCST90016914-dat.xlsx	Sheet 1	成功	ebi-a-GCST90016914-dat_Sheet 1'
	ebi-a-GCST90016913-dat.xlsx	Sheet 1	成功	ebi-a-GCST90016913-dat_Sheet 1'
	ebi-a-GCST90016912-dat.xlsx	Sheet 1	成功	ebi-a-GCST90016912-dat_Sheet 1'
	ebi-a-GCST90016911-dat.xlsx	Sheet 1	成功	ebi-a-GCST90016911-dat_Sheet 1'
	ebi-a-GCST90016910-dat.xlsx	Sheet 1	成功	ebi-a-GCST90016910-dat_Sheet 1'
	ebi-a-GCST90016909-dat.xlsx	Sheet 1	成功	ebi-a-GCST90016909-dat_Sheet 1'
	ebi-a-GCST90016908-dat.xlsx	Sheet 1	成功	ebi-a-GCST90016908-dat_Sheet 1'

## Sheet: ebi-a-GCST90017118-dat_Sheet 1
SNP	effect_allele.exposure	other_allele.exposure	effect_allele.outcome	other_allele.outcome	beta.exposure	beta.outcome	eaf.exposure	eaf.outcome	remove	palindromic	ambiguous	id.outcome	chr	pos	se.outcome	samplesize.outcome	pval.outcome	outcome	originalname.outcome	outcome.deprecated	mr_keep.outcome	data_source.outcome	chr.exposure	pos.exposure	se.exposure	pval.exposure	samplesize.exposure	id.exposure	exposure	mr_keep.exposure	pval_origin.exposure	data_source.exposure	CHR	A1	A2	MAF	NCHROBS	type	action	mr_keep
rs11252894	A	C	A	C	0.0784055	-0.0005	0.1978	0.2412	FALSE	FALSE	FALSE	finn-b-H7_IRIDOCYCLITIS	10	5073050	0.0288		0.9871	Iridocyclitis || id:finn-b-H7_IRIDOCYCLITIS	Iridocyclitis	Iridocyclitis || ||	TRUE	igd	10	5073050	0.0162769	1.10555e-06	14306	ebi-a-GCST90017118	|| id:ebi-a-GCST90017118	TRUE	reported	igd	10	A	C	0.1978	1006	raw	3	TRUE
rs117107102	A	G	A	G	0.204283	0.0243	0.04473	0.04764	FALSE	FALSE	FALSE	finn-b-H7_IRIDOCYCLITIS	18	49473635	0.0577		0.674099	Iridocyclitis || id:finn-b-H7_IRIDOCYCLITIS	Iridocyclitis	Iridocyclitis || ||	TRUE	igd	18	49473635	0.0427565	2.67935e-06	14306	ebi-a-GCST90017118	|| id:ebi-a-GCST90017118	TRUE	reported	igd	18	A	G	0.04473	1006	raw	3	TRUE
rs11729256	T	C	T	C	0.0696984	0.0423	0.2386	0.1696	FALSE	FALSE	FALSE	finn-b-H7_IRIDOCYCLITIS	4	95027272	0.0327		0.1951	Iridocyclitis || id:finn-b-H7_IRIDOCYCLITIS	Iridocyclitis	Iridocyclitis || ||	TRUE	igd	4	95027272	0.0146953	2.23404e-06	14306	ebi-a-GCST90017118	|| id:ebi-a-GCST90017118	TRUE	reported	igd	4	T	C	0.2386	1006	raw	3	TRUE
rs12512971	A	C	A	C	0.171057	0.02	0.04871	0.07859	FALSE	FALSE	FALSE	finn-b-H7_IRIDOCYCLITIS	4	16548975	0.0454		0.658701	Iridocyclitis || id:finn-b-H7_IRIDOCYCLITIS	Iridocyclitis	Iridocyclitis || ||	TRUE	igd	4	16548975	0.0398053	9.81386e-06	14306	ebi-a-GCST90017118	|| id:ebi-a-GCST90017118	TRUE	reported	igd	4	A	C	0.04871	1006	raw	3	TRUE
rs12908520	G	A	G	A	0.0594916	-0.022	0.4563	0.4263	FALSE	FALSE	FALSE	finn-b-H7_IRIDOCYCLITIS	15	97570657	0.0247		0.373	Iridocyclitis || id:finn-b-H7_IRIDOCYCLITIS	Iridocyclitis	Iridocyclitis || ||	TRUE	igd	15	97570657	0.012823	3.40447e-06	14306	ebi-a-GCST90017118	|| id:ebi-a-GCST90017118	TRUE	reported	igd	15	G	A	0.4563	1006	raw	3	TRUE
rs2602429	T	C	T	C	-0.0764148	-0.0257	0.7783	0.7388	FALSE	FALSE	FALSE	finn-b-H7_IRIDOCYCLITIS	16	81063149	0.0279		0.358	Iridocyclitis || id:finn-b-H7_IRIDOCYCLITIS	Iridocyclitis	Iridocyclitis || ||	TRUE	igd	16	81063149	0.0153487	8.71044e-07	14306	ebi-a-GCST90017118	|| id:ebi-a-GCST90017118	TRUE	reported	igd	16	C	T	0.2217	1006	corrected	3	TRUE
rs3995795	C	T	C	T	0.0610914	0.0309	0.3181	0.4019	FALSE	FALSE	FALSE	finn-b-H7_IRIDOCYCLITIS	10	11389614	0.0252		0.2204	Iridocyclitis || id:finn-b-H7_IRIDOCYCLITIS	Iridocyclitis	Iridocyclitis || ||	TRUE	igd	10	11389614	0.0138592	9.7221e-06	14306	ebi-a-GCST90017118	|| id:ebi-a-GCST90017118	TRUE	reported	igd	10	C	T	0.3181	1006	raw	3	TRUE
rs45598138	C	A	C	A	-0.143901	0.0355	0.05169	0.02509	FALSE	FALSE	FALSE	finn-b-H7_IRIDOCYCLITIS	1	55522083	0.0789		0.6529	Iridocyclitis || id:finn-b-H7_IRIDOCYCLITIS	Iridocyclitis	Iridocyclitis || ||	TRUE	igd	1	55522083	0.03054	2.19129e-06	14306	ebi-a-GCST90017118	|| id:ebi-a-GCST90017118	TRUE	reported	igd	1	C	A	0.05169	1006	raw	3	TRUE
rs61779207	G	A	G	A	-0.0755253	-0.0193	0.1779	0.2236	FALSE	FALSE	FALSE	finn-b-H7_IRIDOCYCLITIS	1	41074472	0.0294		0.5123	Iridocyclitis || id:finn-b-H7_IRIDOCYCLITIS	Iridocyclitis	Iridocyclitis || ||	TRUE	igd	1	41074472	0.0164385	5.27971e-06	14306	ebi-a-GCST90017118	|| id:ebi-a-GCST90017118	TRUE	reported	igd	1	G	A	0.1779	1006	raw	3	TRUE
rs74542928	T	C	T	C	0.115994	-0.0219	0.07853	0.04804	FALSE	FALSE	FALSE	finn-b-H7_IRIDOCYCLITIS	4	100544188	0.0574		0.7026	Iridocyclitis || id:finn-b-H7_IRIDOCYCLITIS	Iridocyclitis	Iridocyclitis || ||	TRUE	igd	4	100544188	0.0231324	4.08376e-07	14306	ebi-a-GCST90017118	|| id:ebi-a-GCST90017118	TRUE	reported	igd	4	T	C	0.07853	1006	raw	3	TRUE
rs76430504	T	C	T	C	-0.11753	-0.0741	0.05567	0.04841	FALSE	FALSE	FALSE	finn-b-H7_IRIDOCYCLITIS	5	40438158	0.0575		0.1973	Iridocyclitis || id:finn-b-H7_IRIDOCYCLITIS	Iridocyclitis	Iridocyclitis || ||	TRUE	igd	5	40438158	0.025458	3.49559e-06	14306	ebi-a-GCST90017118	|| id:ebi-a-GCST90017118	TRUE	reported	igd	5	T	C	0.05567	1006	raw	3	TRUE
rs9349825	A	G	A	G	-0.0660243	-0.0035	0.2793	0.1897	FALSE	FALSE	FALSE	finn-b-H7_IRIDOCYCLITIS	6	56341481	0.0314		0.9113	Iridocyclitis || id:finn-b-H7_IRIDOCYCLITIS	Iridocyclitis	Iridocyclitis || ||	TRUE	igd	6	56341481	0.0143911	6.2748e-06	14306	ebi-a-GCST90017118	|| id:ebi-a-GCST90017118	TRUE	reported	igd	6	A	G	0.2793	1006	raw	3	TRUE

## Sheet: ebi-a-GCST90017117-dat_Sheet 1
SNP	effect_allele.exposure	other_allele.exposure	effect_allele.outcome	other_allele.outcome	beta.exposure	beta.outcome	eaf.exposure	eaf.outcome	remove	palindromic	ambiguous	id.outcome	chr	pos	se.outcome	samplesize.outcome	pval.outcome	outcome	originalname.outcome	outcome.deprecated	mr_keep.outcome	data_source.outcome	chr.exposure	pos.exposure	se.exposure	pval.exposure	samplesize.exposure	id.exposure	exposure	mr_keep.exposure	pval_origin.exposure	data_source.exposure	CHR	A1	A2	MAF	NCHROBS	type	action	mr_keep
rs10108398	G	A	G	A	0.0769142	-0.0125	0.2913	0.2756	FALSE	FALSE	FALSE	finn-b-H7_IRIDOCYCLITIS	8	59440824	0.0274		0.6489	Iridocyclitis || id:finn-b-H7_IRIDOCYCLITIS	Iridocyclitis	Iridocyclitis || ||	TRUE	igd	8	59440824	0.0153953	1.09001e-06	14306	ebi-a-GCST90017117	|| id:ebi-a-GCST90017117	TRUE	reported	igd	8	G	A	0.2913	1006	raw	3	TRUE
rs11890098	A	G	A	G	0.074438	-0.0149	0.2555	0.2781	FALSE	FALSE	FALSE	finn-b-H7_IRIDOCYCLITIS	2	157532549	0.0273		0.5848	Iridocyclitis || id:finn-b-H7_IRIDOCYCLITIS	Iridocyclitis	Iridocyclitis || ||	TRUE	igd	2	157532549	0.0153389	9.56577e-07	14306	ebi-a-GCST90017117	|| id:ebi-a-GCST90017117	TRUE	reported	igd	2	A	G	0.2555	1006	raw	3	TRUE
rs12566890	T	G	T	G	-0.101147	0.0177	0.09543	0.1319	FALSE	FALSE	FALSE	finn-b-H7_IRIDOCYCLITIS	1	61850864	0.0365		0.628801	Iridocyclitis || id:finn-b-H7_IRIDOCYCLITIS	Iridocyclitis	Iridocyclitis || ||	TRUE	igd	1	61850864	0.0230978	3.65098e-06	14306	ebi-a-GCST90017117	|| id:ebi-a-GCST90017117	TRUE	reported	igd	1	T	G	0.09543	1006	raw	3	TRUE
rs17214486	C	A	C	A	0.06099	-0.0336	0.4016	0.3234	FALSE	FALSE	FALSE	finn-b-H7_IRIDOCYCLITIS	14	97159674	0.0263		0.2028	Iridocyclitis || id:finn-b-H7_IRIDOCYCLITIS	Iridocyclitis	Iridocyclitis || ||	TRUE	igd	14	97159674	0.0135623	6.60861e-06	14306	ebi-a-GCST90017117	|| id:ebi-a-GCST90017117	TRUE	reported	igd	14	C	A	0.4016	1006	raw	3	TRUE
rs2464826	A	C	A	C	0.0944239	0.0571	0.1262	0.1129	FALSE	FALSE	FALSE	finn-b-H7_IRIDOCYCLITIS	7	79490250	0.0387		0.1401	Iridocyclitis || id:finn-b-H7_IRIDOCYCLITIS	Iridocyclitis	Iridocyclitis || ||	TRUE	igd	7	79490250	0.0211806	8.39499e-06	14306	ebi-a-GCST90017117	|| id:ebi-a-GCST90017117	TRUE	reported	igd	7	A	C	0.1262	1006	raw	3	TRUE
rs28537087	G	A	G	A	0.0820873	0.0616	0.164	0.2491	FALSE	FALSE	FALSE	finn-b-H7_IRIDOCYCLITIS	15	95309676	0.0284		0.0301203	Iridocyclitis || id:finn-b-H7_IRIDOCYCLITIS	Iridocyclitis	Iridocyclitis || ||	TRUE	igd	15	95309676	0.0188312	8.07402e-06	14306	ebi-a-GCST90017117	|| id:ebi-a-GCST90017117	TRUE	reported	igd	15	G	A	0.164	1006	raw	3	TRUE
rs3768491	G	A	G	A	0.0681052	0.0272	0.7137	0.7118	FALSE	FALSE	FALSE	finn-b-H7_IRIDOCYCLITIS	1	109965986	0.027		0.3137	Iridocyclitis || id:finn-b-H7_IRIDOCYCLITIS	Iridocyclitis	Iridocyclitis || ||	TRUE	igd	1	109965986	0.0149061	4.2335e-06	14306	ebi-a-GCST90017117	|| id:ebi-a-GCST90017117	TRUE	reported	igd	1	A	G	0.2863	1006	corrected	3	TRUE
rs4885016	C	T	C	T	0.0819606	0.004	0.8429	0.8651	FALSE	FALSE	FALSE	finn-b-H7_IRIDOCYCLITIS	13	73170489	0.0359		0.9105	Iridocyclitis || id:finn-b-H7_IRIDOCYCLITIS	Iridocyclitis	Iridocyclitis || ||	TRUE	igd	13	73170489	0.0181628	7.26993e-06	14306	ebi-a-GCST90017117	|| id:ebi-a-GCST90017117	TRUE	reported	igd	13	T	C	0.1571	1006	corrected	3	TRUE
rs6043847	T	C	T	C	-0.114937	0.057	0.06958	0.05889	FALSE	FALSE	FALSE	finn-b-H7_IRIDOCYCLITIS	20	16259524	0.0521		0.2744	Iridocyclitis || id:finn-b-H7_IRIDOCYCLITIS	Iridocyclitis	Iridocyclitis || ||	TRUE	igd	20	16259524	0.0248606	4.55481e-06	14306	ebi-a-GCST90017117	|| id:ebi-a-GCST90017117	TRUE	reported	igd	20	T	C	0.06958	1006	raw	3	TRUE
rs72901605	T	C	T	C	-0.0841852	-0.0204	0.1859	0.115	FALSE	FALSE	FALSE	finn-b-H7_IRIDOCYCLITIS	11	47103877	0.0385		0.5963	Iridocyclitis || id:finn-b-H7_IRIDOCYCLITIS	Iridocyclitis	Iridocyclitis || ||	TRUE	igd	11	47103877	0.0178119	3.25792e-06	14306	ebi-a-GCST90017117	|| id:ebi-a-GCST90017117	TRUE	reported	igd	11	T	C	0.1859	1006	raw	3	TRUE
rs74603314	T	C	T	C	0.221639	0.0673	0.04573	0.04011	FALSE	FALSE	FALSE	finn-b-H7_IRIDOCYCLITIS	14	46519718	0.0628		0.2843	Iridocyclitis || id:finn-b-H7_IRIDOCYCLITIS	Iridocyclitis	Iridocyclitis || ||	TRUE	igd	14	46519718	0.0462918	1.5569e-06	14306	ebi-a-GCST90017117	|| id:ebi-a-GCST90017117	TRUE	reported	igd	14	T	C	0.04573	1006	raw	3	TRUE
rs78169027	A	G	A	G	-0.108283	-0.11	0.1083	0.06144	FALSE	FALSE	FALSE	finn-b-H7_IRIDOCYCLITIS	11	108439087	0.052		0.0344604	Iridocyclitis || id:finn-b-H7_IRIDOCYCLITIS	Iridocyclitis	Iridocyclitis || ||	TRUE	igd	11	108439087	0.0237289	5.87611e-06	14306	ebi-a-GCST90017117	|| id:ebi-a-GCST90017117	TRUE	reported	igd	11	A	G	0.1083	1006	raw	3	TRUE

## Sheet: ebi-a-GCST90017116-dat_Sheet 1
SNP	effect_allele.exposure	other_allele.exposure	effect_allele.outcome	other_allele.outcome	beta.exposure	beta.outcome	eaf.exposure	eaf.outcome	remove	palindromic	ambiguous	id.outcome	chr	pos	se.outcome	samplesize.outcome	pval.outcome	outcome	originalname.outcome	outcome.deprecated	mr_keep.outcome	data_source.outcome	chr.exposure	pos.exposure	se.exposure	pval.exposure	samplesize.exposure	id.exposure	exposure	mr_keep.exposure	pval_origin.exposure	data_source.exposure	CHR	A1	A2	MAF	NCHROBS	type	action	mr_keep
rs10750258	C	A	C	A	0.0491248	-0.0419	0.6064	0.6335	FALSE	FALSE	FALSE	finn-b-H7_IRIDOCYCLITIS	11	123997498	0.0254		0.0999309	Iridocyclitis || id:finn-b-H7_IRIDOCYCLITIS	Iridocyclitis	Iridocyclitis || ||	TRUE	igd	11	123997498	0.010824	8.71907e-06	14306	ebi-a-GCST90017116	|| id:ebi-a-GCST90017116	TRUE	reported	igd	11	A	C	0.3936	1006	corrected	3	TRUE
rs11126162	T	C	T	C	-0.0770689	0.0901	0.08847	0.08303	FALSE	FALSE	FALSE	finn-b-H7_IRIDOCYCLITIS	2	68086034	0.0444		0.0423097	Iridocyclitis || id:finn-b-H7_IRIDOCYCLITIS	Iridocyclitis	Iridocyclitis || ||	TRUE	igd	2	68086034	0.0187079	9.25977e-06	14306	ebi-a-GCST90017116	|| id:ebi-a-GCST90017116	TRUE	reported	igd	2	T	C	0.08847	1006	raw	3	TRUE
rs11715072	G	A	G	A	-0.0519289	0.0344	0.2893	0.3009	FALSE	FALSE	FALSE	finn-b-H7_IRIDOCYCLITIS	3	53720793	0.0267		0.1975	Iridocyclitis || id:finn-b-H7_IRIDOCYCLITIS	Iridocyclitis	Iridocyclitis || ||	TRUE	igd	3	53720793	0.0115246	6.90415e-06	14306	ebi-a-GCST90017116	|| id:ebi-a-GCST90017116	TRUE	reported	igd	3	G	A	0.2893	1006	raw	3	TRUE
rs12150865	C	T	C	T	0.0511615	0.0396	0.4751	0.4864	FALSE	FALSE	FALSE	finn-b-H7_IRIDOCYCLITIS	19	43505320	0.0244		0.1048	Iridocyclitis || id:finn-b-H7_IRIDOCYCLITIS	Iridocyclitis	Iridocyclitis || ||	TRUE	igd	19	43505320	0.0106407	1.54085e-06	14306	ebi-a-GCST90017116	|| id:ebi-a-GCST90017116	TRUE	reported	igd	19	C	T	0.4751	1006	raw	3	TRUE
rs12467198	C	T	C	T	0.0498267	0.0006	0.3419	0.4476	FALSE	FALSE	FALSE	finn-b-H7_IRIDOCYCLITIS	2	124872681	0.0247		0.9796	Iridocyclitis || id:finn-b-H7_IRIDOCYCLITIS	Iridocyclitis	Iridocyclitis || ||	TRUE	igd	2	124872681	0.011138	6.30667e-06	14306	ebi-a-GCST90017116	|| id:ebi-a-GCST90017116	TRUE	reported	igd	2	C	T	0.3419	1006	raw	3	TRUE
rs2347697	G	T	G	T	0.0502281	0.0319	0.3181	0.309	FALSE	FALSE	FALSE	finn-b-H7_IRIDOCYCLITIS	7	134388240	0.0265		0.2273	Iridocyclitis || id:finn-b-H7_IRIDOCYCLITIS	Iridocyclitis	Iridocyclitis || ||	TRUE	igd	7	134388240	0.0108968	4.26914e-06	14306	ebi-a-GCST90017116	|| id:ebi-a-GCST90017116	TRUE	reported	igd	7	G	T	0.3181	1006	raw	3	TRUE
rs2532663	A	G	A	G	0.125578	0.0418	0.93738	0.898	FALSE	FALSE	FALSE	finn-b-H7_IRIDOCYCLITIS	10	119247234	0.0407		0.3034	Iridocyclitis || id:finn-b-H7_IRIDOCYCLITIS	Iridocyclitis	Iridocyclitis || ||	TRUE	igd	10	119247234	0.0258034	7.4681e-07	14306	ebi-a-GCST90017116	|| id:ebi-a-GCST90017116	TRUE	reported	igd	10	G	A	0.06262	1006	corrected	3	TRUE
rs312757	G	C	G	C	0.0517269	-0.0351	0.7018	0.586	FALSE	TRUE	FALSE	finn-b-H7_IRIDOCYCLITIS	17	68347701	0.0248		0.1576	Iridocyclitis || id:finn-b-H7_IRIDOCYCLITIS	Iridocyclitis	Iridocyclitis || ||	TRUE	igd	17	68347701	0.0112854	4.83905e-06	14306	ebi-a-GCST90017116	|| id:ebi-a-GCST90017116	TRUE	reported	igd	17	C	G	0.2982	1006	corrected	3	FALSE
rs3890996	G	T	G	T	0.0474614	0.0043	0.4612	0.5363	FALSE	FALSE	FALSE	finn-b-H7_IRIDOCYCLITIS	22	20301800	0.0246		0.8607	Iridocyclitis || id:finn-b-H7_IRIDOCYCLITIS	Iridocyclitis	Iridocyclitis || ||	TRUE	igd	22	20301800	0.0105645	6.94656e-06	14306	ebi-a-GCST90017116	|| id:ebi-a-GCST90017116	TRUE	reported	igd	22	G	T	0.4612	1006	raw	3	TRUE
rs4340090	C	T	C	T	-0.0668162	-0.0288	0.1252	0.1178	FALSE	FALSE	FALSE	finn-b-H7_IRIDOCYCLITIS	12	130331764	0.038		0.4492	Iridocyclitis || id:finn-b-H7_IRIDOCYCLITIS	Iridocyclitis	Iridocyclitis || ||	TRUE	igd	12	130331764	0.0153387	9.9901e-06	14306	ebi-a-GCST90017116	|| id:ebi-a-GCST90017116	TRUE	reported	igd	12	C	T	0.1252	1006	raw	3	TRUE
rs6707783	C	T	C	T	0.0849594	-0.0113	0.1153	0.09109	FALSE	FALSE	FALSE	finn-b-H7_IRIDOCYCLITIS	2	52053891	0.0427		0.7905	Iridocyclitis || id:finn-b-H7_IRIDOCYCLITIS	Iridocyclitis	Iridocyclitis || ||	TRUE	igd	2	52053891	0.0187782	8.08593e-06	14306	ebi-a-GCST90017116	|| id:ebi-a-GCST90017116	TRUE	reported	igd	2	C	T	0.1153	1006	raw	3	TRUE
rs72771021	C	T	C	T	0.141726	0.0176	0.0497	0.06911	FALSE	FALSE	FALSE	finn-b-H7_IRIDOCYCLITIS	10	13841631	0.0486		0.7179	Iridocyclitis || id:finn-b-H7_IRIDOCYCLITIS	Iridocyclitis	Iridocyclitis || ||	TRUE	igd	10	13841631	0.0309242	7.18092e-06	14306	ebi-a-GCST90017116	|| id:ebi-a-GCST90017116	TRUE	reported	igd	10	C	T	0.0497	1006	raw	3	TRUE
rs74757828	A	T	A	T	0.0951285	-0.039	0.05765	0.0756	FALSE	TRUE	FALSE	finn-b-H7_IRIDOCYCLITIS	8	89541526	0.0462		0.3985	Iridocyclitis || id:finn-b-H7_IRIDOCYCLITIS	Iridocyclitis	Iridocyclitis || ||	TRUE	igd	8	89541526	0.0216921	9.2506e-06	14306	ebi-a-GCST90017116	|| id:ebi-a-GCST90017116	TRUE	reported	igd	8	A	T	0.05765	1006	raw	3	FALSE
rs922773	C	T	C	T	-0.0803778	0.0588	0.1402	0.1012	FALSE	FALSE	FALSE	finn-b-H7_IRIDOCYCLITIS	3	66318042	0.0406		0.1477	Iridocyclitis || id:finn-b-H7_IRIDOCYCLITIS	Iridocyclitis	Iridocyclitis || ||	TRUE	igd	3	66318042	0.0157851	3.67959e-07	14306	ebi-a-GCST90017116	|| id:ebi-a-GCST90017116	TRUE	reported	igd	3	C	T	0.1402	1006	raw	3	TRUE

## Sheet: ebi-a-GCST90017115-dat_Sheet 1
SNP	effect_allele.exposure	other_allele.exposure	effect_allele.outcome	other_allele.outcome	beta.exposure	beta.outcome	eaf.exposure	eaf.outcome	remove	palindromic	ambiguous	id.outcome	chr	pos	se.outcome	samplesize.outcome	pval.outcome	outcome	originalname.outcome	outcome.deprecated	mr_keep.outcome	data_source.outcome	chr.exposure	pos.exposure	se.exposure	pval.exposure	samplesize.exposure	id.exposure	exposure	mr_keep.exposure	pval_origin.exposure	data_source.exposure	CHR	A1	A2	MAF	NCHROBS	type	action	mr_keep
rs1002941	A	G	A	G	-0.107661	0.0103	0.7207	0.7543	FALSE	FALSE	FALSE	finn-b-H7_IRIDOCYCLITIS	15	101242690	0.0284		0.716401	Iridocyclitis || id:finn-b-H7_IRIDOCYCLITIS	Iridocyclitis	Iridocyclitis || ||	TRUE	igd	15	101242690	0.0233382	4.30884e-06	14306	ebi-a-GCST90017115	|| id:ebi-a-GCST90017115	TRUE	reported	igd	15	G	A	0.2793	1006	corrected	3	TRUE
rs11770843	C	T	C	T	0.111896	0.0354	0.2594	0.3283	FALSE	FALSE	FALSE	finn-b-H7_IRIDOCYCLITIS	7	146795379	0.0262		0.177	Iridocyclitis || id:finn-b-H7_IRIDOCYCLITIS	Iridocyclitis	Iridocyclitis || ||	TRUE	igd	7	146795379	0.0234776	1.13813e-06	14306	ebi-a-GCST90017115	|| id:ebi-a-GCST90017115	TRUE	reported	igd	7	C	T	0.2594	1006	raw	3	TRUE
rs17114848	G	A	G	A	0.148972	-0.0783	0.1093	0.09893	FALSE	FALSE	FALSE	finn-b-H7_IRIDOCYCLITIS	15	25162535	0.0415		0.0593403	Iridocyclitis || id:finn-b-H7_IRIDOCYCLITIS	Iridocyclitis	Iridocyclitis || ||	TRUE	igd	15	25162535	0.0324162	6.76986e-06	14306	ebi-a-GCST90017115	|| id:ebi-a-GCST90017115	TRUE	reported	igd	15	G	A	0.1093	1006	raw	3	TRUE
rs2031282	A	G	A	G	0.120412	-0.0342	0.17	0.1841	FALSE	FALSE	FALSE	finn-b-H7_IRIDOCYCLITIS	13	20687179	0.0325		0.2927	Iridocyclitis || id:finn-b-H7_IRIDOCYCLITIS	Iridocyclitis	Iridocyclitis || ||	TRUE	igd	13	20687179	0.0270263	5.86462e-06	14306	ebi-a-GCST90017115	|| id:ebi-a-GCST90017115	TRUE	reported	igd	13	A	G	0.17	1006	raw	3	TRUE
rs2731834	G	C	G	C	-0.109935	-0.0105	0.7763	0.7593	FALSE	TRUE	FALSE	finn-b-H7_IRIDOCYCLITIS	5	94720245	0.0286		0.712901	Iridocyclitis || id:finn-b-H7_IRIDOCYCLITIS	Iridocyclitis	Iridocyclitis || ||	TRUE	igd	5	94720245	0.0236848	3.79603e-06	14306	ebi-a-GCST90017115	|| id:ebi-a-GCST90017115	TRUE	reported	igd	5	C	G	0.2237	1006	corrected	3	FALSE
rs2825714	A	G	A	G	-0.138226	0.0108	0.1571	0.1685	FALSE	FALSE	FALSE	finn-b-H7_IRIDOCYCLITIS	21	21023966	0.0329		0.742	Iridocyclitis || id:finn-b-H7_IRIDOCYCLITIS	Iridocyclitis	Iridocyclitis || ||	TRUE	igd	21	21023966	0.0289096	1.49772e-06	14306	ebi-a-GCST90017115	|| id:ebi-a-GCST90017115	TRUE	reported	igd	21	A	G	0.1571	1006	raw	3	TRUE
rs60995569	T	G	T	G	-0.16062	0.0139	0.08946	0.1098	FALSE	FALSE	FALSE	finn-b-H7_IRIDOCYCLITIS	10	53930085	0.0392		0.7225	Iridocyclitis || id:finn-b-H7_IRIDOCYCLITIS	Iridocyclitis	Iridocyclitis || ||	TRUE	igd	10	53930085	0.0336806	9.1939e-06	14306	ebi-a-GCST90017115	|| id:ebi-a-GCST90017115	TRUE	reported	igd	10	T	G	0.08946	1006	raw	3	TRUE
rs62570196	C	T	C	T	-0.217203	0.0335	0.06859	0.042	FALSE	FALSE	FALSE	finn-b-H7_IRIDOCYCLITIS	9	111086170	0.0618		0.5876	Iridocyclitis || id:finn-b-H7_IRIDOCYCLITIS	Iridocyclitis	Iridocyclitis || ||	TRUE	igd	9	111086170	0.0439621	9.64473e-07	14306	ebi-a-GCST90017115	|| id:ebi-a-GCST90017115	TRUE	reported	igd	9	C	T	0.06859	1006	raw	3	TRUE
rs72640280	A	G	A	G	0.220185	-0.0823	0.05368	0.05522	FALSE	FALSE	FALSE	finn-b-H7_IRIDOCYCLITIS	1	11943792	0.0538		0.1265	Iridocyclitis || id:finn-b-H7_IRIDOCYCLITIS	Iridocyclitis	Iridocyclitis || ||	TRUE	igd	1	11943792	0.0485947	5.19194e-06	14306	ebi-a-GCST90017115	|| id:ebi-a-GCST90017115	TRUE	reported	igd	1	A	G	0.05368	1006	raw	3	TRUE
rs73113483	T	A	T	A	-0.131681	0.0004	0.1233	0.1245	FALSE	TRUE	FALSE	finn-b-H7_IRIDOCYCLITIS	3	6223568	0.0374		0.9906	Iridocyclitis || id:finn-b-H7_IRIDOCYCLITIS	Iridocyclitis	Iridocyclitis || ||	TRUE	igd	3	6223568	0.0288503	8.79387e-06	14306	ebi-a-GCST90017115	|| id:ebi-a-GCST90017115	TRUE	reported	igd	3	T	A	0.1233	1006	raw	3	FALSE
rs77599476	A	G	A	G	0.229981	-0.022	0.06561	0.05594	FALSE	FALSE	FALSE	finn-b-H7_IRIDOCYCLITIS	20	61394262	0.0534		0.6805	Iridocyclitis || id:finn-b-H7_IRIDOCYCLITIS	Iridocyclitis	Iridocyclitis || ||	TRUE	igd	20	61394262	0.0479918	1.90265e-06	14306	ebi-a-GCST90017115	|| id:ebi-a-GCST90017115	TRUE	reported	igd	20	A	G	0.06561	1006	raw	3	TRUE

## Sheet: ebi-a-GCST90017114-dat_Sheet 1
SNP	effect_allele.exposure	other_allele.exposure	effect_allele.outcome	other_allele.outcome	beta.exposure	beta.outcome	eaf.exposure	eaf.outcome	remove	palindromic	ambiguous	id.outcome	chr	pos	se.outcome	samplesize.outcome	pval.outcome	outcome	originalname.outcome	outcome.deprecated	mr_keep.outcome	data_source.outcome	chr.exposure	pos.exposure	se.exposure	pval.exposure	samplesize.exposure	id.exposure	exposure	mr_keep.exposure	pval_origin.exposure	data_source.exposure	CHR	A1	A2	MAF	NCHROBS	type	action	mr_keep
rs112334273	G	A	G	A	0.0627459	-0.0061	0.2455	0.2779	FALSE	FALSE	FALSE	finn-b-H7_IRIDOCYCLITIS	21	40703251	0.0274		0.8253	Iridocyclitis || id:finn-b-H7_IRIDOCYCLITIS	Iridocyclitis	Iridocyclitis || ||	TRUE	igd	21	40703251	0.0127415	9.26446e-07	14306	ebi-a-GCST90017114	|| id:ebi-a-GCST90017114	TRUE	reported	igd	21	G	A	0.2455	1006	raw	3	TRUE
rs12554342	G	C	G	C	-0.0525703	-0.0103	0.2883	0.2116	FALSE	TRUE	FALSE	finn-b-H7_IRIDOCYCLITIS	9	116840801	0.0301		0.730601	Iridocyclitis || id:finn-b-H7_IRIDOCYCLITIS	Iridocyclitis	Iridocyclitis || ||	TRUE	igd	9	116840801	0.0116908	6.80848e-06	14306	ebi-a-GCST90017114	|| id:ebi-a-GCST90017114	TRUE	reported	igd	9	G	C	0.2883	1006	raw	3	FALSE
rs13421739	C	G	C	G	0.0943944	-0.0537	0.05666	0.06927	FALSE	TRUE	FALSE	finn-b-H7_IRIDOCYCLITIS	2	116724915	0.0485		0.2678	Iridocyclitis || id:finn-b-H7_IRIDOCYCLITIS	Iridocyclitis	Iridocyclitis || ||	TRUE	igd	2	116724915	0.0179641	1.94644e-06	14306	ebi-a-GCST90017114	|| id:ebi-a-GCST90017114	TRUE	reported	igd	2	C	G	0.05666	1006	raw	3	FALSE
rs2273429	A	G	A	G	-0.0702112	0.0263	0.1074	0.1046	FALSE	FALSE	FALSE	finn-b-H7_IRIDOCYCLITIS	14	52494072	0.0399		0.5107	Iridocyclitis || id:finn-b-H7_IRIDOCYCLITIS	Iridocyclitis	Iridocyclitis || ||	TRUE	igd	14	52494072	0.0153063	9.26232e-06	14306	ebi-a-GCST90017114	|| id:ebi-a-GCST90017114	TRUE	reported	igd	14	A	G	0.1074	1006	raw	3	TRUE
rs2332027	A	G	A	G	0.0482656	0.0019	0.5	0.405	FALSE	FALSE	FALSE	finn-b-H7_IRIDOCYCLITIS	4	171672038	0.0253		0.9407	Iridocyclitis || id:finn-b-H7_IRIDOCYCLITIS	Iridocyclitis	Iridocyclitis || ||	TRUE	igd	4	171672038	0.0104823	4.04548e-06	14306	ebi-a-GCST90017114	|| id:ebi-a-GCST90017114	TRUE	reported	igd	4	A	G	0.5	1006	raw	3	TRUE
rs2547978	G	A	G	A	-0.0465802	0.0261	0.5159	0.6261	FALSE	FALSE	FALSE	finn-b-H7_IRIDOCYCLITIS	5	98020298	0.0253		0.3033	Iridocyclitis || id:finn-b-H7_IRIDOCYCLITIS	Iridocyclitis	Iridocyclitis || ||	TRUE	igd	5	98020298	0.0105075	8.56841e-06	14306	ebi-a-GCST90017114	|| id:ebi-a-GCST90017114	TRUE	reported	igd	5	A	G	0.4841	1006	corrected	3	TRUE
rs3792064	G	A	G	A	0.0897349	0.0563	0.07952	0.05263	FALSE	FALSE	FALSE	finn-b-H7_IRIDOCYCLITIS	2	231678413	0.0549		0.3056	Iridocyclitis || id:finn-b-H7_IRIDOCYCLITIS	Iridocyclitis	Iridocyclitis || ||	TRUE	igd	2	231678413	0.0182532	6.75492e-07	14306	ebi-a-GCST90017114	|| id:ebi-a-GCST90017114	TRUE	reported	igd	2	G	A	0.07952	1006	raw	3	TRUE
rs3852931	T	C	T	C	0.0482086	-0.0436	0.5338	0.6111	FALSE	FALSE	FALSE	finn-b-H7_IRIDOCYCLITIS	20	54087963	0.0258		0.0906296	Iridocyclitis || id:finn-b-H7_IRIDOCYCLITIS	Iridocyclitis	Iridocyclitis || ||	TRUE	igd	20	54087963	0.0105	4.52595e-06	14306	ebi-a-GCST90017114	|| id:ebi-a-GCST90017114	TRUE	reported	igd	20	C	T	0.4662	1006	corrected	3	TRUE
rs4750583	G	A	G	A	-0.0616007	-0.001	0.8181	0.8112	FALSE	FALSE	FALSE	finn-b-H7_IRIDOCYCLITIS	10	15054765	0.0314		0.9747	Iridocyclitis || id:finn-b-H7_IRIDOCYCLITIS	Iridocyclitis	Iridocyclitis || ||	TRUE	igd	10	15054765	0.0137936	5.78562e-06	14306	ebi-a-GCST90017114	|| id:ebi-a-GCST90017114	TRUE	reported	igd	10	A	G	0.1819	1006	corrected	3	TRUE
rs56199908	T	C	T	C	-0.186194	-0.0368	0.05368	0.05233	FALSE	FALSE	FALSE	finn-b-H7_IRIDOCYCLITIS	9	2801371	0.0552		0.5049	Iridocyclitis || id:finn-b-H7_IRIDOCYCLITIS	Iridocyclitis	Iridocyclitis || ||	TRUE	igd	9	2801371	0.041051	8.66662e-06	14306	ebi-a-GCST90017114	|| id:ebi-a-GCST90017114	TRUE	reported	igd	9	T	C	0.05368	1006	raw	3	TRUE
rs6814436	C	T	C	T	-0.0680205	-0.0125	0.8678	0.8592	FALSE	FALSE	FALSE	finn-b-H7_IRIDOCYCLITIS	4	161507301	0.0353		0.723601	Iridocyclitis || id:finn-b-H7_IRIDOCYCLITIS	Iridocyclitis	Iridocyclitis || ||	TRUE	igd	4	161507301	0.0150844	6.80456e-06	14306	ebi-a-GCST90017114	|| id:ebi-a-GCST90017114	TRUE	reported	igd	4	T	C	0.1322	1006	corrected	3	TRUE
rs6815608	C	T	C	T	-0.0935765	0.0239	0.91551	0.8484	FALSE	FALSE	FALSE	finn-b-H7_IRIDOCYCLITIS	4	152131744	0.0341		0.4825	Iridocyclitis || id:finn-b-H7_IRIDOCYCLITIS	Iridocyclitis	Iridocyclitis || ||	TRUE	igd	4	152131744	0.0210869	7.23852e-06	14306	ebi-a-GCST90017114	|| id:ebi-a-GCST90017114	TRUE	reported	igd	4	T	C	0.08449	1006	corrected	3	TRUE
rs7247191	T	C	T	C	-0.0713033	-0.05	0.1382	0.09943	FALSE	FALSE	FALSE	finn-b-H7_IRIDOCYCLITIS	19	22899585	0.0408		0.2202	Iridocyclitis || id:finn-b-H7_IRIDOCYCLITIS	Iridocyclitis	Iridocyclitis || ||	TRUE	igd	19	22899585	0.0157424	4.73097e-06	14306	ebi-a-GCST90017114	|| id:ebi-a-GCST90017114	TRUE	reported	igd	19	T	C	0.1382	1006	raw	3	TRUE
rs72738886	T	C	T	C	0.0864609	-0.0218	0.07753	0.07624	FALSE	FALSE	FALSE	finn-b-H7_IRIDOCYCLITIS	5	35770550	0.0462		0.6369	Iridocyclitis || id:finn-b-H7_IRIDOCYCLITIS	Iridocyclitis	Iridocyclitis || ||	TRUE	igd	5	35770550	0.0190398	7.67892e-06	14306	ebi-a-GCST90017114	|| id:ebi-a-GCST90017114	TRUE	reported	igd	5	T	C	0.07753	1006	raw	3	TRUE
rs72771021	C	T	C	T	-0.141357	0.0176	0.0497	0.06911	FALSE	FALSE	FALSE	finn-b-H7_IRIDOCYCLITIS	10	13841631	0.0486		0.7179	Iridocyclitis || id:finn-b-H7_IRIDOCYCLITIS	Iridocyclitis	Iridocyclitis || ||	TRUE	igd	10	13841631	0.0308303	5.12436e-06	14306	ebi-a-GCST90017114	|| id:ebi-a-GCST90017114	TRUE	reported	igd	10	C	T	0.0497	1006	raw	3	TRUE
rs7573799	G	C	G	C	0.0698446	0.0209	0.8936	0.8452	FALSE	TRUE	FALSE	finn-b-H7_IRIDOCYCLITIS	2	80141964	0.0339		0.5374	Iridocyclitis || id:finn-b-H7_IRIDOCYCLITIS	Iridocyclitis	Iridocyclitis || ||	TRUE	igd	2	80141964	0.0153935	8.05156e-06	14306	ebi-a-GCST90017114	|| id:ebi-a-GCST90017114	TRUE	reported	igd	2	C	G	0.1064	1006	corrected	3	FALSE
rs7975768	C	G	C	G	0.0512732	0.0212	0.3648	0.5005	FALSE	TRUE	TRUE	finn-b-H7_IRIDOCYCLITIS	12	97374875	0.0247		0.3915	Iridocyclitis || id:finn-b-H7_IRIDOCYCLITIS	Iridocyclitis	Iridocyclitis || ||	TRUE	igd	12	97374875	0.0109226	2.82481e-06	14306	ebi-a-GCST90017114	|| id:ebi-a-GCST90017114	TRUE	reported	igd	12	C	G	0.3648	1006	raw	3	FALSE
rs8085381	A	G	A	G	-0.0647291	0.0319	0.8529	0.8172	FALSE	FALSE	FALSE	finn-b-H7_IRIDOCYCLITIS	18	29328305	0.0317		0.3152	Iridocyclitis || id:finn-b-H7_IRIDOCYCLITIS	Iridocyclitis	Iridocyclitis || ||	TRUE	igd	18	29328305	0.0146219	8.67261e-06	14306	ebi-a-GCST90017114	|| id:ebi-a-GCST90017114	TRUE	reported	igd	18	G	A	0.1471	1006	corrected	3	TRUE
rs992074	T	C	T	C	-0.233491	-0.0224	0.96521	0.9771	FALSE	FALSE	FALSE	finn-b-H7_IRIDOCYCLITIS	21	18567802	0.082		0.7848	Iridocyclitis || id:finn-b-H7_IRIDOCYCLITIS	Iridocyclitis	Iridocyclitis || ||	TRUE	igd	21	18567802	0.050901	8.51609e-06	14306	ebi-a-GCST90017114	|| id:ebi-a-GCST90017114	TRUE	reported	igd	21	C	T	0.03479	1006	corrected	3	TRUE

## Sheet: ebi-a-GCST90017113-dat_Sheet 1
SNP	effect_allele.exposure	other_allele.exposure	effect_allele.outcome	other_allele.outcome	beta.exposure	beta.outcome	eaf.exposure	eaf.outcome	remove	palindromic	ambiguous	id.outcome	chr	pos	se.outcome	samplesize.outcome	pval.outcome	outcome	originalname.outcome	outcome.deprecated	mr_keep.outcome	data_source.outcome	chr.exposure	pos.exposure	se.exposure	pval.exposure	samplesize.exposure	id.exposure	exposure	mr_keep.exposure	pval_origin.exposure	data_source.exposure	CHR	A1	A2	MAF	NCHROBS	type	action	mr_keep
rs10202904	G	T	G	T	0.115986	0.0036	0.5328	0.5917	FALSE	FALSE	FALSE	finn-b-H7_IRIDOCYCLITIS	2	125440268	0.025		0.8846	Iridocyclitis || id:finn-b-H7_IRIDOCYCLITIS	Iridocyclitis	Iridocyclitis || ||	TRUE	igd	2	125440268	0.0230271	6.18885e-07	14306	ebi-a-GCST90017113	|| id:ebi-a-GCST90017113	TRUE	reported	igd	2	T	G	0.4672	1006	corrected	3	TRUE
rs11022995	A	G	A	G	0.10373	-0.0243	0.5467	0.5153	FALSE	FALSE	FALSE	finn-b-H7_IRIDOCYCLITIS	11	13893667	0.0245		0.3223	Iridocyclitis || id:finn-b-H7_IRIDOCYCLITIS	Iridocyclitis	Iridocyclitis || ||	TRUE	igd	11	13893667	0.0228889	7.73001e-06	14306	ebi-a-GCST90017113	|| id:ebi-a-GCST90017113	TRUE	reported	igd	11	G	A	0.4533	1006	corrected	3	TRUE
rs34928225	T	C	T	C	0.19977	-0.0532	0.07555	0.09302	FALSE	FALSE	FALSE	finn-b-H7_IRIDOCYCLITIS	6	146840876	0.0423		0.2078	Iridocyclitis || id:finn-b-H7_IRIDOCYCLITIS	Iridocyclitis	Iridocyclitis || ||	TRUE	igd	6	146840876	0.0425421	4.33092e-06	14306	ebi-a-GCST90017113	|| id:ebi-a-GCST90017113	TRUE	reported	igd	6	T	C	0.07555	1006	raw	3	TRUE
rs45498998	G	A	G	A	-0.131882	0.0372	0.1849	0.1547	FALSE	FALSE	FALSE	finn-b-H7_IRIDOCYCLITIS	21	27368994	0.0338		0.2716	Iridocyclitis || id:finn-b-H7_IRIDOCYCLITIS	Iridocyclitis	Iridocyclitis || ||	TRUE	igd	21	27368994	0.029229	5.32451e-06	14306	ebi-a-GCST90017113	|| id:ebi-a-GCST90017113	TRUE	reported	igd	21	G	A	0.1849	1006	raw	3	TRUE
rs6064552	T	C	T	C	-0.123612	-0.0467	0.1978	0.183	FALSE	FALSE	FALSE	finn-b-H7_IRIDOCYCLITIS	20	56042866	0.0316		0.1399	Iridocyclitis || id:finn-b-H7_IRIDOCYCLITIS	Iridocyclitis	Iridocyclitis || ||	TRUE	igd	20	56042866	0.0275749	9.3377e-06	14306	ebi-a-GCST90017113	|| id:ebi-a-GCST90017113	TRUE	reported	igd	20	T	C	0.1978	1006	raw	3	TRUE
rs6508769	C	T	C	T	-0.150529	-0.0327	0.835	0.8535	FALSE	FALSE	FALSE	finn-b-H7_IRIDOCYCLITIS	19	28827760	0.0346		0.3447	Iridocyclitis || id:finn-b-H7_IRIDOCYCLITIS	Iridocyclitis	Iridocyclitis || ||	TRUE	igd	19	28827760	0.0337091	8.12363e-06	14306	ebi-a-GCST90017113	|| id:ebi-a-GCST90017113	TRUE	reported	igd	19	T	C	0.165	1006	corrected	3	TRUE
rs7015093	G	A	G	A	-0.118111	0.0268	0.2634	0.2611	FALSE	FALSE	FALSE	finn-b-H7_IRIDOCYCLITIS	8	58018853	0.0278		0.3349	Iridocyclitis || id:finn-b-H7_IRIDOCYCLITIS	Iridocyclitis	Iridocyclitis || ||	TRUE	igd	8	58018853	0.0264389	7.19863e-06	14306	ebi-a-GCST90017113	|| id:ebi-a-GCST90017113	TRUE	reported	igd	8	G	A	0.2634	1006	raw	3	TRUE
rs76029318	T	C	T	C	0.214866	-0.0423	0.06461	0.06281	FALSE	FALSE	FALSE	finn-b-H7_IRIDOCYCLITIS	13	41963791	0.0506		0.4032	Iridocyclitis || id:finn-b-H7_IRIDOCYCLITIS	Iridocyclitis	Iridocyclitis || ||	TRUE	igd	13	41963791	0.0438442	1.04621e-06	14306	ebi-a-GCST90017113	|| id:ebi-a-GCST90017113	TRUE	reported	igd	13	T	C	0.06461	1006	raw	3	TRUE
rs7635189	A	G	A	G	-0.119983	0.0135	0.669	0.7109	FALSE	FALSE	FALSE	finn-b-H7_IRIDOCYCLITIS	3	15591607	0.0274		0.6237	Iridocyclitis || id:finn-b-H7_IRIDOCYCLITIS	Iridocyclitis	Iridocyclitis || ||	TRUE	igd	3	15591607	0.0259356	4.635e-06	14306	ebi-a-GCST90017113	|| id:ebi-a-GCST90017113	TRUE	reported	igd	3	G	A	0.331	1006	corrected	3	TRUE
rs77658038	A	C	A	C	-0.160157	-0.0414	0.1173	0.2045	FALSE	FALSE	FALSE	finn-b-H7_IRIDOCYCLITIS	6	16284785	0.0303		0.1725	Iridocyclitis || id:finn-b-H7_IRIDOCYCLITIS	Iridocyclitis	Iridocyclitis || ||	TRUE	igd	6	16284785	0.0340856	4.75423e-06	14306	ebi-a-GCST90017113	|| id:ebi-a-GCST90017113	TRUE	reported	igd	6	A	C	0.1173	1006	raw	3	TRUE
rs894996	C	A	C	A	0.203577	0.0415	0.07157	0.07002	FALSE	FALSE	FALSE	finn-b-H7_IRIDOCYCLITIS	4	104418307	0.0481		0.3892	Iridocyclitis || id:finn-b-H7_IRIDOCYCLITIS	Iridocyclitis	Iridocyclitis || ||	TRUE	igd	4	104418307	0.0440033	5.11929e-06	14306	ebi-a-GCST90017113	|| id:ebi-a-GCST90017113	TRUE	reported	igd	4	C	A	0.07157	1006	raw	3	TRUE

## Sheet: ebi-a-GCST90017112-dat_Sheet 1
SNP	effect_allele.exposure	other_allele.exposure	effect_allele.outcome	other_allele.outcome	beta.exposure	beta.outcome	eaf.exposure	eaf.outcome	remove	palindromic	ambiguous	id.outcome	chr	pos	se.outcome	samplesize.outcome	pval.outcome	outcome	originalname.outcome	outcome.deprecated	mr_keep.outcome	data_source.outcome	chr.exposure	pos.exposure	se.exposure	pval.exposure	samplesize.exposure	id.exposure	exposure	mr_keep.exposure	pval_origin.exposure	data_source.exposure	CHR	A1	A2	MAF	NCHROBS	type	action	mr_keep
rs12555298	G	A	G	A	0.0974327	0.0204	0.175	0.1732	FALSE	FALSE	FALSE	finn-b-H7_IRIDOCYCLITIS	9	110489551	0.0325		0.5294	Iridocyclitis || id:finn-b-H7_IRIDOCYCLITIS	Iridocyclitis	Iridocyclitis || ||	TRUE	igd	9	110489551	0.0219351	8.0863e-06	14306	ebi-a-GCST90017112	|| id:ebi-a-GCST90017112	TRUE	reported	igd	9	G	A	0.175	1006	raw	3	TRUE
rs2314810	G	C	G	C	0.218257	0.0061	0.94533	0.9528	FALSE	TRUE	FALSE	finn-b-H7_IRIDOCYCLITIS	17	26104110	0.0578		0.9157	Iridocyclitis || id:finn-b-H7_IRIDOCYCLITIS	Iridocyclitis	Iridocyclitis || ||	TRUE	igd	17	26104110	0.0464571	4.24766e-06	14306	ebi-a-GCST90017112	|| id:ebi-a-GCST90017112	TRUE	reported	igd	17	C	G	0.05467	1006	corrected	3	FALSE
rs2553290	A	T	A	T	0.0962131	0.0417	0.2197	0.1477	FALSE	TRUE	FALSE	finn-b-H7_IRIDOCYCLITIS	4	37842537	0.0346		0.2282	Iridocyclitis || id:finn-b-H7_IRIDOCYCLITIS	Iridocyclitis	Iridocyclitis || ||	TRUE	igd	4	37842537	0.0202617	3.61335e-06	14306	ebi-a-GCST90017112	|| id:ebi-a-GCST90017112	TRUE	reported	igd	4	A	T	0.2197	1006	raw	3	FALSE
rs2585223	T	C	T	C	0.111364	0.0319	0.1531	0.1229	FALSE	FALSE	FALSE	finn-b-H7_IRIDOCYCLITIS	15	100880888	0.0373		0.3929	Iridocyclitis || id:finn-b-H7_IRIDOCYCLITIS	Iridocyclitis	Iridocyclitis || ||	TRUE	igd	15	100880888	0.0247743	8.85727e-06	14306	ebi-a-GCST90017112	|| id:ebi-a-GCST90017112	TRUE	reported	igd	15	T	C	0.1531	1006	raw	3	TRUE
rs584122	T	C	T	C	0.151774	-0.0805	0.9334	0.9408	FALSE	FALSE	FALSE	finn-b-H7_IRIDOCYCLITIS	6	48288456	0.0521		0.1227	Iridocyclitis || id:finn-b-H7_IRIDOCYCLITIS	Iridocyclitis	Iridocyclitis || ||	TRUE	igd	6	48288456	0.0326827	4.22776e-06	14306	ebi-a-GCST90017112	|| id:ebi-a-GCST90017112	TRUE	reported	igd	6	C	T	0.0666	1006	corrected	3	TRUE
rs61972390	T	C	T	C	0.107346	-0.0165	0.168	0.137	FALSE	FALSE	FALSE	finn-b-H7_IRIDOCYCLITIS	13	100566758	0.0361		0.647301	Iridocyclitis || id:finn-b-H7_IRIDOCYCLITIS	Iridocyclitis	Iridocyclitis || ||	TRUE	igd	13	100566758	0.0242469	9.11381e-06	14306	ebi-a-GCST90017112	|| id:ebi-a-GCST90017112	TRUE	reported	igd	13	T	C	0.168	1006	raw	3	TRUE
rs7148504	T	G	T	G	-0.0800404	-0.0289	0.6948	0.5996	FALSE	FALSE	FALSE	finn-b-H7_IRIDOCYCLITIS	14	100168298	0.0249		0.2462	Iridocyclitis || id:finn-b-H7_IRIDOCYCLITIS	Iridocyclitis	Iridocyclitis || ||	TRUE	igd	14	100168298	0.0176621	6.62384e-06	14306	ebi-a-GCST90017112	|| id:ebi-a-GCST90017112	TRUE	reported	igd	14	G	T	0.3052	1006	corrected	3	TRUE
rs76531781	T	C	T	C	-0.231868	0.0986	0.0497	0.04002	FALSE	FALSE	FALSE	finn-b-H7_IRIDOCYCLITIS	7	21647735	0.0625		0.1145	Iridocyclitis || id:finn-b-H7_IRIDOCYCLITIS	Iridocyclitis	Iridocyclitis || ||	TRUE	igd	7	21647735	0.0493393	2.87336e-06	14306	ebi-a-GCST90017112	|| id:ebi-a-GCST90017112	TRUE	reported	igd	7	T	C	0.0497	1006	raw	3	TRUE
rs789068	G	A	G	A	-0.111385	0.0466	0.172	0.1411	FALSE	FALSE	FALSE	finn-b-H7_IRIDOCYCLITIS	18	1008239	0.0351		0.1848	Iridocyclitis || id:finn-b-H7_IRIDOCYCLITIS	Iridocyclitis	Iridocyclitis || ||	TRUE	igd	18	1008239	0.0212922	1.5717e-07	14306	ebi-a-GCST90017112	|| id:ebi-a-GCST90017112	TRUE	reported	igd	18	G	A	0.172	1006	raw	3	TRUE
rs9864379	T	C	T	C	-0.138933	-0.0667	0.1133	0.1496	FALSE	FALSE	FALSE	finn-b-H7_IRIDOCYCLITIS	3	14306949	0.0345		0.0533003	Iridocyclitis || id:finn-b-H7_IRIDOCYCLITIS	Iridocyclitis	Iridocyclitis || ||	TRUE	igd	3	14306949	0.0268045	2.03334e-07	14306	ebi-a-GCST90017112	|| id:ebi-a-GCST90017112	TRUE	reported	igd	3	T	C	0.1133	1006	raw	3	TRUE

## Sheet: ebi-a-GCST90017111-dat_Sheet 1
SNP	effect_allele.exposure	other_allele.exposure	effect_allele.outcome	other_allele.outcome	beta.exposure	beta.outcome	eaf.exposure	eaf.outcome	remove	palindromic	ambiguous	id.outcome	chr	pos	se.outcome	samplesize.outcome	pval.outcome	outcome	originalname.outcome	outcome.deprecated	mr_keep.outcome	data_source.outcome	chr.exposure	pos.exposure	se.exposure	pval.exposure	samplesize.exposure	id.exposure	exposure	mr_keep.exposure	pval_origin.exposure	data_source.exposure	CHR	A1	A2	MAF	NCHROBS	type	action	mr_keep
rs13291169	C	G	C	G	0.0700929	-0.0106	0.16	0.1423	FALSE	TRUE	FALSE	finn-b-H7_IRIDOCYCLITIS	9	116888284	0.0352		0.7636	Iridocyclitis || id:finn-b-H7_IRIDOCYCLITIS	Iridocyclitis	Iridocyclitis || ||	TRUE	igd	9	116888284	0.0148756	2.60994e-06	14306	ebi-a-GCST90017111	|| id:ebi-a-GCST90017111	TRUE	reported	igd	9	C	G	0.16	1006	raw	3	FALSE
rs17343978	A	C	A	C	-0.0556041	0.0255	0.2604	0.2044	FALSE	FALSE	FALSE	finn-b-H7_IRIDOCYCLITIS	22	27433885	0.0303		0.4	Iridocyclitis || id:finn-b-H7_IRIDOCYCLITIS	Iridocyclitis	Iridocyclitis || ||	TRUE	igd	22	27433885	0.0120272	7.2247e-06	14306	ebi-a-GCST90017111	|| id:ebi-a-GCST90017111	TRUE	reported	igd	22	A	C	0.2604	1006	raw	3	TRUE
rs2032750	C	T	C	T	0.0510857	-0.0031	0.5487	0.5387	FALSE	FALSE	FALSE	finn-b-H7_IRIDOCYCLITIS	2	53831026	0.0246		0.8983	Iridocyclitis || id:finn-b-H7_IRIDOCYCLITIS	Iridocyclitis	Iridocyclitis || ||	TRUE	igd	2	53831026	0.0106804	1.70836e-06	14306	ebi-a-GCST90017111	|| id:ebi-a-GCST90017111	TRUE	reported	igd	2	T	C	0.4513	1006	corrected	3	TRUE
rs62531359	T	G	T	G	0.0657788	0.0078	0.1451	0.1839	FALSE	FALSE	FALSE	finn-b-H7_IRIDOCYCLITIS	8	70916181	0.0318		0.8072	Iridocyclitis || id:finn-b-H7_IRIDOCYCLITIS	Iridocyclitis	Iridocyclitis || ||	TRUE	igd	8	70916181	0.0149886	8.42326e-06	14306	ebi-a-GCST90017111	|| id:ebi-a-GCST90017111	TRUE	reported	igd	8	T	G	0.1451	1006	raw	3	TRUE
rs62575403	C	T	C	T	0.145424	-0.0492	0.04374	0.04224	FALSE	FALSE	FALSE	finn-b-H7_IRIDOCYCLITIS	9	136493820	0.0617		0.4248	Iridocyclitis || id:finn-b-H7_IRIDOCYCLITIS	Iridocyclitis	Iridocyclitis || ||	TRUE	igd	9	136493820	0.0311079	2.95951e-06	14306	ebi-a-GCST90017111	|| id:ebi-a-GCST90017111	TRUE	reported	igd	9	C	T	0.04374	1006	raw	3	TRUE
rs6586324	T	C	T	C	0.0477792	-0.0003	0.4533	0.4255	FALSE	FALSE	FALSE	finn-b-H7_IRIDOCYCLITIS	21	43942135	0.0248		0.9911	Iridocyclitis || id:finn-b-H7_IRIDOCYCLITIS	Iridocyclitis	Iridocyclitis || ||	TRUE	igd	21	43942135	0.0105437	7.36885e-06	14306	ebi-a-GCST90017111	|| id:ebi-a-GCST90017111	TRUE	reported	igd	21	T	C	0.4533	1006	raw	3	TRUE
rs72706335	T	C	T	C	-0.223193	-0.0542	0.06561	0.02553	FALSE	FALSE	FALSE	finn-b-H7_IRIDOCYCLITIS	1	157495438	0.0777		0.4852	Iridocyclitis || id:finn-b-H7_IRIDOCYCLITIS	Iridocyclitis	Iridocyclitis || ||	TRUE	igd	1	157495438	0.0493382	7.13116e-06	14306	ebi-a-GCST90017111	|| id:ebi-a-GCST90017111	TRUE	reported	igd	1	T	C	0.06561	1006	raw	3	TRUE
rs73512608	G	A	G	A	-0.123117	0.0414	0.05268	0.05318	FALSE	FALSE	FALSE	finn-b-H7_IRIDOCYCLITIS	13	70522683	0.0543		0.4461	Iridocyclitis || id:finn-b-H7_IRIDOCYCLITIS	Iridocyclitis	Iridocyclitis || ||	TRUE	igd	13	70522683	0.0236743	2.53893e-07	14306	ebi-a-GCST90017111	|| id:ebi-a-GCST90017111	TRUE	reported	igd	13	G	A	0.05268	1006	raw	3	TRUE
rs73846128	A	G	A	G	-0.0664262	0.001	0.17	0.1488	FALSE	FALSE	FALSE	finn-b-H7_IRIDOCYCLITIS	3	89340254	0.0344		0.9771	Iridocyclitis || id:finn-b-H7_IRIDOCYCLITIS	Iridocyclitis	Iridocyclitis || ||	TRUE	igd	3	89340254	0.0133481	4.783e-07	14306	ebi-a-GCST90017111	|| id:ebi-a-GCST90017111	TRUE	reported	igd	3	A	G	0.17	1006	raw	3	TRUE
rs73975615	G	A	G	A	-0.207163	-0.1947	0.01093	0.007501	FALSE	FALSE	FALSE	finn-b-H7_IRIDOCYCLITIS	17	6461200	0.1414		0.1683	Iridocyclitis || id:finn-b-H7_IRIDOCYCLITIS	Iridocyclitis	Iridocyclitis || ||	TRUE	igd	17	6461200	0.0442629	1.20412e-06	14306	ebi-a-GCST90017111	|| id:ebi-a-GCST90017111	TRUE	reported	igd	17	G	A	0.01093	1006	raw	3	TRUE
rs7546249	A	T	A	T	0.0569173	0.0587	0.7545	0.7062	FALSE	TRUE	FALSE	finn-b-H7_IRIDOCYCLITIS	1	176792690	0.0268		0.0288802	Iridocyclitis || id:finn-b-H7_IRIDOCYCLITIS	Iridocyclitis	Iridocyclitis || ||	TRUE	igd	1	176792690	0.0118382	1.41932e-06	14306	ebi-a-GCST90017111	|| id:ebi-a-GCST90017111	TRUE	reported	igd	1	T	A	0.2455	1006	corrected	3	FALSE
rs929878	T	C	T	C	0.0540001	-0.0313	0.7555	0.7867	FALSE	FALSE	FALSE	finn-b-H7_IRIDOCYCLITIS	16	74290641	0.0298		0.2936	Iridocyclitis || id:finn-b-H7_IRIDOCYCLITIS	Iridocyclitis	Iridocyclitis || ||	TRUE	igd	16	74290641	0.0121526	6.51118e-06	14306	ebi-a-GCST90017111	|| id:ebi-a-GCST90017111	TRUE	reported	igd	16	C	T	0.2445	1006	corrected	3	TRUE

## Sheet: ebi-a-GCST90017110-dat_Sheet 1
SNP	effect_allele.exposure	other_allele.exposure	effect_allele.outcome	other_allele.outcome	beta.exposure	beta.outcome	eaf.exposure	eaf.outcome	remove	palindromic	ambiguous	id.outcome	chr	pos	se.outcome	samplesize.outcome	pval.outcome	outcome	originalname.outcome	outcome.deprecated	mr_keep.outcome	data_source.outcome	chr.exposure	pos.exposure	se.exposure	pval.exposure	samplesize.exposure	id.exposure	exposure	mr_keep.exposure	pval_origin.exposure	data_source.exposure	CHR	A1	A2	MAF	NCHROBS	type	action	mr_keep
rs10841473	G	C	G	C	-0.0596572	0	0.2704	0.2314	FALSE	TRUE	FALSE	finn-b-H7_IRIDOCYCLITIS	12	20378911	0.029		0.9999	Iridocyclitis || id:finn-b-H7_IRIDOCYCLITIS	Iridocyclitis	Iridocyclitis || ||	TRUE	igd	12	20378911	0.0117537	4.46581e-07	14306	ebi-a-GCST90017110	|| id:ebi-a-GCST90017110	TRUE	reported	igd	12	G	C	0.2704	1006	raw	3	FALSE
rs11766971	C	T	C	T	-0.0476376	0.0218	0.495	0.4484	FALSE	FALSE	FALSE	finn-b-H7_IRIDOCYCLITIS	7	155002747	0.0246		0.3748	Iridocyclitis || id:finn-b-H7_IRIDOCYCLITIS	Iridocyclitis	Iridocyclitis || ||	TRUE	igd	7	155002747	0.010646	9.39918e-06	14306	ebi-a-GCST90017110	|| id:ebi-a-GCST90017110	TRUE	reported	igd	7	C	T	0.495	1006	raw	3	TRUE
rs12528285	C	T	C	T	0.0809469	0.0009	0.09443	0.1092	FALSE	FALSE	FALSE	finn-b-H7_IRIDOCYCLITIS	6	92775210	0.0392		0.9816	Iridocyclitis || id:finn-b-H7_IRIDOCYCLITIS	Iridocyclitis	Iridocyclitis || ||	TRUE	igd	6	92775210	0.0180784	5.68787e-06	14306	ebi-a-GCST90017110	|| id:ebi-a-GCST90017110	TRUE	reported	igd	6	C	T	0.09443	1006	raw	3	TRUE
rs13192624	T	C	T	C	-0.0522862	0.0151	0.2783	0.2435	FALSE	FALSE	FALSE	finn-b-H7_IRIDOCYCLITIS	6	113129609	0.0286		0.5971	Iridocyclitis || id:finn-b-H7_IRIDOCYCLITIS	Iridocyclitis	Iridocyclitis || ||	TRUE	igd	6	113129609	0.0117742	9.32567e-06	14306	ebi-a-GCST90017110	|| id:ebi-a-GCST90017110	TRUE	reported	igd	6	T	C	0.2783	1006	raw	3	TRUE
rs1397793	A	G	A	G	0.0521387	-0.0294	0.6143	0.6905	FALSE	FALSE	FALSE	finn-b-H7_IRIDOCYCLITIS	5	90471451	0.027		0.2761	Iridocyclitis || id:finn-b-H7_IRIDOCYCLITIS	Iridocyclitis	Iridocyclitis || ||	TRUE	igd	5	90471451	0.0111587	3.73766e-06	14306	ebi-a-GCST90017110	|| id:ebi-a-GCST90017110	TRUE	reported	igd	5	G	A	0.3857	1006	corrected	3	TRUE
rs34284163	A	T	A	T	-0.0603312	0.0156	0.2008	0.2155	FALSE	TRUE	FALSE	finn-b-H7_IRIDOCYCLITIS	16	89248299	0.0298		0.6013	Iridocyclitis || id:finn-b-H7_IRIDOCYCLITIS	Iridocyclitis	Iridocyclitis || ||	TRUE	igd	16	89248299	0.0136851	8.82104e-06	14306	ebi-a-GCST90017110	|| id:ebi-a-GCST90017110	TRUE	reported	igd	16	A	T	0.2008	1006	raw	3	FALSE
rs4429415	C	T	C	T	0.0581908	-0.0169	0.3569	0.4454	FALSE	FALSE	FALSE	finn-b-H7_IRIDOCYCLITIS	2	213756191	0.0246		0.4937	Iridocyclitis || id:finn-b-H7_IRIDOCYCLITIS	Iridocyclitis	Iridocyclitis || ||	TRUE	igd	2	213756191	0.0111343	2.05145e-07	14306	ebi-a-GCST90017110	|| id:ebi-a-GCST90017110	TRUE	reported	igd	2	C	T	0.3569	1006	raw	3	TRUE
rs55888705	A	G	A	G	0.0534221	0.0482	0.3867	0.2816	FALSE	FALSE	FALSE	finn-b-H7_IRIDOCYCLITIS	4	1517826	0.0272		0.07615	Iridocyclitis || id:finn-b-H7_IRIDOCYCLITIS	Iridocyclitis	Iridocyclitis || ||	TRUE	igd	4	1517826	0.0109975	1.31241e-06	14306	ebi-a-GCST90017110	|| id:ebi-a-GCST90017110	TRUE	reported	igd	4	A	G	0.3867	1006	raw	3	TRUE
rs62448869	T	A	T	A	-0.0524531	0.0231	0.4602	0.536	FALSE	TRUE	TRUE	finn-b-H7_IRIDOCYCLITIS	7	24464799	0.0247		0.3506	Iridocyclitis || id:finn-b-H7_IRIDOCYCLITIS	Iridocyclitis	Iridocyclitis || ||	TRUE	igd	7	24464799	0.0108226	1.13896e-06	14306	ebi-a-GCST90017110	|| id:ebi-a-GCST90017110	TRUE	reported	igd	7	T	A	0.4602	1006	raw	3	FALSE
rs6496870	C	T	C	T	-0.0510777	-0.0112	0.6451	0.6416	FALSE	FALSE	FALSE	finn-b-H7_IRIDOCYCLITIS	15	92467422	0.0255		0.661601	Iridocyclitis || id:finn-b-H7_IRIDOCYCLITIS	Iridocyclitis	Iridocyclitis || ||	TRUE	igd	15	92467422	0.0113809	4.61743e-06	14306	ebi-a-GCST90017110	|| id:ebi-a-GCST90017110	TRUE	reported	igd	15	T	C	0.3549	1006	corrected	3	TRUE
rs6743026	T	C	T	C	0.0589446	0.006	0.174	0.193	FALSE	FALSE	FALSE	finn-b-H7_IRIDOCYCLITIS	2	102249583	0.0311		0.8479	Iridocyclitis || id:finn-b-H7_IRIDOCYCLITIS	Iridocyclitis	Iridocyclitis || ||	TRUE	igd	2	102249583	0.0134622	9.88325e-06	14306	ebi-a-GCST90017110	|| id:ebi-a-GCST90017110	TRUE	reported	igd	2	T	C	0.174	1006	raw	3	TRUE
rs74037001	G	A	G	A	-0.0819391	-0.0508	0.1113	0.08862	FALSE	FALSE	FALSE	finn-b-H7_IRIDOCYCLITIS	14	23847194	0.0431		0.2387	Iridocyclitis || id:finn-b-H7_IRIDOCYCLITIS	Iridocyclitis	Iridocyclitis || ||	TRUE	igd	14	23847194	0.0165334	6.71243e-07	14306	ebi-a-GCST90017110	|| id:ebi-a-GCST90017110	TRUE	reported	igd	14	G	A	0.1113	1006	raw	3	TRUE
rs75211493	G	A	G	A	0.0840786	0.0072	0.07157	0.07228	FALSE	FALSE	FALSE	finn-b-H7_IRIDOCYCLITIS	19	5300465	0.0476		0.8799	Iridocyclitis || id:finn-b-H7_IRIDOCYCLITIS	Iridocyclitis	Iridocyclitis || ||	TRUE	igd	19	5300465	0.0184739	9.27193e-06	14306	ebi-a-GCST90017110	|| id:ebi-a-GCST90017110	TRUE	reported	igd	19	G	A	0.07157	1006	raw	3	TRUE
rs7570971	A	C	A	C	0.086653	-0.0324	0.5099	0.4122	FALSE	FALSE	FALSE	finn-b-H7_IRIDOCYCLITIS	2	135837906	0.0249		0.1941	Iridocyclitis || id:finn-b-H7_IRIDOCYCLITIS	Iridocyclitis	Iridocyclitis || ||	TRUE	igd	2	135837906	0.0113623	1.41351e-14	14306	ebi-a-GCST90017110	|| id:ebi-a-GCST90017110	TRUE	reported	igd	2	C	A	0.4901	1006	corrected	3	TRUE
rs80124826	T	C	T	C	-0.124191	0.1792	0.06262	0.0272	FALSE	FALSE	FALSE	finn-b-H7_IRIDOCYCLITIS	2	239936384	0.0758		0.0180501	Iridocyclitis || id:finn-b-H7_IRIDOCYCLITIS	Iridocyclitis	Iridocyclitis || ||	TRUE	igd	2	239936384	0.0278566	8.75427e-06	14306	ebi-a-GCST90017110	|| id:ebi-a-GCST90017110	TRUE	reported	igd	2	T	C	0.06262	1006	raw	3	TRUE
rs857444	C	T	C	T	0.0507315	0.0319	0.3608	0.3684	FALSE	FALSE	FALSE	finn-b-H7_IRIDOCYCLITIS	6	14617591	0.0254		0.2089	Iridocyclitis || id:finn-b-H7_IRIDOCYCLITIS	Iridocyclitis	Iridocyclitis || ||	TRUE	igd	6	14617591	0.0109885	3.80347e-06	14306	ebi-a-GCST90017110	|| id:ebi-a-GCST90017110	TRUE	reported	igd	6	C	T	0.3608	1006	raw	3	TRUE
rs9833771	C	T	C	T	-0.0490077	-0.0012	0.4423	0.4816	FALSE	FALSE	FALSE	finn-b-H7_IRIDOCYCLITIS	3	32362998	0.0246		0.9598	Iridocyclitis || id:finn-b-H7_IRIDOCYCLITIS	Iridocyclitis	Iridocyclitis || ||	TRUE	igd	3	32362998	0.0106564	4.07437e-06	14306	ebi-a-GCST90017110	|| id:ebi-a-GCST90017110	TRUE	reported	igd	3	C	T	0.4423	1006	raw	3	TRUE

[truncated: 201 more sheets: ebi-a-GCST90017109-dat_Sheet 1, ebi-a-GCST90017108-dat_Sheet 1, ebi-a-GCST90017107-dat_Sheet 1, ebi-a-GCST90017106-dat_Sheet 1, ebi-a-GCST90017105-dat_Sheet 1, ebi-a-GCST90017104-dat_Sheet 1, ebi-a-GCST90017103-dat_Sheet 1, ebi-a-GCST90017102-dat_Sheet 1, ebi-a-GCST90017101-dat_Sheet 1, ebi-a-GCST90017100-dat_Sheet 1, ebi-a-GCST90017099-dat_Sheet 1, ebi-a-GCST90017098-dat_Sheet 1, ebi-a-GCST90017097-dat_Sheet 1, ebi-a-GCST90017096-dat_Sheet 1, ebi-a-GCST90017095-dat_Sheet 1, ebi-a-GCST90017094-dat_Sheet 1, ebi-a-GCST90017093-dat_Sheet 1, ebi-a-GCST90017092-dat_Sheet 1, ebi-a-GCST90017091-dat_Sheet 1, ebi-a-GCST90017090-dat_Sheet 1 …]
