# Supplementary material for: Gut microbiota does not play a mediating role in the causal association between inflammatory bowel disease and several its associated extraintestinal manifestations: a Mendelian randomization study
Source: Front Immunol. 2024 Jan 15;14:1296889. doi: 10.3389/fimmu.2023.1296889 (PMC10822939; doi:10.3389/fimmu.2023.1296889)
Supplement: Supplementary file 1 [file DataSheet_1.zip › SNPs/gut microbiota and IBD-related EIMs/SNP_gut microbiota and Primary biliary cholangitis.xlsx]

## Sheet: ebi-a-GCST90017118-dat_Sheet 1
SNP	effect_allele.exposure	other_allele.exposure	effect_allele.outcome	other_allele.outcome	beta.exposure	beta.outcome	eaf.exposure	eaf.outcome	remove	palindromic	ambiguous	id.outcome	chr	pos	se.outcome	samplesize.outcome	pval.outcome	outcome	originalname.outcome	outcome.deprecated	mr_keep.outcome	data_source.outcome	chr.exposure	pos.exposure	se.exposure	pval.exposure	samplesize.exposure	id.exposure	exposure	mr_keep.exposure	pval_origin.exposure	data_source.exposure	CHR	A1	A2	MAF	NCHROBS	type	action	mr_keep
rs11729256	T	C	T	C	0.0696984	0.0259601	0.2386		FALSE	FALSE	FALSE	ebi-a-GCST003129	4	95027272	0.0371086	13239	0.484195	Primary biliary cholangitis || id:ebi-a-GCST003129	Primary biliary cholangitis	Primary biliary cholangitis || ||	TRUE	igd	4	95027272	0.0146953	2.23404e-06	14306	ebi-a-GCST90017118	|| id:ebi-a-GCST90017118	TRUE	reported	igd	4	T	C	0.2386	1006	raw	3	TRUE
rs12512971	A	C	A	C	0.171057	0.0888347	0.04871		FALSE	FALSE	FALSE	ebi-a-GCST003129	4	16548975	0.0796548	13239	0.264745	Primary biliary cholangitis || id:ebi-a-GCST003129	Primary biliary cholangitis	Primary biliary cholangitis || ||	TRUE	igd	4	16548975	0.0398053	9.81386e-06	14306	ebi-a-GCST90017118	|| id:ebi-a-GCST90017118	TRUE	reported	igd	4	A	C	0.04871	1006	raw	3	TRUE
rs12908520	G	A	G	A	0.0594916	0.00429078	0.4563		FALSE	FALSE	FALSE	ebi-a-GCST003129	15	97570657	0.0319074	13239	0.893026	Primary biliary cholangitis || id:ebi-a-GCST003129	Primary biliary cholangitis	Primary biliary cholangitis || ||	TRUE	igd	15	97570657	0.012823	3.40447e-06	14306	ebi-a-GCST90017118	|| id:ebi-a-GCST90017118	TRUE	reported	igd	15	G	A	0.4563	1006	raw	3	TRUE

## Sheet: ebi-a-GCST90017116-dat_Sheet 1
SNP	effect_allele.exposure	other_allele.exposure	effect_allele.outcome	other_allele.outcome	beta.exposure	beta.outcome	eaf.exposure	eaf.outcome	remove	palindromic	ambiguous	id.outcome	chr	pos	se.outcome	samplesize.outcome	pval.outcome	outcome	originalname.outcome	outcome.deprecated	mr_keep.outcome	data_source.outcome	chr.exposure	pos.exposure	se.exposure	pval.exposure	samplesize.exposure	id.exposure	exposure	mr_keep.exposure	pval_origin.exposure	data_source.exposure	CHR	A1	A2	MAF	NCHROBS	type	action	mr_keep
rs11126162	T	C	T	C	-0.0770689	0.0576083	0.08847		FALSE	FALSE	FALSE	ebi-a-GCST003129	2	68086034	0.060626	13239	0.341998	Primary biliary cholangitis || id:ebi-a-GCST003129	Primary biliary cholangitis	Primary biliary cholangitis || ||	TRUE	igd	2	68086034	0.0187079	9.25977e-06	14306	ebi-a-GCST90017116	|| id:ebi-a-GCST90017116	TRUE	reported	igd	2	T	C	0.08847	1006	raw	3	TRUE
rs312757	G	C	G	C	0.0517269	0.0760175	0.7018		FALSE	TRUE	TRUE	ebi-a-GCST003129	17	68347701	0.0355802	13239	0.0326377	Primary biliary cholangitis || id:ebi-a-GCST003129	Primary biliary cholangitis	Primary biliary cholangitis || ||	TRUE	igd	17	68347701	0.0112854	4.83905e-06	14306	ebi-a-GCST90017116	|| id:ebi-a-GCST90017116	TRUE	reported	igd	17	C	G	0.2982	1006	corrected	3	FALSE
rs4340090	C	T	C	T	-0.0668162	0.0639133	0.1252		FALSE	FALSE	FALSE	ebi-a-GCST003129	12	130331764	0.045507	13239	0.160178	Primary biliary cholangitis || id:ebi-a-GCST003129	Primary biliary cholangitis	Primary biliary cholangitis || ||	TRUE	igd	12	130331764	0.0153387	9.9901e-06	14306	ebi-a-GCST90017116	|| id:ebi-a-GCST90017116	TRUE	reported	igd	12	C	T	0.1252	1006	raw	3	TRUE
rs6707783	C	T	C	T	0.0849594	0.0897493	0.1153		FALSE	FALSE	FALSE	ebi-a-GCST003129	2	52053891	0.0539417	13239	0.0961479	Primary biliary cholangitis || id:ebi-a-GCST003129	Primary biliary cholangitis	Primary biliary cholangitis || ||	TRUE	igd	2	52053891	0.0187782	8.08593e-06	14306	ebi-a-GCST90017116	|| id:ebi-a-GCST90017116	TRUE	reported	igd	2	C	T	0.1153	1006	raw	3	TRUE
rs922773	C	T	C	T	-0.0803778	-0.0491902	0.1402		FALSE	FALSE	FALSE	ebi-a-GCST003129	3	66318042	0.0462403	13239	0.287421	Primary biliary cholangitis || id:ebi-a-GCST003129	Primary biliary cholangitis	Primary biliary cholangitis || ||	TRUE	igd	3	66318042	0.0157851	3.67959e-07	14306	ebi-a-GCST90017116	|| id:ebi-a-GCST90017116	TRUE	reported	igd	3	C	T	0.1402	1006	raw	3	TRUE

## Sheet: ebi-a-GCST90017115-dat_Sheet 1
SNP	effect_allele.exposure	other_allele.exposure	effect_allele.outcome	other_allele.outcome	beta.exposure	beta.outcome	eaf.exposure	eaf.outcome	remove	palindromic	ambiguous	id.outcome	chr	pos	se.outcome	samplesize.outcome	pval.outcome	outcome	originalname.outcome	outcome.deprecated	mr_keep.outcome	data_source.outcome	chr.exposure	pos.exposure	se.exposure	pval.exposure	samplesize.exposure	id.exposure	exposure	mr_keep.exposure	pval_origin.exposure	data_source.exposure	CHR	A1	A2	MAF	NCHROBS	type	action	mr_keep
rs1002941	A	G	A	G	-0.107661	-0.0307232	0.7207		FALSE	FALSE	FALSE	ebi-a-GCST003129	15	101242690	0.0357122	13239	0.389624	Primary biliary cholangitis || id:ebi-a-GCST003129	Primary biliary cholangitis	Primary biliary cholangitis || ||	TRUE	igd	15	101242690	0.0233382	4.30884e-06	14306	ebi-a-GCST90017115	|| id:ebi-a-GCST90017115	TRUE	reported	igd	15	G	A	0.2793	1006	corrected	3	TRUE
rs11770843	C	T	C	T	0.111896	0.0413339	0.2594		FALSE	FALSE	FALSE	ebi-a-GCST003129	7	146795379	0.035483	13239	0.244063	Primary biliary cholangitis || id:ebi-a-GCST003129	Primary biliary cholangitis	Primary biliary cholangitis || ||	TRUE	igd	7	146795379	0.0234776	1.13813e-06	14306	ebi-a-GCST90017115	|| id:ebi-a-GCST90017115	TRUE	reported	igd	7	C	T	0.2594	1006	raw	3	TRUE
rs2031282	A	G	A	G	0.120412	-0.0347985	0.17		FALSE	FALSE	FALSE	ebi-a-GCST003129	13	20687179	0.0426983	13239	0.415081	Primary biliary cholangitis || id:ebi-a-GCST003129	Primary biliary cholangitis	Primary biliary cholangitis || ||	TRUE	igd	13	20687179	0.0270263	5.86462e-06	14306	ebi-a-GCST90017115	|| id:ebi-a-GCST90017115	TRUE	reported	igd	13	A	G	0.17	1006	raw	3	TRUE
rs2825714	A	G	A	G	-0.138226	0.158797	0.1571		FALSE	FALSE	FALSE	ebi-a-GCST003129	21	21023966	0.0456472	13239	0.000503686	Primary biliary cholangitis || id:ebi-a-GCST003129	Primary biliary cholangitis	Primary biliary cholangitis || ||	TRUE	igd	21	21023966	0.0289096	1.49772e-06	14306	ebi-a-GCST90017115	|| id:ebi-a-GCST90017115	TRUE	reported	igd	21	A	G	0.1571	1006	raw	3	TRUE

## Sheet: ebi-a-GCST90017114-dat_Sheet 1
SNP	effect_allele.exposure	other_allele.exposure	effect_allele.outcome	other_allele.outcome	beta.exposure	beta.outcome	eaf.exposure	eaf.outcome	remove	palindromic	ambiguous	id.outcome	chr	pos	se.outcome	samplesize.outcome	pval.outcome	outcome	originalname.outcome	outcome.deprecated	mr_keep.outcome	data_source.outcome	chr.exposure	pos.exposure	se.exposure	pval.exposure	samplesize.exposure	id.exposure	exposure	mr_keep.exposure	pval_origin.exposure	data_source.exposure	CHR	A1	A2	MAF	NCHROBS	type	action	mr_keep
rs13421739	C	G	C	G	0.0943944	-0.104139	0.05666		FALSE	TRUE	TRUE	ebi-a-GCST003129	2	116724915	0.0649238	13239	0.10871	Primary biliary cholangitis || id:ebi-a-GCST003129	Primary biliary cholangitis	Primary biliary cholangitis || ||	TRUE	igd	2	116724915	0.0179641	1.94644e-06	14306	ebi-a-GCST90017114	|| id:ebi-a-GCST90017114	TRUE	reported	igd	2	C	G	0.05666	1006	raw	3	FALSE
rs2273429	A	G	A	G	-0.0702112	0.0881024	0.1074		FALSE	FALSE	FALSE	ebi-a-GCST003129	14	52494072	0.0486334	13239	0.0700535	Primary biliary cholangitis || id:ebi-a-GCST003129	Primary biliary cholangitis	Primary biliary cholangitis || ||	TRUE	igd	14	52494072	0.0153063	9.26232e-06	14306	ebi-a-GCST90017114	|| id:ebi-a-GCST90017114	TRUE	reported	igd	14	A	G	0.1074	1006	raw	3	TRUE
rs2332027	A	G	A	G	0.0482656	0.025523	0.5		FALSE	FALSE	FALSE	ebi-a-GCST003129	4	171672038	0.0322117	13239	0.428156	Primary biliary cholangitis || id:ebi-a-GCST003129	Primary biliary cholangitis	Primary biliary cholangitis || ||	TRUE	igd	4	171672038	0.0104823	4.04548e-06	14306	ebi-a-GCST90017114	|| id:ebi-a-GCST90017114	TRUE	reported	igd	4	A	G	0.5	1006	raw	3	TRUE
rs7247191	T	C	T	C	-0.0713033	-0.0241902	0.1382		FALSE	FALSE	FALSE	ebi-a-GCST003129	19	22899585	0.0481235	13239	0.615197	Primary biliary cholangitis || id:ebi-a-GCST003129	Primary biliary cholangitis	Primary biliary cholangitis || ||	TRUE	igd	19	22899585	0.0157424	4.73097e-06	14306	ebi-a-GCST90017114	|| id:ebi-a-GCST90017114	TRUE	reported	igd	19	T	C	0.1382	1006	raw	3	TRUE

## Sheet: ebi-a-GCST90017113-dat_Sheet 1
SNP	effect_allele.exposure	other_allele.exposure	effect_allele.outcome	other_allele.outcome	beta.exposure	beta.outcome	eaf.exposure	eaf.outcome	remove	palindromic	ambiguous	id.outcome	chr	pos	se.outcome	samplesize.outcome	pval.outcome	outcome	originalname.outcome	outcome.deprecated	mr_keep.outcome	data_source.outcome	chr.exposure	pos.exposure	se.exposure	pval.exposure	samplesize.exposure	id.exposure	exposure	mr_keep.exposure	pval_origin.exposure	data_source.exposure	CHR	A1	A2	MAF	NCHROBS	type	action	mr_keep
rs11022995	A	G	A	G	0.10373	0.00541463	0.5467		FALSE	FALSE	FALSE	ebi-a-GCST003129	11	13893667	0.0335293	13239	0.871708	Primary biliary cholangitis || id:ebi-a-GCST003129	Primary biliary cholangitis	Primary biliary cholangitis || ||	TRUE	igd	11	13893667	0.0228889	7.73001e-06	14306	ebi-a-GCST90017113	|| id:ebi-a-GCST90017113	TRUE	reported	igd	11	G	A	0.4533	1006	corrected	3	TRUE
rs6064552	T	C	T	C	-0.123612	0.00816656	0.1978		FALSE	FALSE	FALSE	ebi-a-GCST003129	20	56042866	0.0376314	13239	0.828197	Primary biliary cholangitis || id:ebi-a-GCST003129	Primary biliary cholangitis	Primary biliary cholangitis || ||	TRUE	igd	20	56042866	0.0275749	9.3377e-06	14306	ebi-a-GCST90017113	|| id:ebi-a-GCST90017113	TRUE	reported	igd	20	T	C	0.1978	1006	raw	3	TRUE
rs7015093	G	A	G	A	-0.118111	-0.0267547	0.2634		FALSE	FALSE	FALSE	ebi-a-GCST003129	8	58018853	0.0393612	13239	0.496679	Primary biliary cholangitis || id:ebi-a-GCST003129	Primary biliary cholangitis	Primary biliary cholangitis || ||	TRUE	igd	8	58018853	0.0264389	7.19863e-06	14306	ebi-a-GCST90017113	|| id:ebi-a-GCST90017113	TRUE	reported	igd	8	G	A	0.2634	1006	raw	3	TRUE
rs894996	C	A	C	A	0.203577	0.120623	0.07157		FALSE	FALSE	FALSE	ebi-a-GCST003129	4	104418307	0.0571216	13239	0.0347128	Primary biliary cholangitis || id:ebi-a-GCST003129	Primary biliary cholangitis	Primary biliary cholangitis || ||	TRUE	igd	4	104418307	0.0440033	5.11929e-06	14306	ebi-a-GCST90017113	|| id:ebi-a-GCST90017113	TRUE	reported	igd	4	C	A	0.07157	1006	raw	3	TRUE

## Sheet: ebi-a-GCST90017110-dat_Sheet 1
SNP	effect_allele.exposure	other_allele.exposure	effect_allele.outcome	other_allele.outcome	beta.exposure	beta.outcome	eaf.exposure	eaf.outcome	remove	palindromic	ambiguous	id.outcome	chr	pos	se.outcome	samplesize.outcome	pval.outcome	outcome	originalname.outcome	outcome.deprecated	mr_keep.outcome	data_source.outcome	chr.exposure	pos.exposure	se.exposure	pval.exposure	samplesize.exposure	id.exposure	exposure	mr_keep.exposure	pval_origin.exposure	data_source.exposure	CHR	A1	A2	MAF	NCHROBS	type	action	mr_keep
rs1397793	A	G	A	G	0.0521387	-0.0653195	0.6143		FALSE	FALSE	FALSE	ebi-a-GCST003129	5	90471451	0.0336486	13239	0.0522312	Primary biliary cholangitis || id:ebi-a-GCST003129	Primary biliary cholangitis	Primary biliary cholangitis || ||	TRUE	igd	5	90471451	0.0111587	3.73766e-06	14306	ebi-a-GCST90017110	|| id:ebi-a-GCST90017110	TRUE	reported	igd	5	G	A	0.3857	1006	corrected	3	TRUE
rs7570971	A	C	A	C	0.086653	0.0448778	0.5099		FALSE	FALSE	FALSE	ebi-a-GCST003129	2	135837906	0.0378268	13239	0.235464	Primary biliary cholangitis || id:ebi-a-GCST003129	Primary biliary cholangitis	Primary biliary cholangitis || ||	TRUE	igd	2	135837906	0.0113623	1.41351e-14	14306	ebi-a-GCST90017110	|| id:ebi-a-GCST90017110	TRUE	reported	igd	2	C	A	0.4901	1006	corrected	3	TRUE
rs857444	C	T	C	T	0.0507315	-0.0222456	0.3608		FALSE	FALSE	FALSE	ebi-a-GCST003129	6	14617591	0.0331495	13239	0.502177	Primary biliary cholangitis || id:ebi-a-GCST003129	Primary biliary cholangitis	Primary biliary cholangitis || ||	TRUE	igd	6	14617591	0.0109885	3.80347e-06	14306	ebi-a-GCST90017110	|| id:ebi-a-GCST90017110	TRUE	reported	igd	6	C	T	0.3608	1006	raw	3	TRUE
rs9833771	C	T	C	T	-0.0490077	-0.0322133	0.4423		FALSE	FALSE	FALSE	ebi-a-GCST003129	3	32362998	0.0340528	13239	0.344158	Primary biliary cholangitis || id:ebi-a-GCST003129	Primary biliary cholangitis	Primary biliary cholangitis || ||	TRUE	igd	3	32362998	0.0106564	4.07437e-06	14306	ebi-a-GCST90017110	|| id:ebi-a-GCST90017110	TRUE	reported	igd	3	C	T	0.4423	1006	raw	3	TRUE

## Sheet: ebi-a-GCST90017109-dat_Sheet 1
SNP	effect_allele.exposure	other_allele.exposure	effect_allele.outcome	other_allele.outcome	beta.exposure	beta.outcome	eaf.exposure	eaf.outcome	remove	palindromic	ambiguous	id.outcome	chr	pos	se.outcome	samplesize.outcome	pval.outcome	outcome	originalname.outcome	outcome.deprecated	mr_keep.outcome	data_source.outcome	chr.exposure	pos.exposure	se.exposure	pval.exposure	samplesize.exposure	id.exposure	exposure	mr_keep.exposure	pval_origin.exposure	data_source.exposure	CHR	A1	A2	MAF	NCHROBS	type	action	mr_keep
rs1002941	A	G	A	G	-0.105025	-0.0307232	0.7207		FALSE	FALSE	FALSE	ebi-a-GCST003129	15	101242690	0.0357122	13239	0.389624	Primary biliary cholangitis || id:ebi-a-GCST003129	Primary biliary cholangitis	Primary biliary cholangitis || ||	TRUE	igd	15	101242690	0.0233484	8.14836e-06	14306	ebi-a-GCST90017109	|| id:ebi-a-GCST90017109	TRUE	reported	igd	15	G	A	0.2793	1006	corrected	3	TRUE
rs11770843	C	T	C	T	0.109431	0.0413339	0.2594		FALSE	FALSE	FALSE	ebi-a-GCST003129	7	146795379	0.035483	13239	0.244063	Primary biliary cholangitis || id:ebi-a-GCST003129	Primary biliary cholangitis	Primary biliary cholangitis || ||	TRUE	igd	7	146795379	0.0234879	1.9073e-06	14306	ebi-a-GCST90017109	|| id:ebi-a-GCST90017109	TRUE	reported	igd	7	C	T	0.2594	1006	raw	3	TRUE
rs2031282	A	G	A	G	0.122368	-0.0347985	0.17		FALSE	FALSE	FALSE	ebi-a-GCST003129	13	20687179	0.0426983	13239	0.415081	Primary biliary cholangitis || id:ebi-a-GCST003129	Primary biliary cholangitis	Primary biliary cholangitis || ||	TRUE	igd	13	20687179	0.0270329	4.38258e-06	14306	ebi-a-GCST90017109	|| id:ebi-a-GCST90017109	TRUE	reported	igd	13	A	G	0.17	1006	raw	3	TRUE
rs2825714	A	G	A	G	-0.13741	0.158797	0.1571		FALSE	FALSE	FALSE	ebi-a-GCST003129	21	21023966	0.0456472	13239	0.000503686	Primary biliary cholangitis || id:ebi-a-GCST003129	Primary biliary cholangitis	Primary biliary cholangitis || ||	TRUE	igd	21	21023966	0.0289246	1.72211e-06	14306	ebi-a-GCST90017109	|| id:ebi-a-GCST90017109	TRUE	reported	igd	21	A	G	0.1571	1006	raw	3	TRUE

## Sheet: ebi-a-GCST90017108-dat_Sheet 1
SNP	effect_allele.exposure	other_allele.exposure	effect_allele.outcome	other_allele.outcome	beta.exposure	beta.outcome	eaf.exposure	eaf.outcome	remove	palindromic	ambiguous	id.outcome	chr	pos	se.outcome	samplesize.outcome	pval.outcome	outcome	originalname.outcome	outcome.deprecated	mr_keep.outcome	data_source.outcome	chr.exposure	pos.exposure	se.exposure	pval.exposure	samplesize.exposure	id.exposure	exposure	mr_keep.exposure	pval_origin.exposure	data_source.exposure	CHR	A1	A2	MAF	NCHROBS	type	action	mr_keep
rs11729256	T	C	T	C	0.0749798	0.0259601	0.2386		FALSE	FALSE	FALSE	ebi-a-GCST003129	4	95027272	0.0371086	13239	0.484195	Primary biliary cholangitis || id:ebi-a-GCST003129	Primary biliary cholangitis	Primary biliary cholangitis || ||	TRUE	igd	4	95027272	0.0150177	6.73085e-07	14306	ebi-a-GCST90017108	|| id:ebi-a-GCST90017108	TRUE	reported	igd	4	T	C	0.2386	1006	raw	3	TRUE
rs12908520	G	A	G	A	0.0618926	0.00429078	0.4563		FALSE	FALSE	FALSE	ebi-a-GCST003129	15	97570657	0.0319074	13239	0.893026	Primary biliary cholangitis || id:ebi-a-GCST003129	Primary biliary cholangitis	Primary biliary cholangitis || ||	TRUE	igd	15	97570657	0.0130946	2.17165e-06	14306	ebi-a-GCST90017108	|| id:ebi-a-GCST90017108	TRUE	reported	igd	15	G	A	0.4563	1006	raw	3	TRUE
rs4936098	G	A	G	A	-0.0648843	-0.0370067	0.66		FALSE	FALSE	FALSE	ebi-a-GCST003129	11	130280667	0.0347848	13239	0.287385	Primary biliary cholangitis || id:ebi-a-GCST003129	Primary biliary cholangitis	Primary biliary cholangitis || ||	TRUE	igd	11	130280667	0.0135928	1.1222e-06	14306	ebi-a-GCST90017108	|| id:ebi-a-GCST90017108	TRUE	reported	igd	11	A	G	0.34	1006	corrected	3	TRUE

## Sheet: ebi-a-GCST90017105-dat_Sheet 1
SNP	effect_allele.exposure	other_allele.exposure	effect_allele.outcome	other_allele.outcome	beta.exposure	beta.outcome	eaf.exposure	eaf.outcome	remove	palindromic	ambiguous	id.outcome	chr	pos	se.outcome	samplesize.outcome	pval.outcome	outcome	originalname.outcome	outcome.deprecated	mr_keep.outcome	data_source.outcome	chr.exposure	pos.exposure	se.exposure	pval.exposure	samplesize.exposure	id.exposure	exposure	mr_keep.exposure	pval_origin.exposure	data_source.exposure	CHR	A1	A2	MAF	NCHROBS	type	action	mr_keep
rs12050685	A	G	A	G	-0.0670948	-0.0271657	0.3598		FALSE	FALSE	FALSE	ebi-a-GCST003129	15	73477482	0.0329216	13239	0.409279	Primary biliary cholangitis || id:ebi-a-GCST003129	Primary biliary cholangitis	Primary biliary cholangitis || ||	TRUE	igd	15	73477482	0.015239	9.18523e-06	14306	ebi-a-GCST90017105	|| id:ebi-a-GCST90017105	TRUE	reported	igd	15	A	G	0.3598	1006	raw	3	TRUE
rs16970009	A	G	A	G	0.187381	0.0071742	0.04374		FALSE	FALSE	FALSE	ebi-a-GCST003129	17	32862601	0.0700303	13239	0.918404	Primary biliary cholangitis || id:ebi-a-GCST003129	Primary biliary cholangitis	Primary biliary cholangitis || ||	TRUE	igd	17	32862601	0.0429572	7.31526e-06	14306	ebi-a-GCST90017105	|| id:ebi-a-GCST90017105	TRUE	reported	igd	17	A	G	0.04374	1006	raw	3	TRUE
rs9895850	T	C	T	C	-0.176406	-0.0363528	0.0497		FALSE	FALSE	FALSE	ebi-a-GCST003129	17	64535013	0.0773287	13239	0.638278	Primary biliary cholangitis || id:ebi-a-GCST003129	Primary biliary cholangitis	Primary biliary cholangitis || ||	TRUE	igd	17	64535013	0.041017	9.0826e-06	14306	ebi-a-GCST90017105	|| id:ebi-a-GCST90017105	TRUE	reported	igd	17	T	C	0.0497	1006	raw	3	TRUE

## Sheet: ebi-a-GCST90017104-dat_Sheet 1
SNP	effect_allele.exposure	other_allele.exposure	effect_allele.outcome	other_allele.outcome	beta.exposure	beta.outcome	eaf.exposure	eaf.outcome	remove	palindromic	ambiguous	id.outcome	chr	pos	se.outcome	samplesize.outcome	pval.outcome	outcome	originalname.outcome	outcome.deprecated	mr_keep.outcome	data_source.outcome	chr.exposure	pos.exposure	se.exposure	pval.exposure	samplesize.exposure	id.exposure	exposure	mr_keep.exposure	pval_origin.exposure	data_source.exposure	CHR	A1	A2	MAF	NCHROBS	type	action	mr_keep
rs11251024	G	A	G	A	0.104201	0.0626931	0.33		FALSE	FALSE	FALSE	ebi-a-GCST003129	10	2095726	0.0347254	13239	0.0710133	Primary biliary cholangitis || id:ebi-a-GCST003129	Primary biliary cholangitis	Primary biliary cholangitis || ||	TRUE	igd	10	2095726	0.0206737	6.62796e-07	14306	ebi-a-GCST90017104	|| id:ebi-a-GCST90017104	TRUE	reported	igd	10	G	A	0.33	1006	raw	3	TRUE
rs13219468	G	C	G	C	0.115344	-0.0407178	0.2256		FALSE	TRUE	TRUE	ebi-a-GCST003129	6	68934648	0.0412068	13239	0.323087	Primary biliary cholangitis || id:ebi-a-GCST003129	Primary biliary cholangitis	Primary biliary cholangitis || ||	TRUE	igd	6	68934648	0.0236958	1.40637e-06	14306	ebi-a-GCST90017104	|| id:ebi-a-GCST90017104	TRUE	reported	igd	6	G	C	0.2256	1006	raw	3	FALSE
rs13385922	T	C	T	C	0.0929494	0.0387408	0.4056		FALSE	FALSE	FALSE	ebi-a-GCST003129	2	234081324	0.0334041	13239	0.246146	Primary biliary cholangitis || id:ebi-a-GCST003129	Primary biliary cholangitis	Primary biliary cholangitis || ||	TRUE	igd	2	234081324	0.0201348	3.96826e-06	14306	ebi-a-GCST90017104	|| id:ebi-a-GCST90017104	TRUE	reported	igd	2	T	C	0.4056	1006	raw	3	TRUE
rs4383094	C	T	C	T	-0.149188	-0.0281987	0.90358		FALSE	FALSE	FALSE	ebi-a-GCST003129	15	81694972	0.0514242	13239	0.583449	Primary biliary cholangitis || id:ebi-a-GCST003129	Primary biliary cholangitis	Primary biliary cholangitis || ||	TRUE	igd	15	81694972	0.0320662	4.28134e-06	14306	ebi-a-GCST90017104	|| id:ebi-a-GCST90017104	TRUE	reported	igd	15	T	C	0.09642	1006	corrected	3	TRUE
rs7911787	G	T	G	T	-0.223071	-0.0215301	0.06561		FALSE	FALSE	FALSE	ebi-a-GCST003129	10	98619568	0.0696286	13239	0.757159	Primary biliary cholangitis || id:ebi-a-GCST003129	Primary biliary cholangitis	Primary biliary cholangitis || ||	TRUE	igd	10	98619568	0.0470232	3.38821e-06	14306	ebi-a-GCST90017104	|| id:ebi-a-GCST90017104	TRUE	reported	igd	10	G	T	0.06561	1006	raw	3	TRUE

[truncated: 97 more sheets: ebi-a-GCST90017103-dat_Sheet 1, ebi-a-GCST90017100-dat_Sheet 1, ebi-a-GCST90017098-dat_Sheet 1, ebi-a-GCST90017097-dat_Sheet 1, ebi-a-GCST90017096-dat_Sheet 1, ebi-a-GCST90017095-dat_Sheet 1, ebi-a-GCST90017093-dat_Sheet 1, ebi-a-GCST90017089-dat_Sheet 1, ebi-a-GCST90017088-dat_Sheet 1, ebi-a-GCST90017087-dat_Sheet 1, ebi-a-GCST90017086-dat_Sheet 1, ebi-a-GCST90017084-dat_Sheet 1, ebi-a-GCST90017083-dat_Sheet 1, ebi-a-GCST90017080-dat_Sheet 1, ebi-a-GCST90017078-dat_Sheet 1, ebi-a-GCST90017077-dat_Sheet 1, ebi-a-GCST90017075-dat_Sheet 1, ebi-a-GCST90017074-dat_Sheet 1, ebi-a-GCST90017072-dat_Sheet 1, ebi-a-GCST90017071-dat_Sheet 1 …]
