# Supplementary material for: Gut microbiota does not play a mediating role in the causal association between inflammatory bowel disease and several its associated extraintestinal manifestations: a Mendelian randomization study
Source: Front Immunol. 2024 Jan 15;14:1296889. doi: 10.3389/fimmu.2023.1296889 (PMC10822939; doi:10.3389/fimmu.2023.1296889)
Supplement: Supplementary file 1 [file DataSheet_1.zip › SNPs/gut microbiota and IBD-related EIMs/SNP_gut microbiota and Primary sclerosing cholangitis.xlsx]

## Sheet: ebi-a-GCST90017118-dat_Sheet 1
SNP	effect_allele.exposure	other_allele.exposure	effect_allele.outcome	other_allele.outcome	beta.exposure	beta.outcome	eaf.exposure	eaf.outcome	remove	palindromic	ambiguous	id.outcome	chr	pos	se.outcome	samplesize.outcome	pval.outcome	outcome	originalname.outcome	outcome.deprecated	mr_keep.outcome	data_source.outcome	chr.exposure	pos.exposure	se.exposure	pval.exposure	samplesize.exposure	id.exposure	exposure	mr_keep.exposure	pval_origin.exposure	data_source.exposure	CHR	A1	A2	MAF	NCHROBS	type	action	mr_keep
rs11252894	A	C	A	C	0.0784055	-0.0760347	0.1978	0.19	FALSE	FALSE	FALSE	ieu-a-1112	10	5073050	0.04	14890	0.0527242	Primary sclerosing cholangitis || id:ieu-a-1112	Primary sclerosing cholangitis	Primary sclerosing cholangitis || ||	TRUE	igd	10	5073050	0.0162769	1.10555e-06	14306	ebi-a-GCST90017118	|| id:ebi-a-GCST90017118	TRUE	reported	igd	10	A	C	0.1978	1006	raw	3	TRUE
rs117107102	A	G	A	G	0.204283	-0.0685928	0.04473	0.04	FALSE	FALSE	FALSE	ieu-a-1112	18	49473635	0.08	14890	0.372072	Primary sclerosing cholangitis || id:ieu-a-1112	Primary sclerosing cholangitis	Primary sclerosing cholangitis || ||	TRUE	igd	18	49473635	0.0427565	2.67935e-06	14306	ebi-a-GCST90017118	|| id:ebi-a-GCST90017118	TRUE	reported	igd	18	A	G	0.04473	1006	raw	3	TRUE
rs12908520	G	A	G	A	0.0594916	0.0198026	0.4563	0.45	FALSE	FALSE	FALSE	ieu-a-1112	15	97570657	0.036	14890	0.570045	Primary sclerosing cholangitis || id:ieu-a-1112	Primary sclerosing cholangitis	Primary sclerosing cholangitis || ||	TRUE	igd	15	97570657	0.012823	3.40447e-06	14306	ebi-a-GCST90017118	|| id:ebi-a-GCST90017118	TRUE	reported	igd	15	G	A	0.4563	1006	raw	3	TRUE
rs61779207	G	A	G	A	-0.0755253	0.0109399	0.1779	0.18	FALSE	FALSE	FALSE	ieu-a-1112	1	41074472	0.039	14890	0.781031	Primary sclerosing cholangitis || id:ieu-a-1112	Primary sclerosing cholangitis	Primary sclerosing cholangitis || ||	TRUE	igd	1	41074472	0.0164385	5.27971e-06	14306	ebi-a-GCST90017118	|| id:ebi-a-GCST90017118	TRUE	reported	igd	1	G	A	0.1779	1006	raw	3	TRUE
rs74542928	T	C	T	C	0.115994	-0.0009995	0.07853	0.09	FALSE	FALSE	FALSE	ieu-a-1112	4	100544188	0.05	14890	0.983189	Primary sclerosing cholangitis || id:ieu-a-1112	Primary sclerosing cholangitis	Primary sclerosing cholangitis || ||	TRUE	igd	4	100544188	0.0231324	4.08376e-07	14306	ebi-a-GCST90017118	|| id:ebi-a-GCST90017118	TRUE	reported	igd	4	T	C	0.07853	1006	raw	3	TRUE
rs9349825	A	G	A	G	-0.0660243	0.0237165	0.2793	0.27	FALSE	FALSE	FALSE	ieu-a-1112	6	56341481	0.033	14890	0.459507	Primary sclerosing cholangitis || id:ieu-a-1112	Primary sclerosing cholangitis	Primary sclerosing cholangitis || ||	TRUE	igd	6	56341481	0.0143911	6.2748e-06	14306	ebi-a-GCST90017118	|| id:ebi-a-GCST90017118	TRUE	reported	igd	6	A	G	0.2793	1006	raw	3	TRUE

## Sheet: ebi-a-GCST90017117-dat_Sheet 1
SNP	effect_allele.exposure	other_allele.exposure	effect_allele.outcome	other_allele.outcome	beta.exposure	beta.outcome	eaf.exposure	eaf.outcome	remove	palindromic	ambiguous	id.outcome	chr	pos	se.outcome	samplesize.outcome	pval.outcome	outcome	originalname.outcome	outcome.deprecated	mr_keep.outcome	data_source.outcome	chr.exposure	pos.exposure	se.exposure	pval.exposure	samplesize.exposure	id.exposure	exposure	mr_keep.exposure	pval_origin.exposure	data_source.exposure	CHR	A1	A2	MAF	NCHROBS	type	action	mr_keep
rs17214486	C	A	C	A	0.06099	0.0401818	0.4016	0.4	FALSE	FALSE	FALSE	ieu-a-1112	14	97159674	0.03	14890	0.175139	Primary sclerosing cholangitis || id:ieu-a-1112	Primary sclerosing cholangitis	Primary sclerosing cholangitis || ||	TRUE	igd	14	97159674	0.0135623	6.60861e-06	14306	ebi-a-GCST90017117	|| id:ebi-a-GCST90017117	TRUE	reported	igd	14	C	A	0.4016	1006	raw	3	TRUE
rs2464826	A	C	A	C	0.0944239	0.0314987	0.1262	0.11	FALSE	FALSE	FALSE	ieu-a-1112	7	79490250	0.048	14890	0.506121	Primary sclerosing cholangitis || id:ieu-a-1112	Primary sclerosing cholangitis	Primary sclerosing cholangitis || ||	TRUE	igd	7	79490250	0.0211806	8.39499e-06	14306	ebi-a-GCST90017117	|| id:ebi-a-GCST90017117	TRUE	reported	igd	7	A	C	0.1262	1006	raw	3	TRUE
rs3768491	G	A	G	A	0.0681052	0.0449734	0.7137	0.72	FALSE	FALSE	FALSE	ieu-a-1112	1	109965986	0.033	14890	0.159262	Primary sclerosing cholangitis || id:ieu-a-1112	Primary sclerosing cholangitis	Primary sclerosing cholangitis || ||	TRUE	igd	1	109965986	0.0149061	4.2335e-06	14306	ebi-a-GCST90017117	|| id:ebi-a-GCST90017117	TRUE	reported	igd	1	A	G	0.2863	1006	corrected	3	TRUE
rs4885016	C	T	C	T	0.0819606	0.0285875	0.8429	0.85	FALSE	FALSE	FALSE	ieu-a-1112	13	73170489	0.047	14890	0.538863	Primary sclerosing cholangitis || id:ieu-a-1112	Primary sclerosing cholangitis	Primary sclerosing cholangitis || ||	TRUE	igd	13	73170489	0.0181628	7.26993e-06	14306	ebi-a-GCST90017117	|| id:ebi-a-GCST90017117	TRUE	reported	igd	13	T	C	0.1571	1006	corrected	3	TRUE
rs6043847	T	C	T	C	-0.114937	-0.0554347	0.06958	0.07	FALSE	FALSE	FALSE	ieu-a-1112	20	16259524	0.06	14890	0.343442	Primary sclerosing cholangitis || id:ieu-a-1112	Primary sclerosing cholangitis	Primary sclerosing cholangitis || ||	TRUE	igd	20	16259524	0.0248606	4.55481e-06	14306	ebi-a-GCST90017117	|| id:ebi-a-GCST90017117	TRUE	reported	igd	20	T	C	0.06958	1006	raw	3	TRUE

## Sheet: ebi-a-GCST90017116-dat_Sheet 1
SNP	effect_allele.exposure	other_allele.exposure	effect_allele.outcome	other_allele.outcome	beta.exposure	beta.outcome	eaf.exposure	eaf.outcome	remove	palindromic	ambiguous	id.outcome	chr	pos	se.outcome	samplesize.outcome	pval.outcome	outcome	originalname.outcome	outcome.deprecated	mr_keep.outcome	data_source.outcome	chr.exposure	pos.exposure	se.exposure	pval.exposure	samplesize.exposure	id.exposure	exposure	mr_keep.exposure	pval_origin.exposure	data_source.exposure	CHR	A1	A2	MAF	NCHROBS	type	action	mr_keep
rs10750258	C	A	C	A	0.0491248	0.0478373	0.6064	0.61	FALSE	FALSE	FALSE	ieu-a-1112	11	123997498	0.036	14890	0.184223	Primary sclerosing cholangitis || id:ieu-a-1112	Primary sclerosing cholangitis	Primary sclerosing cholangitis || ||	TRUE	igd	11	123997498	0.010824	8.71907e-06	14306	ebi-a-GCST90017116	|| id:ebi-a-GCST90017116	TRUE	reported	igd	11	A	C	0.3936	1006	corrected	3	TRUE
rs11126162	T	C	T	C	-0.0770689	-0.0256677	0.08847	0.08	FALSE	FALSE	FALSE	ieu-a-1112	2	68086034	0.059	14890	0.655066	Primary sclerosing cholangitis || id:ieu-a-1112	Primary sclerosing cholangitis	Primary sclerosing cholangitis || ||	TRUE	igd	2	68086034	0.0187079	9.25977e-06	14306	ebi-a-GCST90017116	|| id:ebi-a-GCST90017116	TRUE	reported	igd	2	T	C	0.08847	1006	raw	3	TRUE
rs11715072	G	A	G	A	-0.0519289	0.0178399	0.2893	0.28	FALSE	FALSE	FALSE	ieu-a-1112	3	53720793	0.035	14890	0.602081	Primary sclerosing cholangitis || id:ieu-a-1112	Primary sclerosing cholangitis	Primary sclerosing cholangitis || ||	TRUE	igd	3	53720793	0.0115246	6.90415e-06	14306	ebi-a-GCST90017116	|| id:ebi-a-GCST90017116	TRUE	reported	igd	3	G	A	0.2893	1006	raw	3	TRUE
rs12150865	C	T	C	T	0.0511615	-0.0129162	0.4751	0.46	FALSE	FALSE	FALSE	ieu-a-1112	19	43505320	0.056	14890	0.809446	Primary sclerosing cholangitis || id:ieu-a-1112	Primary sclerosing cholangitis	Primary sclerosing cholangitis || ||	TRUE	igd	19	43505320	0.0106407	1.54085e-06	14306	ebi-a-GCST90017116	|| id:ebi-a-GCST90017116	TRUE	reported	igd	19	C	T	0.4751	1006	raw	3	TRUE
rs12467198	C	T	C	T	0.0498267	-0.0667236	0.3419	0.34	FALSE	FALSE	FALSE	ieu-a-1112	2	124872681	0.032	14890	0.0365006	Primary sclerosing cholangitis || id:ieu-a-1112	Primary sclerosing cholangitis	Primary sclerosing cholangitis || ||	TRUE	igd	2	124872681	0.011138	6.30667e-06	14306	ebi-a-GCST90017116	|| id:ebi-a-GCST90017116	TRUE	reported	igd	2	C	T	0.3419	1006	raw	3	TRUE
rs2347697	G	T	G	T	0.0502281	0.0324672	0.3181	0.35	FALSE	FALSE	FALSE	ieu-a-1112	7	134388240	0.032	14890	0.304627	Primary sclerosing cholangitis || id:ieu-a-1112	Primary sclerosing cholangitis	Primary sclerosing cholangitis || ||	TRUE	igd	7	134388240	0.0108968	4.26914e-06	14306	ebi-a-GCST90017116	|| id:ebi-a-GCST90017116	TRUE	reported	igd	7	G	T	0.3181	1006	raw	3	TRUE
rs312757	G	C	G	C	0.0517269	-0.0430595	0.7018	0.68	FALSE	TRUE	FALSE	ieu-a-1112	17	68347701	0.032	14890	0.180502	Primary sclerosing cholangitis || id:ieu-a-1112	Primary sclerosing cholangitis	Primary sclerosing cholangitis || ||	TRUE	igd	17	68347701	0.0112854	4.83905e-06	14306	ebi-a-GCST90017116	|| id:ebi-a-GCST90017116	TRUE	reported	igd	17	C	G	0.2982	1006	corrected	3	FALSE
rs6707783	C	T	C	T	0.0849594	0.0382587	0.1153	0.09	FALSE	FALSE	FALSE	ieu-a-1112	2	52053891	0.051	14890	0.443048	Primary sclerosing cholangitis || id:ieu-a-1112	Primary sclerosing cholangitis	Primary sclerosing cholangitis || ||	TRUE	igd	2	52053891	0.0187782	8.08593e-06	14306	ebi-a-GCST90017116	|| id:ebi-a-GCST90017116	TRUE	reported	igd	2	C	T	0.1153	1006	raw	3	TRUE
rs74757828	A	T	A	T	0.0951285	0.0198026	0.05765	0.06	FALSE	TRUE	FALSE	ieu-a-1112	8	89541526	0.061	14890	0.736611	Primary sclerosing cholangitis || id:ieu-a-1112	Primary sclerosing cholangitis	Primary sclerosing cholangitis || ||	TRUE	igd	8	89541526	0.0216921	9.2506e-06	14306	ebi-a-GCST90017116	|| id:ebi-a-GCST90017116	TRUE	reported	igd	8	A	T	0.05765	1006	raw	3	FALSE

## Sheet: ebi-a-GCST90017115-dat_Sheet 1
SNP	effect_allele.exposure	other_allele.exposure	effect_allele.outcome	other_allele.outcome	beta.exposure	beta.outcome	eaf.exposure	eaf.outcome	remove	palindromic	ambiguous	id.outcome	chr	pos	se.outcome	samplesize.outcome	pval.outcome	outcome	originalname.outcome	outcome.deprecated	mr_keep.outcome	data_source.outcome	chr.exposure	pos.exposure	se.exposure	pval.exposure	samplesize.exposure	id.exposure	exposure	mr_keep.exposure	pval_origin.exposure	data_source.exposure	CHR	A1	A2	MAF	NCHROBS	type	action	mr_keep
rs11770843	C	T	C	T	0.111896	0.0353671	0.2594	0.29	FALSE	FALSE	FALSE	ieu-a-1112	7	146795379	0.038	14890	0.341794	Primary sclerosing cholangitis || id:ieu-a-1112	Primary sclerosing cholangitis	Primary sclerosing cholangitis || ||	TRUE	igd	7	146795379	0.0234776	1.13813e-06	14306	ebi-a-GCST90017115	|| id:ebi-a-GCST90017115	TRUE	reported	igd	7	C	T	0.2594	1006	raw	3	TRUE
rs2731834	G	C	G	C	-0.109935	0.0178399	0.7763	0.74	FALSE	TRUE	FALSE	ieu-a-1112	5	94720245	0.034	14890	0.581894	Primary sclerosing cholangitis || id:ieu-a-1112	Primary sclerosing cholangitis	Primary sclerosing cholangitis || ||	TRUE	igd	5	94720245	0.0236848	3.79603e-06	14306	ebi-a-GCST90017115	|| id:ebi-a-GCST90017115	TRUE	reported	igd	5	C	G	0.2237	1006	corrected	3	FALSE
rs60995569	T	G	T	G	-0.16062	0.0392207	0.08946	0.09	FALSE	FALSE	FALSE	ieu-a-1112	10	53930085	0.061	14890	0.511484	Primary sclerosing cholangitis || id:ieu-a-1112	Primary sclerosing cholangitis	Primary sclerosing cholangitis || ||	TRUE	igd	10	53930085	0.0336806	9.1939e-06	14306	ebi-a-GCST90017115	|| id:ebi-a-GCST90017115	TRUE	reported	igd	10	T	G	0.08946	1006	raw	3	TRUE
rs62570196	C	T	C	T	-0.217203	0.0009995	0.06859	0.07	FALSE	FALSE	FALSE	ieu-a-1112	9	111086170	0.068	14890	0.993518	Primary sclerosing cholangitis || id:ieu-a-1112	Primary sclerosing cholangitis	Primary sclerosing cholangitis || ||	TRUE	igd	9	111086170	0.0439621	9.64473e-07	14306	ebi-a-GCST90017115	|| id:ebi-a-GCST90017115	TRUE	reported	igd	9	C	T	0.06859	1006	raw	3	TRUE
rs72640280	A	G	A	G	0.220185	0.08158	0.05368	0.06	FALSE	FALSE	FALSE	ieu-a-1112	1	11943792	0.064	14890	0.190818	Primary sclerosing cholangitis || id:ieu-a-1112	Primary sclerosing cholangitis	Primary sclerosing cholangitis || ||	TRUE	igd	1	11943792	0.0485947	5.19194e-06	14306	ebi-a-GCST90017115	|| id:ebi-a-GCST90017115	TRUE	reported	igd	1	A	G	0.05368	1006	raw	3	TRUE
rs73113483	T	A	T	A	-0.131681	0.0168571	0.1233	0.13	FALSE	TRUE	FALSE	ieu-a-1112	3	6223568	0.051	14890	0.735987	Primary sclerosing cholangitis || id:ieu-a-1112	Primary sclerosing cholangitis	Primary sclerosing cholangitis || ||	TRUE	igd	3	6223568	0.0288503	8.79387e-06	14306	ebi-a-GCST90017115	|| id:ebi-a-GCST90017115	TRUE	reported	igd	3	T	A	0.1233	1006	raw	3	FALSE

## Sheet: ebi-a-GCST90017114-dat_Sheet 1
SNP	effect_allele.exposure	other_allele.exposure	effect_allele.outcome	other_allele.outcome	beta.exposure	beta.outcome	eaf.exposure	eaf.outcome	remove	palindromic	ambiguous	id.outcome	chr	pos	se.outcome	samplesize.outcome	pval.outcome	outcome	originalname.outcome	outcome.deprecated	mr_keep.outcome	data_source.outcome	chr.exposure	pos.exposure	se.exposure	pval.exposure	samplesize.exposure	id.exposure	exposure	mr_keep.exposure	pval_origin.exposure	data_source.exposure	CHR	A1	A2	MAF	NCHROBS	type	action	mr_keep
rs12554342	G	C	G	C	-0.0525703	0.0276152	0.2883	0.31	FALSE	TRUE	FALSE	ieu-a-1112	9	116840801	0.038	14890	0.46107	Primary sclerosing cholangitis || id:ieu-a-1112	Primary sclerosing cholangitis	Primary sclerosing cholangitis || ||	TRUE	igd	9	116840801	0.0116908	6.80848e-06	14306	ebi-a-GCST90017114	|| id:ebi-a-GCST90017114	TRUE	reported	igd	9	G	C	0.2883	1006	raw	3	FALSE
rs13421739	C	G	C	G	0.0943944	-0.0834216	0.05666	0.07	FALSE	TRUE	FALSE	ieu-a-1112	2	116724915	0.059	14890	0.144418	Primary sclerosing cholangitis || id:ieu-a-1112	Primary sclerosing cholangitis	Primary sclerosing cholangitis || ||	TRUE	igd	2	116724915	0.0179641	1.94644e-06	14306	ebi-a-GCST90017114	|| id:ebi-a-GCST90017114	TRUE	reported	igd	2	C	G	0.05666	1006	raw	3	FALSE
rs2273429	A	G	A	G	-0.0702112	0.0421012	0.1074	0.12	FALSE	FALSE	FALSE	ieu-a-1112	14	52494072	0.046	14890	0.351571	Primary sclerosing cholangitis || id:ieu-a-1112	Primary sclerosing cholangitis	Primary sclerosing cholangitis || ||	TRUE	igd	14	52494072	0.0153063	9.26232e-06	14306	ebi-a-GCST90017114	|| id:ebi-a-GCST90017114	TRUE	reported	igd	14	A	G	0.1074	1006	raw	3	TRUE
rs2547978	G	A	G	A	-0.0465802	0.0227395	0.5159	0.49	FALSE	FALSE	FALSE	ieu-a-1112	5	98020298	0.03	14890	0.443432	Primary sclerosing cholangitis || id:ieu-a-1112	Primary sclerosing cholangitis	Primary sclerosing cholangitis || ||	TRUE	igd	5	98020298	0.0105075	8.56841e-06	14306	ebi-a-GCST90017114	|| id:ebi-a-GCST90017114	TRUE	reported	igd	5	A	G	0.4841	1006	corrected	3	TRUE
rs3792064	G	A	G	A	0.0897349	-0.0305292	0.07952	0.09	FALSE	FALSE	FALSE	ieu-a-1112	2	231678413	0.052	14890	0.545593	Primary sclerosing cholangitis || id:ieu-a-1112	Primary sclerosing cholangitis	Primary sclerosing cholangitis || ||	TRUE	igd	2	231678413	0.0182532	6.75492e-07	14306	ebi-a-GCST90017114	|| id:ebi-a-GCST90017114	TRUE	reported	igd	2	G	A	0.07952	1006	raw	3	TRUE
rs3852931	T	C	T	C	0.0482086	0.0563803	0.5338	0.52	FALSE	FALSE	FALSE	ieu-a-1112	20	54087963	0.036	14890	0.109093	Primary sclerosing cholangitis || id:ieu-a-1112	Primary sclerosing cholangitis	Primary sclerosing cholangitis || ||	TRUE	igd	20	54087963	0.0105	4.52595e-06	14306	ebi-a-GCST90017114	|| id:ebi-a-GCST90017114	TRUE	reported	igd	20	C	T	0.4662	1006	corrected	3	TRUE
rs6814436	C	T	C	T	-0.0680205	0.0401818	0.8678	0.86	FALSE	FALSE	FALSE	ieu-a-1112	4	161507301	0.044	14890	0.344998	Primary sclerosing cholangitis || id:ieu-a-1112	Primary sclerosing cholangitis	Primary sclerosing cholangitis || ||	TRUE	igd	4	161507301	0.0150844	6.80456e-06	14306	ebi-a-GCST90017114	|| id:ebi-a-GCST90017114	TRUE	reported	igd	4	T	C	0.1322	1006	corrected	3	TRUE
rs7247191	T	C	T	C	-0.0713033	-0.00498754	0.1382	0.12	FALSE	FALSE	FALSE	ieu-a-1112	19	22899585	0.045	14890	0.904638	Primary sclerosing cholangitis || id:ieu-a-1112	Primary sclerosing cholangitis	Primary sclerosing cholangitis || ||	TRUE	igd	19	22899585	0.0157424	4.73097e-06	14306	ebi-a-GCST90017114	|| id:ebi-a-GCST90017114	TRUE	reported	igd	19	T	C	0.1382	1006	raw	3	TRUE
rs7573799	G	C	G	C	0.0698446	0.0430595	0.8936	0.87	FALSE	TRUE	FALSE	ieu-a-1112	2	80141964	0.051	14890	0.387838	Primary sclerosing cholangitis || id:ieu-a-1112	Primary sclerosing cholangitis	Primary sclerosing cholangitis || ||	TRUE	igd	2	80141964	0.0153935	8.05156e-06	14306	ebi-a-GCST90017114	|| id:ebi-a-GCST90017114	TRUE	reported	igd	2	C	G	0.1064	1006	corrected	3	FALSE
rs8085381	A	G	A	G	-0.0647291	-0.0305292	0.8529	0.85	FALSE	FALSE	FALSE	ieu-a-1112	18	29328305	0.041	14890	0.439098	Primary sclerosing cholangitis || id:ieu-a-1112	Primary sclerosing cholangitis	Primary sclerosing cholangitis || ||	TRUE	igd	18	29328305	0.0146219	8.67261e-06	14306	ebi-a-GCST90017114	|| id:ebi-a-GCST90017114	TRUE	reported	igd	18	G	A	0.1471	1006	corrected	3	TRUE
rs992074	T	C	T	C	-0.233491	-0.0009995	0.96521	0.95	FALSE	FALSE	FALSE	ieu-a-1112	21	18567802	0.077	14890	0.988193	Primary sclerosing cholangitis || id:ieu-a-1112	Primary sclerosing cholangitis	Primary sclerosing cholangitis || ||	TRUE	igd	21	18567802	0.050901	8.51609e-06	14306	ebi-a-GCST90017114	|| id:ebi-a-GCST90017114	TRUE	reported	igd	21	C	T	0.03479	1006	corrected	3	TRUE

## Sheet: ebi-a-GCST90017113-dat_Sheet 1
SNP	effect_allele.exposure	other_allele.exposure	effect_allele.outcome	other_allele.outcome	beta.exposure	beta.outcome	eaf.exposure	eaf.outcome	remove	palindromic	ambiguous	id.outcome	chr	pos	se.outcome	samplesize.outcome	pval.outcome	outcome	originalname.outcome	outcome.deprecated	mr_keep.outcome	data_source.outcome	chr.exposure	pos.exposure	se.exposure	pval.exposure	samplesize.exposure	id.exposure	exposure	mr_keep.exposure	pval_origin.exposure	data_source.exposure	CHR	A1	A2	MAF	NCHROBS	type	action	mr_keep
rs10202904	G	T	G	T	0.115986	-0.0188218	0.5328	0.58	FALSE	FALSE	FALSE	ieu-a-1112	2	125440268	0.031	14890	0.546208	Primary sclerosing cholangitis || id:ieu-a-1112	Primary sclerosing cholangitis	Primary sclerosing cholangitis || ||	TRUE	igd	2	125440268	0.0230271	6.18885e-07	14306	ebi-a-GCST90017113	|| id:ebi-a-GCST90017113	TRUE	reported	igd	2	T	G	0.4672	1006	corrected	3	TRUE
rs11022995	A	G	A	G	0.10373	-0.00299551	0.5467	0.54	FALSE	FALSE	FALSE	ieu-a-1112	11	13893667	0.036	14890	0.928517	Primary sclerosing cholangitis || id:ieu-a-1112	Primary sclerosing cholangitis	Primary sclerosing cholangitis || ||	TRUE	igd	11	13893667	0.0228889	7.73001e-06	14306	ebi-a-GCST90017113	|| id:ebi-a-GCST90017113	TRUE	reported	igd	11	G	A	0.4533	1006	corrected	3	TRUE
rs73031978	C	G	C	G	-0.197523	-0.0459289	0.09145	0.09	FALSE	TRUE	FALSE	ieu-a-1112	3	15019595	0.051	14890	0.355817	Primary sclerosing cholangitis || id:ieu-a-1112	Primary sclerosing cholangitis	Primary sclerosing cholangitis || ||	TRUE	igd	3	15019595	0.0414497	2.74069e-06	14306	ebi-a-GCST90017113	|| id:ebi-a-GCST90017113	TRUE	reported	igd	3	C	G	0.09145	1006	raw	3	FALSE
rs76029318	T	C	T	C	0.214866	-0.0440169	0.06461	0.07	FALSE	FALSE	FALSE	ieu-a-1112	13	41963791	0.057	14890	0.428321	Primary sclerosing cholangitis || id:ieu-a-1112	Primary sclerosing cholangitis	Primary sclerosing cholangitis || ||	TRUE	igd	13	41963791	0.0438442	1.04621e-06	14306	ebi-a-GCST90017113	|| id:ebi-a-GCST90017113	TRUE	reported	igd	13	T	C	0.06461	1006	raw	3	TRUE
rs894996	C	A	C	A	0.203577	-0.0295588	0.07157	0.08	FALSE	FALSE	FALSE	ieu-a-1112	4	104418307	0.066	14890	0.647599	Primary sclerosing cholangitis || id:ieu-a-1112	Primary sclerosing cholangitis	Primary sclerosing cholangitis || ||	TRUE	igd	4	104418307	0.0440033	5.11929e-06	14306	ebi-a-GCST90017113	|| id:ebi-a-GCST90017113	TRUE	reported	igd	4	C	A	0.07157	1006	raw	3	TRUE

## Sheet: ebi-a-GCST90017112-dat_Sheet 1
SNP	effect_allele.exposure	other_allele.exposure	effect_allele.outcome	other_allele.outcome	beta.exposure	beta.outcome	eaf.exposure	eaf.outcome	remove	palindromic	ambiguous	id.outcome	chr	pos	se.outcome	samplesize.outcome	pval.outcome	outcome	originalname.outcome	outcome.deprecated	mr_keep.outcome	data_source.outcome	chr.exposure	pos.exposure	se.exposure	pval.exposure	samplesize.exposure	id.exposure	exposure	mr_keep.exposure	pval_origin.exposure	data_source.exposure	CHR	A1	A2	MAF	NCHROBS	type	action	mr_keep
rs12555298	G	A	G	A	0.0974327	0.0487902	0.175	0.18	FALSE	FALSE	FALSE	ieu-a-1112	9	110489551	0.045	14890	0.26632	Primary sclerosing cholangitis || id:ieu-a-1112	Primary sclerosing cholangitis	Primary sclerosing cholangitis || ||	TRUE	igd	9	110489551	0.0219351	8.0863e-06	14306	ebi-a-GCST90017112	|| id:ebi-a-GCST90017112	TRUE	reported	igd	9	G	A	0.175	1006	raw	3	TRUE
rs2553290	A	T	A	T	0.0962131	-0.00796817	0.2197	0.21	FALSE	TRUE	FALSE	ieu-a-1112	4	37842537	0.037	14890	0.820443	Primary sclerosing cholangitis || id:ieu-a-1112	Primary sclerosing cholangitis	Primary sclerosing cholangitis || ||	TRUE	igd	4	37842537	0.0202617	3.61335e-06	14306	ebi-a-GCST90017112	|| id:ebi-a-GCST90017112	TRUE	reported	igd	4	A	T	0.2197	1006	raw	3	FALSE
rs584122	T	C	T	C	0.151774	0.0276152	0.9334	0.93	FALSE	FALSE	FALSE	ieu-a-1112	6	48288456	0.058	14890	0.619537	Primary sclerosing cholangitis || id:ieu-a-1112	Primary sclerosing cholangitis	Primary sclerosing cholangitis || ||	TRUE	igd	6	48288456	0.0326827	4.22776e-06	14306	ebi-a-GCST90017112	|| id:ebi-a-GCST90017112	TRUE	reported	igd	6	C	T	0.0666	1006	corrected	3	TRUE
rs61972390	T	C	T	C	0.107346	-0.0760347	0.168	0.17	FALSE	FALSE	FALSE	ieu-a-1112	13	100566758	0.047	14890	0.0967921	Primary sclerosing cholangitis || id:ieu-a-1112	Primary sclerosing cholangitis	Primary sclerosing cholangitis || ||	TRUE	igd	13	100566758	0.0242469	9.11381e-06	14306	ebi-a-GCST90017112	|| id:ebi-a-GCST90017112	TRUE	reported	igd	13	T	C	0.168	1006	raw	3	TRUE
rs7148504	T	G	T	G	-0.0800404	-0.0237165	0.6948	0.67	FALSE	FALSE	FALSE	ieu-a-1112	14	100168298	0.035	14890	0.498822	Primary sclerosing cholangitis || id:ieu-a-1112	Primary sclerosing cholangitis	Primary sclerosing cholangitis || ||	TRUE	igd	14	100168298	0.0176621	6.62384e-06	14306	ebi-a-GCST90017112	|| id:ebi-a-GCST90017112	TRUE	reported	igd	14	G	T	0.3052	1006	corrected	3	TRUE
rs76531781	T	C	T	C	-0.231868	-0.0998453	0.0497	0.05	FALSE	FALSE	FALSE	ieu-a-1112	7	21647735	0.07	14890	0.140808	Primary sclerosing cholangitis || id:ieu-a-1112	Primary sclerosing cholangitis	Primary sclerosing cholangitis || ||	TRUE	igd	7	21647735	0.0493393	2.87336e-06	14306	ebi-a-GCST90017112	|| id:ebi-a-GCST90017112	TRUE	reported	igd	7	T	C	0.0497	1006	raw	3	TRUE
rs789068	G	A	G	A	-0.111385	-0.00796817	0.172	0.18	FALSE	FALSE	FALSE	ieu-a-1112	18	1008239	0.039	14890	0.836452	Primary sclerosing cholangitis || id:ieu-a-1112	Primary sclerosing cholangitis	Primary sclerosing cholangitis || ||	TRUE	igd	18	1008239	0.0212922	1.5717e-07	14306	ebi-a-GCST90017112	|| id:ebi-a-GCST90017112	TRUE	reported	igd	18	G	A	0.172	1006	raw	3	TRUE
rs9864379	T	C	T	C	-0.138933	-0.00697561	0.1133	0.11	FALSE	FALSE	FALSE	ieu-a-1112	3	14306949	0.048	14890	0.877443	Primary sclerosing cholangitis || id:ieu-a-1112	Primary sclerosing cholangitis	Primary sclerosing cholangitis || ||	TRUE	igd	3	14306949	0.0268045	2.03334e-07	14306	ebi-a-GCST90017112	|| id:ebi-a-GCST90017112	TRUE	reported	igd	3	T	C	0.1133	1006	raw	3	TRUE

## Sheet: ebi-a-GCST90017111-dat_Sheet 1
SNP	effect_allele.exposure	other_allele.exposure	effect_allele.outcome	other_allele.outcome	beta.exposure	beta.outcome	eaf.exposure	eaf.outcome	remove	palindromic	ambiguous	id.outcome	chr	pos	se.outcome	samplesize.outcome	pval.outcome	outcome	originalname.outcome	outcome.deprecated	mr_keep.outcome	data_source.outcome	chr.exposure	pos.exposure	se.exposure	pval.exposure	samplesize.exposure	id.exposure	exposure	mr_keep.exposure	pval_origin.exposure	data_source.exposure	CHR	A1	A2	MAF	NCHROBS	type	action	mr_keep
rs111845179	T	C	T	C	0.104177	-0.0861777	0.06163	0.06	FALSE	FALSE	FALSE	ieu-a-1112	14	59317502	0.069	14890	0.19433	Primary sclerosing cholangitis || id:ieu-a-1112	Primary sclerosing cholangitis	Primary sclerosing cholangitis || ||	TRUE	igd	14	59317502	0.0213837	6.47187e-07	14306	ebi-a-GCST90017111	|| id:ebi-a-GCST90017111	TRUE	reported	igd	14	T	C	0.06163	1006	raw	3	TRUE
rs17343978	A	C	A	C	-0.0556041	-0.0544882	0.2604	0.26	FALSE	FALSE	FALSE	ieu-a-1112	22	27433885	0.039	14890	0.15318	Primary sclerosing cholangitis || id:ieu-a-1112	Primary sclerosing cholangitis	Primary sclerosing cholangitis || ||	TRUE	igd	22	27433885	0.0120272	7.2247e-06	14306	ebi-a-GCST90017111	|| id:ebi-a-GCST90017111	TRUE	reported	igd	22	A	C	0.2604	1006	raw	3	TRUE
rs62531359	T	G	T	G	0.0657788	0.00399202	0.1451	0.14	FALSE	FALSE	FALSE	ieu-a-1112	8	70916181	0.05	14890	0.92727	Primary sclerosing cholangitis || id:ieu-a-1112	Primary sclerosing cholangitis	Primary sclerosing cholangitis || ||	TRUE	igd	8	70916181	0.0149886	8.42326e-06	14306	ebi-a-GCST90017111	|| id:ebi-a-GCST90017111	TRUE	reported	igd	8	T	G	0.1451	1006	raw	3	TRUE
rs62575403	C	T	C	T	0.145424	-0.0198026	0.04374	0.05	FALSE	FALSE	FALSE	ieu-a-1112	9	136493820	0.081	14890	0.795488	Primary sclerosing cholangitis || id:ieu-a-1112	Primary sclerosing cholangitis	Primary sclerosing cholangitis || ||	TRUE	igd	9	136493820	0.0311079	2.95951e-06	14306	ebi-a-GCST90017111	|| id:ebi-a-GCST90017111	TRUE	reported	igd	9	C	T	0.04374	1006	raw	3	TRUE
rs72706335	T	C	T	C	-0.223193	0	0.06561	0.05	FALSE	FALSE	FALSE	ieu-a-1112	1	157495438	0.072	14890	0.996522	Primary sclerosing cholangitis || id:ieu-a-1112	Primary sclerosing cholangitis	Primary sclerosing cholangitis || ||	TRUE	igd	1	157495438	0.0493382	7.13116e-06	14306	ebi-a-GCST90017111	|| id:ebi-a-GCST90017111	TRUE	reported	igd	1	T	C	0.06561	1006	raw	3	TRUE
rs73512608	G	A	G	A	-0.123117	0.00598207	0.05268	0.05	FALSE	FALSE	FALSE	ieu-a-1112	13	70522683	0.068	14890	0.923869	Primary sclerosing cholangitis || id:ieu-a-1112	Primary sclerosing cholangitis	Primary sclerosing cholangitis || ||	TRUE	igd	13	70522683	0.0236743	2.53893e-07	14306	ebi-a-GCST90017111	|| id:ebi-a-GCST90017111	TRUE	reported	igd	13	G	A	0.05268	1006	raw	3	TRUE
rs73846128	A	G	A	G	-0.0664262	-0.0372958	0.17	0.19	FALSE	FALSE	FALSE	ieu-a-1112	3	89340254	0.04	14890	0.341734	Primary sclerosing cholangitis || id:ieu-a-1112	Primary sclerosing cholangitis	Primary sclerosing cholangitis || ||	TRUE	igd	3	89340254	0.0133481	4.783e-07	14306	ebi-a-GCST90017111	|| id:ebi-a-GCST90017111	TRUE	reported	igd	3	A	G	0.17	1006	raw	3	TRUE
rs7546249	A	T	A	T	0.0569173	0.0620354	0.7545	0.74	FALSE	TRUE	FALSE	ieu-a-1112	1	176792690	0.035	14890	0.0726541	Primary sclerosing cholangitis || id:ieu-a-1112	Primary sclerosing cholangitis	Primary sclerosing cholangitis || ||	TRUE	igd	1	176792690	0.0118382	1.41932e-06	14306	ebi-a-GCST90017111	|| id:ebi-a-GCST90017111	TRUE	reported	igd	1	T	A	0.2455	1006	corrected	3	FALSE
rs7999780	G	A	G	A	0.0543635	0.0276152	0.2207	0.24	FALSE	FALSE	FALSE	ieu-a-1112	13	24963729	0.069	14890	0.675779	Primary sclerosing cholangitis || id:ieu-a-1112	Primary sclerosing cholangitis	Primary sclerosing cholangitis || ||	TRUE	igd	13	24963729	0.0124067	9.46651e-06	14306	ebi-a-GCST90017111	|| id:ebi-a-GCST90017111	TRUE	reported	igd	13	G	A	0.2207	1006	raw	3	TRUE
rs929878	T	C	T	C	0.0540001	-0.0109399	0.7555	0.74	FALSE	FALSE	FALSE	ieu-a-1112	16	74290641	0.034	14890	0.744245	Primary sclerosing cholangitis || id:ieu-a-1112	Primary sclerosing cholangitis	Primary sclerosing cholangitis || ||	TRUE	igd	16	74290641	0.0121526	6.51118e-06	14306	ebi-a-GCST90017111	|| id:ebi-a-GCST90017111	TRUE	reported	igd	16	C	T	0.2445	1006	corrected	3	TRUE

## Sheet: ebi-a-GCST90017110-dat_Sheet 1
SNP	effect_allele.exposure	other_allele.exposure	effect_allele.outcome	other_allele.outcome	beta.exposure	beta.outcome	eaf.exposure	eaf.outcome	remove	palindromic	ambiguous	id.outcome	chr	pos	se.outcome	samplesize.outcome	pval.outcome	outcome	originalname.outcome	outcome.deprecated	mr_keep.outcome	data_source.outcome	chr.exposure	pos.exposure	se.exposure	pval.exposure	samplesize.exposure	id.exposure	exposure	mr_keep.exposure	pval_origin.exposure	data_source.exposure	CHR	A1	A2	MAF	NCHROBS	type	action	mr_keep
rs10841473	G	C	G	C	-0.0596572	0.0363319	0.2704	0.27	FALSE	TRUE	FALSE	ieu-a-1112	12	20378911	0.038	14890	0.339961	Primary sclerosing cholangitis || id:ieu-a-1112	Primary sclerosing cholangitis	Primary sclerosing cholangitis || ||	TRUE	igd	12	20378911	0.0117537	4.46581e-07	14306	ebi-a-GCST90017110	|| id:ebi-a-GCST90017110	TRUE	reported	igd	12	G	C	0.2704	1006	raw	3	FALSE
rs11766971	C	T	C	T	-0.0476376	-0.0778865	0.495	0.51	FALSE	FALSE	FALSE	ieu-a-1112	7	155002747	0.035	14890	0.0247879	Primary sclerosing cholangitis || id:ieu-a-1112	Primary sclerosing cholangitis	Primary sclerosing cholangitis || ||	TRUE	igd	7	155002747	0.010646	9.39918e-06	14306	ebi-a-GCST90017110	|| id:ebi-a-GCST90017110	TRUE	reported	igd	7	C	T	0.495	1006	raw	3	TRUE
rs12528285	C	T	C	T	0.0809469	-0.0421012	0.09443	0.09	FALSE	FALSE	FALSE	ieu-a-1112	6	92775210	0.054	14890	0.427855	Primary sclerosing cholangitis || id:ieu-a-1112	Primary sclerosing cholangitis	Primary sclerosing cholangitis || ||	TRUE	igd	6	92775210	0.0180784	5.68787e-06	14306	ebi-a-GCST90017110	|| id:ebi-a-GCST90017110	TRUE	reported	igd	6	C	T	0.09443	1006	raw	3	TRUE
rs13192624	T	C	T	C	-0.0522862	0.00895974	0.2783	0.28	FALSE	FALSE	FALSE	ieu-a-1112	6	113129609	0.039	14890	0.811216	Primary sclerosing cholangitis || id:ieu-a-1112	Primary sclerosing cholangitis	Primary sclerosing cholangitis || ||	TRUE	igd	6	113129609	0.0117742	9.32567e-06	14306	ebi-a-GCST90017110	|| id:ebi-a-GCST90017110	TRUE	reported	igd	6	T	C	0.2783	1006	raw	3	TRUE
rs4429415	C	T	C	T	0.0581908	-0.0620354	0.3569	0.33	FALSE	FALSE	FALSE	ieu-a-1112	2	213756191	0.032	14890	0.0483983	Primary sclerosing cholangitis || id:ieu-a-1112	Primary sclerosing cholangitis	Primary sclerosing cholangitis || ||	TRUE	igd	2	213756191	0.0111343	2.05145e-07	14306	ebi-a-GCST90017110	|| id:ebi-a-GCST90017110	TRUE	reported	igd	2	C	T	0.3569	1006	raw	3	TRUE
rs62448869	T	A	T	A	-0.0524531	-0.0372958	0.4602	0.43	FALSE	TRUE	TRUE	ieu-a-1112	7	24464799	0.036	14890	0.292635	Primary sclerosing cholangitis || id:ieu-a-1112	Primary sclerosing cholangitis	Primary sclerosing cholangitis || ||	TRUE	igd	7	24464799	0.0108226	1.13896e-06	14306	ebi-a-GCST90017110	|| id:ebi-a-GCST90017110	TRUE	reported	igd	7	T	A	0.4602	1006	raw	3	FALSE
rs6743026	T	C	T	C	0.0589446	-0.0554347	0.174	0.18	FALSE	FALSE	FALSE	ieu-a-1112	2	102249583	0.039	14890	0.153551	Primary sclerosing cholangitis || id:ieu-a-1112	Primary sclerosing cholangitis	Primary sclerosing cholangitis || ||	TRUE	igd	2	102249583	0.0134622	9.88325e-06	14306	ebi-a-GCST90017110	|| id:ebi-a-GCST90017110	TRUE	reported	igd	2	T	C	0.174	1006	raw	3	TRUE
rs74037001	G	A	G	A	-0.0819391	0.0009995	0.1113	0.13	FALSE	FALSE	FALSE	ieu-a-1112	14	23847194	0.051	14890	0.977648	Primary sclerosing cholangitis || id:ieu-a-1112	Primary sclerosing cholangitis	Primary sclerosing cholangitis || ||	TRUE	igd	14	23847194	0.0165334	6.71243e-07	14306	ebi-a-GCST90017110	|| id:ebi-a-GCST90017110	TRUE	reported	igd	14	G	A	0.1113	1006	raw	3	TRUE
rs80124826	T	C	T	C	-0.124191	0.0411419	0.06262	0.06	FALSE	FALSE	FALSE	ieu-a-1112	2	239936384	0.073	14890	0.560355	Primary sclerosing cholangitis || id:ieu-a-1112	Primary sclerosing cholangitis	Primary sclerosing cholangitis || ||	TRUE	igd	2	239936384	0.0278566	8.75427e-06	14306	ebi-a-GCST90017110	|| id:ebi-a-GCST90017110	TRUE	reported	igd	2	T	C	0.06262	1006	raw	3	TRUE
rs9833771	C	T	C	T	-0.0490077	-0.0353671	0.4423	0.45	FALSE	FALSE	FALSE	ieu-a-1112	3	32362998	0.035	14890	0.311593	Primary sclerosing cholangitis || id:ieu-a-1112	Primary sclerosing cholangitis	Primary sclerosing cholangitis || ||	TRUE	igd	3	32362998	0.0106564	4.07437e-06	14306	ebi-a-GCST90017110	|| id:ebi-a-GCST90017110	TRUE	reported	igd	3	C	T	0.4423	1006	raw	3	TRUE

## Sheet: ebi-a-GCST90017109-dat_Sheet 1
SNP	effect_allele.exposure	other_allele.exposure	effect_allele.outcome	other_allele.outcome	beta.exposure	beta.outcome	eaf.exposure	eaf.outcome	remove	palindromic	ambiguous	id.outcome	chr	pos	se.outcome	samplesize.outcome	pval.outcome	outcome	originalname.outcome	outcome.deprecated	mr_keep.outcome	data_source.outcome	chr.exposure	pos.exposure	se.exposure	pval.exposure	samplesize.exposure	id.exposure	exposure	mr_keep.exposure	pval_origin.exposure	data_source.exposure	CHR	A1	A2	MAF	NCHROBS	type	action	mr_keep
rs11770843	C	T	C	T	0.109431	0.0353671	0.2594	0.29	FALSE	FALSE	FALSE	ieu-a-1112	7	146795379	0.038	14890	0.341794	Primary sclerosing cholangitis || id:ieu-a-1112	Primary sclerosing cholangitis	Primary sclerosing cholangitis || ||	TRUE	igd	7	146795379	0.0234879	1.9073e-06	14306	ebi-a-GCST90017109	|| id:ebi-a-GCST90017109	TRUE	reported	igd	7	C	T	0.2594	1006	raw	3	TRUE
rs2731834	G	C	G	C	-0.109438	0.0178399	0.7763	0.74	FALSE	TRUE	FALSE	ieu-a-1112	5	94720245	0.034	14890	0.581894	Primary sclerosing cholangitis || id:ieu-a-1112	Primary sclerosing cholangitis	Primary sclerosing cholangitis || ||	TRUE	igd	5	94720245	0.023693	4.24356e-06	14306	ebi-a-GCST90017109	|| id:ebi-a-GCST90017109	TRUE	reported	igd	5	C	G	0.2237	1006	corrected	3	FALSE
rs62570196	C	T	C	T	-0.21635	0.0009995	0.06859	0.07	FALSE	FALSE	FALSE	ieu-a-1112	9	111086170	0.068	14890	0.993518	Primary sclerosing cholangitis || id:ieu-a-1112	Primary sclerosing cholangitis	Primary sclerosing cholangitis || ||	TRUE	igd	9	111086170	0.0439866	1.07924e-06	14306	ebi-a-GCST90017109	|| id:ebi-a-GCST90017109	TRUE	reported	igd	9	C	T	0.06859	1006	raw	3	TRUE
rs72640280	A	G	A	G	0.220207	0.08158	0.05368	0.06	FALSE	FALSE	FALSE	ieu-a-1112	1	11943792	0.064	14890	0.190818	Primary sclerosing cholangitis || id:ieu-a-1112	Primary sclerosing cholangitis	Primary sclerosing cholangitis || ||	TRUE	igd	1	11943792	0.0486196	5.18036e-06	14306	ebi-a-GCST90017109	|| id:ebi-a-GCST90017109	TRUE	reported	igd	1	A	G	0.05368	1006	raw	3	TRUE
rs73113483	T	A	T	A	-0.131217	0.0168571	0.1233	0.13	FALSE	TRUE	FALSE	ieu-a-1112	3	6223568	0.051	14890	0.735987	Primary sclerosing cholangitis || id:ieu-a-1112	Primary sclerosing cholangitis	Primary sclerosing cholangitis || ||	TRUE	igd	3	6223568	0.0288713	8.66343e-06	14306	ebi-a-GCST90017109	|| id:ebi-a-GCST90017109	TRUE	reported	igd	3	T	A	0.1233	1006	raw	3	FALSE

[truncated: 199 more sheets: ebi-a-GCST90017108-dat_Sheet 1, ebi-a-GCST90017107-dat_Sheet 1, ebi-a-GCST90017106-dat_Sheet 1, ebi-a-GCST90017105-dat_Sheet 1, ebi-a-GCST90017104-dat_Sheet 1, ebi-a-GCST90017103-dat_Sheet 1, ebi-a-GCST90017102-dat_Sheet 1, ebi-a-GCST90017101-dat_Sheet 1, ebi-a-GCST90017100-dat_Sheet 1, ebi-a-GCST90017099-dat_Sheet 1, ebi-a-GCST90017098-dat_Sheet 1, ebi-a-GCST90017097-dat_Sheet 1, ebi-a-GCST90017096-dat_Sheet 1, ebi-a-GCST90017095-dat_Sheet 1, ebi-a-GCST90017094-dat_Sheet 1, ebi-a-GCST90017093-dat_Sheet 1, ebi-a-GCST90017092-dat_Sheet 1, ebi-a-GCST90017091-dat_Sheet 1, ebi-a-GCST90017090-dat_Sheet 1, ebi-a-GCST90017089-dat_Sheet 1 …]
