# Supplementary material for: Gut microbiota does not play a mediating role in the causal association between inflammatory bowel disease and several its associated extraintestinal manifestations: a Mendelian randomization study
Source: Front Immunol. 2024 Jan 15;14:1296889. doi: 10.3389/fimmu.2023.1296889 (PMC10822939; doi:10.3389/fimmu.2023.1296889)
Supplement: Supplementary file 1 [file DataSheet_1.zip › SNPs/IBD and gut microbiota/SNP_IBD and gut microbiota.xlsx]

## Sheet: ebi-a-GCST90016914-dat_Sheet 1
SNP	effect_allele.exposure	other_allele.exposure	effect_allele.outcome	other_allele.outcome	beta.exposure	beta.outcome	eaf.exposure	eaf.outcome	remove	palindromic	ambiguous	id.outcome	chr	pos	se.outcome	samplesize.outcome	pval.outcome	outcome	originalname.outcome	outcome.deprecated	mr_keep.outcome	data_source.outcome	pos.exposure	pval.exposure	chr.exposure	samplesize.exposure	se.exposure	id.exposure	exposure	mr_keep.exposure	pval_origin.exposure	data_source.exposure	action	mr_keep
rs10142466	G	A	G	A	-0.0580054	-0.0107478	0.5065		FALSE	FALSE	FALSE	ebi-a-GCST90016914	14	69271784	0.0106645	14306	0.319512	Gut microbiota abundance (class Coriobacteriia id.809) || id:ebi-a-GCST90016914	Gut microbiota abundance (class Coriobacteriia id.809)	Gut microbiota abundance (class Coriobacteriia id.809) || ||	TRUE	igd	69271784	1.08365e-08	14	65642	0.010146	ieu-a-294	Inflammatory bowel disease || id:ieu-a-294	TRUE	reported	igd	3	TRUE
rs10758669	A	C	A	C	-0.148762	-0.00657017	0.6504		FALSE	FALSE	FALSE	ebi-a-GCST90016914	9	4981602	0.0111591	14306	0.566143	Gut microbiota abundance (class Coriobacteriia id.809) || id:ebi-a-GCST90016914	Gut microbiota abundance (class Coriobacteriia id.809)	Gut microbiota abundance (class Coriobacteriia id.809) || ||	TRUE	igd	4981602	4.69894e-48	9	65642	0.0102138	ieu-a-294	Inflammatory bowel disease || id:ieu-a-294	TRUE	reported	igd	3	TRUE
rs10761659	G	A	G	A	0.153811	0.0137218	0.5399		FALSE	FALSE	FALSE	ebi-a-GCST90016914	10	64445564	0.0107397	14306	0.202988	Gut microbiota abundance (class Coriobacteriia id.809) || id:ebi-a-GCST90016914	Gut microbiota abundance (class Coriobacteriia id.809)	Gut microbiota abundance (class Coriobacteriia id.809) || ||	TRUE	igd	64445564	4.9705e-53	10	65642	0.0100347	ieu-a-294	Inflammatory bowel disease || id:ieu-a-294	TRUE	reported	igd	3	TRUE
rs10800309	G	A	G	A	-0.132111	0.00183323	0.6578		FALSE	FALSE	FALSE	ebi-a-GCST90016914	1	161472158	0.011031	14306	0.884158	Gut microbiota abundance (class Coriobacteriia id.809) || id:ebi-a-GCST90016914	Gut microbiota abundance (class Coriobacteriia id.809)	Gut microbiota abundance (class Coriobacteriia id.809) || ||	TRUE	igd	161472158	6.1546e-37	1	65642	0.010405	ieu-a-294	Inflammatory bowel disease || id:ieu-a-294	TRUE	reported	igd	3	TRUE
rs10878302	A	T	A	T	0.112429	0.014117	0.92855		FALSE	TRUE	TRUE	ebi-a-GCST90016914	12	40669826	0.0199667	14306	0.472117	Gut microbiota abundance (class Coriobacteriia id.809) || id:ebi-a-GCST90016914	Gut microbiota abundance (class Coriobacteriia id.809)	Gut microbiota abundance (class Coriobacteriia id.809) || ||	TRUE	igd	40669826	5.26393e-09	12	65642	0.0192561	ieu-a-294	Inflammatory bowel disease || id:ieu-a-294	TRUE	reported	igd	3	FALSE
rs10956252	G	C	G	C	0.0834795	0.00273657	0.6189		FALSE	TRUE	TRUE	ebi-a-GCST90016914	8	126536137	0.0109973	14306	0.812654	Gut microbiota abundance (class Coriobacteriia id.809) || id:ebi-a-GCST90016914	Gut microbiota abundance (class Coriobacteriia id.809)	Gut microbiota abundance (class Coriobacteriia id.809) || ||	TRUE	igd	126536137	2.26204e-16	8	65642	0.0101714	ieu-a-294	Inflammatory bowel disease || id:ieu-a-294	TRUE	reported	igd	3	FALSE
rs11152949	G	A	G	A	0.105057	0.0179543	0.3195		FALSE	FALSE	FALSE	ebi-a-GCST90016914	6	106449085	0.0116237	14306	0.139969	Gut microbiota abundance (class Coriobacteriia id.809) || id:ebi-a-GCST90016914	Gut microbiota abundance (class Coriobacteriia id.809)	Gut microbiota abundance (class Coriobacteriia id.809) || ||	TRUE	igd	106449085	7.2477e-23	6	65642	0.0106717	ieu-a-294	Inflammatory bowel disease || id:ieu-a-294	TRUE	reported	igd	3	TRUE
rs11185982	C	T	C	T	-0.077882	0.0211578	0.1517		FALSE	FALSE	FALSE	ebi-a-GCST90016914	10	82305627	0.0153922	14306	0.14928	Gut microbiota abundance (class Coriobacteriia id.809) || id:ebi-a-GCST90016914	Gut microbiota abundance (class Coriobacteriia id.809)	Gut microbiota abundance (class Coriobacteriia id.809) || ||	TRUE	igd	82305627	1.61161e-08	10	65642	0.0137863	ieu-a-294	Inflammatory bowel disease || id:ieu-a-294	TRUE	reported	igd	3	TRUE
rs11230563	T	C	T	C	-0.081194	0.0131039	0.348		FALSE	FALSE	FALSE	ebi-a-GCST90016914	11	60776209	0.0113344	14306	0.241598	Gut microbiota abundance (class Coriobacteriia id.809) || id:ebi-a-GCST90016914	Gut microbiota abundance (class Coriobacteriia id.809)	Gut microbiota abundance (class Coriobacteriia id.809) || ||	TRUE	igd	60776209	1.70608e-14	11	65642	0.0105845	ieu-a-294	Inflammatory bowel disease || id:ieu-a-294	TRUE	reported	igd	3	TRUE
rs11236797	A	C	A	C	0.150864	0.00111208	0.4444		FALSE	FALSE	FALSE	ebi-a-GCST90016914	11	76299649	0.0107185	14306	0.91847	Gut microbiota abundance (class Coriobacteriia id.809) || id:ebi-a-GCST90016914	Gut microbiota abundance (class Coriobacteriia id.809)	Gut microbiota abundance (class Coriobacteriia id.809) || ||	TRUE	igd	76299649	9.31751e-52	11	65642	0.00996698	ieu-a-294	Inflammatory bowel disease || id:ieu-a-294	TRUE	reported	igd	3	TRUE
rs11641016	G	C	G	C	-0.111288	-0.0112309	0.1973		FALSE	TRUE	TRUE	ebi-a-GCST90016914	16	86014881	0.0134689	14306	0.444273	Gut microbiota abundance (class Coriobacteriia id.809) || id:ebi-a-GCST90016914	Gut microbiota abundance (class Coriobacteriia id.809)	Gut microbiota abundance (class Coriobacteriia id.809) || ||	TRUE	igd	86014881	9.50605e-17	16	65642	0.0133908	ieu-a-294	Inflammatory bowel disease || id:ieu-a-294	TRUE	reported	igd	3	FALSE
rs11677953	A	G	A	G	0.0790564	-0.00675785	0.3969		FALSE	FALSE	FALSE	ebi-a-GCST90016914	2	219121663	0.0109179	14306	0.534326	Gut microbiota abundance (class Coriobacteriia id.809) || id:ebi-a-GCST90016914	Gut microbiota abundance (class Coriobacteriia id.809)	Gut microbiota abundance (class Coriobacteriia id.809) || ||	TRUE	igd	219121663	2.92213e-15	2	65642	0.0100145	ieu-a-294	Inflammatory bowel disease || id:ieu-a-294	TRUE	reported	igd	3	TRUE
rs11691685	G	A	G	A	-0.122467	-0.0229309	0.08024		FALSE	FALSE	FALSE	ebi-a-GCST90016914	2	145481827	0.0209735	14306	0.2719	Gut microbiota abundance (class Coriobacteriia id.809) || id:ebi-a-GCST90016914	Gut microbiota abundance (class Coriobacteriia id.809)	Gut microbiota abundance (class Coriobacteriia id.809) || ||	TRUE	igd	145481827	7.26942e-11	2	65642	0.0187977	ieu-a-294	Inflammatory bowel disease || id:ieu-a-294	TRUE	reported	igd	3	TRUE
rs11713774	C	T	C	T	0.0942858	-0.0136231	0.1427		FALSE	FALSE	FALSE	ebi-a-GCST90016914	3	18765978	0.0153584	14306	0.345914	Gut microbiota abundance (class Coriobacteriia id.809) || id:ebi-a-GCST90016914	Gut microbiota abundance (class Coriobacteriia id.809)	Gut microbiota abundance (class Coriobacteriia id.809) || ||	TRUE	igd	18765978	3.91922e-11	3	65642	0.0142704	ieu-a-294	Inflammatory bowel disease || id:ieu-a-294	TRUE	reported	igd	3	TRUE
rs11793497	G	A	G	A	0.156206	-0.0164844	0.423		FALSE	FALSE	FALSE	ebi-a-GCST90016914	9	139271850	0.0107915	14306	0.12087	Gut microbiota abundance (class Coriobacteriia id.809) || id:ebi-a-GCST90016914	Gut microbiota abundance (class Coriobacteriia id.809)	Gut microbiota abundance (class Coriobacteriia id.809) || ||	TRUE	igd	139271850	1.70844e-54	9	65642	0.0100484	ieu-a-294	Inflammatory bowel disease || id:ieu-a-294	TRUE	reported	igd	3	TRUE
rs1182188	C	T	C	T	-0.0659028	-0.0068966	0.2989		FALSE	FALSE	FALSE	ebi-a-GCST90016914	7	2869985	0.0116696	14306	0.570661	Gut microbiota abundance (class Coriobacteriia id.809) || id:ebi-a-GCST90016914	Gut microbiota abundance (class Coriobacteriia id.809)	Gut microbiota abundance (class Coriobacteriia id.809) || ||	TRUE	igd	2869985	1.07912e-09	7	65642	0.0108086	ieu-a-294	Inflammatory bowel disease || id:ieu-a-294	TRUE	reported	igd	3	TRUE
rs12103	C	T	C	T	-0.0867354	-0.0175804	0.8166		FALSE	FALSE	FALSE	ebi-a-GCST90016914	1	1247494	0.0135468	14306	0.223481	Gut microbiota abundance (class Coriobacteriia id.809) || id:ebi-a-GCST90016914	Gut microbiota abundance (class Coriobacteriia id.809)	Gut microbiota abundance (class Coriobacteriia id.809) || ||	TRUE	igd	1247494	3.2802e-11	1	65642	0.0130755	ieu-a-294	Inflammatory bowel disease || id:ieu-a-294	TRUE	reported	igd	3	TRUE
rs12318183	A	C	A	C	0.109531	0.00448158	0.3854		FALSE	FALSE	FALSE	ebi-a-GCST90016914	12	68503836	0.0111306	14306	0.690594	Gut microbiota abundance (class Coriobacteriia id.809) || id:ebi-a-GCST90016914	Gut microbiota abundance (class Coriobacteriia id.809)	Gut microbiota abundance (class Coriobacteriia id.809) || ||	TRUE	igd	68503836	1.66994e-27	12	65642	0.01008	ieu-a-294	Inflammatory bowel disease || id:ieu-a-294	TRUE	reported	igd	3	TRUE
rs12411259	A	G	A	G	0.0669054	-0.0012773	0.2401		FALSE	FALSE	FALSE	ebi-a-GCST90016914	1	172866210	0.0123634	14306	0.911159	Gut microbiota abundance (class Coriobacteriia id.809) || id:ebi-a-GCST90016914	Gut microbiota abundance (class Coriobacteriia id.809)	Gut microbiota abundance (class Coriobacteriia id.809) || ||	TRUE	igd	172866210	6.17504e-09	1	65642	0.0115117	ieu-a-294	Inflammatory bowel disease || id:ieu-a-294	TRUE	reported	igd	3	TRUE
rs1250566	A	G	A	G	-0.100894	-0.00604457	0.3161		FALSE	FALSE	FALSE	ebi-a-GCST90016914	10	81046453	0.0115808	14306	0.564004	Gut microbiota abundance (class Coriobacteriia id.809) || id:ebi-a-GCST90016914	Gut microbiota abundance (class Coriobacteriia id.809)	Gut microbiota abundance (class Coriobacteriia id.809) || ||	TRUE	igd	81046453	4.7698e-20	10	65642	0.0110038	ieu-a-294	Inflammatory bowel disease || id:ieu-a-294	TRUE	reported	igd	3	TRUE
rs12585310	A	G	A	G	0.0706485	-0.0184306	0.3136		FALSE	FALSE	FALSE	ebi-a-GCST90016914	13	27528347	0.0115122	14306	0.118314	Gut microbiota abundance (class Coriobacteriia id.809) || id:ebi-a-GCST90016914	Gut microbiota abundance (class Coriobacteriia id.809)	Gut microbiota abundance (class Coriobacteriia id.809) || ||	TRUE	igd	27528347	5.24928e-11	13	65642	0.0107636	ieu-a-294	Inflammatory bowel disease || id:ieu-a-294	TRUE	reported	igd	3	TRUE
rs1267499	C	T	C	T	0.0821443	-0.00246329	0.81		FALSE	FALSE	FALSE	ebi-a-GCST90016914	6	14715882	0.0135753	14306	0.867782	Gut microbiota abundance (class Coriobacteriia id.809) || id:ebi-a-GCST90016914	Gut microbiota abundance (class Coriobacteriia id.809)	Gut microbiota abundance (class Coriobacteriia id.809) || ||	TRUE	igd	14715882	5.21555e-11	6	65642	0.0125131	ieu-a-294	Inflammatory bowel disease || id:ieu-a-294	TRUE	reported	igd	3	TRUE
rs12718244	A	G	A	G	0.0761709	0.00690344	0.4081		FALSE	FALSE	FALSE	ebi-a-GCST90016914	7	50175654	0.0109813	14306	0.524978	Gut microbiota abundance (class Coriobacteriia id.809) || id:ebi-a-GCST90016914	Gut microbiota abundance (class Coriobacteriia id.809)	Gut microbiota abundance (class Coriobacteriia id.809) || ||	TRUE	igd	50175654	3.35274e-14	7	65642	0.0100437	ieu-a-294	Inflammatory bowel disease || id:ieu-a-294	TRUE	reported	igd	3	TRUE
rs12722515	A	C	A	C	-0.0989022	-0.00755867	0.1627		FALSE	FALSE	FALSE	ebi-a-GCST90016914	10	6081230	0.0147243	14306	0.656301	Gut microbiota abundance (class Coriobacteriia id.809) || id:ebi-a-GCST90016914	Gut microbiota abundance (class Coriobacteriia id.809)	Gut microbiota abundance (class Coriobacteriia id.809) || ||	TRUE	igd	6081230	4.56773e-12	10	65642	0.0142955	ieu-a-294	Inflammatory bowel disease || id:ieu-a-294	TRUE	reported	igd	3	TRUE
rs1292053	G	A	G	A	0.0701035	0.00250912	0.442		FALSE	FALSE	FALSE	ebi-a-GCST90016914	17	57963537	0.0106936	14306	0.824796	Gut microbiota abundance (class Coriobacteriia id.809) || id:ebi-a-GCST90016914	Gut microbiota abundance (class Coriobacteriia id.809)	Gut microbiota abundance (class Coriobacteriia id.809) || ||	TRUE	igd	57963537	9.88781e-13	17	65642	0.00982936	ieu-a-294	Inflammatory bowel disease || id:ieu-a-294	TRUE	reported	igd	3	TRUE
rs1297258	T	C	T	C	-0.114524	-0.00763697	0.4249		FALSE	FALSE	FALSE	ebi-a-GCST90016914	21	16806709	0.0108119	14306	0.465066	Gut microbiota abundance (class Coriobacteriia id.809) || id:ebi-a-GCST90016914	Gut microbiota abundance (class Coriobacteriia id.809)	Gut microbiota abundance (class Coriobacteriia id.809) || ||	TRUE	igd	16806709	5.37898e-30	21	65642	0.0100654	ieu-a-294	Inflammatory bowel disease || id:ieu-a-294	TRUE	reported	igd	3	TRUE
rs13107612	T	C	T	C	0.0732561	-0.0052818	0.2969		FALSE	FALSE	FALSE	ebi-a-GCST90016914	4	102739980	0.0117608	14306	0.669764	Gut microbiota abundance (class Coriobacteriia id.809) || id:ebi-a-GCST90016914	Gut microbiota abundance (class Coriobacteriia id.809)	Gut microbiota abundance (class Coriobacteriia id.809) || ||	TRUE	igd	102739980	1.61994e-11	4	65642	0.0108741	ieu-a-294	Inflammatory bowel disease || id:ieu-a-294	TRUE	reported	igd	3	TRUE
rs13204742	T	G	T	G	0.0916208	-0.0430999	0.1267		FALSE	FALSE	FALSE	ebi-a-GCST90016914	6	128245765	0.0164731	14306	0.00929394	Gut microbiota abundance (class Coriobacteriia id.809) || id:ebi-a-GCST90016914	Gut microbiota abundance (class Coriobacteriia id.809)	Gut microbiota abundance (class Coriobacteriia id.809) || ||	TRUE	igd	128245765	5.39312e-10	6	65642	0.0147604	ieu-a-294	Inflammatory bowel disease || id:ieu-a-294	TRUE	reported	igd	3	TRUE
rs13407913	G	A	G	A	0.0917072	0.00220902	0.4306		FALSE	FALSE	FALSE	ebi-a-GCST90016914	2	25097644	0.0108167	14306	0.843207	Gut microbiota abundance (class Coriobacteriia id.809) || id:ebi-a-GCST90016914	Gut microbiota abundance (class Coriobacteriia id.809)	Gut microbiota abundance (class Coriobacteriia id.809) || ||	TRUE	igd	25097644	1.6885e-20	2	65642	0.00988181	ieu-a-294	Inflammatory bowel disease || id:ieu-a-294	TRUE	reported	igd	3	TRUE
rs1363907	A	G	A	G	0.0815026	0.0139333	0.4212		FALSE	FALSE	FALSE	ebi-a-GCST90016914	5	96252803	0.0108577	14306	0.191186	Gut microbiota abundance (class Coriobacteriia id.809) || id:ebi-a-GCST90016914	Gut microbiota abundance (class Coriobacteriia id.809)	Gut microbiota abundance (class Coriobacteriia id.809) || ||	TRUE	igd	96252803	4.86519e-15	5	65642	0.0104086	ieu-a-294	Inflammatory bowel disease || id:ieu-a-294	TRUE	reported	igd	3	TRUE
rs1420098	C	T	C	T	-0.0952951	0.000946567	0.3877		FALSE	FALSE	FALSE	ebi-a-GCST90016914	2	102984279	0.0109675	14306	0.938341	Gut microbiota abundance (class Coriobacteriia id.809) || id:ebi-a-GCST90016914	Gut microbiota abundance (class Coriobacteriia id.809)	Gut microbiota abundance (class Coriobacteriia id.809) || ||	TRUE	igd	102984279	1.82516e-20	2	65642	0.0102776	ieu-a-294	Inflammatory bowel disease || id:ieu-a-294	TRUE	reported	igd	3	TRUE
rs1517352	C	A	C	A	0.0778816	-0.00990277	0.6048		FALSE	FALSE	FALSE	ebi-a-GCST90016914	2	191931464	0.0108771	14306	0.361941	Gut microbiota abundance (class Coriobacteriia id.809) || id:ebi-a-GCST90016914	Gut microbiota abundance (class Coriobacteriia id.809)	Gut microbiota abundance (class Coriobacteriia id.809) || ||	TRUE	igd	191931464	3.86545e-14	2	65642	0.0102944	ieu-a-294	Inflammatory bowel disease || id:ieu-a-294	TRUE	reported	igd	3	TRUE
rs1569328	T	C	T	C	-0.0809722	0.00226642	0.1702		FALSE	FALSE	FALSE	ebi-a-GCST90016914	14	75741751	0.0143081	14306	0.919007	Gut microbiota abundance (class Coriobacteriia id.809) || id:ebi-a-GCST90016914	Gut microbiota abundance (class Coriobacteriia id.809)	Gut microbiota abundance (class Coriobacteriia id.809) || ||	TRUE	igd	75741751	3.20959e-09	14	65642	0.0136766	ieu-a-294	Inflammatory bowel disease || id:ieu-a-294	TRUE	reported	igd	3	TRUE
rs17293632	T	C	T	C	0.107165	-0.0285154	0.2364		FALSE	FALSE	FALSE	ebi-a-GCST90016914	15	67442596	0.0127145	14306	0.0227368	Gut microbiota abundance (class Coriobacteriia id.809) || id:ebi-a-GCST90016914	Gut microbiota abundance (class Coriobacteriia id.809)	Gut microbiota abundance (class Coriobacteriia id.809) || ||	TRUE	igd	67442596	2.70894e-20	15	65642	0.0116106	ieu-a-294	Inflammatory bowel disease || id:ieu-a-294	TRUE	reported	igd	3	TRUE
rs17651741	A	G	A	G	0.0702476	0.00935604	0.191		FALSE	FALSE	FALSE	ebi-a-GCST90016914	15	38869666	0.0139992	14306	0.483255	Gut microbiota abundance (class Coriobacteriia id.809) || id:ebi-a-GCST90016914	Gut microbiota abundance (class Coriobacteriia id.809)	Gut microbiota abundance (class Coriobacteriia id.809) || ||	TRUE	igd	38869666	2.80892e-08	15	65642	0.0126505	ieu-a-294	Inflammatory bowel disease || id:ieu-a-294	TRUE	reported	igd	3	TRUE
rs17694108	A	G	A	G	0.0857629	-0.00845947	0.2797		FALSE	FALSE	FALSE	ebi-a-GCST90016914	19	33731551	0.0121161	14306	0.541159	Gut microbiota abundance (class Coriobacteriia id.809) || id:ebi-a-GCST90016914	Gut microbiota abundance (class Coriobacteriia id.809)	Gut microbiota abundance (class Coriobacteriia id.809) || ||	TRUE	igd	33731551	1.21032e-14	19	65642	0.0111165	ieu-a-294	Inflammatory bowel disease || id:ieu-a-294	TRUE	reported	igd	3	TRUE
rs17780256	C	A	C	A	-0.083427	0.00438789	0.1927		FALSE	FALSE	FALSE	ebi-a-GCST90016914	17	70642923	0.0135998	14306	0.744207	Gut microbiota abundance (class Coriobacteriia id.809) || id:ebi-a-GCST90016914	Gut microbiota abundance (class Coriobacteriia id.809)	Gut microbiota abundance (class Coriobacteriia id.809) || ||	TRUE	igd	70642923	3.19374e-11	17	65642	0.0125693	ieu-a-294	Inflammatory bowel disease || id:ieu-a-294	TRUE	reported	igd	3	TRUE
rs181826	A	C	A	C	0.0820444	-0.00858382	0.6266		FALSE	FALSE	FALSE	ebi-a-GCST90016914	5	141526057	0.0110713	14306	0.430391	Gut microbiota abundance (class Coriobacteriia id.809) || id:ebi-a-GCST90016914	Gut microbiota abundance (class Coriobacteriia id.809)	Gut microbiota abundance (class Coriobacteriia id.809) || ||	TRUE	igd	141526057	4.05229e-15	5	65642	0.0104471	ieu-a-294	Inflammatory bowel disease || id:ieu-a-294	TRUE	reported	igd	3	TRUE
rs1847472	A	C	A	C	-0.0672805	0.00601736	0.3421		FALSE	FALSE	FALSE	ebi-a-GCST90016914	6	90973159	0.0113789	14306	0.600265	Gut microbiota abundance (class Coriobacteriia id.809) || id:ebi-a-GCST90016914	Gut microbiota abundance (class Coriobacteriia id.809)	Gut microbiota abundance (class Coriobacteriia id.809) || ||	TRUE	igd	90973159	6.62857e-10	6	65642	0.0108961	ieu-a-294	Inflammatory bowel disease || id:ieu-a-294	TRUE	reported	igd	3	TRUE
rs1990760	T	C	T	C	-0.0671151	-0.000257188	0.6085		FALSE	FALSE	FALSE	ebi-a-GCST90016914	2	163124051	0.0109116	14306	0.967707	Gut microbiota abundance (class Coriobacteriia id.809) || id:ebi-a-GCST90016914	Gut microbiota abundance (class Coriobacteriia id.809)	Gut microbiota abundance (class Coriobacteriia id.809) || ||	TRUE	igd	163124051	3.56246e-10	2	65642	0.0107006	ieu-a-294	Inflammatory bowel disease || id:ieu-a-294	TRUE	reported	igd	3	TRUE
rs2024092	A	G	A	G	0.106813	0.00363604	0.2162		FALSE	FALSE	FALSE	ebi-a-GCST90016914	19	1124031	0.0128001	14306	0.817991	Gut microbiota abundance (class Coriobacteriia id.809) || id:ebi-a-GCST90016914	Gut microbiota abundance (class Coriobacteriia id.809)	Gut microbiota abundance (class Coriobacteriia id.809) || ||	TRUE	igd	1124031	1.1246e-18	19	65642	0.0121076	ieu-a-294	Inflammatory bowel disease || id:ieu-a-294	TRUE	reported	igd	3	TRUE
rs2050392	A	G	A	G	0.0691178	0.012401	0.6003		FALSE	FALSE	FALSE	ebi-a-GCST90016914	10	30691503	0.0108851	14306	0.258836	Gut microbiota abundance (class Coriobacteriia id.809) || id:ebi-a-GCST90016914	Gut microbiota abundance (class Coriobacteriia id.809)	Gut microbiota abundance (class Coriobacteriia id.809) || ||	TRUE	igd	30691503	1.87241e-11	10	65642	0.0102921	ieu-a-294	Inflammatory bowel disease || id:ieu-a-294	TRUE	reported	igd	3	TRUE
rs2143178	C	T	C	T	-0.176684	-0.00519558	0.1658		FALSE	FALSE	FALSE	ebi-a-GCST90016914	22	39660829	0.0145616	14306	0.710289	Gut microbiota abundance (class Coriobacteriia id.809) || id:ebi-a-GCST90016914	Gut microbiota abundance (class Coriobacteriia id.809)	Gut microbiota abundance (class Coriobacteriia id.809) || ||	TRUE	igd	39660829	4.79954e-38	22	65642	0.0137017	ieu-a-294	Inflammatory bowel disease || id:ieu-a-294	TRUE	reported	igd	3	TRUE
rs2153283	A	C	A	C	-0.0859637	0.014667	0.217		FALSE	FALSE	FALSE	ebi-a-GCST90016914	10	59972299	0.0127356	14306	0.256748	Gut microbiota abundance (class Coriobacteriia id.809) || id:ebi-a-GCST90016914	Gut microbiota abundance (class Coriobacteriia id.809)	Gut microbiota abundance (class Coriobacteriia id.809) || ||	TRUE	igd	59972299	1.53568e-11	10	65642	0.0127458	ieu-a-294	Inflammatory bowel disease || id:ieu-a-294	TRUE	reported	igd	3	TRUE
rs2270395	T	C	T	C	0.0778411	-0.00117422	0.7616		FALSE	FALSE	FALSE	ebi-a-GCST90016914	16	50846832	0.0124115	14306	0.967907	Gut microbiota abundance (class Coriobacteriia id.809) || id:ebi-a-GCST90016914	Gut microbiota abundance (class Coriobacteriia id.809)	Gut microbiota abundance (class Coriobacteriia id.809) || ||	TRUE	igd	50846832	5.17249e-11	16	65642	0.0118554	ieu-a-294	Inflammatory bowel disease || id:ieu-a-294	TRUE	reported	igd	3	TRUE
rs2274351	T	C	T	C	0.0604993	-0.015535	0.5373		FALSE	FALSE	FALSE	ebi-a-GCST90016914	10	104264107	0.0107148	14306	0.146887	Gut microbiota abundance (class Coriobacteriia id.809) || id:ebi-a-GCST90016914	Gut microbiota abundance (class Coriobacteriia id.809)	Gut microbiota abundance (class Coriobacteriia id.809) || ||	TRUE	igd	104264107	6.93043e-09	10	65642	0.0104442	ieu-a-294	Inflammatory bowel disease || id:ieu-a-294	TRUE	reported	igd	3	TRUE
rs2297559	A	G	A	G	0.0741659	0.0144133	0.6822		FALSE	FALSE	FALSE	ebi-a-GCST90016914	1	160854526	0.0114318	14306	0.222529	Gut microbiota abundance (class Coriobacteriia id.809) || id:ebi-a-GCST90016914	Gut microbiota abundance (class Coriobacteriia id.809)	Gut microbiota abundance (class Coriobacteriia id.809) || ||	TRUE	igd	160854526	1.88495e-11	1	65642	0.0110454	ieu-a-294	Inflammatory bowel disease || id:ieu-a-294	TRUE	reported	igd	3	TRUE
rs2328546	C	T	C	T	0.0940162	-0.00380317	0.8014		FALSE	FALSE	FALSE	ebi-a-GCST90016914	6	20657345	0.0134733	14306	0.75978	Gut microbiota abundance (class Coriobacteriia id.809) || id:ebi-a-GCST90016914	Gut microbiota abundance (class Coriobacteriia id.809)	Gut microbiota abundance (class Coriobacteriia id.809) || ||	TRUE	igd	20657345	1.29718e-13	6	65642	0.0126938	ieu-a-294	Inflammatory bowel disease || id:ieu-a-294	TRUE	reported	igd	3	TRUE
rs2395022	C	A	C	A	-0.181635	-0.00587679	0.95885		FALSE	FALSE	FALSE	ebi-a-GCST90016914	7	98750379	0.0535811	14306	0.929608	Gut microbiota abundance (class Coriobacteriia id.809) || id:ebi-a-GCST90016914	Gut microbiota abundance (class Coriobacteriia id.809)	Gut microbiota abundance (class Coriobacteriia id.809) || ||	TRUE	igd	98750379	8.26799e-15	7	65642	0.0233963	ieu-a-294	Inflammatory bowel disease || id:ieu-a-294	TRUE	reported	igd	3	TRUE
rs2488397	C	G	C	G	0.09881	0.0162766	0.2037		FALSE	TRUE	TRUE	ebi-a-GCST90016914	1	197701279	0.0134295	14306	0.248417	Gut microbiota abundance (class Coriobacteriia id.809) || id:ebi-a-GCST90016914	Gut microbiota abundance (class Coriobacteriia id.809)	Gut microbiota abundance (class Coriobacteriia id.809) || ||	TRUE	igd	197701279	4.55302e-16	1	65642	0.0121644	ieu-a-294	Inflammatory bowel disease || id:ieu-a-294	TRUE	reported	igd	3	FALSE
rs2497318	T	C	T	C	-0.0635464	0.00197991	0.4504		FALSE	FALSE	FALSE	ebi-a-GCST90016914	10	94432000	0.0108748	14306	0.934052	Gut microbiota abundance (class Coriobacteriia id.809) || id:ebi-a-GCST90016914	Gut microbiota abundance (class Coriobacteriia id.809)	Gut microbiota abundance (class Coriobacteriia id.809) || ||	TRUE	igd	94432000	1.35781e-10	10	65642	0.00989735	ieu-a-294	Inflammatory bowel disease || id:ieu-a-294	TRUE	reported	igd	3	TRUE
rs2538470	G	A	G	A	-0.0675599	-0.00449487	0.6378		FALSE	FALSE	FALSE	ebi-a-GCST90016914	7	148220448	0.011091	14306	0.628585	Gut microbiota abundance (class Coriobacteriia id.809) || id:ebi-a-GCST90016914	Gut microbiota abundance (class Coriobacteriia id.809)	Gut microbiota abundance (class Coriobacteriia id.809) || ||	TRUE	igd	148220448	2.99916e-11	7	65642	0.0101646	ieu-a-294	Inflammatory bowel disease || id:ieu-a-294	TRUE	reported	igd	3	TRUE
rs259964	G	A	G	A	-0.0674584	0.0107795	0.5414		FALSE	FALSE	FALSE	ebi-a-GCST90016914	20	57824309	0.0107943	14306	0.340365	Gut microbiota abundance (class Coriobacteriia id.809) || id:ebi-a-GCST90016914	Gut microbiota abundance (class Coriobacteriia id.809)	Gut microbiota abundance (class Coriobacteriia id.809) || ||	TRUE	igd	57824309	6.92947e-12	20	65642	0.00983489	ieu-a-294	Inflammatory bowel disease || id:ieu-a-294	TRUE	reported	igd	3	TRUE
rs2688608	T	G	T	G	0.062403	0.0265072	0.557		FALSE	FALSE	FALSE	ebi-a-GCST90016914	10	75658349	0.010696	14306	0.0128902	Gut microbiota abundance (class Coriobacteriia id.809) || id:ebi-a-GCST90016914	Gut microbiota abundance (class Coriobacteriia id.809)	Gut microbiota abundance (class Coriobacteriia id.809) || ||	TRUE	igd	75658349	2.75467e-10	10	65642	0.00988642	ieu-a-294	Inflammatory bowel disease || id:ieu-a-294	TRUE	reported	igd	3	TRUE
rs272882	T	G	T	G	0.166117	0.00319697	0.6733		FALSE	FALSE	FALSE	ebi-a-GCST90016914	5	131669161	0.0115654	14306	0.747899	Gut microbiota abundance (class Coriobacteriia id.809) || id:ebi-a-GCST90016914	Gut microbiota abundance (class Coriobacteriia id.809)	Gut microbiota abundance (class Coriobacteriia id.809) || ||	TRUE	igd	131669161	1.46656e-52	5	65642	0.0108875	ieu-a-294	Inflammatory bowel disease || id:ieu-a-294	TRUE	reported	igd	3	TRUE
rs2836883	A	G	A	G	-0.168413	0.0165001	0.2728		FALSE	FALSE	FALSE	ebi-a-GCST90016914	21	40466744	0.0119107	14306	0.143066	Gut microbiota abundance (class Coriobacteriia id.809) || id:ebi-a-GCST90016914	Gut microbiota abundance (class Coriobacteriia id.809)	Gut microbiota abundance (class Coriobacteriia id.809) || ||	TRUE	igd	40466744	3.37831e-48	21	65642	0.0115451	ieu-a-294	Inflammatory bowel disease || id:ieu-a-294	TRUE	reported	igd	3	TRUE
rs2847278	T	C	T	C	-0.144528	0.00565404	0.841		FALSE	FALSE	FALSE	ebi-a-GCST90016914	18	12778715	0.0143563	14306	0.68804	Gut microbiota abundance (class Coriobacteriia id.809) || id:ebi-a-GCST90016914	Gut microbiota abundance (class Coriobacteriia id.809)	Gut microbiota abundance (class Coriobacteriia id.809) || ||	TRUE	igd	12778715	8.32722e-28	18	65642	0.0132236	ieu-a-294	Inflammatory bowel disease || id:ieu-a-294	TRUE	reported	igd	3	TRUE
rs2974935	T	G	T	G	0.0687256	0.00234755	0.4948		FALSE	FALSE	FALSE	ebi-a-GCST90016914	1	155181843	0.0107103	14306	0.817284	Gut microbiota abundance (class Coriobacteriia id.809) || id:ebi-a-GCST90016914	Gut microbiota abundance (class Coriobacteriia id.809)	Gut microbiota abundance (class Coriobacteriia id.809) || ||	TRUE	igd	155181843	8.86748e-12	1	65642	0.0100715	ieu-a-294	Inflammatory bowel disease || id:ieu-a-294	TRUE	reported	igd	3	TRUE
rs3024493	A	C	A	C	0.196922	-0.0148368	0.1572		FALSE	FALSE	FALSE	ebi-a-GCST90016914	1	206943968	0.0148295	14306	0.315434	Gut microbiota abundance (class Coriobacteriia id.809) || id:ebi-a-GCST90016914	Gut microbiota abundance (class Coriobacteriia id.809)	Gut microbiota abundance (class Coriobacteriia id.809) || ||	TRUE	igd	206943968	1.64778e-50	1	65642	0.0131753	ieu-a-294	Inflammatory bowel disease || id:ieu-a-294	TRUE	reported	igd	3	TRUE
rs3184504	C	T	C	T	-0.0600317	0.00656498	0.5074		FALSE	FALSE	FALSE	ebi-a-GCST90016914	12	111884608	0.0107957	14306	0.523387	Gut microbiota abundance (class Coriobacteriia id.809) || id:ebi-a-GCST90016914	Gut microbiota abundance (class Coriobacteriia id.809)	Gut microbiota abundance (class Coriobacteriia id.809) || ||	TRUE	igd	111884608	1.28988e-09	12	65642	0.00989211	ieu-a-294	Inflammatory bowel disease || id:ieu-a-294	TRUE	reported	igd	3	TRUE
rs34779708	G	T	G	T	0.106679	-0.021153	0.3512		FALSE	FALSE	FALSE	ebi-a-GCST90016914	10	35466185	0.0111624	14306	0.0573152	Gut microbiota abundance (class Coriobacteriia id.809) || id:ebi-a-GCST90016914	Gut microbiota abundance (class Coriobacteriia id.809)	Gut microbiota abundance (class Coriobacteriia id.809) || ||	TRUE	igd	35466185	2.073e-25	10	65642	0.0102408	ieu-a-294	Inflammatory bowel disease || id:ieu-a-294	TRUE	reported	igd	3	TRUE
rs34804116	A	C	A	C	-0.0574631	0.000383076	0.3867		FALSE	FALSE	FALSE	ebi-a-GCST90016914	5	72539850	0.0109891	14306	0.985679	Gut microbiota abundance (class Coriobacteriia id.809) || id:ebi-a-GCST90016914	Gut microbiota abundance (class Coriobacteriia id.809)	Gut microbiota abundance (class Coriobacteriia id.809) || ||	TRUE	igd	72539850	3.62402e-08	5	65642	0.0104322	ieu-a-294	Inflammatory bowel disease || id:ieu-a-294	TRUE	reported	igd	3	TRUE
rs35164067	A	G	A	G	-0.11754	0.00382123	0.2039		FALSE	FALSE	FALSE	ebi-a-GCST90016914	19	10525181	0.0133462	14306	0.770829	Gut microbiota abundance (class Coriobacteriia id.809) || id:ebi-a-GCST90016914	Gut microbiota abundance (class Coriobacteriia id.809)	Gut microbiota abundance (class Coriobacteriia id.809) || ||	TRUE	igd	10525181	2.65705e-20	19	65642	0.0127318	ieu-a-294	Inflammatory bowel disease || id:ieu-a-294	TRUE	reported	igd	3	TRUE
rs35256947	C	T	C	T	0.0821647	0.00348104	0.2594		FALSE	FALSE	FALSE	ebi-a-GCST90016914	2	231161026	0.0127388	14306	0.729654	Gut microbiota abundance (class Coriobacteriia id.809) || id:ebi-a-GCST90016914	Gut microbiota abundance (class Coriobacteriia id.809)	Gut microbiota abundance (class Coriobacteriia id.809) || ||	TRUE	igd	231161026	3.87347e-13	2	65642	0.0113176	ieu-a-294	Inflammatory bowel disease || id:ieu-a-294	TRUE	reported	igd	3	TRUE
rs35730213	C	G	C	G	-0.159624	-0.00614232	0.2807		FALSE	TRUE	TRUE	ebi-a-GCST90016914	1	200874229	0.0122212	14306	0.641043	Gut microbiota abundance (class Coriobacteriia id.809) || id:ebi-a-GCST90016914	Gut microbiota abundance (class Coriobacteriia id.809)	Gut microbiota abundance (class Coriobacteriia id.809) || ||	TRUE	igd	200874229	8.33489e-45	1	65642	0.0113656	ieu-a-294	Inflammatory bowel disease || id:ieu-a-294	TRUE	reported	igd	3	FALSE
rs36048684	A	T	A	T	-0.0941465	0.0129961	0.1107		FALSE	TRUE	TRUE	ebi-a-GCST90016914	5	158822929	0.0173345	14306	0.405617	Gut microbiota abundance (class Coriobacteriia id.809) || id:ebi-a-GCST90016914	Gut microbiota abundance (class Coriobacteriia id.809)	Gut microbiota abundance (class Coriobacteriia id.809) || ||	TRUE	igd	158822929	3.69939e-09	5	65642	0.0159649	ieu-a-294	Inflammatory bowel disease || id:ieu-a-294	TRUE	reported	igd	3	FALSE
rs367569	T	C	T	C	-0.0958166	0.0179025	0.2891		FALSE	FALSE	FALSE	ebi-a-GCST90016914	16	11365500	0.0117803	14306	0.137479	Gut microbiota abundance (class Coriobacteriia id.809) || id:ebi-a-GCST90016914	Gut microbiota abundance (class Coriobacteriia id.809)	Gut microbiota abundance (class Coriobacteriia id.809) || ||	TRUE	igd	11365500	1.92664e-17	16	65642	0.011275	ieu-a-294	Inflammatory bowel disease || id:ieu-a-294	TRUE	reported	igd	3	TRUE
rs3776414	G	T	G	T	0.0773716	-0.00222347	0.3756		FALSE	FALSE	FALSE	ebi-a-GCST90016914	5	10689562	0.0109627	14306	0.838302	Gut microbiota abundance (class Coriobacteriia id.809) || id:ebi-a-GCST90016914	Gut microbiota abundance (class Coriobacteriia id.809)	Gut microbiota abundance (class Coriobacteriia id.809) || ||	TRUE	igd	10689562	2.65033e-14	5	65642	0.0101613	ieu-a-294	Inflammatory bowel disease || id:ieu-a-294	TRUE	reported	igd	3	TRUE
rs3801835	T	C	T	C	0.064107	-0.00932364	0.3447		FALSE	FALSE	FALSE	ebi-a-GCST90016914	7	26852053	0.0113963	14306	0.397747	Gut microbiota abundance (class Coriobacteriia id.809) || id:ebi-a-GCST90016914	Gut microbiota abundance (class Coriobacteriia id.809)	Gut microbiota abundance (class Coriobacteriia id.809) || ||	TRUE	igd	26852053	1.47058e-09	7	65642	0.0106005	ieu-a-294	Inflammatory bowel disease || id:ieu-a-294	TRUE	reported	igd	3	TRUE
rs3853824	C	T	C	T	0.064031	-0.00218407	0.6385		FALSE	FALSE	FALSE	ebi-a-GCST90016914	17	54880993	0.0111477	14306	0.768654	Gut microbiota abundance (class Coriobacteriia id.809) || id:ebi-a-GCST90016914	Gut microbiota abundance (class Coriobacteriia id.809)	Gut microbiota abundance (class Coriobacteriia id.809) || ||	TRUE	igd	54880993	7.70123e-10	17	65642	0.0104099	ieu-a-294	Inflammatory bowel disease || id:ieu-a-294	TRUE	reported	igd	3	TRUE
rs4692386	C	T	C	T	0.0579752	0.00517996	0.593		FALSE	FALSE	FALSE	ebi-a-GCST90016914	4	26132361	0.0109218	14306	0.620962	Gut microbiota abundance (class Coriobacteriia id.809) || id:ebi-a-GCST90016914	Gut microbiota abundance (class Coriobacteriia id.809)	Gut microbiota abundance (class Coriobacteriia id.809) || ||	TRUE	igd	26132361	1.21194e-08	4	65642	0.0101746	ieu-a-294	Inflammatory bowel disease || id:ieu-a-294	TRUE	reported	igd	3	TRUE
rs4703855	T	C	T	C	-0.0710611	0.00823575	0.2998		FALSE	FALSE	FALSE	ebi-a-GCST90016914	5	71693899	0.0117194	14306	0.506657	Gut microbiota abundance (class Coriobacteriia id.809) || id:ebi-a-GCST90016914	Gut microbiota abundance (class Coriobacteriia id.809)	Gut microbiota abundance (class Coriobacteriia id.809) || ||	TRUE	igd	71693899	7.15649e-11	5	65642	0.0109034	ieu-a-294	Inflammatory bowel disease || id:ieu-a-294	TRUE	reported	igd	3	TRUE
rs4743820	T	C	T	C	0.0639523	-0.00921647	0.7019		FALSE	FALSE	FALSE	ebi-a-GCST90016914	9	93928416	0.0115465	14306	0.425335	Gut microbiota abundance (class Coriobacteriia id.809) || id:ebi-a-GCST90016914	Gut microbiota abundance (class Coriobacteriia id.809)	Gut microbiota abundance (class Coriobacteriia id.809) || ||	TRUE	igd	93928416	3.79656e-09	9	65642	0.0108526	ieu-a-294	Inflammatory bowel disease || id:ieu-a-294	TRUE	reported	igd	3	TRUE
rs4795397	G	A	G	A	0.138343	0.0114642	0.4713		FALSE	FALSE	FALSE	ebi-a-GCST90016914	17	38023745	0.0107509	14306	0.289964	Gut microbiota abundance (class Coriobacteriia id.809) || id:ebi-a-GCST90016914	Gut microbiota abundance (class Coriobacteriia id.809)	Gut microbiota abundance (class Coriobacteriia id.809) || ||	TRUE	igd	38023745	8.30233e-44	17	65642	0.00996661	ieu-a-294	Inflammatory bowel disease || id:ieu-a-294	TRUE	reported	igd	3	TRUE
rs4976646	C	T	C	T	0.0730113	0.00257268	0.3415		FALSE	FALSE	FALSE	ebi-a-GCST90016914	5	176788570	0.0112754	14306	0.818825	Gut microbiota abundance (class Coriobacteriia id.809) || id:ebi-a-GCST90016914	Gut microbiota abundance (class Coriobacteriia id.809)	Gut microbiota abundance (class Coriobacteriia id.809) || ||	TRUE	igd	176788570	3.23445e-12	5	65642	0.0104794	ieu-a-294	Inflammatory bowel disease || id:ieu-a-294	TRUE	reported	igd	3	TRUE
rs516246	T	C	T	C	0.0755599	-0.0328557	0.4652		FALSE	FALSE	FALSE	ebi-a-GCST90016914	19	49206172	0.0107375	14306	0.00242454	Gut microbiota abundance (class Coriobacteriia id.809) || id:ebi-a-GCST90016914	Gut microbiota abundance (class Coriobacteriia id.809)	Gut microbiota abundance (class Coriobacteriia id.809) || ||	TRUE	igd	49206172	1.14842e-13	19	65642	0.0101797	ieu-a-294	Inflammatory bowel disease || id:ieu-a-294	TRUE	reported	igd	3	TRUE
rs55808324	A	G	A	G	0.141213	0.000897679	0.09318		FALSE	FALSE	FALSE	ebi-a-GCST90016914	14	88444752	0.0174472	14306	0.919668	Gut microbiota abundance (class Coriobacteriia id.809) || id:ebi-a-GCST90016914	Gut microbiota abundance (class Coriobacteriia id.809)	Gut microbiota abundance (class Coriobacteriia id.809) || ||	TRUE	igd	88444752	5.13452e-17	14	65642	0.016844	ieu-a-294	Inflammatory bowel disease || id:ieu-a-294	TRUE	reported	igd	3	TRUE
rs559928	C	T	C	T	0.094388	-0.017596	0.8128		FALSE	FALSE	FALSE	ebi-a-GCST90016914	11	64150370	0.0137943	14306	0.206345	Gut microbiota abundance (class Coriobacteriia id.809) || id:ebi-a-GCST90016914	Gut microbiota abundance (class Coriobacteriia id.809)	Gut microbiota abundance (class Coriobacteriia id.809) || ||	TRUE	igd	64150370	3.32583e-13	11	65642	0.0129645	ieu-a-294	Inflammatory bowel disease || id:ieu-a-294	TRUE	reported	igd	3	TRUE
rs56167332	A	C	A	C	0.155855	0.00657581	0.3375		FALSE	FALSE	FALSE	ebi-a-GCST90016914	5	158827769	0.011367	14306	0.558914	Gut microbiota abundance (class Coriobacteriia id.809) || id:ebi-a-GCST90016914	Gut microbiota abundance (class Coriobacteriia id.809)	Gut microbiota abundance (class Coriobacteriia id.809) || ||	TRUE	igd	158827769	7.16638e-50	5	65642	0.0104967	ieu-a-294	Inflammatory bowel disease || id:ieu-a-294	TRUE	reported	igd	3	TRUE
rs6058869	T	C	T	C	0.0556615	-0.00408045	0.3991		FALSE	FALSE	FALSE	ebi-a-GCST90016914	20	31348750	0.0108484	14306	0.68989	Gut microbiota abundance (class Coriobacteriia id.809) || id:ebi-a-GCST90016914	Gut microbiota abundance (class Coriobacteriia id.809)	Gut microbiota abundance (class Coriobacteriia id.809) || ||	TRUE	igd	31348750	2.63494e-08	20	65642	0.0100037	ieu-a-294	Inflammatory bowel disease || id:ieu-a-294	TRUE	reported	igd	3	TRUE
rs6062496	A	G	A	G	0.123216	-0.00245972	0.5694		FALSE	FALSE	FALSE	ebi-a-GCST90016914	20	62329099	0.0108682	14306	0.825372	Gut microbiota abundance (class Coriobacteriia id.809) || id:ebi-a-GCST90016914	Gut microbiota abundance (class Coriobacteriia id.809)	Gut microbiota abundance (class Coriobacteriia id.809) || ||	TRUE	igd	62329099	2.10814e-33	20	65642	0.0102312	ieu-a-294	Inflammatory bowel disease || id:ieu-a-294	TRUE	reported	igd	3	TRUE
rs6074022	T	C	T	C	-0.0742587	0.000674617	0.7497		FALSE	FALSE	FALSE	ebi-a-GCST90016914	20	44740196	0.012345	14306	0.988787	Gut microbiota abundance (class Coriobacteriia id.809) || id:ebi-a-GCST90016914	Gut microbiota abundance (class Coriobacteriia id.809)	Gut microbiota abundance (class Coriobacteriia id.809) || ||	TRUE	igd	44740196	8.32339e-11	20	65642	0.0114338	ieu-a-294	Inflammatory bowel disease || id:ieu-a-294	TRUE	reported	igd	3	TRUE
rs6111031	T	C	T	C	-0.264091	0.00574362	0.1591		FALSE	FALSE	FALSE	ebi-a-GCST90016914	20	1682037	0.0161662	14306	0.709553	Gut microbiota abundance (class Coriobacteriia id.809) || id:ebi-a-GCST90016914	Gut microbiota abundance (class Coriobacteriia id.809)	Gut microbiota abundance (class Coriobacteriia id.809) || ||	TRUE	igd	1682037	1.23225e-71	20	65642	0.0147557	ieu-a-294	Inflammatory bowel disease || id:ieu-a-294	TRUE	reported	igd	3	TRUE
rs62037363	C	T	C	T	0.0987549	-0.00764657	0.3911		FALSE	FALSE	FALSE	ebi-a-GCST90016914	16	28865042	0.0109697	14306	0.520975	Gut microbiota abundance (class Coriobacteriia id.809) || id:ebi-a-GCST90016914	Gut microbiota abundance (class Coriobacteriia id.809)	Gut microbiota abundance (class Coriobacteriia id.809) || ||	TRUE	igd	28865042	6.36209e-22	16	65642	0.0102618	ieu-a-294	Inflammatory bowel disease || id:ieu-a-294	TRUE	reported	igd	3	TRUE
rs6456426	A	C	A	C	-0.0643405	-0.00374852	0.4984		FALSE	FALSE	FALSE	ebi-a-GCST90016914	6	21438889	0.0106626	14306	0.727086	Gut microbiota abundance (class Coriobacteriia id.809) || id:ebi-a-GCST90016914	Gut microbiota abundance (class Coriobacteriia id.809)	Gut microbiota abundance (class Coriobacteriia id.809) || ||	TRUE	igd	21438889	8.18276e-11	6	65642	0.0099028	ieu-a-294	Inflammatory bowel disease || id:ieu-a-294	TRUE	reported	igd	3	TRUE
rs6466198	T	A	T	A	0.0841312	0.00356111	0.386		FALSE	TRUE	TRUE	ebi-a-GCST90016914	7	107480126	0.01103	14306	0.769713	Gut microbiota abundance (class Coriobacteriia id.809) || id:ebi-a-GCST90016914	Gut microbiota abundance (class Coriobacteriia id.809)	Gut microbiota abundance (class Coriobacteriia id.809) || ||	TRUE	igd	107480126	2.17771e-16	7	65642	0.0102451	ieu-a-294	Inflammatory bowel disease || id:ieu-a-294	TRUE	reported	igd	3	FALSE
rs648541	G	A	G	A	-0.0648616	0.00677028	0.3409		FALSE	FALSE	FALSE	ebi-a-GCST90016914	11	114429934	0.0111835	14306	0.550751	Gut microbiota abundance (class Coriobacteriia id.809) || id:ebi-a-GCST90016914	Gut microbiota abundance (class Coriobacteriia id.809)	Gut microbiota abundance (class Coriobacteriia id.809) || ||	TRUE	igd	114429934	1.21728e-09	11	65642	0.0106716	ieu-a-294	Inflammatory bowel disease || id:ieu-a-294	TRUE	reported	igd	3	TRUE
rs6500315	G	A	G	A	0.0766082	0.0053193	0.7753		FALSE	FALSE	FALSE	ebi-a-GCST90016914	16	50508101	0.013295	14306	0.620205	Gut microbiota abundance (class Coriobacteriia id.809) || id:ebi-a-GCST90016914	Gut microbiota abundance (class Coriobacteriia id.809)	Gut microbiota abundance (class Coriobacteriia id.809) || ||	TRUE	igd	50508101	1.12065e-10	16	65642	0.0118778	ieu-a-294	Inflammatory bowel disease || id:ieu-a-294	TRUE	reported	igd	3	TRUE
rs6561151	A	G	A	G	0.1	0.0100288	0.2235		FALSE	FALSE	FALSE	ebi-a-GCST90016914	13	44484706	0.0123536	14306	0.415587	Gut microbiota abundance (class Coriobacteriia id.809) || id:ebi-a-GCST90016914	Gut microbiota abundance (class Coriobacteriia id.809)	Gut microbiota abundance (class Coriobacteriia id.809) || ||	TRUE	igd	44484706	3.53346e-17	13	65642	0.0118661	ieu-a-294	Inflammatory bowel disease || id:ieu-a-294	TRUE	reported	igd	3	TRUE
rs6584281	G	A	G	A	-0.164639	-0.00602684	0.5188		FALSE	FALSE	FALSE	ebi-a-GCST90016914	10	101286480	0.0106492	14306	0.56907	Gut microbiota abundance (class Coriobacteriia id.809) || id:ebi-a-GCST90016914	Gut microbiota abundance (class Coriobacteriia id.809)	Gut microbiota abundance (class Coriobacteriia id.809) || ||	TRUE	igd	101286480	9.36268e-62	10	65642	0.00992861	ieu-a-294	Inflammatory bowel disease || id:ieu-a-294	TRUE	reported	igd	3	TRUE
rs6588248	G	T	G	T	0.0819867	-0.011865	0.5297		FALSE	FALSE	FALSE	ebi-a-GCST90016914	1	67652984	0.0106864	14306	0.263111	Gut microbiota abundance (class Coriobacteriia id.809) || id:ebi-a-GCST90016914	Gut microbiota abundance (class Coriobacteriia id.809)	Gut microbiota abundance (class Coriobacteriia id.809) || ||	TRUE	igd	67652984	1.38484e-16	1	65642	0.0099185	ieu-a-294	Inflammatory bowel disease || id:ieu-a-294	TRUE	reported	igd	3	TRUE
rs6651252	C	T	C	T	-0.0908484	0.034531	0.13		FALSE	FALSE	FALSE	ebi-a-GCST90016914	8	129567181	0.0161287	14306	0.0291011	Gut microbiota abundance (class Coriobacteriia id.809) || id:ebi-a-GCST90016914	Gut microbiota abundance (class Coriobacteriia id.809)	Gut microbiota abundance (class Coriobacteriia id.809) || ||	TRUE	igd	129567181	9.08239e-10	8	65642	0.014833	ieu-a-294	Inflammatory bowel disease || id:ieu-a-294	TRUE	reported	igd	3	TRUE
rs6708373	G	A	G	A	0.134178	-0.00407622	0.5277		FALSE	FALSE	FALSE	ebi-a-GCST90016914	2	234172846	0.0107468	14306	0.714268	Gut microbiota abundance (class Coriobacteriia id.809) || id:ebi-a-GCST90016914	Gut microbiota abundance (class Coriobacteriia id.809)	Gut microbiota abundance (class Coriobacteriia id.809) || ||	TRUE	igd	234172846	1.42561e-41	2	65642	0.0099341	ieu-a-294	Inflammatory bowel disease || id:ieu-a-294	TRUE	reported	igd	3	TRUE
rs6740462	A	C	A	C	0.0799597	0.00251617	0.7378		FALSE	FALSE	FALSE	ebi-a-GCST90016914	2	65667272	0.0123337	14306	0.846179	Gut microbiota abundance (class Coriobacteriia id.809) || id:ebi-a-GCST90016914	Gut microbiota abundance (class Coriobacteriia id.809)	Gut microbiota abundance (class Coriobacteriia id.809) || ||	TRUE	igd	65667272	5.59114e-12	2	65642	0.0116057	ieu-a-294	Inflammatory bowel disease || id:ieu-a-294	TRUE	reported	igd	3	TRUE
rs6745185	G	T	G	T	0.0698267	0.0254345	0.7389		FALSE	FALSE	FALSE	ebi-a-GCST90016914	2	241586960	0.0123895	14306	0.032224	Gut microbiota abundance (class Coriobacteriia id.809) || id:ebi-a-GCST90016914	Gut microbiota abundance (class Coriobacteriia id.809)	Gut microbiota abundance (class Coriobacteriia id.809) || ||	TRUE	igd	241586960	1.37322e-09	2	65642	0.0115253	ieu-a-294	Inflammatory bowel disease || id:ieu-a-294	TRUE	reported	igd	3	TRUE
rs67643815	T	G	T	G	-0.0629092	0.00229776	0.5342		FALSE	FALSE	FALSE	ebi-a-GCST90016914	18	67561508	0.010677	14306	0.821214	Gut microbiota abundance (class Coriobacteriia id.809) || id:ebi-a-GCST90016914	Gut microbiota abundance (class Coriobacteriia id.809)	Gut microbiota abundance (class Coriobacteriia id.809) || ||	TRUE	igd	67561508	6.41889e-10	18	65642	0.0101798	ieu-a-294	Inflammatory bowel disease || id:ieu-a-294	TRUE	reported	igd	3	TRUE
rs6933404	C	T	C	T	0.0957518	0.0013066	0.2108		FALSE	FALSE	FALSE	ebi-a-GCST90016914	6	137959235	0.0137154	14306	0.807024	Gut microbiota abundance (class Coriobacteriia id.809) || id:ebi-a-GCST90016914	Gut microbiota abundance (class Coriobacteriia id.809)	Gut microbiota abundance (class Coriobacteriia id.809) || ||	TRUE	igd	137959235	5.83848e-15	6	65642	0.0122643	ieu-a-294	Inflammatory bowel disease || id:ieu-a-294	TRUE	reported	igd	3	TRUE
rs7011507	A	G	A	G	-0.0846011	-0.00075489	0.1233		FALSE	FALSE	FALSE	ebi-a-GCST90016914	8	49129242	0.0163211	14306	0.975399	Gut microbiota abundance (class Coriobacteriia id.809) || id:ebi-a-GCST90016914	Gut microbiota abundance (class Coriobacteriia id.809)	Gut microbiota abundance (class Coriobacteriia id.809) || ||	TRUE	igd	49129242	2.03222e-08	8	65642	0.0150825	ieu-a-294	Inflammatory bowel disease || id:ieu-a-294	TRUE	reported	igd	3	TRUE
rs7015630	C	T	C	T	-0.0627799	0.00672442	0.2657		FALSE	FALSE	FALSE	ebi-a-GCST90016914	8	90875918	0.0122442	14306	0.623794	Gut microbiota abundance (class Coriobacteriia id.809) || id:ebi-a-GCST90016914	Gut microbiota abundance (class Coriobacteriia id.809)	Gut microbiota abundance (class Coriobacteriia id.809) || ||	TRUE	igd	90875918	2.89694e-08	8	65642	0.0113167	ieu-a-294	Inflammatory bowel disease || id:ieu-a-294	TRUE	reported	igd	3	TRUE
rs71593329	G	T	G	T	-0.0978042	0.00439481	0.1998		FALSE	FALSE	FALSE	ebi-a-GCST90016914	5	158620079	0.0136435	14306	0.61858	Gut microbiota abundance (class Coriobacteriia id.809) || id:ebi-a-GCST90016914	Gut microbiota abundance (class Coriobacteriia id.809)	Gut microbiota abundance (class Coriobacteriia id.809) || ||	TRUE	igd	158620079	1.18659e-14	5	65642	0.0126731	ieu-a-294	Inflammatory bowel disease || id:ieu-a-294	TRUE	reported	igd	3	TRUE
rs7194886	T	C	T	C	-0.126026	0.00666569	0.4357		FALSE	FALSE	FALSE	ebi-a-GCST90016914	16	50725193	0.0108427	14306	0.532797	Gut microbiota abundance (class Coriobacteriia id.809) || id:ebi-a-GCST90016914	Gut microbiota abundance (class Coriobacteriia id.809)	Gut microbiota abundance (class Coriobacteriia id.809) || ||	TRUE	igd	50725193	2.53338e-36	16	65642	0.0100135	ieu-a-294	Inflammatory bowel disease || id:ieu-a-294	TRUE	reported	igd	3	TRUE
rs7240004	G	A	G	A	-0.0665215	-0.0172927	0.3795		FALSE	FALSE	FALSE	ebi-a-GCST90016914	18	46395022	0.0109652	14306	0.112695	Gut microbiota abundance (class Coriobacteriia id.809) || id:ebi-a-GCST90016914	Gut microbiota abundance (class Coriobacteriia id.809)	Gut microbiota abundance (class Coriobacteriia id.809) || ||	TRUE	igd	46395022	1.01436e-10	18	65642	0.0102898	ieu-a-294	Inflammatory bowel disease || id:ieu-a-294	TRUE	reported	igd	3	TRUE
rs7253253	T	G	T	G	-0.134424	0.0438905	0.95432		FALSE	FALSE	FALSE	ebi-a-GCST90016914	19	10714058	0.0486532	14306	0.333457	Gut microbiota abundance (class Coriobacteriia id.809) || id:ebi-a-GCST90016914	Gut microbiota abundance (class Coriobacteriia id.809)	Gut microbiota abundance (class Coriobacteriia id.809) || ||	TRUE	igd	10714058	6.18586e-09	19	65642	0.02313	ieu-a-294	Inflammatory bowel disease || id:ieu-a-294	TRUE	reported	igd	3	TRUE
rs72634258	C	T	C	T	-0.126877	-3.42601e-05	0.1757		FALSE	FALSE	FALSE	ebi-a-GCST90016914	1	8150638	0.0141751	14306	0.900917	Gut microbiota abundance (class Coriobacteriia id.809) || id:ebi-a-GCST90016914	Gut microbiota abundance (class Coriobacteriia id.809)	Gut microbiota abundance (class Coriobacteriia id.809) || ||	TRUE	igd	8150638	1.24652e-19	1	65642	0.0139965	ieu-a-294	Inflammatory bowel disease || id:ieu-a-294	TRUE	reported	igd	3	TRUE
rs72924296	G	A	G	A	-0.0638392	0.000684489	0.2696		FALSE	FALSE	FALSE	ebi-a-GCST90016914	2	199543967	0.012164	14306	0.90185	Gut microbiota abundance (class Coriobacteriia id.809) || id:ebi-a-GCST90016914	Gut microbiota abundance (class Coriobacteriia id.809)	Gut microbiota abundance (class Coriobacteriia id.809) || ||	TRUE	igd	199543967	1.44391e-08	2	65642	0.0112629	ieu-a-294	Inflammatory bowel disease || id:ieu-a-294	TRUE	reported	igd	3	TRUE
rs744166	G	A	G	A	-0.100017	-0.00276906	0.4204		FALSE	FALSE	FALSE	ebi-a-GCST90016914	17	40514201	0.0108094	14306	0.796093	Gut microbiota abundance (class Coriobacteriia id.809) || id:ebi-a-GCST90016914	Gut microbiota abundance (class Coriobacteriia id.809)	Gut microbiota abundance (class Coriobacteriia id.809) || ||	TRUE	igd	40514201	1.14446e-22	17	65642	0.0102076	ieu-a-294	Inflammatory bowel disease || id:ieu-a-294	TRUE	reported	igd	3	TRUE
rs7523442	T	C	T	C	0.124537	0.00749795	0.5356		FALSE	FALSE	FALSE	ebi-a-GCST90016914	1	20165971	0.0107254	14306	0.487835	Gut microbiota abundance (class Coriobacteriia id.809) || id:ebi-a-GCST90016914	Gut microbiota abundance (class Coriobacteriia id.809)	Gut microbiota abundance (class Coriobacteriia id.809) || ||	TRUE	igd	20165971	2.76439e-36	1	65642	0.00990061	ieu-a-294	Inflammatory bowel disease || id:ieu-a-294	TRUE	reported	igd	3	TRUE
rs7547569	C	T	C	T	-0.6472	-0.00234303	0.06675		FALSE	FALSE	FALSE	ebi-a-GCST90016914	1	67731368	0.0237994	14306	0.986925	Gut microbiota abundance (class Coriobacteriia id.809) || id:ebi-a-GCST90016914	Gut microbiota abundance (class Coriobacteriia id.809)	Gut microbiota abundance (class Coriobacteriia id.809) || ||	TRUE	igd	67731368	1.65196e-170	1	65642	0.0232516	ieu-a-294	Inflammatory bowel disease || id:ieu-a-294	TRUE	reported	igd	3	TRUE
rs7608910	G	A	G	A	0.126444	-0.000656388	0.3909		FALSE	FALSE	FALSE	ebi-a-GCST90016914	2	61204856	0.0111546	14306	0.969246	Gut microbiota abundance (class Coriobacteriia id.809) || id:ebi-a-GCST90016914	Gut microbiota abundance (class Coriobacteriia id.809)	Gut microbiota abundance (class Coriobacteriia id.809) || ||	TRUE	igd	61204856	2.59956e-36	2	65642	0.0100484	ieu-a-294	Inflammatory bowel disease || id:ieu-a-294	TRUE	reported	igd	3	TRUE
rs7657746	G	A	G	A	-0.0868542	0.00383984	0.244		FALSE	FALSE	FALSE	ebi-a-GCST90016914	4	123161619	0.012753	14306	0.804876	Gut microbiota abundance (class Coriobacteriia id.809) || id:ebi-a-GCST90016914	Gut microbiota abundance (class Coriobacteriia id.809)	Gut microbiota abundance (class Coriobacteriia id.809) || ||	TRUE	igd	123161619	1.83485e-13	4	65642	0.0118004	ieu-a-294	Inflammatory bowel disease || id:ieu-a-294	TRUE	reported	igd	3	TRUE
rs7773324	A	G	A	G	0.061818	0.00123224	0.6002		FALSE	FALSE	FALSE	ebi-a-GCST90016914	6	382559	0.0108551	14306	0.914264	Gut microbiota abundance (class Coriobacteriia id.809) || id:ebi-a-GCST90016914	Gut microbiota abundance (class Coriobacteriia id.809)	Gut microbiota abundance (class Coriobacteriia id.809) || ||	TRUE	igd	382559	5.83687e-09	6	65642	0.0106192	ieu-a-294	Inflammatory bowel disease || id:ieu-a-294	TRUE	reported	igd	3	TRUE
rs780094	C	T	C	T	-0.0783055	0.00207935	0.6051		FALSE	FALSE	FALSE	ebi-a-GCST90016914	2	27741237	0.0109685	14306	0.867636	Gut microbiota abundance (class Coriobacteriia id.809) || id:ebi-a-GCST90016914	Gut microbiota abundance (class Coriobacteriia id.809)	Gut microbiota abundance (class Coriobacteriia id.809) || ||	TRUE	igd	27741237	3.88329e-15	2	65642	0.00996426	ieu-a-294	Inflammatory bowel disease || id:ieu-a-294	TRUE	reported	igd	3	TRUE
rs7848647	C	T	C	T	0.13239	0.0138735	0.6746		FALSE	FALSE	FALSE	ebi-a-GCST90016914	9	117569046	0.0115326	14306	0.221408	Gut microbiota abundance (class Coriobacteriia id.809) || id:ebi-a-GCST90016914	Gut microbiota abundance (class Coriobacteriia id.809)	Gut microbiota abundance (class Coriobacteriia id.809) || ||	TRUE	igd	117569046	3.15791e-35	9	65642	0.0106897	ieu-a-294	Inflammatory bowel disease || id:ieu-a-294	TRUE	reported	igd	3	TRUE
rs78487399	C	G	C	G	-0.132093	-0.0116454	0.90326		FALSE	TRUE	TRUE	ebi-a-GCST90016914	2	43809347	0.0183424	14306	0.499275	Gut microbiota abundance (class Coriobacteriia id.809) || id:ebi-a-GCST90016914	Gut microbiota abundance (class Coriobacteriia id.809)	Gut microbiota abundance (class Coriobacteriia id.809) || ||	TRUE	igd	43809347	7.71081e-16	2	65642	0.0163913	ieu-a-294	Inflammatory bowel disease || id:ieu-a-294	TRUE	reported	igd	3	FALSE
rs79980175	C	A	C	A	-0.0953162	0.00558417	0.136		FALSE	FALSE	FALSE	ebi-a-GCST90016914	5	40521892	0.0157462	14306	0.694431	Gut microbiota abundance (class Coriobacteriia id.809) || id:ebi-a-GCST90016914	Gut microbiota abundance (class Coriobacteriia id.809)	Gut microbiota abundance (class Coriobacteriia id.809) || ||	TRUE	igd	40521892	1.30404e-10	5	65642	0.0148313	ieu-a-294	Inflammatory bowel disease || id:ieu-a-294	TRUE	reported	igd	3	TRUE
rs8127691	C	T	C	T	-0.114259	0.00988851	0.6132		FALSE	FALSE	FALSE	ebi-a-GCST90016914	21	45614860	0.0108627	14306	0.382918	Gut microbiota abundance (class Coriobacteriia id.809) || id:ebi-a-GCST90016914	Gut microbiota abundance (class Coriobacteriia id.809)	Gut microbiota abundance (class Coriobacteriia id.809) || ||	TRUE	igd	45614860	8.97842e-30	21	65642	0.0100818	ieu-a-294	Inflammatory bowel disease || id:ieu-a-294	TRUE	reported	igd	3	TRUE
rs913678	C	T	C	T	-0.0691643	-0.0117182	0.3293		FALSE	FALSE	FALSE	ebi-a-GCST90016914	20	48955424	0.0114088	14306	0.303389	Gut microbiota abundance (class Coriobacteriia id.809) || id:ebi-a-GCST90016914	Gut microbiota abundance (class Coriobacteriia id.809)	Gut microbiota abundance (class Coriobacteriia id.809) || ||	TRUE	igd	48955424	5.34687e-11	20	65642	0.0105418	ieu-a-294	Inflammatory bowel disease || id:ieu-a-294	TRUE	reported	igd	3	TRUE
rs9264942	C	T	C	T	0.094692	-0.00100089	0.3529		FALSE	FALSE	FALSE	ebi-a-GCST90016914	6	31274380	0.0112386	14306	0.897855	Gut microbiota abundance (class Coriobacteriia id.809) || id:ebi-a-GCST90016914	Gut microbiota abundance (class Coriobacteriia id.809)	Gut microbiota abundance (class Coriobacteriia id.809) || ||	TRUE	igd	31274380	1.54703e-18	6	65642	0.0107773	ieu-a-294	Inflammatory bowel disease || id:ieu-a-294	TRUE	reported	igd	3	TRUE
rs9273363	A	C	A	C	-0.193129	-0.00680786	0.2748		FALSE	FALSE	FALSE	ebi-a-GCST90016914	6	32626272	0.0120808	14306	0.582406	Gut microbiota abundance (class Coriobacteriia id.809) || id:ebi-a-GCST90016914	Gut microbiota abundance (class Coriobacteriia id.809)	Gut microbiota abundance (class Coriobacteriia id.809) || ||	TRUE	igd	32626272	3.30217e-58	6	65642	0.0120075	ieu-a-294	Inflammatory bowel disease || id:ieu-a-294	TRUE	reported	igd	3	TRUE
rs941823	C	T	C	T	0.0830172	0.0053355	0.7509		FALSE	FALSE	FALSE	ebi-a-GCST90016914	13	41013977	0.0124035	14306	0.696596	Gut microbiota abundance (class Coriobacteriia id.809) || id:ebi-a-GCST90016914	Gut microbiota abundance (class Coriobacteriia id.809)	Gut microbiota abundance (class Coriobacteriia id.809) || ||	TRUE	igd	41013977	6.18728e-13	13	65642	0.0115361	ieu-a-294	Inflammatory bowel disease || id:ieu-a-294	TRUE	reported	igd	3	TRUE
rs9457247	T	C	T	C	0.089151	-0.0109364	0.5398		FALSE	FALSE	FALSE	ebi-a-GCST90016914	6	167392174	0.0107022	14306	0.304791	Gut microbiota abundance (class Coriobacteriia id.809) || id:ebi-a-GCST90016914	Gut microbiota abundance (class Coriobacteriia id.809)	Gut microbiota abundance (class Coriobacteriia id.809) || ||	TRUE	igd	167392174	2.48085e-18	6	65642	0.0102086	ieu-a-294	Inflammatory bowel disease || id:ieu-a-294	TRUE	reported	igd	3	TRUE
rs9557207	G	A	G	A	-0.0878448	-0.0229122	0.2231		FALSE	FALSE	FALSE	ebi-a-GCST90016914	13	100036418	0.013183	14306	0.0745676	Gut microbiota abundance (class Coriobacteriia id.809) || id:ebi-a-GCST90016914	Gut microbiota abundance (class Coriobacteriia id.809)	Gut microbiota abundance (class Coriobacteriia id.809) || ||	TRUE	igd	100036418	3.5156e-13	13	65642	0.0120782	ieu-a-294	Inflammatory bowel disease || id:ieu-a-294	TRUE	reported	igd	3	TRUE
rs974801	G	A	G	A	-0.0727718	-0.0180738	0.3799		FALSE	FALSE	FALSE	ebi-a-GCST90016914	4	106071064	0.0109307	14306	0.100285	Gut microbiota abundance (class Coriobacteriia id.809) || id:ebi-a-GCST90016914	Gut microbiota abundance (class Coriobacteriia id.809)	Gut microbiota abundance (class Coriobacteriia id.809) || ||	TRUE	igd	106071064	7.07457e-13	4	65642	0.0101382	ieu-a-294	Inflammatory bowel disease || id:ieu-a-294	TRUE	reported	igd	3	TRUE
rs9836291	A	G	A	G	0.160867	-0.00390929	0.2878		FALSE	FALSE	FALSE	ebi-a-GCST90016914	3	49697459	0.0118863	14306	0.807349	Gut microbiota abundance (class Coriobacteriia id.809) || id:ebi-a-GCST90016914	Gut microbiota abundance (class Coriobacteriia id.809)	Gut microbiota abundance (class Coriobacteriia id.809) || ||	TRUE	igd	49697459	9.61391e-53	3	65642	0.0105244	ieu-a-294	Inflammatory bowel disease || id:ieu-a-294	TRUE	reported	igd	3	TRUE
rs9889296	A	G	A	G	-0.104999	-0.0140301	0.2723		FALSE	FALSE	FALSE	ebi-a-GCST90016914	17	32570547	0.011755	14306	0.208758	Gut microbiota abundance (class Coriobacteriia id.809) || id:ebi-a-GCST90016914	Gut microbiota abundance (class Coriobacteriia id.809)	Gut microbiota abundance (class Coriobacteriia id.809) || ||	TRUE	igd	32570547	1.35301e-20	17	65642	0.0112854	ieu-a-294	Inflammatory bowel disease || id:ieu-a-294	TRUE	reported	igd	3	TRUE

## Sheet: ebi-a-GCST90016930-dat_Sheet 1
SNP	effect_allele.exposure	other_allele.exposure	effect_allele.outcome	other_allele.outcome	beta.exposure	beta.outcome	eaf.exposure	eaf.outcome	remove	palindromic	ambiguous	id.outcome	chr	pos	se.outcome	samplesize.outcome	pval.outcome	outcome	originalname.outcome	outcome.deprecated	mr_keep.outcome	data_source.outcome	pos.exposure	pval.exposure	chr.exposure	samplesize.exposure	se.exposure	id.exposure	exposure	mr_keep.exposure	pval_origin.exposure	data_source.exposure	action	mr_keep
rs10800309	G	A	G	A	-0.132111	0.00496818	0.6578		FALSE	FALSE	FALSE	ebi-a-GCST90016930	1	161472158	0.0113137	14306	0.651222	Gut microbiota abundance (family Christensenellaceae id.1866) || id:ebi-a-GCST90016930	Gut microbiota abundance (family Christensenellaceae id.1866)	Gut microbiota abundance (family Christensenellaceae id.1866) || ||	TRUE	igd	161472158	6.1546e-37	1	65642	0.010405	ieu-a-294	Inflammatory bowel disease || id:ieu-a-294	TRUE	reported	igd	3	TRUE
rs11677953	A	G	A	G	0.0790564	-0.0111914	0.3969		FALSE	FALSE	FALSE	ebi-a-GCST90016930	2	219121663	0.0111905	14306	0.31975	Gut microbiota abundance (family Christensenellaceae id.1866) || id:ebi-a-GCST90016930	Gut microbiota abundance (family Christensenellaceae id.1866)	Gut microbiota abundance (family Christensenellaceae id.1866) || ||	TRUE	igd	219121663	2.92213e-15	2	65642	0.0100145	ieu-a-294	Inflammatory bowel disease || id:ieu-a-294	TRUE	reported	igd	3	TRUE
rs11691685	G	A	G	A	-0.122467	-0.0415726	0.08024		FALSE	FALSE	FALSE	ebi-a-GCST90016930	2	145481827	0.0213949	14306	0.0577564	Gut microbiota abundance (family Christensenellaceae id.1866) || id:ebi-a-GCST90016930	Gut microbiota abundance (family Christensenellaceae id.1866)	Gut microbiota abundance (family Christensenellaceae id.1866) || ||	TRUE	igd	145481827	7.26942e-11	2	65642	0.0187977	ieu-a-294	Inflammatory bowel disease || id:ieu-a-294	TRUE	reported	igd	3	TRUE
rs11713774	C	T	C	T	0.0942858	-0.00386273	0.1427		FALSE	FALSE	FALSE	ebi-a-GCST90016930	3	18765978	0.0157279	14306	0.793791	Gut microbiota abundance (family Christensenellaceae id.1866) || id:ebi-a-GCST90016930	Gut microbiota abundance (family Christensenellaceae id.1866)	Gut microbiota abundance (family Christensenellaceae id.1866) || ||	TRUE	igd	18765978	3.91922e-11	3	65642	0.0142704	ieu-a-294	Inflammatory bowel disease || id:ieu-a-294	TRUE	reported	igd	3	TRUE
rs12103	C	T	C	T	-0.0867354	-0.0150058	0.8166		FALSE	FALSE	FALSE	ebi-a-GCST90016930	1	1247494	0.0139083	14306	0.26054	Gut microbiota abundance (family Christensenellaceae id.1866) || id:ebi-a-GCST90016930	Gut microbiota abundance (family Christensenellaceae id.1866)	Gut microbiota abundance (family Christensenellaceae id.1866) || ||	TRUE	igd	1247494	3.2802e-11	1	65642	0.0130755	ieu-a-294	Inflammatory bowel disease || id:ieu-a-294	TRUE	reported	igd	3	TRUE
rs12411259	A	G	A	G	0.0669054	-0.0049909	0.2401		FALSE	FALSE	FALSE	ebi-a-GCST90016930	1	172866210	0.0126819	14306	0.709367	Gut microbiota abundance (family Christensenellaceae id.1866) || id:ebi-a-GCST90016930	Gut microbiota abundance (family Christensenellaceae id.1866)	Gut microbiota abundance (family Christensenellaceae id.1866) || ||	TRUE	igd	172866210	6.17504e-09	1	65642	0.0115117	ieu-a-294	Inflammatory bowel disease || id:ieu-a-294	TRUE	reported	igd	3	TRUE
rs13107612	T	C	T	C	0.0732561	0.0127292	0.2969		FALSE	FALSE	FALSE	ebi-a-GCST90016930	4	102739980	0.0120278	14306	0.284577	Gut microbiota abundance (family Christensenellaceae id.1866) || id:ebi-a-GCST90016930	Gut microbiota abundance (family Christensenellaceae id.1866)	Gut microbiota abundance (family Christensenellaceae id.1866) || ||	TRUE	igd	102739980	1.61994e-11	4	65642	0.0108741	ieu-a-294	Inflammatory bowel disease || id:ieu-a-294	TRUE	reported	igd	3	TRUE
rs13407913	G	A	G	A	0.0917072	0.00067488	0.4306		FALSE	FALSE	FALSE	ebi-a-GCST90016930	2	25097644	0.0111602	14306	0.92834	Gut microbiota abundance (family Christensenellaceae id.1866) || id:ebi-a-GCST90016930	Gut microbiota abundance (family Christensenellaceae id.1866)	Gut microbiota abundance (family Christensenellaceae id.1866) || ||	TRUE	igd	25097644	1.6885e-20	2	65642	0.00988181	ieu-a-294	Inflammatory bowel disease || id:ieu-a-294	TRUE	reported	igd	3	TRUE
rs1420098	C	T	C	T	-0.0952951	0.007185	0.3877		FALSE	FALSE	FALSE	ebi-a-GCST90016930	2	102984279	0.011235	14306	0.522863	Gut microbiota abundance (family Christensenellaceae id.1866) || id:ebi-a-GCST90016930	Gut microbiota abundance (family Christensenellaceae id.1866)	Gut microbiota abundance (family Christensenellaceae id.1866) || ||	TRUE	igd	102984279	1.82516e-20	2	65642	0.0102776	ieu-a-294	Inflammatory bowel disease || id:ieu-a-294	TRUE	reported	igd	3	TRUE
rs1517352	C	A	C	A	0.0778816	0.0112301	0.6048		FALSE	FALSE	FALSE	ebi-a-GCST90016930	2	191931464	0.011141	14306	0.300429	Gut microbiota abundance (family Christensenellaceae id.1866) || id:ebi-a-GCST90016930	Gut microbiota abundance (family Christensenellaceae id.1866)	Gut microbiota abundance (family Christensenellaceae id.1866) || ||	TRUE	igd	191931464	3.86545e-14	2	65642	0.0102944	ieu-a-294	Inflammatory bowel disease || id:ieu-a-294	TRUE	reported	igd	3	TRUE
rs1990760	T	C	T	C	-0.0671151	0.0132181	0.6085		FALSE	FALSE	FALSE	ebi-a-GCST90016930	2	163124051	0.0111756	14306	0.225432	Gut microbiota abundance (family Christensenellaceae id.1866) || id:ebi-a-GCST90016930	Gut microbiota abundance (family Christensenellaceae id.1866)	Gut microbiota abundance (family Christensenellaceae id.1866) || ||	TRUE	igd	163124051	3.56246e-10	2	65642	0.0107006	ieu-a-294	Inflammatory bowel disease || id:ieu-a-294	TRUE	reported	igd	3	TRUE
rs2297559	A	G	A	G	0.0741659	-0.012965	0.6822		FALSE	FALSE	FALSE	ebi-a-GCST90016930	1	160854526	0.0117218	14306	0.283898	Gut microbiota abundance (family Christensenellaceae id.1866) || id:ebi-a-GCST90016930	Gut microbiota abundance (family Christensenellaceae id.1866)	Gut microbiota abundance (family Christensenellaceae id.1866) || ||	TRUE	igd	160854526	1.88495e-11	1	65642	0.0110454	ieu-a-294	Inflammatory bowel disease || id:ieu-a-294	TRUE	reported	igd	3	TRUE
rs2488397	C	G	C	G	0.09881	0.023031	0.2037		FALSE	TRUE	TRUE	ebi-a-GCST90016930	1	197701279	0.0137519	14306	0.0838436	Gut microbiota abundance (family Christensenellaceae id.1866) || id:ebi-a-GCST90016930	Gut microbiota abundance (family Christensenellaceae id.1866)	Gut microbiota abundance (family Christensenellaceae id.1866) || ||	TRUE	igd	197701279	4.55302e-16	1	65642	0.0121644	ieu-a-294	Inflammatory bowel disease || id:ieu-a-294	TRUE	reported	igd	3	FALSE
rs2974935	T	G	T	G	0.0687256	-0.00121333	0.4948		FALSE	FALSE	FALSE	ebi-a-GCST90016930	1	155181843	0.0109675	14306	0.936012	Gut microbiota abundance (family Christensenellaceae id.1866) || id:ebi-a-GCST90016930	Gut microbiota abundance (family Christensenellaceae id.1866)	Gut microbiota abundance (family Christensenellaceae id.1866) || ||	TRUE	igd	155181843	8.86748e-12	1	65642	0.0100715	ieu-a-294	Inflammatory bowel disease || id:ieu-a-294	TRUE	reported	igd	3	TRUE
rs3024493	A	C	A	C	0.196922	-0.0231883	0.1572		FALSE	FALSE	FALSE	ebi-a-GCST90016930	1	206943968	0.015171	14306	0.135641	Gut microbiota abundance (family Christensenellaceae id.1866) || id:ebi-a-GCST90016930	Gut microbiota abundance (family Christensenellaceae id.1866)	Gut microbiota abundance (family Christensenellaceae id.1866) || ||	TRUE	igd	206943968	1.64778e-50	1	65642	0.0131753	ieu-a-294	Inflammatory bowel disease || id:ieu-a-294	TRUE	reported	igd	3	TRUE
rs35256947	C	T	C	T	0.0821647	-0.0128479	0.2594		FALSE	FALSE	FALSE	ebi-a-GCST90016930	2	231161026	0.0130113	14306	0.318441	Gut microbiota abundance (family Christensenellaceae id.1866) || id:ebi-a-GCST90016930	Gut microbiota abundance (family Christensenellaceae id.1866)	Gut microbiota abundance (family Christensenellaceae id.1866) || ||	TRUE	igd	231161026	3.87347e-13	2	65642	0.0113176	ieu-a-294	Inflammatory bowel disease || id:ieu-a-294	TRUE	reported	igd	3	TRUE
rs35730213	C	G	C	G	-0.159624	-0.00647305	0.2807		FALSE	TRUE	TRUE	ebi-a-GCST90016930	1	200874229	0.0124943	14306	0.537079	Gut microbiota abundance (family Christensenellaceae id.1866) || id:ebi-a-GCST90016930	Gut microbiota abundance (family Christensenellaceae id.1866)	Gut microbiota abundance (family Christensenellaceae id.1866) || ||	TRUE	igd	200874229	8.33489e-45	1	65642	0.0113656	ieu-a-294	Inflammatory bowel disease || id:ieu-a-294	TRUE	reported	igd	3	FALSE
rs6588248	G	T	G	T	0.0819867	0.0102235	0.5297		FALSE	FALSE	FALSE	ebi-a-GCST90016930	1	67652984	0.0109501	14306	0.352148	Gut microbiota abundance (family Christensenellaceae id.1866) || id:ebi-a-GCST90016930	Gut microbiota abundance (family Christensenellaceae id.1866)	Gut microbiota abundance (family Christensenellaceae id.1866) || ||	TRUE	igd	67652984	1.38484e-16	1	65642	0.0099185	ieu-a-294	Inflammatory bowel disease || id:ieu-a-294	TRUE	reported	igd	3	TRUE
rs6708373	G	A	G	A	0.134178	-0.00566305	0.5277		FALSE	FALSE	FALSE	ebi-a-GCST90016930	2	234172846	0.0110083	14306	0.595787	Gut microbiota abundance (family Christensenellaceae id.1866) || id:ebi-a-GCST90016930	Gut microbiota abundance (family Christensenellaceae id.1866)	Gut microbiota abundance (family Christensenellaceae id.1866) || ||	TRUE	igd	234172846	1.42561e-41	2	65642	0.0099341	ieu-a-294	Inflammatory bowel disease || id:ieu-a-294	TRUE	reported	igd	3	TRUE
rs6740462	A	C	A	C	0.0799597	-0.000638527	0.7378		FALSE	FALSE	FALSE	ebi-a-GCST90016930	2	65667272	0.0126318	14306	0.988434	Gut microbiota abundance (family Christensenellaceae id.1866) || id:ebi-a-GCST90016930	Gut microbiota abundance (family Christensenellaceae id.1866)	Gut microbiota abundance (family Christensenellaceae id.1866) || ||	TRUE	igd	65667272	5.59114e-12	2	65642	0.0116057	ieu-a-294	Inflammatory bowel disease || id:ieu-a-294	TRUE	reported	igd	3	TRUE
rs6745185	G	T	G	T	0.0698267	0.0074972	0.7389		FALSE	FALSE	FALSE	ebi-a-GCST90016930	2	241586960	0.0126497	14306	0.576626	Gut microbiota abundance (family Christensenellaceae id.1866) || id:ebi-a-GCST90016930	Gut microbiota abundance (family Christensenellaceae id.1866)	Gut microbiota abundance (family Christensenellaceae id.1866) || ||	TRUE	igd	241586960	1.37322e-09	2	65642	0.0115253	ieu-a-294	Inflammatory bowel disease || id:ieu-a-294	TRUE	reported	igd	3	TRUE
rs72634258	C	T	C	T	-0.126877	-0.00724865	0.1757		FALSE	FALSE	FALSE	ebi-a-GCST90016930	1	8150638	0.0145326	14306	0.621251	Gut microbiota abundance (family Christensenellaceae id.1866) || id:ebi-a-GCST90016930	Gut microbiota abundance (family Christensenellaceae id.1866)	Gut microbiota abundance (family Christensenellaceae id.1866) || ||	TRUE	igd	8150638	1.24652e-19	1	65642	0.0139965	ieu-a-294	Inflammatory bowel disease || id:ieu-a-294	TRUE	reported	igd	3	TRUE
rs72924296	G	A	G	A	-0.0638392	-0.018195	0.2696		FALSE	FALSE	FALSE	ebi-a-GCST90016930	2	199543967	0.0124433	14306	0.148291	Gut microbiota abundance (family Christensenellaceae id.1866) || id:ebi-a-GCST90016930	Gut microbiota abundance (family Christensenellaceae id.1866)	Gut microbiota abundance (family Christensenellaceae id.1866) || ||	TRUE	igd	199543967	1.44391e-08	2	65642	0.0112629	ieu-a-294	Inflammatory bowel disease || id:ieu-a-294	TRUE	reported	igd	3	TRUE
rs7523442	T	C	T	C	0.124537	0.0154775	0.5356		FALSE	FALSE	FALSE	ebi-a-GCST90016930	1	20165971	0.0109913	14306	0.17293	Gut microbiota abundance (family Christensenellaceae id.1866) || id:ebi-a-GCST90016930	Gut microbiota abundance (family Christensenellaceae id.1866)	Gut microbiota abundance (family Christensenellaceae id.1866) || ||	TRUE	igd	20165971	2.76439e-36	1	65642	0.00990061	ieu-a-294	Inflammatory bowel disease || id:ieu-a-294	TRUE	reported	igd	3	TRUE
rs7547569	C	T	C	T	-0.6472	0.00595571	0.06675		FALSE	FALSE	FALSE	ebi-a-GCST90016930	1	67731368	0.0242283	14306	0.725404	Gut microbiota abundance (family Christensenellaceae id.1866) || id:ebi-a-GCST90016930	Gut microbiota abundance (family Christensenellaceae id.1866)	Gut microbiota abundance (family Christensenellaceae id.1866) || ||	TRUE	igd	67731368	1.65196e-170	1	65642	0.0232516	ieu-a-294	Inflammatory bowel disease || id:ieu-a-294	TRUE	reported	igd	3	TRUE
rs7608910	G	A	G	A	0.126444	-0.00800665	0.3909		FALSE	FALSE	FALSE	ebi-a-GCST90016930	2	61204856	0.0113913	14306	0.51054	Gut microbiota abundance (family Christensenellaceae id.1866) || id:ebi-a-GCST90016930	Gut microbiota abundance (family Christensenellaceae id.1866)	Gut microbiota abundance (family Christensenellaceae id.1866) || ||	TRUE	igd	61204856	2.59956e-36	2	65642	0.0100484	ieu-a-294	Inflammatory bowel disease || id:ieu-a-294	TRUE	reported	igd	3	TRUE
rs780094	C	T	C	T	-0.0783055	0.00536303	0.6051		FALSE	FALSE	FALSE	ebi-a-GCST90016930	2	27741237	0.0112354	14306	0.644174	Gut microbiota abundance (family Christensenellaceae id.1866) || id:ebi-a-GCST90016930	Gut microbiota abundance (family Christensenellaceae id.1866)	Gut microbiota abundance (family Christensenellaceae id.1866) || ||	TRUE	igd	27741237	3.88329e-15	2	65642	0.00996426	ieu-a-294	Inflammatory bowel disease || id:ieu-a-294	TRUE	reported	igd	3	TRUE
rs78487399	C	G	C	G	-0.132093	0.0174739	0.90326		FALSE	TRUE	TRUE	ebi-a-GCST90016930	2	43809347	0.0187642	14306	0.365901	Gut microbiota abundance (family Christensenellaceae id.1866) || id:ebi-a-GCST90016930	Gut microbiota abundance (family Christensenellaceae id.1866)	Gut microbiota abundance (family Christensenellaceae id.1866) || ||	TRUE	igd	43809347	7.71081e-16	2	65642	0.0163913	ieu-a-294	Inflammatory bowel disease || id:ieu-a-294	TRUE	reported	igd	3	FALSE
rs974801	G	A	G	A	-0.0727718	-0.0144756	0.3799		FALSE	FALSE	FALSE	ebi-a-GCST90016930	4	106071064	0.0112077	14306	0.202493	Gut microbiota abundance (family Christensenellaceae id.1866) || id:ebi-a-GCST90016930	Gut microbiota abundance (family Christensenellaceae id.1866)	Gut microbiota abundance (family Christensenellaceae id.1866) || ||	TRUE	igd	106071064	7.07457e-13	4	65642	0.0101382	ieu-a-294	Inflammatory bowel disease || id:ieu-a-294	TRUE	reported	igd	3	TRUE
rs9836291	A	G	A	G	0.160867	-0.0225914	0.2878		FALSE	FALSE	FALSE	ebi-a-GCST90016930	3	49697459	0.0121375	14306	0.0608317	Gut microbiota abundance (family Christensenellaceae id.1866) || id:ebi-a-GCST90016930	Gut microbiota abundance (family Christensenellaceae id.1866)	Gut microbiota abundance (family Christensenellaceae id.1866) || ||	TRUE	igd	49697459	9.61391e-53	3	65642	0.0105244	ieu-a-294	Inflammatory bowel disease || id:ieu-a-294	TRUE	reported	igd	3	TRUE

## Sheet: ebi-a-GCST90017092-dat_Sheet 1
SNP	effect_allele.exposure	other_allele.exposure	effect_allele.outcome	other_allele.outcome	beta.exposure	beta.outcome	eaf.exposure	eaf.outcome	remove	palindromic	ambiguous	id.outcome	chr	pos	se.outcome	samplesize.outcome	pval.outcome	outcome	originalname.outcome	outcome.deprecated	mr_keep.outcome	data_source.outcome	pos.exposure	pval.exposure	chr.exposure	samplesize.exposure	se.exposure	id.exposure	exposure	mr_keep.exposure	pval_origin.exposure	data_source.exposure	action	mr_keep
rs10142466	G	A	G	A	-0.0580054	0.000905405	0.5065		FALSE	FALSE	FALSE	ebi-a-GCST90017092	14	69271784	0.0104795	14306	0.924632	Gut microbiota abundance (order Bacteroidales id.913) || id:ebi-a-GCST90017092	Gut microbiota abundance (order Bacteroidales id.913)	Gut microbiota abundance (order Bacteroidales id.913) || ||	TRUE	igd	69271784	1.08365e-08	14	65642	0.010146	ieu-a-294	Inflammatory bowel disease || id:ieu-a-294	TRUE	reported	igd	3	TRUE
rs10758669	A	C	A	C	-0.148762	-0.00524567	0.6504		FALSE	FALSE	FALSE	ebi-a-GCST90017092	9	4981602	0.0109591	14306	0.635763	Gut microbiota abundance (order Bacteroidales id.913) || id:ebi-a-GCST90017092	Gut microbiota abundance (order Bacteroidales id.913)	Gut microbiota abundance (order Bacteroidales id.913) || ||	TRUE	igd	4981602	4.69894e-48	9	65642	0.0102138	ieu-a-294	Inflammatory bowel disease || id:ieu-a-294	TRUE	reported	igd	3	TRUE
rs10761659	G	A	G	A	0.153811	0.00211558	0.5399		FALSE	FALSE	FALSE	ebi-a-GCST90017092	10	64445564	0.010553	14306	0.83098	Gut microbiota abundance (order Bacteroidales id.913) || id:ebi-a-GCST90017092	Gut microbiota abundance (order Bacteroidales id.913)	Gut microbiota abundance (order Bacteroidales id.913) || ||	TRUE	igd	64445564	4.9705e-53	10	65642	0.0100347	ieu-a-294	Inflammatory bowel disease || id:ieu-a-294	TRUE	reported	igd	3	TRUE
rs10800309	G	A	G	A	-0.132111	-0.0141412	0.6578		FALSE	FALSE	FALSE	ebi-a-GCST90017092	1	161472158	0.0108421	14306	0.195079	Gut microbiota abundance (order Bacteroidales id.913) || id:ebi-a-GCST90017092	Gut microbiota abundance (order Bacteroidales id.913)	Gut microbiota abundance (order Bacteroidales id.913) || ||	TRUE	igd	161472158	6.1546e-37	1	65642	0.010405	ieu-a-294	Inflammatory bowel disease || id:ieu-a-294	TRUE	reported	igd	3	TRUE
rs10878302	A	T	A	T	0.112429	0.00196527	0.92855		FALSE	TRUE	TRUE	ebi-a-GCST90017092	12	40669826	0.0195346	14306	0.986186	Gut microbiota abundance (order Bacteroidales id.913) || id:ebi-a-GCST90017092	Gut microbiota abundance (order Bacteroidales id.913)	Gut microbiota abundance (order Bacteroidales id.913) || ||	TRUE	igd	40669826	5.26393e-09	12	65642	0.0192561	ieu-a-294	Inflammatory bowel disease || id:ieu-a-294	TRUE	reported	igd	3	FALSE
rs10956252	G	C	G	C	0.0834795	0.022384	0.6189		FALSE	TRUE	TRUE	ebi-a-GCST90017092	8	126536137	0.0107965	14306	0.0416121	Gut microbiota abundance (order Bacteroidales id.913) || id:ebi-a-GCST90017092	Gut microbiota abundance (order Bacteroidales id.913)	Gut microbiota abundance (order Bacteroidales id.913) || ||	TRUE	igd	126536137	2.26204e-16	8	65642	0.0101714	ieu-a-294	Inflammatory bowel disease || id:ieu-a-294	TRUE	reported	igd	3	FALSE
rs11152949	G	A	G	A	0.105057	-0.0007412	0.3195		FALSE	FALSE	FALSE	ebi-a-GCST90017092	6	106449085	0.0114317	14306	0.927522	Gut microbiota abundance (order Bacteroidales id.913) || id:ebi-a-GCST90017092	Gut microbiota abundance (order Bacteroidales id.913)	Gut microbiota abundance (order Bacteroidales id.913) || ||	TRUE	igd	106449085	7.2477e-23	6	65642	0.0106717	ieu-a-294	Inflammatory bowel disease || id:ieu-a-294	TRUE	reported	igd	3	TRUE
rs11185982	C	T	C	T	-0.077882	0.010624	0.1517		FALSE	FALSE	FALSE	ebi-a-GCST90017092	10	82305627	0.0151373	14306	0.514778	Gut microbiota abundance (order Bacteroidales id.913) || id:ebi-a-GCST90017092	Gut microbiota abundance (order Bacteroidales id.913)	Gut microbiota abundance (order Bacteroidales id.913) || ||	TRUE	igd	82305627	1.61161e-08	10	65642	0.0137863	ieu-a-294	Inflammatory bowel disease || id:ieu-a-294	TRUE	reported	igd	3	TRUE
rs11230563	T	C	T	C	-0.081194	-0.00395906	0.348		FALSE	FALSE	FALSE	ebi-a-GCST90017092	11	60776209	0.0111398	14306	0.730249	Gut microbiota abundance (order Bacteroidales id.913) || id:ebi-a-GCST90017092	Gut microbiota abundance (order Bacteroidales id.913)	Gut microbiota abundance (order Bacteroidales id.913) || ||	TRUE	igd	60776209	1.70608e-14	11	65642	0.0105845	ieu-a-294	Inflammatory bowel disease || id:ieu-a-294	TRUE	reported	igd	3	TRUE
rs11236797	A	C	A	C	0.150864	0.023905	0.4444		FALSE	FALSE	FALSE	ebi-a-GCST90017092	11	76299649	0.010529	14306	0.0230553	Gut microbiota abundance (order Bacteroidales id.913) || id:ebi-a-GCST90017092	Gut microbiota abundance (order Bacteroidales id.913)	Gut microbiota abundance (order Bacteroidales id.913) || ||	TRUE	igd	76299649	9.31751e-52	11	65642	0.00996698	ieu-a-294	Inflammatory bowel disease || id:ieu-a-294	TRUE	reported	igd	3	TRUE
rs11641016	G	C	G	C	-0.111288	-0.00451512	0.1973		FALSE	TRUE	TRUE	ebi-a-GCST90017092	16	86014881	0.0133206	14306	0.626333	Gut microbiota abundance (order Bacteroidales id.913) || id:ebi-a-GCST90017092	Gut microbiota abundance (order Bacteroidales id.913)	Gut microbiota abundance (order Bacteroidales id.913) || ||	TRUE	igd	86014881	9.50605e-17	16	65642	0.0133908	ieu-a-294	Inflammatory bowel disease || id:ieu-a-294	TRUE	reported	igd	3	FALSE
rs11677953	A	G	A	G	0.0790564	0.00173567	0.3969		FALSE	FALSE	FALSE	ebi-a-GCST90017092	2	219121663	0.0107207	14306	0.883653	Gut microbiota abundance (order Bacteroidales id.913) || id:ebi-a-GCST90017092	Gut microbiota abundance (order Bacteroidales id.913)	Gut microbiota abundance (order Bacteroidales id.913) || ||	TRUE	igd	219121663	2.92213e-15	2	65642	0.0100145	ieu-a-294	Inflammatory bowel disease || id:ieu-a-294	TRUE	reported	igd	3	TRUE
rs11691685	G	A	G	A	-0.122467	-0.00204834	0.08024		FALSE	FALSE	FALSE	ebi-a-GCST90017092	2	145481827	0.0207047	14306	0.893745	Gut microbiota abundance (order Bacteroidales id.913) || id:ebi-a-GCST90017092	Gut microbiota abundance (order Bacteroidales id.913)	Gut microbiota abundance (order Bacteroidales id.913) || ||	TRUE	igd	145481827	7.26942e-11	2	65642	0.0187977	ieu-a-294	Inflammatory bowel disease || id:ieu-a-294	TRUE	reported	igd	3	TRUE
rs11713774	C	T	C	T	0.0942858	-0.0150317	0.1427		FALSE	FALSE	FALSE	ebi-a-GCST90017092	3	18765978	0.0150922	14306	0.331268	Gut microbiota abundance (order Bacteroidales id.913) || id:ebi-a-GCST90017092	Gut microbiota abundance (order Bacteroidales id.913)	Gut microbiota abundance (order Bacteroidales id.913) || ||	TRUE	igd	18765978	3.91922e-11	3	65642	0.0142704	ieu-a-294	Inflammatory bowel disease || id:ieu-a-294	TRUE	reported	igd	3	TRUE
rs11793497	G	A	G	A	0.156206	0.00139455	0.423		FALSE	FALSE	FALSE	ebi-a-GCST90017092	9	139271850	0.0106135	14306	0.865722	Gut microbiota abundance (order Bacteroidales id.913) || id:ebi-a-GCST90017092	Gut microbiota abundance (order Bacteroidales id.913)	Gut microbiota abundance (order Bacteroidales id.913) || ||	TRUE	igd	139271850	1.70844e-54	9	65642	0.0100484	ieu-a-294	Inflammatory bowel disease || id:ieu-a-294	TRUE	reported	igd	3	TRUE
rs1182188	C	T	C	T	-0.0659028	0.00183794	0.2989		FALSE	FALSE	FALSE	ebi-a-GCST90017092	7	2869985	0.0114668	14306	0.817401	Gut microbiota abundance (order Bacteroidales id.913) || id:ebi-a-GCST90017092	Gut microbiota abundance (order Bacteroidales id.913)	Gut microbiota abundance (order Bacteroidales id.913) || ||	TRUE	igd	2869985	1.07912e-09	7	65642	0.0108086	ieu-a-294	Inflammatory bowel disease || id:ieu-a-294	TRUE	reported	igd	3	TRUE
rs12103	C	T	C	T	-0.0867354	-0.000340428	0.8166		FALSE	FALSE	FALSE	ebi-a-GCST90017092	1	1247494	0.0132711	14306	0.966072	Gut microbiota abundance (order Bacteroidales id.913) || id:ebi-a-GCST90017092	Gut microbiota abundance (order Bacteroidales id.913)	Gut microbiota abundance (order Bacteroidales id.913) || ||	TRUE	igd	1247494	3.2802e-11	1	65642	0.0130755	ieu-a-294	Inflammatory bowel disease || id:ieu-a-294	TRUE	reported	igd	3	TRUE
rs12318183	A	C	A	C	0.109531	-0.00661056	0.3854		FALSE	FALSE	FALSE	ebi-a-GCST90017092	12	68503836	0.0109599	14306	0.498329	Gut microbiota abundance (order Bacteroidales id.913) || id:ebi-a-GCST90017092	Gut microbiota abundance (order Bacteroidales id.913)	Gut microbiota abundance (order Bacteroidales id.913) || ||	TRUE	igd	68503836	1.66994e-27	12	65642	0.01008	ieu-a-294	Inflammatory bowel disease || id:ieu-a-294	TRUE	reported	igd	3	TRUE
rs12411259	A	G	A	G	0.0669054	0.0102826	0.2401		FALSE	FALSE	FALSE	ebi-a-GCST90017092	1	172866210	0.0121181	14306	0.37138	Gut microbiota abundance (order Bacteroidales id.913) || id:ebi-a-GCST90017092	Gut microbiota abundance (order Bacteroidales id.913)	Gut microbiota abundance (order Bacteroidales id.913) || ||	TRUE	igd	172866210	6.17504e-09	1	65642	0.0115117	ieu-a-294	Inflammatory bowel disease || id:ieu-a-294	TRUE	reported	igd	3	TRUE
rs1250566	A	G	A	G	-0.100894	-0.0166384	0.3161		FALSE	FALSE	FALSE	ebi-a-GCST90017092	10	81046453	0.0114189	14306	0.144115	Gut microbiota abundance (order Bacteroidales id.913) || id:ebi-a-GCST90017092	Gut microbiota abundance (order Bacteroidales id.913)	Gut microbiota abundance (order Bacteroidales id.913) || ||	TRUE	igd	81046453	4.7698e-20	10	65642	0.0110038	ieu-a-294	Inflammatory bowel disease || id:ieu-a-294	TRUE	reported	igd	3	TRUE
rs12585310	A	G	A	G	0.0706485	0.0118908	0.3136		FALSE	FALSE	FALSE	ebi-a-GCST90017092	13	27528347	0.0113109	14306	0.30844	Gut microbiota abundance (order Bacteroidales id.913) || id:ebi-a-GCST90017092	Gut microbiota abundance (order Bacteroidales id.913)	Gut microbiota abundance (order Bacteroidales id.913) || ||	TRUE	igd	27528347	5.24928e-11	13	65642	0.0107636	ieu-a-294	Inflammatory bowel disease || id:ieu-a-294	TRUE	reported	igd	3	TRUE
rs1267499	C	T	C	T	0.0821443	-0.0257366	0.81		FALSE	FALSE	FALSE	ebi-a-GCST90017092	6	14715882	0.0132802	14306	0.0509918	Gut microbiota abundance (order Bacteroidales id.913) || id:ebi-a-GCST90017092	Gut microbiota abundance (order Bacteroidales id.913)	Gut microbiota abundance (order Bacteroidales id.913) || ||	TRUE	igd	14715882	5.21555e-11	6	65642	0.0125131	ieu-a-294	Inflammatory bowel disease || id:ieu-a-294	TRUE	reported	igd	3	TRUE
rs12718244	A	G	A	G	0.0761709	-0.00368977	0.4081		FALSE	FALSE	FALSE	ebi-a-GCST90017092	7	50175654	0.0107986	14306	0.683764	Gut microbiota abundance (order Bacteroidales id.913) || id:ebi-a-GCST90017092	Gut microbiota abundance (order Bacteroidales id.913)	Gut microbiota abundance (order Bacteroidales id.913) || ||	TRUE	igd	50175654	3.35274e-14	7	65642	0.0100437	ieu-a-294	Inflammatory bowel disease || id:ieu-a-294	TRUE	reported	igd	3	TRUE
rs12722515	A	C	A	C	-0.0989022	-0.0308185	0.1627		FALSE	FALSE	FALSE	ebi-a-GCST90017092	10	6081230	0.0145161	14306	0.0310163	Gut microbiota abundance (order Bacteroidales id.913) || id:ebi-a-GCST90017092	Gut microbiota abundance (order Bacteroidales id.913)	Gut microbiota abundance (order Bacteroidales id.913) || ||	TRUE	igd	6081230	4.56773e-12	10	65642	0.0142955	ieu-a-294	Inflammatory bowel disease || id:ieu-a-294	TRUE	reported	igd	3	TRUE
rs1292053	G	A	G	A	0.0701035	8.09358e-05	0.442		FALSE	FALSE	FALSE	ebi-a-GCST90017092	17	57963537	0.0105043	14306	0.986988	Gut microbiota abundance (order Bacteroidales id.913) || id:ebi-a-GCST90017092	Gut microbiota abundance (order Bacteroidales id.913)	Gut microbiota abundance (order Bacteroidales id.913) || ||	TRUE	igd	57963537	9.88781e-13	17	65642	0.00982936	ieu-a-294	Inflammatory bowel disease || id:ieu-a-294	TRUE	reported	igd	3	TRUE
rs1297258	T	C	T	C	-0.114524	0.00808334	0.4249		FALSE	FALSE	FALSE	ebi-a-GCST90017092	21	16806709	0.0106297	14306	0.456476	Gut microbiota abundance (order Bacteroidales id.913) || id:ebi-a-GCST90017092	Gut microbiota abundance (order Bacteroidales id.913)	Gut microbiota abundance (order Bacteroidales id.913) || ||	TRUE	igd	16806709	5.37898e-30	21	65642	0.0100654	ieu-a-294	Inflammatory bowel disease || id:ieu-a-294	TRUE	reported	igd	3	TRUE
rs13107612	T	C	T	C	0.0732561	-0.00519388	0.2969		FALSE	FALSE	FALSE	ebi-a-GCST90017092	4	102739980	0.0115501	14306	0.645706	Gut microbiota abundance (order Bacteroidales id.913) || id:ebi-a-GCST90017092	Gut microbiota abundance (order Bacteroidales id.913)	Gut microbiota abundance (order Bacteroidales id.913) || ||	TRUE	igd	102739980	1.61994e-11	4	65642	0.0108741	ieu-a-294	Inflammatory bowel disease || id:ieu-a-294	TRUE	reported	igd	3	TRUE
rs13204742	T	G	T	G	0.0916208	-0.00419162	0.1267		FALSE	FALSE	FALSE	ebi-a-GCST90017092	6	128245765	0.01625	14306	0.775354	Gut microbiota abundance (order Bacteroidales id.913) || id:ebi-a-GCST90017092	Gut microbiota abundance (order Bacteroidales id.913)	Gut microbiota abundance (order Bacteroidales id.913) || ||	TRUE	igd	128245765	5.39312e-10	6	65642	0.0147604	ieu-a-294	Inflammatory bowel disease || id:ieu-a-294	TRUE	reported	igd	3	TRUE
rs13407913	G	A	G	A	0.0917072	-0.0181146	0.4306		FALSE	FALSE	FALSE	ebi-a-GCST90017092	2	25097644	0.0107163	14306	0.0944148	Gut microbiota abundance (order Bacteroidales id.913) || id:ebi-a-GCST90017092	Gut microbiota abundance (order Bacteroidales id.913)	Gut microbiota abundance (order Bacteroidales id.913) || ||	TRUE	igd	25097644	1.6885e-20	2	65642	0.00988181	ieu-a-294	Inflammatory bowel disease || id:ieu-a-294	TRUE	reported	igd	3	TRUE
rs1363907	A	G	A	G	0.0815026	-0.00687133	0.4212		FALSE	FALSE	FALSE	ebi-a-GCST90017092	5	96252803	0.0106815	14306	0.499773	Gut microbiota abundance (order Bacteroidales id.913) || id:ebi-a-GCST90017092	Gut microbiota abundance (order Bacteroidales id.913)	Gut microbiota abundance (order Bacteroidales id.913) || ||	TRUE	igd	96252803	4.86519e-15	5	65642	0.0104086	ieu-a-294	Inflammatory bowel disease || id:ieu-a-294	TRUE	reported	igd	3	TRUE
rs1420098	C	T	C	T	-0.0952951	0.00377625	0.3877		FALSE	FALSE	FALSE	ebi-a-GCST90017092	2	102984279	0.0107822	14306	0.718095	Gut microbiota abundance (order Bacteroidales id.913) || id:ebi-a-GCST90017092	Gut microbiota abundance (order Bacteroidales id.913)	Gut microbiota abundance (order Bacteroidales id.913) || ||	TRUE	igd	102984279	1.82516e-20	2	65642	0.0102776	ieu-a-294	Inflammatory bowel disease || id:ieu-a-294	TRUE	reported	igd	3	TRUE
rs1517352	C	A	C	A	0.0778816	-0.00153168	0.6048		FALSE	FALSE	FALSE	ebi-a-GCST90017092	2	191931464	0.0106774	14306	0.885152	Gut microbiota abundance (order Bacteroidales id.913) || id:ebi-a-GCST90017092	Gut microbiota abundance (order Bacteroidales id.913)	Gut microbiota abundance (order Bacteroidales id.913) || ||	TRUE	igd	191931464	3.86545e-14	2	65642	0.0102944	ieu-a-294	Inflammatory bowel disease || id:ieu-a-294	TRUE	reported	igd	3	TRUE
rs1569328	T	C	T	C	-0.0809722	-0.000139807	0.1702		FALSE	FALSE	FALSE	ebi-a-GCST90017092	14	75741751	0.0141061	14306	0.955846	Gut microbiota abundance (order Bacteroidales id.913) || id:ebi-a-GCST90017092	Gut microbiota abundance (order Bacteroidales id.913)	Gut microbiota abundance (order Bacteroidales id.913) || ||	TRUE	igd	75741751	3.20959e-09	14	65642	0.0136766	ieu-a-294	Inflammatory bowel disease || id:ieu-a-294	TRUE	reported	igd	3	TRUE
rs17293632	T	C	T	C	0.107165	0.011477	0.2364		FALSE	FALSE	FALSE	ebi-a-GCST90017092	15	67442596	0.0125138	14306	0.382394	Gut microbiota abundance (order Bacteroidales id.913) || id:ebi-a-GCST90017092	Gut microbiota abundance (order Bacteroidales id.913)	Gut microbiota abundance (order Bacteroidales id.913) || ||	TRUE	igd	67442596	2.70894e-20	15	65642	0.0116106	ieu-a-294	Inflammatory bowel disease || id:ieu-a-294	TRUE	reported	igd	3	TRUE
rs17651741	A	G	A	G	0.0702476	-0.00473673	0.191		FALSE	FALSE	FALSE	ebi-a-GCST90017092	15	38869666	0.0137484	14306	0.72146	Gut microbiota abundance (order Bacteroidales id.913) || id:ebi-a-GCST90017092	Gut microbiota abundance (order Bacteroidales id.913)	Gut microbiota abundance (order Bacteroidales id.913) || ||	TRUE	igd	38869666	2.80892e-08	15	65642	0.0126505	ieu-a-294	Inflammatory bowel disease || id:ieu-a-294	TRUE	reported	igd	3	TRUE
rs17694108	A	G	A	G	0.0857629	0.00932101	0.2797		FALSE	FALSE	FALSE	ebi-a-GCST90017092	19	33731551	0.0120108	14306	0.445927	Gut microbiota abundance (order Bacteroidales id.913) || id:ebi-a-GCST90017092	Gut microbiota abundance (order Bacteroidales id.913)	Gut microbiota abundance (order Bacteroidales id.913) || ||	TRUE	igd	33731551	1.21032e-14	19	65642	0.0111165	ieu-a-294	Inflammatory bowel disease || id:ieu-a-294	TRUE	reported	igd	3	TRUE
rs17780256	C	A	C	A	-0.083427	-0.00274217	0.1927		FALSE	FALSE	FALSE	ebi-a-GCST90017092	17	70642923	0.0133361	14306	0.837827	Gut microbiota abundance (order Bacteroidales id.913) || id:ebi-a-GCST90017092	Gut microbiota abundance (order Bacteroidales id.913)	Gut microbiota abundance (order Bacteroidales id.913) || ||	TRUE	igd	70642923	3.19374e-11	17	65642	0.0125693	ieu-a-294	Inflammatory bowel disease || id:ieu-a-294	TRUE	reported	igd	3	TRUE
rs181826	A	C	A	C	0.0820444	0.00518776	0.6266		FALSE	FALSE	FALSE	ebi-a-GCST90017092	5	141526057	0.0108831	14306	0.651594	Gut microbiota abundance (order Bacteroidales id.913) || id:ebi-a-GCST90017092	Gut microbiota abundance (order Bacteroidales id.913)	Gut microbiota abundance (order Bacteroidales id.913) || ||	TRUE	igd	141526057	4.05229e-15	5	65642	0.0104471	ieu-a-294	Inflammatory bowel disease || id:ieu-a-294	TRUE	reported	igd	3	TRUE
rs1847472	A	C	A	C	-0.0672805	-0.0118385	0.3421		FALSE	FALSE	FALSE	ebi-a-GCST90017092	6	90973159	0.0111921	14306	0.316196	Gut microbiota abundance (order Bacteroidales id.913) || id:ebi-a-GCST90017092	Gut microbiota abundance (order Bacteroidales id.913)	Gut microbiota abundance (order Bacteroidales id.913) || ||	TRUE	igd	90973159	6.62857e-10	6	65642	0.0108961	ieu-a-294	Inflammatory bowel disease || id:ieu-a-294	TRUE	reported	igd	3	TRUE
rs1990760	T	C	T	C	-0.0671151	0.000434908	0.6085		FALSE	FALSE	FALSE	ebi-a-GCST90017092	2	163124051	0.0107142	14306	0.967296	Gut microbiota abundance (order Bacteroidales id.913) || id:ebi-a-GCST90017092	Gut microbiota abundance (order Bacteroidales id.913)	Gut microbiota abundance (order Bacteroidales id.913) || ||	TRUE	igd	163124051	3.56246e-10	2	65642	0.0107006	ieu-a-294	Inflammatory bowel disease || id:ieu-a-294	TRUE	reported	igd	3	TRUE
rs2024092	A	G	A	G	0.106813	-0.0180282	0.2162		FALSE	FALSE	FALSE	ebi-a-GCST90017092	19	1124031	0.0125662	14306	0.136205	Gut microbiota abundance (order Bacteroidales id.913) || id:ebi-a-GCST90017092	Gut microbiota abundance (order Bacteroidales id.913)	Gut microbiota abundance (order Bacteroidales id.913) || ||	TRUE	igd	1124031	1.1246e-18	19	65642	0.0121076	ieu-a-294	Inflammatory bowel disease || id:ieu-a-294	TRUE	reported	igd	3	TRUE
rs2050392	A	G	A	G	0.0691178	-0.00420483	0.6003		FALSE	FALSE	FALSE	ebi-a-GCST90017092	10	30691503	0.0107856	14306	0.698017	Gut microbiota abundance (order Bacteroidales id.913) || id:ebi-a-GCST90017092	Gut microbiota abundance (order Bacteroidales id.913)	Gut microbiota abundance (order Bacteroidales id.913) || ||	TRUE	igd	30691503	1.87241e-11	10	65642	0.0102921	ieu-a-294	Inflammatory bowel disease || id:ieu-a-294	TRUE	reported	igd	3	TRUE
rs2143178	C	T	C	T	-0.176684	-0.00353949	0.1658		FALSE	FALSE	FALSE	ebi-a-GCST90017092	22	39660829	0.0142865	14306	0.87326	Gut microbiota abundance (order Bacteroidales id.913) || id:ebi-a-GCST90017092	Gut microbiota abundance (order Bacteroidales id.913)	Gut microbiota abundance (order Bacteroidales id.913) || ||	TRUE	igd	39660829	4.79954e-38	22	65642	0.0137017	ieu-a-294	Inflammatory bowel disease || id:ieu-a-294	TRUE	reported	igd	3	TRUE
rs2153283	A	C	A	C	-0.0859637	0.0160219	0.217		FALSE	FALSE	FALSE	ebi-a-GCST90017092	10	59972299	0.0125046	14306	0.196469	Gut microbiota abundance (order Bacteroidales id.913) || id:ebi-a-GCST90017092	Gut microbiota abundance (order Bacteroidales id.913)	Gut microbiota abundance (order Bacteroidales id.913) || ||	TRUE	igd	59972299	1.53568e-11	10	65642	0.0127458	ieu-a-294	Inflammatory bowel disease || id:ieu-a-294	TRUE	reported	igd	3	TRUE
rs2270395	T	C	T	C	0.0778411	0.00936469	0.7616		FALSE	FALSE	FALSE	ebi-a-GCST90017092	16	50846832	0.0121888	14306	0.47237	Gut microbiota abundance (order Bacteroidales id.913) || id:ebi-a-GCST90017092	Gut microbiota abundance (order Bacteroidales id.913)	Gut microbiota abundance (order Bacteroidales id.913) || ||	TRUE	igd	50846832	5.17249e-11	16	65642	0.0118554	ieu-a-294	Inflammatory bowel disease || id:ieu-a-294	TRUE	reported	igd	3	TRUE
rs2274351	T	C	T	C	0.0604993	0.0195089	0.5373		FALSE	FALSE	FALSE	ebi-a-GCST90017092	10	104264107	0.0105338	14306	0.0631713	Gut microbiota abundance (order Bacteroidales id.913) || id:ebi-a-GCST90017092	Gut microbiota abundance (order Bacteroidales id.913)	Gut microbiota abundance (order Bacteroidales id.913) || ||	TRUE	igd	104264107	6.93043e-09	10	65642	0.0104442	ieu-a-294	Inflammatory bowel disease || id:ieu-a-294	TRUE	reported	igd	3	TRUE
rs2297559	A	G	A	G	0.0741659	0.0102004	0.6822		FALSE	FALSE	FALSE	ebi-a-GCST90017092	1	160854526	0.0112488	14306	0.369426	Gut microbiota abundance (order Bacteroidales id.913) || id:ebi-a-GCST90017092	Gut microbiota abundance (order Bacteroidales id.913)	Gut microbiota abundance (order Bacteroidales id.913) || ||	TRUE	igd	160854526	1.88495e-11	1	65642	0.0110454	ieu-a-294	Inflammatory bowel disease || id:ieu-a-294	TRUE	reported	igd	3	TRUE
rs2328546	C	T	C	T	0.0940162	0.00602038	0.8014		FALSE	FALSE	FALSE	ebi-a-GCST90017092	6	20657345	0.0132434	14306	0.671379	Gut microbiota abundance (order Bacteroidales id.913) || id:ebi-a-GCST90017092	Gut microbiota abundance (order Bacteroidales id.913)	Gut microbiota abundance (order Bacteroidales id.913) || ||	TRUE	igd	20657345	1.29718e-13	6	65642	0.0126938	ieu-a-294	Inflammatory bowel disease || id:ieu-a-294	TRUE	reported	igd	3	TRUE
rs2395022	C	A	C	A	-0.181635	-0.0776001	0.95885		FALSE	FALSE	FALSE	ebi-a-GCST90017092	7	98750379	0.0500436	14306	0.0987029	Gut microbiota abundance (order Bacteroidales id.913) || id:ebi-a-GCST90017092	Gut microbiota abundance (order Bacteroidales id.913)	Gut microbiota abundance (order Bacteroidales id.913) || ||	TRUE	igd	98750379	8.26799e-15	7	65642	0.0233963	ieu-a-294	Inflammatory bowel disease || id:ieu-a-294	TRUE	reported	igd	3	TRUE
rs2488397	C	G	C	G	0.09881	-0.0163823	0.2037		FALSE	TRUE	TRUE	ebi-a-GCST90017092	1	197701279	0.0131813	14306	0.224209	Gut microbiota abundance (order Bacteroidales id.913) || id:ebi-a-GCST90017092	Gut microbiota abundance (order Bacteroidales id.913)	Gut microbiota abundance (order Bacteroidales id.913) || ||	TRUE	igd	197701279	4.55302e-16	1	65642	0.0121644	ieu-a-294	Inflammatory bowel disease || id:ieu-a-294	TRUE	reported	igd	3	FALSE
rs2497318	T	C	T	C	-0.0635464	-0.00475471	0.4504		FALSE	FALSE	FALSE	ebi-a-GCST90017092	10	94432000	0.0106993	14306	0.578574	Gut microbiota abundance (order Bacteroidales id.913) || id:ebi-a-GCST90017092	Gut microbiota abundance (order Bacteroidales id.913)	Gut microbiota abundance (order Bacteroidales id.913) || ||	TRUE	igd	94432000	1.35781e-10	10	65642	0.00989735	ieu-a-294	Inflammatory bowel disease || id:ieu-a-294	TRUE	reported	igd	3	TRUE
rs2538470	G	A	G	A	-0.0675599	0.00726401	0.6378		FALSE	FALSE	FALSE	ebi-a-GCST90017092	7	148220448	0.0109033	14306	0.489704	Gut microbiota abundance (order Bacteroidales id.913) || id:ebi-a-GCST90017092	Gut microbiota abundance (order Bacteroidales id.913)	Gut microbiota abundance (order Bacteroidales id.913) || ||	TRUE	igd	148220448	2.99916e-11	7	65642	0.0101646	ieu-a-294	Inflammatory bowel disease || id:ieu-a-294	TRUE	reported	igd	3	TRUE
rs259964	G	A	G	A	-0.0674584	-0.0189507	0.5414		FALSE	FALSE	FALSE	ebi-a-GCST90017092	20	57824309	0.0106055	14306	0.0743841	Gut microbiota abundance (order Bacteroidales id.913) || id:ebi-a-GCST90017092	Gut microbiota abundance (order Bacteroidales id.913)	Gut microbiota abundance (order Bacteroidales id.913) || ||	TRUE	igd	57824309	6.92947e-12	20	65642	0.00983489	ieu-a-294	Inflammatory bowel disease || id:ieu-a-294	TRUE	reported	igd	3	TRUE
rs2688608	T	G	T	G	0.062403	0.000992582	0.557		FALSE	FALSE	FALSE	ebi-a-GCST90017092	10	75658349	0.0105099	14306	0.910358	Gut microbiota abundance (order Bacteroidales id.913) || id:ebi-a-GCST90017092	Gut microbiota abundance (order Bacteroidales id.913)	Gut microbiota abundance (order Bacteroidales id.913) || ||	TRUE	igd	75658349	2.75467e-10	10	65642	0.00988642	ieu-a-294	Inflammatory bowel disease || id:ieu-a-294	TRUE	reported	igd	3	TRUE
rs272882	T	G	T	G	0.166117	-0.0141403	0.6733		FALSE	FALSE	FALSE	ebi-a-GCST90017092	5	131669161	0.0113642	14306	0.210948	Gut microbiota abundance (order Bacteroidales id.913) || id:ebi-a-GCST90017092	Gut microbiota abundance (order Bacteroidales id.913)	Gut microbiota abundance (order Bacteroidales id.913) || ||	TRUE	igd	131669161	1.46656e-52	5	65642	0.0108875	ieu-a-294	Inflammatory bowel disease || id:ieu-a-294	TRUE	reported	igd	3	TRUE
rs2836883	A	G	A	G	-0.168413	-0.00491393	0.2728		FALSE	FALSE	FALSE	ebi-a-GCST90017092	21	40466744	0.0117011	14306	0.719621	Gut microbiota abundance (order Bacteroidales id.913) || id:ebi-a-GCST90017092	Gut microbiota abundance (order Bacteroidales id.913)	Gut microbiota abundance (order Bacteroidales id.913) || ||	TRUE	igd	40466744	3.37831e-48	21	65642	0.0115451	ieu-a-294	Inflammatory bowel disease || id:ieu-a-294	TRUE	reported	igd	3	TRUE
rs2847278	T	C	T	C	-0.144528	0.00167604	0.841		FALSE	FALSE	FALSE	ebi-a-GCST90017092	18	12778715	0.0141495	14306	0.798811	Gut microbiota abundance (order Bacteroidales id.913) || id:ebi-a-GCST90017092	Gut microbiota abundance (order Bacteroidales id.913)	Gut microbiota abundance (order Bacteroidales id.913) || ||	TRUE	igd	12778715	8.32722e-28	18	65642	0.0132236	ieu-a-294	Inflammatory bowel disease || id:ieu-a-294	TRUE	reported	igd	3	TRUE
rs2974935	T	G	T	G	0.0687256	0.012584	0.4948		FALSE	FALSE	FALSE	ebi-a-GCST90017092	1	155181843	0.0105264	14306	0.242702	Gut microbiota abundance (order Bacteroidales id.913) || id:ebi-a-GCST90017092	Gut microbiota abundance (order Bacteroidales id.913)	Gut microbiota abundance (order Bacteroidales id.913) || ||	TRUE	igd	155181843	8.86748e-12	1	65642	0.0100715	ieu-a-294	Inflammatory bowel disease || id:ieu-a-294	TRUE	reported	igd	3	TRUE
rs3024493	A	C	A	C	0.196922	-0.00690382	0.1572		FALSE	FALSE	FALSE	ebi-a-GCST90017092	1	206943968	0.014634	14306	0.631658	Gut microbiota abundance (order Bacteroidales id.913) || id:ebi-a-GCST90017092	Gut microbiota abundance (order Bacteroidales id.913)	Gut microbiota abundance (order Bacteroidales id.913) || ||	TRUE	igd	206943968	1.64778e-50	1	65642	0.0131753	ieu-a-294	Inflammatory bowel disease || id:ieu-a-294	TRUE	reported	igd	3	TRUE
rs3184504	C	T	C	T	-0.0600317	-0.00826425	0.5074		FALSE	FALSE	FALSE	ebi-a-GCST90017092	12	111884608	0.0106124	14306	0.440471	Gut microbiota abundance (order Bacteroidales id.913) || id:ebi-a-GCST90017092	Gut microbiota abundance (order Bacteroidales id.913)	Gut microbiota abundance (order Bacteroidales id.913) || ||	TRUE	igd	111884608	1.28988e-09	12	65642	0.00989211	ieu-a-294	Inflammatory bowel disease || id:ieu-a-294	TRUE	reported	igd	3	TRUE
rs34779708	G	T	G	T	0.106679	0.00701186	0.3512		FALSE	FALSE	FALSE	ebi-a-GCST90017092	10	35466185	0.0109671	14306	0.522597	Gut microbiota abundance (order Bacteroidales id.913) || id:ebi-a-GCST90017092	Gut microbiota abundance (order Bacteroidales id.913)	Gut microbiota abundance (order Bacteroidales id.913) || ||	TRUE	igd	35466185	2.073e-25	10	65642	0.0102408	ieu-a-294	Inflammatory bowel disease || id:ieu-a-294	TRUE	reported	igd	3	TRUE
rs34804116	A	C	A	C	-0.0574631	-0.00589831	0.3867		FALSE	FALSE	FALSE	ebi-a-GCST90017092	5	72539850	0.0108123	14306	0.60295	Gut microbiota abundance (order Bacteroidales id.913) || id:ebi-a-GCST90017092	Gut microbiota abundance (order Bacteroidales id.913)	Gut microbiota abundance (order Bacteroidales id.913) || ||	TRUE	igd	72539850	3.62402e-08	5	65642	0.0104322	ieu-a-294	Inflammatory bowel disease || id:ieu-a-294	TRUE	reported	igd	3	TRUE
rs35164067	A	G	A	G	-0.11754	-0.00698764	0.2039		FALSE	FALSE	FALSE	ebi-a-GCST90017092	19	10525181	0.0130985	14306	0.587493	Gut microbiota abundance (order Bacteroidales id.913) || id:ebi-a-GCST90017092	Gut microbiota abundance (order Bacteroidales id.913)	Gut microbiota abundance (order Bacteroidales id.913) || ||	TRUE	igd	10525181	2.65705e-20	19	65642	0.0127318	ieu-a-294	Inflammatory bowel disease || id:ieu-a-294	TRUE	reported	igd	3	TRUE
rs35256947	C	T	C	T	0.0821647	-0.000586269	0.2594		FALSE	FALSE	FALSE	ebi-a-GCST90017092	2	231161026	0.0125423	14306	0.889712	Gut microbiota abundance (order Bacteroidales id.913) || id:ebi-a-GCST90017092	Gut microbiota abundance (order Bacteroidales id.913)	Gut microbiota abundance (order Bacteroidales id.913) || ||	TRUE	igd	231161026	3.87347e-13	2	65642	0.0113176	ieu-a-294	Inflammatory bowel disease || id:ieu-a-294	TRUE	reported	igd	3	TRUE
rs35730213	C	G	C	G	-0.159624	0.00353861	0.2807		FALSE	TRUE	TRUE	ebi-a-GCST90017092	1	200874229	0.0120363	14306	0.681558	Gut microbiota abundance (order Bacteroidales id.913) || id:ebi-a-GCST90017092	Gut microbiota abundance (order Bacteroidales id.913)	Gut microbiota abundance (order Bacteroidales id.913) || ||	TRUE	igd	200874229	8.33489e-45	1	65642	0.0113656	ieu-a-294	Inflammatory bowel disease || id:ieu-a-294	TRUE	reported	igd	3	FALSE
rs36048684	A	T	A	T	-0.0941465	-0.0147494	0.1107		FALSE	TRUE	TRUE	ebi-a-GCST90017092	5	158822929	0.0169703	14306	0.309648	Gut microbiota abundance (order Bacteroidales id.913) || id:ebi-a-GCST90017092	Gut microbiota abundance (order Bacteroidales id.913)	Gut microbiota abundance (order Bacteroidales id.913) || ||	TRUE	igd	158822929	3.69939e-09	5	65642	0.0159649	ieu-a-294	Inflammatory bowel disease || id:ieu-a-294	TRUE	reported	igd	3	FALSE
rs367569	T	C	T	C	-0.0958166	-0.0112004	0.2891		FALSE	FALSE	FALSE	ebi-a-GCST90017092	16	11365500	0.0115753	14306	0.325822	Gut microbiota abundance (order Bacteroidales id.913) || id:ebi-a-GCST90017092	Gut microbiota abundance (order Bacteroidales id.913)	Gut microbiota abundance (order Bacteroidales id.913) || ||	TRUE	igd	11365500	1.92664e-17	16	65642	0.011275	ieu-a-294	Inflammatory bowel disease || id:ieu-a-294	TRUE	reported	igd	3	TRUE
rs3776414	G	T	G	T	0.0773716	-0.006416	0.3756		FALSE	FALSE	FALSE	ebi-a-GCST90017092	5	10689562	0.0107617	14306	0.545963	Gut microbiota abundance (order Bacteroidales id.913) || id:ebi-a-GCST90017092	Gut microbiota abundance (order Bacteroidales id.913)	Gut microbiota abundance (order Bacteroidales id.913) || ||	TRUE	igd	10689562	2.65033e-14	5	65642	0.0101613	ieu-a-294	Inflammatory bowel disease || id:ieu-a-294	TRUE	reported	igd	3	TRUE
rs3801835	T	C	T	C	0.064107	-0.0191228	0.3447		FALSE	FALSE	FALSE	ebi-a-GCST90017092	7	26852053	0.0111914	14306	0.100649	Gut microbiota abundance (order Bacteroidales id.913) || id:ebi-a-GCST90017092	Gut microbiota abundance (order Bacteroidales id.913)	Gut microbiota abundance (order Bacteroidales id.913) || ||	TRUE	igd	26852053	1.47058e-09	7	65642	0.0106005	ieu-a-294	Inflammatory bowel disease || id:ieu-a-294	TRUE	reported	igd	3	TRUE
rs3853824	C	T	C	T	0.064031	0.00681969	0.6385		FALSE	FALSE	FALSE	ebi-a-GCST90017092	17	54880993	0.0109692	14306	0.559894	Gut microbiota abundance (order Bacteroidales id.913) || id:ebi-a-GCST90017092	Gut microbiota abundance (order Bacteroidales id.913)	Gut microbiota abundance (order Bacteroidales id.913) || ||	TRUE	igd	54880993	7.70123e-10	17	65642	0.0104099	ieu-a-294	Inflammatory bowel disease || id:ieu-a-294	TRUE	reported	igd	3	TRUE
rs4692386	C	T	C	T	0.0579752	-0.0133436	0.593		FALSE	FALSE	FALSE	ebi-a-GCST90017092	4	26132361	0.0107372	14306	0.200147	Gut microbiota abundance (order Bacteroidales id.913) || id:ebi-a-GCST90017092	Gut microbiota abundance (order Bacteroidales id.913)	Gut microbiota abundance (order Bacteroidales id.913) || ||	TRUE	igd	26132361	1.21194e-08	4	65642	0.0101746	ieu-a-294	Inflammatory bowel disease || id:ieu-a-294	TRUE	reported	igd	3	TRUE
rs4703855	T	C	T	C	-0.0710611	-0.0106666	0.2998		FALSE	FALSE	FALSE	ebi-a-GCST90017092	5	71693899	0.0115126	14306	0.348171	Gut microbiota abundance (order Bacteroidales id.913) || id:ebi-a-GCST90017092	Gut microbiota abundance (order Bacteroidales id.913)	Gut microbiota abundance (order Bacteroidales id.913) || ||	TRUE	igd	71693899	7.15649e-11	5	65642	0.0109034	ieu-a-294	Inflammatory bowel disease || id:ieu-a-294	TRUE	reported	igd	3	TRUE
rs4743820	T	C	T	C	0.0639523	0.000968776	0.7019		FALSE	FALSE	FALSE	ebi-a-GCST90017092	9	93928416	0.0113422	14306	0.930467	Gut microbiota abundance (order Bacteroidales id.913) || id:ebi-a-GCST90017092	Gut microbiota abundance (order Bacteroidales id.913)	Gut microbiota abundance (order Bacteroidales id.913) || ||	TRUE	igd	93928416	3.79656e-09	9	65642	0.0108526	ieu-a-294	Inflammatory bowel disease || id:ieu-a-294	TRUE	reported	igd	3	TRUE
rs4795397	G	A	G	A	0.138343	0.00930006	0.4713		FALSE	FALSE	FALSE	ebi-a-GCST90017092	17	38023745	0.010567	14306	0.376566	Gut microbiota abundance (order Bacteroidales id.913) || id:ebi-a-GCST90017092	Gut microbiota abundance (order Bacteroidales id.913)	Gut microbiota abundance (order Bacteroidales id.913) || ||	TRUE	igd	38023745	8.30233e-44	17	65642	0.00996661	ieu-a-294	Inflammatory bowel disease || id:ieu-a-294	TRUE	reported	igd	3	TRUE
rs4976646	C	T	C	T	0.0730113	-0.0164654	0.3415		FALSE	FALSE	FALSE	ebi-a-GCST90017092	5	176788570	0.0110661	14306	0.129843	Gut microbiota abundance (order Bacteroidales id.913) || id:ebi-a-GCST90017092	Gut microbiota abundance (order Bacteroidales id.913)	Gut microbiota abundance (order Bacteroidales id.913) || ||	TRUE	igd	176788570	3.23445e-12	5	65642	0.0104794	ieu-a-294	Inflammatory bowel disease || id:ieu-a-294	TRUE	reported	igd	3	TRUE
rs516246	T	C	T	C	0.0755599	-0.00489452	0.4652		FALSE	FALSE	FALSE	ebi-a-GCST90017092	19	49206172	0.0105521	14306	0.612321	Gut microbiota abundance (order Bacteroidales id.913) || id:ebi-a-GCST90017092	Gut microbiota abundance (order Bacteroidales id.913)	Gut microbiota abundance (order Bacteroidales id.913) || ||	TRUE	igd	49206172	1.14842e-13	19	65642	0.0101797	ieu-a-294	Inflammatory bowel disease || id:ieu-a-294	TRUE	reported	igd	3	TRUE
rs55808324	A	G	A	G	0.141213	-0.0140104	0.09318		FALSE	FALSE	FALSE	ebi-a-GCST90017092	14	88444752	0.0171456	14306	0.369043	Gut microbiota abundance (order Bacteroidales id.913) || id:ebi-a-GCST90017092	Gut microbiota abundance (order Bacteroidales id.913)	Gut microbiota abundance (order Bacteroidales id.913) || ||	TRUE	igd	88444752	5.13452e-17	14	65642	0.016844	ieu-a-294	Inflammatory bowel disease || id:ieu-a-294	TRUE	reported	igd	3	TRUE
rs559928	C	T	C	T	0.094388	-0.0104184	0.8128		FALSE	FALSE	FALSE	ebi-a-GCST90017092	11	64150370	0.0136082	14306	0.376521	Gut microbiota abundance (order Bacteroidales id.913) || id:ebi-a-GCST90017092	Gut microbiota abundance (order Bacteroidales id.913)	Gut microbiota abundance (order Bacteroidales id.913) || ||	TRUE	igd	64150370	3.32583e-13	11	65642	0.0129645	ieu-a-294	Inflammatory bowel disease || id:ieu-a-294	TRUE	reported	igd	3	TRUE
rs56167332	A	C	A	C	0.155855	-0.00813289	0.3375		FALSE	FALSE	FALSE	ebi-a-GCST90017092	5	158827769	0.0112621	14306	0.437375	Gut microbiota abundance (order Bacteroidales id.913) || id:ebi-a-GCST90017092	Gut microbiota abundance (order Bacteroidales id.913)	Gut microbiota abundance (order Bacteroidales id.913) || ||	TRUE	igd	158827769	7.16638e-50	5	65642	0.0104967	ieu-a-294	Inflammatory bowel disease || id:ieu-a-294	TRUE	reported	igd	3	TRUE
rs6058869	T	C	T	C	0.0556615	-0.0154468	0.3991		FALSE	FALSE	FALSE	ebi-a-GCST90017092	20	31348750	0.0106558	14306	0.160008	Gut microbiota abundance (order Bacteroidales id.913) || id:ebi-a-GCST90017092	Gut microbiota abundance (order Bacteroidales id.913)	Gut microbiota abundance (order Bacteroidales id.913) || ||	TRUE	igd	31348750	2.63494e-08	20	65642	0.0100037	ieu-a-294	Inflammatory bowel disease || id:ieu-a-294	TRUE	reported	igd	3	TRUE
rs6062496	A	G	A	G	0.123216	-0.00824785	0.5694		FALSE	FALSE	FALSE	ebi-a-GCST90017092	20	62329099	0.0107696	14306	0.435141	Gut microbiota abundance (order Bacteroidales id.913) || id:ebi-a-GCST90017092	Gut microbiota abundance (order Bacteroidales id.913)	Gut microbiota abundance (order Bacteroidales id.913) || ||	TRUE	igd	62329099	2.10814e-33	20	65642	0.0102312	ieu-a-294	Inflammatory bowel disease || id:ieu-a-294	TRUE	reported	igd	3	TRUE
rs6074022	T	C	T	C	-0.0742587	-0.0104127	0.7497		FALSE	FALSE	FALSE	ebi-a-GCST90017092	20	44740196	0.0121244	14306	0.39939	Gut microbiota abundance (order Bacteroidales id.913) || id:ebi-a-GCST90017092	Gut microbiota abundance (order Bacteroidales id.913)	Gut microbiota abundance (order Bacteroidales id.913) || ||	TRUE	igd	44740196	8.32339e-11	20	65642	0.0114338	ieu-a-294	Inflammatory bowel disease || id:ieu-a-294	TRUE	reported	igd	3	TRUE
rs6111031	T	C	T	C	-0.264091	0.0154967	0.1591		FALSE	FALSE	FALSE	ebi-a-GCST90017092	20	1682037	0.0159055	14306	0.343034	Gut microbiota abundance (order Bacteroidales id.913) || id:ebi-a-GCST90017092	Gut microbiota abundance (order Bacteroidales id.913)	Gut microbiota abundance (order Bacteroidales id.913) || ||	TRUE	igd	1682037	1.23225e-71	20	65642	0.0147557	ieu-a-294	Inflammatory bowel disease || id:ieu-a-294	TRUE	reported	igd	3	TRUE
rs62037363	C	T	C	T	0.0987549	-0.000814277	0.3911		FALSE	FALSE	FALSE	ebi-a-GCST90017092	16	28865042	0.0108082	14306	0.918021	Gut microbiota abundance (order Bacteroidales id.913) || id:ebi-a-GCST90017092	Gut microbiota abundance (order Bacteroidales id.913)	Gut microbiota abundance (order Bacteroidales id.913) || ||	TRUE	igd	28865042	6.36209e-22	16	65642	0.0102618	ieu-a-294	Inflammatory bowel disease || id:ieu-a-294	TRUE	reported	igd	3	TRUE
rs6456426	A	C	A	C	-0.0643405	-0.00220071	0.4984		FALSE	FALSE	FALSE	ebi-a-GCST90017092	6	21438889	0.0104804	14306	0.830018	Gut microbiota abundance (order Bacteroidales id.913) || id:ebi-a-GCST90017092	Gut microbiota abundance (order Bacteroidales id.913)	Gut microbiota abundance (order Bacteroidales id.913) || ||	TRUE	igd	21438889	8.18276e-11	6	65642	0.0099028	ieu-a-294	Inflammatory bowel disease || id:ieu-a-294	TRUE	reported	igd	3	TRUE
rs6466198	T	A	T	A	0.0841312	-0.00515965	0.386		FALSE	TRUE	TRUE	ebi-a-GCST90017092	7	107480126	0.0109391	14306	0.637516	Gut microbiota abundance (order Bacteroidales id.913) || id:ebi-a-GCST90017092	Gut microbiota abundance (order Bacteroidales id.913)	Gut microbiota abundance (order Bacteroidales id.913) || ||	TRUE	igd	107480126	2.17771e-16	7	65642	0.0102451	ieu-a-294	Inflammatory bowel disease || id:ieu-a-294	TRUE	reported	igd	3	FALSE
rs648541	G	A	G	A	-0.0648616	-0.00468573	0.3409		FALSE	FALSE	FALSE	ebi-a-GCST90017092	11	114429934	0.0109836	14306	0.672442	Gut microbiota abundance (order Bacteroidales id.913) || id:ebi-a-GCST90017092	Gut microbiota abundance (order Bacteroidales id.913)	Gut microbiota abundance (order Bacteroidales id.913) || ||	TRUE	igd	114429934	1.21728e-09	11	65642	0.0106716	ieu-a-294	Inflammatory bowel disease || id:ieu-a-294	TRUE	reported	igd	3	TRUE
rs6500315	G	A	G	A	0.0766082	0.0105909	0.7753		FALSE	FALSE	FALSE	ebi-a-GCST90017092	16	50508101	0.0131942	14306	0.553903	Gut microbiota abundance (order Bacteroidales id.913) || id:ebi-a-GCST90017092	Gut microbiota abundance (order Bacteroidales id.913)	Gut microbiota abundance (order Bacteroidales id.913) || ||	TRUE	igd	50508101	1.12065e-10	16	65642	0.0118778	ieu-a-294	Inflammatory bowel disease || id:ieu-a-294	TRUE	reported	igd	3	TRUE
rs6561151	A	G	A	G	0.1	0.00959806	0.2235		FALSE	FALSE	FALSE	ebi-a-GCST90017092	13	44484706	0.0120975	14306	0.429147	Gut microbiota abundance (order Bacteroidales id.913) || id:ebi-a-GCST90017092	Gut microbiota abundance (order Bacteroidales id.913)	Gut microbiota abundance (order Bacteroidales id.913) || ||	TRUE	igd	44484706	3.53346e-17	13	65642	0.0118661	ieu-a-294	Inflammatory bowel disease || id:ieu-a-294	TRUE	reported	igd	3	TRUE
rs6584281	G	A	G	A	-0.164639	0.00393326	0.5188		FALSE	FALSE	FALSE	ebi-a-GCST90017092	10	101286480	0.0104657	14306	0.706085	Gut microbiota abundance (order Bacteroidales id.913) || id:ebi-a-GCST90017092	Gut microbiota abundance (order Bacteroidales id.913)	Gut microbiota abundance (order Bacteroidales id.913) || ||	TRUE	igd	101286480	9.36268e-62	10	65642	0.00992861	ieu-a-294	Inflammatory bowel disease || id:ieu-a-294	TRUE	reported	igd	3	TRUE
rs6588248	G	T	G	T	0.0819867	0.00652524	0.5297		FALSE	FALSE	FALSE	ebi-a-GCST90017092	1	67652984	0.010502	14306	0.530858	Gut microbiota abundance (order Bacteroidales id.913) || id:ebi-a-GCST90017092	Gut microbiota abundance (order Bacteroidales id.913)	Gut microbiota abundance (order Bacteroidales id.913) || ||	TRUE	igd	67652984	1.38484e-16	1	65642	0.0099185	ieu-a-294	Inflammatory bowel disease || id:ieu-a-294	TRUE	reported	igd	3	TRUE
rs6651252	C	T	C	T	-0.0908484	0.0108853	0.13		FALSE	FALSE	FALSE	ebi-a-GCST90017092	8	129567181	0.0158607	14306	0.429354	Gut microbiota abundance (order Bacteroidales id.913) || id:ebi-a-GCST90017092	Gut microbiota abundance (order Bacteroidales id.913)	Gut microbiota abundance (order Bacteroidales id.913) || ||	TRUE	igd	129567181	9.08239e-10	8	65642	0.014833	ieu-a-294	Inflammatory bowel disease || id:ieu-a-294	TRUE	reported	igd	3	TRUE
rs6708373	G	A	G	A	0.134178	-0.00209822	0.5277		FALSE	FALSE	FALSE	ebi-a-GCST90017092	2	234172846	0.0105659	14306	0.849728	Gut microbiota abundance (order Bacteroidales id.913) || id:ebi-a-GCST90017092	Gut microbiota abundance (order Bacteroidales id.913)	Gut microbiota abundance (order Bacteroidales id.913) || ||	TRUE	igd	234172846	1.42561e-41	2	65642	0.0099341	ieu-a-294	Inflammatory bowel disease || id:ieu-a-294	TRUE	reported	igd	3	TRUE
rs6740462	A	C	A	C	0.0799597	-0.00382485	0.7378		FALSE	FALSE	FALSE	ebi-a-GCST90017092	2	65667272	0.0121311	14306	0.72634	Gut microbiota abundance (order Bacteroidales id.913) || id:ebi-a-GCST90017092	Gut microbiota abundance (order Bacteroidales id.913)	Gut microbiota abundance (order Bacteroidales id.913) || ||	TRUE	igd	65667272	5.59114e-12	2	65642	0.0116057	ieu-a-294	Inflammatory bowel disease || id:ieu-a-294	TRUE	reported	igd	3	TRUE
rs6745185	G	T	G	T	0.0698267	-0.0131344	0.7389		FALSE	FALSE	FALSE	ebi-a-GCST90017092	2	241586960	0.012152	14306	0.277673	Gut microbiota abundance (order Bacteroidales id.913) || id:ebi-a-GCST90017092	Gut microbiota abundance (order Bacteroidales id.913)	Gut microbiota abundance (order Bacteroidales id.913) || ||	TRUE	igd	241586960	1.37322e-09	2	65642	0.0115253	ieu-a-294	Inflammatory bowel disease || id:ieu-a-294	TRUE	reported	igd	3	TRUE
rs67643815	T	G	T	G	-0.0629092	-0.0187038	0.5342		FALSE	FALSE	FALSE	ebi-a-GCST90017092	18	67561508	0.0104848	14306	0.0748497	Gut microbiota abundance (order Bacteroidales id.913) || id:ebi-a-GCST90017092	Gut microbiota abundance (order Bacteroidales id.913)	Gut microbiota abundance (order Bacteroidales id.913) || ||	TRUE	igd	67561508	6.41889e-10	18	65642	0.0101798	ieu-a-294	Inflammatory bowel disease || id:ieu-a-294	TRUE	reported	igd	3	TRUE
rs6933404	C	T	C	T	0.0957518	-0.00420433	0.2108		FALSE	FALSE	FALSE	ebi-a-GCST90017092	6	137959235	0.0135309	14306	0.668256	Gut microbiota abundance (order Bacteroidales id.913) || id:ebi-a-GCST90017092	Gut microbiota abundance (order Bacteroidales id.913)	Gut microbiota abundance (order Bacteroidales id.913) || ||	TRUE	igd	137959235	5.83848e-15	6	65642	0.0122643	ieu-a-294	Inflammatory bowel disease || id:ieu-a-294	TRUE	reported	igd	3	TRUE
rs7011507	A	G	A	G	-0.0846011	0.0228764	0.1233		FALSE	FALSE	FALSE	ebi-a-GCST90017092	8	49129242	0.0160485	14306	0.121339	Gut microbiota abundance (order Bacteroidales id.913) || id:ebi-a-GCST90017092	Gut microbiota abundance (order Bacteroidales id.913)	Gut microbiota abundance (order Bacteroidales id.913) || ||	TRUE	igd	49129242	2.03222e-08	8	65642	0.0150825	ieu-a-294	Inflammatory bowel disease || id:ieu-a-294	TRUE	reported	igd	3	TRUE
rs7015630	C	T	C	T	-0.0627799	-0.0231345	0.2657		FALSE	FALSE	FALSE	ebi-a-GCST90017092	8	90875918	0.0120441	14306	0.0553044	Gut microbiota abundance (order Bacteroidales id.913) || id:ebi-a-GCST90017092	Gut microbiota abundance (order Bacteroidales id.913)	Gut microbiota abundance (order Bacteroidales id.913) || ||	TRUE	igd	90875918	2.89694e-08	8	65642	0.0113167	ieu-a-294	Inflammatory bowel disease || id:ieu-a-294	TRUE	reported	igd	3	TRUE
rs71593329	G	T	G	T	-0.0978042	0.00225341	0.1998		FALSE	FALSE	FALSE	ebi-a-GCST90017092	5	158620079	0.0134438	14306	0.970964	Gut microbiota abundance (order Bacteroidales id.913) || id:ebi-a-GCST90017092	Gut microbiota abundance (order Bacteroidales id.913)	Gut microbiota abundance (order Bacteroidales id.913) || ||	TRUE	igd	158620079	1.18659e-14	5	65642	0.0126731	ieu-a-294	Inflammatory bowel disease || id:ieu-a-294	TRUE	reported	igd	3	TRUE
rs7194886	T	C	T	C	-0.126026	0.00142485	0.4357		FALSE	FALSE	FALSE	ebi-a-GCST90017092	16	50725193	0.0106551	14306	0.886438	Gut microbiota abundance (order Bacteroidales id.913) || id:ebi-a-GCST90017092	Gut microbiota abundance (order Bacteroidales id.913)	Gut microbiota abundance (order Bacteroidales id.913) || ||	TRUE	igd	50725193	2.53338e-36	16	65642	0.0100135	ieu-a-294	Inflammatory bowel disease || id:ieu-a-294	TRUE	reported	igd	3	TRUE
rs7240004	G	A	G	A	-0.0665215	-0.00205951	0.3795		FALSE	FALSE	FALSE	ebi-a-GCST90017092	18	46395022	0.0107694	14306	0.858136	Gut microbiota abundance (order Bacteroidales id.913) || id:ebi-a-GCST90017092	Gut microbiota abundance (order Bacteroidales id.913)	Gut microbiota abundance (order Bacteroidales id.913) || ||	TRUE	igd	46395022	1.01436e-10	18	65642	0.0102898	ieu-a-294	Inflammatory bowel disease || id:ieu-a-294	TRUE	reported	igd	3	TRUE
rs7253253	T	G	T	G	-0.134424	0.000766248	0.95432		FALSE	FALSE	FALSE	ebi-a-GCST90017092	19	10714058	0.0462838	14306	0.981933	Gut microbiota abundance (order Bacteroidales id.913) || id:ebi-a-GCST90017092	Gut microbiota abundance (order Bacteroidales id.913)	Gut microbiota abundance (order Bacteroidales id.913) || ||	TRUE	igd	10714058	6.18586e-09	19	65642	0.02313	ieu-a-294	Inflammatory bowel disease || id:ieu-a-294	TRUE	reported	igd	3	TRUE
rs72634258	C	T	C	T	-0.126877	-0.000738039	0.1757		FALSE	FALSE	FALSE	ebi-a-GCST90017092	1	8150638	0.0139947	14306	0.930268	Gut microbiota abundance (order Bacteroidales id.913) || id:ebi-a-GCST90017092	Gut microbiota abundance (order Bacteroidales id.913)	Gut microbiota abundance (order Bacteroidales id.913) || ||	TRUE	igd	8150638	1.24652e-19	1	65642	0.0139965	ieu-a-294	Inflammatory bowel disease || id:ieu-a-294	TRUE	reported	igd	3	TRUE
rs72924296	G	A	G	A	-0.0638392	0.0173818	0.2696		FALSE	FALSE	FALSE	ebi-a-GCST90017092	2	199543967	0.011943	14306	0.145105	Gut microbiota abundance (order Bacteroidales id.913) || id:ebi-a-GCST90017092	Gut microbiota abundance (order Bacteroidales id.913)	Gut microbiota abundance (order Bacteroidales id.913) || ||	TRUE	igd	199543967	1.44391e-08	2	65642	0.0112629	ieu-a-294	Inflammatory bowel disease || id:ieu-a-294	TRUE	reported	igd	3	TRUE
rs744166	G	A	G	A	-0.100017	0.00410541	0.4204		FALSE	FALSE	FALSE	ebi-a-GCST90017092	17	40514201	0.0106283	14306	0.703328	Gut microbiota abundance (order Bacteroidales id.913) || id:ebi-a-GCST90017092	Gut microbiota abundance (order Bacteroidales id.913)	Gut microbiota abundance (order Bacteroidales id.913) || ||	TRUE	igd	40514201	1.14446e-22	17	65642	0.0102076	ieu-a-294	Inflammatory bowel disease || id:ieu-a-294	TRUE	reported	igd	3	TRUE
rs7523442	T	C	T	C	0.124537	0.00250916	0.5356		FALSE	FALSE	FALSE	ebi-a-GCST90017092	1	20165971	0.0105442	14306	0.840746	Gut microbiota abundance (order Bacteroidales id.913) || id:ebi-a-GCST90017092	Gut microbiota abundance (order Bacteroidales id.913)	Gut microbiota abundance (order Bacteroidales id.913) || ||	TRUE	igd	20165971	2.76439e-36	1	65642	0.00990061	ieu-a-294	Inflammatory bowel disease || id:ieu-a-294	TRUE	reported	igd	3	TRUE
rs7547569	C	T	C	T	-0.6472	-0.0461391	0.06675		FALSE	FALSE	FALSE	ebi-a-GCST90017092	1	67731368	0.0233983	14306	0.0397265	Gut microbiota abundance (order Bacteroidales id.913) || id:ebi-a-GCST90017092	Gut microbiota abundance (order Bacteroidales id.913)	Gut microbiota abundance (order Bacteroidales id.913) || ||	TRUE	igd	67731368	1.65196e-170	1	65642	0.0232516	ieu-a-294	Inflammatory bowel disease || id:ieu-a-294	TRUE	reported	igd	3	TRUE
rs7608910	G	A	G	A	0.126444	-0.0037123	0.3909		FALSE	FALSE	FALSE	ebi-a-GCST90017092	2	61204856	0.0109616	14306	0.692618	Gut microbiota abundance (order Bacteroidales id.913) || id:ebi-a-GCST90017092	Gut microbiota abundance (order Bacteroidales id.913)	Gut microbiota abundance (order Bacteroidales id.913) || ||	TRUE	igd	61204856	2.59956e-36	2	65642	0.0100484	ieu-a-294	Inflammatory bowel disease || id:ieu-a-294	TRUE	reported	igd	3	TRUE
rs7657746	G	A	G	A	-0.0868542	-0.00372719	0.244		FALSE	FALSE	FALSE	ebi-a-GCST90017092	4	123161619	0.0125493	14306	0.721858	Gut microbiota abundance (order Bacteroidales id.913) || id:ebi-a-GCST90017092	Gut microbiota abundance (order Bacteroidales id.913)	Gut microbiota abundance (order Bacteroidales id.913) || ||	TRUE	igd	123161619	1.83485e-13	4	65642	0.0118004	ieu-a-294	Inflammatory bowel disease || id:ieu-a-294	TRUE	reported	igd	3	TRUE
rs7773324	A	G	A	G	0.061818	-0.00859056	0.6002		FALSE	FALSE	FALSE	ebi-a-GCST90017092	6	382559	0.0106632	14306	0.402405	Gut microbiota abundance (order Bacteroidales id.913) || id:ebi-a-GCST90017092	Gut microbiota abundance (order Bacteroidales id.913)	Gut microbiota abundance (order Bacteroidales id.913) || ||	TRUE	igd	382559	5.83687e-09	6	65642	0.0106192	ieu-a-294	Inflammatory bowel disease || id:ieu-a-294	TRUE	reported	igd	3	TRUE
rs780094	C	T	C	T	-0.0783055	0.00903056	0.6051		FALSE	FALSE	FALSE	ebi-a-GCST90017092	2	27741237	0.0107701	14306	0.404756	Gut microbiota abundance (order Bacteroidales id.913) || id:ebi-a-GCST90017092	Gut microbiota abundance (order Bacteroidales id.913)	Gut microbiota abundance (order Bacteroidales id.913) || ||	TRUE	igd	27741237	3.88329e-15	2	65642	0.00996426	ieu-a-294	Inflammatory bowel disease || id:ieu-a-294	TRUE	reported	igd	3	TRUE
rs7848647	C	T	C	T	0.13239	0.0023106	0.6746		FALSE	FALSE	FALSE	ebi-a-GCST90017092	9	117569046	0.0113379	14306	0.829619	Gut microbiota abundance (order Bacteroidales id.913) || id:ebi-a-GCST90017092	Gut microbiota abundance (order Bacteroidales id.913)	Gut microbiota abundance (order Bacteroidales id.913) || ||	TRUE	igd	117569046	3.15791e-35	9	65642	0.0106897	ieu-a-294	Inflammatory bowel disease || id:ieu-a-294	TRUE	reported	igd	3	TRUE
rs78487399	C	G	C	G	-0.132093	0.00173246	0.90326		FALSE	TRUE	TRUE	ebi-a-GCST90017092	2	43809347	0.0180957	14306	0.926608	Gut microbiota abundance (order Bacteroidales id.913) || id:ebi-a-GCST90017092	Gut microbiota abundance (order Bacteroidales id.913)	Gut microbiota abundance (order Bacteroidales id.913) || ||	TRUE	igd	43809347	7.71081e-16	2	65642	0.0163913	ieu-a-294	Inflammatory bowel disease || id:ieu-a-294	TRUE	reported	igd	3	FALSE
rs79980175	C	A	C	A	-0.0953162	-0.00273137	0.136		FALSE	FALSE	FALSE	ebi-a-GCST90017092	5	40521892	0.0155245	14306	0.816799	Gut microbiota abundance (order Bacteroidales id.913) || id:ebi-a-GCST90017092	Gut microbiota abundance (order Bacteroidales id.913)	Gut microbiota abundance (order Bacteroidales id.913) || ||	TRUE	igd	40521892	1.30404e-10	5	65642	0.0148313	ieu-a-294	Inflammatory bowel disease || id:ieu-a-294	TRUE	reported	igd	3	TRUE
rs8127691	C	T	C	T	-0.114259	-0.0235173	0.6132		FALSE	FALSE	FALSE	ebi-a-GCST90017092	21	45614860	0.0106728	14306	0.0296531	Gut microbiota abundance (order Bacteroidales id.913) || id:ebi-a-GCST90017092	Gut microbiota abundance (order Bacteroidales id.913)	Gut microbiota abundance (order Bacteroidales id.913) || ||	TRUE	igd	45614860	8.97842e-30	21	65642	0.0100818	ieu-a-294	Inflammatory bowel disease || id:ieu-a-294	TRUE	reported	igd	3	TRUE
rs913678	C	T	C	T	-0.0691643	-0.00918563	0.3293		FALSE	FALSE	FALSE	ebi-a-GCST90017092	20	48955424	0.0112976	14306	0.418723	Gut microbiota abundance (order Bacteroidales id.913) || id:ebi-a-GCST90017092	Gut microbiota abundance (order Bacteroidales id.913)	Gut microbiota abundance (order Bacteroidales id.913) || ||	TRUE	igd	48955424	5.34687e-11	20	65642	0.0105418	ieu-a-294	Inflammatory bowel disease || id:ieu-a-294	TRUE	reported	igd	3	TRUE
rs9264942	C	T	C	T	0.094692	0.00187633	0.3529		FALSE	FALSE	FALSE	ebi-a-GCST90017092	6	31274380	0.0110266	14306	0.815697	Gut microbiota abundance (order Bacteroidales id.913) || id:ebi-a-GCST90017092	Gut microbiota abundance (order Bacteroidales id.913)	Gut microbiota abundance (order Bacteroidales id.913) || ||	TRUE	igd	31274380	1.54703e-18	6	65642	0.0107773	ieu-a-294	Inflammatory bowel disease || id:ieu-a-294	TRUE	reported	igd	3	TRUE
rs9273363	A	C	A	C	-0.193129	-0.0106794	0.2748		FALSE	FALSE	FALSE	ebi-a-GCST90017092	6	32626272	0.0118658	14306	0.355176	Gut microbiota abundance (order Bacteroidales id.913) || id:ebi-a-GCST90017092	Gut microbiota abundance (order Bacteroidales id.913)	Gut microbiota abundance (order Bacteroidales id.913) || ||	TRUE	igd	32626272	3.30217e-58	6	65642	0.0120075	ieu-a-294	Inflammatory bowel disease || id:ieu-a-294	TRUE	reported	igd	3	TRUE
rs941823	C	T	C	T	0.0830172	0.0136763	0.7509		FALSE	FALSE	FALSE	ebi-a-GCST90017092	13	41013977	0.0122138	14306	0.257759	Gut microbiota abundance (order Bacteroidales id.913) || id:ebi-a-GCST90017092	Gut microbiota abundance (order Bacteroidales id.913)	Gut microbiota abundance (order Bacteroidales id.913) || ||	TRUE	igd	41013977	6.18728e-13	13	65642	0.0115361	ieu-a-294	Inflammatory bowel disease || id:ieu-a-294	TRUE	reported	igd	3	TRUE
rs9457247	T	C	T	C	0.089151	0.00504676	0.5398		FALSE	FALSE	FALSE	ebi-a-GCST90017092	6	167392174	0.0105123	14306	0.629297	Gut microbiota abundance (order Bacteroidales id.913) || id:ebi-a-GCST90017092	Gut microbiota abundance (order Bacteroidales id.913)	Gut microbiota abundance (order Bacteroidales id.913) || ||	TRUE	igd	167392174	2.48085e-18	6	65642	0.0102086	ieu-a-294	Inflammatory bowel disease || id:ieu-a-294	TRUE	reported	igd	3	TRUE
rs9557207	G	A	G	A	-0.0878448	0.00712093	0.2231		FALSE	FALSE	FALSE	ebi-a-GCST90017092	13	100036418	0.0129424	14306	0.55348	Gut microbiota abundance (order Bacteroidales id.913) || id:ebi-a-GCST90017092	Gut microbiota abundance (order Bacteroidales id.913)	Gut microbiota abundance (order Bacteroidales id.913) || ||	TRUE	igd	100036418	3.5156e-13	13	65642	0.0120782	ieu-a-294	Inflammatory bowel disease || id:ieu-a-294	TRUE	reported	igd	3	TRUE
rs974801	G	A	G	A	-0.0727718	-0.000326369	0.3799		FALSE	FALSE	FALSE	ebi-a-GCST90017092	4	106071064	0.0107413	14306	0.967043	Gut microbiota abundance (order Bacteroidales id.913) || id:ebi-a-GCST90017092	Gut microbiota abundance (order Bacteroidales id.913)	Gut microbiota abundance (order Bacteroidales id.913) || ||	TRUE	igd	106071064	7.07457e-13	4	65642	0.0101382	ieu-a-294	Inflammatory bowel disease || id:ieu-a-294	TRUE	reported	igd	3	TRUE
rs9836291	A	G	A	G	0.160867	-0.0054842	0.2878		FALSE	FALSE	FALSE	ebi-a-GCST90017092	3	49697459	0.0116664	14306	0.710125	Gut microbiota abundance (order Bacteroidales id.913) || id:ebi-a-GCST90017092	Gut microbiota abundance (order Bacteroidales id.913)	Gut microbiota abundance (order Bacteroidales id.913) || ||	TRUE	igd	49697459	9.61391e-53	3	65642	0.0105244	ieu-a-294	Inflammatory bowel disease || id:ieu-a-294	TRUE	reported	igd	3	TRUE
rs9889296	A	G	A	G	-0.104999	0.00547528	0.2723		FALSE	FALSE	FALSE	ebi-a-GCST90017092	17	32570547	0.0115391	14306	0.668743	Gut microbiota abundance (order Bacteroidales id.913) || id:ebi-a-GCST90017092	Gut microbiota abundance (order Bacteroidales id.913)	Gut microbiota abundance (order Bacteroidales id.913) || ||	TRUE	igd	32570547	1.35301e-20	17	65642	0.0112854	ieu-a-294	Inflammatory bowel disease || id:ieu-a-294	TRUE	reported	igd	3	TRUE

## Sheet: ebi-a-GCST90017036-dat_Sheet 1
SNP	effect_allele.exposure	other_allele.exposure	effect_allele.outcome	other_allele.outcome	beta.exposure	beta.outcome	eaf.exposure	eaf.outcome	remove	palindromic	ambiguous	id.outcome	chr	pos	se.outcome	samplesize.outcome	pval.outcome	outcome	originalname.outcome	outcome.deprecated	mr_keep.outcome	data_source.outcome	pos.exposure	pval.exposure	chr.exposure	samplesize.exposure	se.exposure	id.exposure	exposure	mr_keep.exposure	pval_origin.exposure	data_source.exposure	action	mr_keep
rs10142466	G	A	G	A	-0.0580054	-0.00647532	0.5065		FALSE	FALSE	FALSE	ebi-a-GCST90017036	14	69271784	0.0150032	14306	0.67414	Gut microbiota abundance (genus Oscillibacter id.2063) || id:ebi-a-GCST90017036	Gut microbiota abundance (genus Oscillibacter id.2063)	Gut microbiota abundance (genus Oscillibacter id.2063) || ||	TRUE	igd	69271784	1.08365e-08	14	65642	0.010146	ieu-a-294	Inflammatory bowel disease || id:ieu-a-294	TRUE	reported	igd	3	TRUE
rs10758669	A	C	A	C	-0.148762	-0.00482807	0.6504		FALSE	FALSE	FALSE	ebi-a-GCST90017036	9	4981602	0.0157058	14306	0.757905	Gut microbiota abundance (genus Oscillibacter id.2063) || id:ebi-a-GCST90017036	Gut microbiota abundance (genus Oscillibacter id.2063)	Gut microbiota abundance (genus Oscillibacter id.2063) || ||	TRUE	igd	4981602	4.69894e-48	9	65642	0.0102138	ieu-a-294	Inflammatory bowel disease || id:ieu-a-294	TRUE	reported	igd	3	TRUE
rs10761659	G	A	G	A	0.153811	0.00356958	0.5399		FALSE	FALSE	FALSE	ebi-a-GCST90017036	10	64445564	0.0151101	14306	0.792768	Gut microbiota abundance (genus Oscillibacter id.2063) || id:ebi-a-GCST90017036	Gut microbiota abundance (genus Oscillibacter id.2063)	Gut microbiota abundance (genus Oscillibacter id.2063) || ||	TRUE	igd	64445564	4.9705e-53	10	65642	0.0100347	ieu-a-294	Inflammatory bowel disease || id:ieu-a-294	TRUE	reported	igd	3	TRUE
rs10800309	G	A	G	A	-0.132111	0.0105493	0.6578		FALSE	FALSE	FALSE	ebi-a-GCST90017036	1	161472158	0.0155656	14306	0.490752	Gut microbiota abundance (genus Oscillibacter id.2063) || id:ebi-a-GCST90017036	Gut microbiota abundance (genus Oscillibacter id.2063)	Gut microbiota abundance (genus Oscillibacter id.2063) || ||	TRUE	igd	161472158	6.1546e-37	1	65642	0.010405	ieu-a-294	Inflammatory bowel disease || id:ieu-a-294	TRUE	reported	igd	3	TRUE
rs10878302	A	T	A	T	0.112429	-0.00884022	0.92855		FALSE	TRUE	TRUE	ebi-a-GCST90017036	12	40669826	0.028605	14306	0.816177	Gut microbiota abundance (genus Oscillibacter id.2063) || id:ebi-a-GCST90017036	Gut microbiota abundance (genus Oscillibacter id.2063)	Gut microbiota abundance (genus Oscillibacter id.2063) || ||	TRUE	igd	40669826	5.26393e-09	12	65642	0.0192561	ieu-a-294	Inflammatory bowel disease || id:ieu-a-294	TRUE	reported	igd	3	FALSE
rs10956252	G	C	G	C	0.0834795	-0.00363619	0.6189		FALSE	TRUE	TRUE	ebi-a-GCST90017036	8	126536137	0.0155136	14306	0.806126	Gut microbiota abundance (genus Oscillibacter id.2063) || id:ebi-a-GCST90017036	Gut microbiota abundance (genus Oscillibacter id.2063)	Gut microbiota abundance (genus Oscillibacter id.2063) || ||	TRUE	igd	126536137	2.26204e-16	8	65642	0.0101714	ieu-a-294	Inflammatory bowel disease || id:ieu-a-294	TRUE	reported	igd	3	FALSE
rs11152949	G	A	G	A	0.105057	0.0177889	0.3195		FALSE	FALSE	FALSE	ebi-a-GCST90017036	6	106449085	0.0161877	14306	0.272117	Gut microbiota abundance (genus Oscillibacter id.2063) || id:ebi-a-GCST90017036	Gut microbiota abundance (genus Oscillibacter id.2063)	Gut microbiota abundance (genus Oscillibacter id.2063) || ||	TRUE	igd	106449085	7.2477e-23	6	65642	0.0106717	ieu-a-294	Inflammatory bowel disease || id:ieu-a-294	TRUE	reported	igd	3	TRUE
rs11185982	C	T	C	T	-0.077882	0.00989731	0.1517		FALSE	FALSE	FALSE	ebi-a-GCST90017036	10	82305627	0.0216852	14306	0.668898	Gut microbiota abundance (genus Oscillibacter id.2063) || id:ebi-a-GCST90017036	Gut microbiota abundance (genus Oscillibacter id.2063)	Gut microbiota abundance (genus Oscillibacter id.2063) || ||	TRUE	igd	82305627	1.61161e-08	10	65642	0.0137863	ieu-a-294	Inflammatory bowel disease || id:ieu-a-294	TRUE	reported	igd	3	TRUE
rs11230563	T	C	T	C	-0.081194	0.0360851	0.348		FALSE	FALSE	FALSE	ebi-a-GCST90017036	11	60776209	0.0159665	14306	0.0238633	Gut microbiota abundance (genus Oscillibacter id.2063) || id:ebi-a-GCST90017036	Gut microbiota abundance (genus Oscillibacter id.2063)	Gut microbiota abundance (genus Oscillibacter id.2063) || ||	TRUE	igd	60776209	1.70608e-14	11	65642	0.0105845	ieu-a-294	Inflammatory bowel disease || id:ieu-a-294	TRUE	reported	igd	3	TRUE
rs11236797	A	C	A	C	0.150864	0.0132117	0.4444		FALSE	FALSE	FALSE	ebi-a-GCST90017036	11	76299649	0.0150562	14306	0.382785	Gut microbiota abundance (genus Oscillibacter id.2063) || id:ebi-a-GCST90017036	Gut microbiota abundance (genus Oscillibacter id.2063)	Gut microbiota abundance (genus Oscillibacter id.2063) || ||	TRUE	igd	76299649	9.31751e-52	11	65642	0.00996698	ieu-a-294	Inflammatory bowel disease || id:ieu-a-294	TRUE	reported	igd	3	TRUE
rs11641016	G	C	G	C	-0.111288	0.0206861	0.1973		FALSE	TRUE	TRUE	ebi-a-GCST90017036	16	86014881	0.0187127	14306	0.276692	Gut microbiota abundance (genus Oscillibacter id.2063) || id:ebi-a-GCST90017036	Gut microbiota abundance (genus Oscillibacter id.2063)	Gut microbiota abundance (genus Oscillibacter id.2063) || ||	TRUE	igd	86014881	9.50605e-17	16	65642	0.0133908	ieu-a-294	Inflammatory bowel disease || id:ieu-a-294	TRUE	reported	igd	3	FALSE
rs11677953	A	G	A	G	0.0790564	-0.0229095	0.3969		FALSE	FALSE	FALSE	ebi-a-GCST90017036	2	219121663	0.0153928	14306	0.138857	Gut microbiota abundance (genus Oscillibacter id.2063) || id:ebi-a-GCST90017036	Gut microbiota abundance (genus Oscillibacter id.2063)	Gut microbiota abundance (genus Oscillibacter id.2063) || ||	TRUE	igd	219121663	2.92213e-15	2	65642	0.0100145	ieu-a-294	Inflammatory bowel disease || id:ieu-a-294	TRUE	reported	igd	3	TRUE
rs11691685	G	A	G	A	-0.122467	0.0820688	0.08024		FALSE	FALSE	FALSE	ebi-a-GCST90017036	2	145481827	0.028981	14306	0.00589644	Gut microbiota abundance (genus Oscillibacter id.2063) || id:ebi-a-GCST90017036	Gut microbiota abundance (genus Oscillibacter id.2063)	Gut microbiota abundance (genus Oscillibacter id.2063) || ||	TRUE	igd	145481827	7.26942e-11	2	65642	0.0187977	ieu-a-294	Inflammatory bowel disease || id:ieu-a-294	TRUE	reported	igd	3	TRUE
rs11713774	C	T	C	T	0.0942858	0.0258362	0.1427		FALSE	FALSE	FALSE	ebi-a-GCST90017036	3	18765978	0.0215774	14306	0.223283	Gut microbiota abundance (genus Oscillibacter id.2063) || id:ebi-a-GCST90017036	Gut microbiota abundance (genus Oscillibacter id.2063)	Gut microbiota abundance (genus Oscillibacter id.2063) || ||	TRUE	igd	18765978	3.91922e-11	3	65642	0.0142704	ieu-a-294	Inflammatory bowel disease || id:ieu-a-294	TRUE	reported	igd	3	TRUE
rs11793497	G	A	G	A	0.156206	-0.0427436	0.423		FALSE	FALSE	FALSE	ebi-a-GCST90017036	9	139271850	0.0151976	14306	0.00517011	Gut microbiota abundance (genus Oscillibacter id.2063) || id:ebi-a-GCST90017036	Gut microbiota abundance (genus Oscillibacter id.2063)	Gut microbiota abundance (genus Oscillibacter id.2063) || ||	TRUE	igd	139271850	1.70844e-54	9	65642	0.0100484	ieu-a-294	Inflammatory bowel disease || id:ieu-a-294	TRUE	reported	igd	3	TRUE
rs1182188	C	T	C	T	-0.0659028	-0.0370519	0.2989		FALSE	FALSE	FALSE	ebi-a-GCST90017036	7	2869985	0.0163705	14306	0.0233008	Gut microbiota abundance (genus Oscillibacter id.2063) || id:ebi-a-GCST90017036	Gut microbiota abundance (genus Oscillibacter id.2063)	Gut microbiota abundance (genus Oscillibacter id.2063) || ||	TRUE	igd	2869985	1.07912e-09	7	65642	0.0108086	ieu-a-294	Inflammatory bowel disease || id:ieu-a-294	TRUE	reported	igd	3	TRUE
rs12103	C	T	C	T	-0.0867354	-0.014735	0.8166		FALSE	FALSE	FALSE	ebi-a-GCST90017036	1	1247494	0.0191961	14306	0.424003	Gut microbiota abundance (genus Oscillibacter id.2063) || id:ebi-a-GCST90017036	Gut microbiota abundance (genus Oscillibacter id.2063)	Gut microbiota abundance (genus Oscillibacter id.2063) || ||	TRUE	igd	1247494	3.2802e-11	1	65642	0.0130755	ieu-a-294	Inflammatory bowel disease || id:ieu-a-294	TRUE	reported	igd	3	TRUE
rs12318183	A	C	A	C	0.109531	0.00883645	0.3854		FALSE	FALSE	FALSE	ebi-a-GCST90017036	12	68503836	0.0155907	14306	0.548893	Gut microbiota abundance (genus Oscillibacter id.2063) || id:ebi-a-GCST90017036	Gut microbiota abundance (genus Oscillibacter id.2063)	Gut microbiota abundance (genus Oscillibacter id.2063) || ||	TRUE	igd	68503836	1.66994e-27	12	65642	0.01008	ieu-a-294	Inflammatory bowel disease || id:ieu-a-294	TRUE	reported	igd	3	TRUE
rs12411259	A	G	A	G	0.0669054	0.00750156	0.2401		FALSE	FALSE	FALSE	ebi-a-GCST90017036	1	172866210	0.0174495	14306	0.733724	Gut microbiota abundance (genus Oscillibacter id.2063) || id:ebi-a-GCST90017036	Gut microbiota abundance (genus Oscillibacter id.2063)	Gut microbiota abundance (genus Oscillibacter id.2063) || ||	TRUE	igd	172866210	6.17504e-09	1	65642	0.0115117	ieu-a-294	Inflammatory bowel disease || id:ieu-a-294	TRUE	reported	igd	3	TRUE
rs1250566	A	G	A	G	-0.100894	-0.00712211	0.3161		FALSE	FALSE	FALSE	ebi-a-GCST90017036	10	81046453	0.0161678	14306	0.697737	Gut microbiota abundance (genus Oscillibacter id.2063) || id:ebi-a-GCST90017036	Gut microbiota abundance (genus Oscillibacter id.2063)	Gut microbiota abundance (genus Oscillibacter id.2063) || ||	TRUE	igd	81046453	4.7698e-20	10	65642	0.0110038	ieu-a-294	Inflammatory bowel disease || id:ieu-a-294	TRUE	reported	igd	3	TRUE
rs12585310	A	G	A	G	0.0706485	-0.00528569	0.3136		FALSE	FALSE	FALSE	ebi-a-GCST90017036	13	27528347	0.0161601	14306	0.742795	Gut microbiota abundance (genus Oscillibacter id.2063) || id:ebi-a-GCST90017036	Gut microbiota abundance (genus Oscillibacter id.2063)	Gut microbiota abundance (genus Oscillibacter id.2063) || ||	TRUE	igd	27528347	5.24928e-11	13	65642	0.0107636	ieu-a-294	Inflammatory bowel disease || id:ieu-a-294	TRUE	reported	igd	3	TRUE
rs1267499	C	T	C	T	0.0821443	-0.0434071	0.81		FALSE	FALSE	FALSE	ebi-a-GCST90017036	6	14715882	0.019351	14306	0.0243989	Gut microbiota abundance (genus Oscillibacter id.2063) || id:ebi-a-GCST90017036	Gut microbiota abundance (genus Oscillibacter id.2063)	Gut microbiota abundance (genus Oscillibacter id.2063) || ||	TRUE	igd	14715882	5.21555e-11	6	65642	0.0125131	ieu-a-294	Inflammatory bowel disease || id:ieu-a-294	TRUE	reported	igd	3	TRUE
rs12718244	A	G	A	G	0.0761709	-0.00271329	0.4081		FALSE	FALSE	FALSE	ebi-a-GCST90017036	7	50175654	0.0154111	14306	0.819207	Gut microbiota abundance (genus Oscillibacter id.2063) || id:ebi-a-GCST90017036	Gut microbiota abundance (genus Oscillibacter id.2063)	Gut microbiota abundance (genus Oscillibacter id.2063) || ||	TRUE	igd	50175654	3.35274e-14	7	65642	0.0100437	ieu-a-294	Inflammatory bowel disease || id:ieu-a-294	TRUE	reported	igd	3	TRUE
rs12722515	A	C	A	C	-0.0989022	-0.0155589	0.1627		FALSE	FALSE	FALSE	ebi-a-GCST90017036	10	6081230	0.0205263	14306	0.481727	Gut microbiota abundance (genus Oscillibacter id.2063) || id:ebi-a-GCST90017036	Gut microbiota abundance (genus Oscillibacter id.2063)	Gut microbiota abundance (genus Oscillibacter id.2063) || ||	TRUE	igd	6081230	4.56773e-12	10	65642	0.0142955	ieu-a-294	Inflammatory bowel disease || id:ieu-a-294	TRUE	reported	igd	3	TRUE
rs1292053	G	A	G	A	0.0701035	-0.0167417	0.442		FALSE	FALSE	FALSE	ebi-a-GCST90017036	17	57963537	0.0150485	14306	0.266526	Gut microbiota abundance (genus Oscillibacter id.2063) || id:ebi-a-GCST90017036	Gut microbiota abundance (genus Oscillibacter id.2063)	Gut microbiota abundance (genus Oscillibacter id.2063) || ||	TRUE	igd	57963537	9.88781e-13	17	65642	0.00982936	ieu-a-294	Inflammatory bowel disease || id:ieu-a-294	TRUE	reported	igd	3	TRUE
rs1297258	T	C	T	C	-0.114524	-0.0116705	0.4249		FALSE	FALSE	FALSE	ebi-a-GCST90017036	21	16806709	0.0152342	14306	0.4609	Gut microbiota abundance (genus Oscillibacter id.2063) || id:ebi-a-GCST90017036	Gut microbiota abundance (genus Oscillibacter id.2063)	Gut microbiota abundance (genus Oscillibacter id.2063) || ||	TRUE	igd	16806709	5.37898e-30	21	65642	0.0100654	ieu-a-294	Inflammatory bowel disease || id:ieu-a-294	TRUE	reported	igd	3	TRUE
rs13107612	T	C	T	C	0.0732561	-0.00364128	0.2969		FALSE	FALSE	FALSE	ebi-a-GCST90017036	4	102739980	0.0164629	14306	0.848588	Gut microbiota abundance (genus Oscillibacter id.2063) || id:ebi-a-GCST90017036	Gut microbiota abundance (genus Oscillibacter id.2063)	Gut microbiota abundance (genus Oscillibacter id.2063) || ||	TRUE	igd	102739980	1.61994e-11	4	65642	0.0108741	ieu-a-294	Inflammatory bowel disease || id:ieu-a-294	TRUE	reported	igd	3	TRUE
rs13204742	T	G	T	G	0.0916208	0.00973074	0.1267		FALSE	FALSE	FALSE	ebi-a-GCST90017036	6	128245765	0.0228442	14306	0.718242	Gut microbiota abundance (genus Oscillibacter id.2063) || id:ebi-a-GCST90017036	Gut microbiota abundance (genus Oscillibacter id.2063)	Gut microbiota abundance (genus Oscillibacter id.2063) || ||	TRUE	igd	128245765	5.39312e-10	6	65642	0.0147604	ieu-a-294	Inflammatory bowel disease || id:ieu-a-294	TRUE	reported	igd	3	TRUE
rs13407913	G	A	G	A	0.0917072	-0.0121976	0.4306		FALSE	FALSE	FALSE	ebi-a-GCST90017036	2	25097644	0.0153254	14306	0.446725	Gut microbiota abundance (genus Oscillibacter id.2063) || id:ebi-a-GCST90017036	Gut microbiota abundance (genus Oscillibacter id.2063)	Gut microbiota abundance (genus Oscillibacter id.2063) || ||	TRUE	igd	25097644	1.6885e-20	2	65642	0.00988181	ieu-a-294	Inflammatory bowel disease || id:ieu-a-294	TRUE	reported	igd	3	TRUE
rs1363907	A	G	A	G	0.0815026	-0.00192207	0.4212		FALSE	FALSE	FALSE	ebi-a-GCST90017036	5	96252803	0.0152575	14306	0.873021	Gut microbiota abundance (genus Oscillibacter id.2063) || id:ebi-a-GCST90017036	Gut microbiota abundance (genus Oscillibacter id.2063)	Gut microbiota abundance (genus Oscillibacter id.2063) || ||	TRUE	igd	96252803	4.86519e-15	5	65642	0.0104086	ieu-a-294	Inflammatory bowel disease || id:ieu-a-294	TRUE	reported	igd	3	TRUE
rs1420098	C	T	C	T	-0.0952951	-0.00295571	0.3877		FALSE	FALSE	FALSE	ebi-a-GCST90017036	2	102984279	0.0153545	14306	0.848044	Gut microbiota abundance (genus Oscillibacter id.2063) || id:ebi-a-GCST90017036	Gut microbiota abundance (genus Oscillibacter id.2063)	Gut microbiota abundance (genus Oscillibacter id.2063) || ||	TRUE	igd	102984279	1.82516e-20	2	65642	0.0102776	ieu-a-294	Inflammatory bowel disease || id:ieu-a-294	TRUE	reported	igd	3	TRUE
rs1517352	C	A	C	A	0.0778816	-0.0106124	0.6048		FALSE	FALSE	FALSE	ebi-a-GCST90017036	2	191931464	0.0152991	14306	0.489942	Gut microbiota abundance (genus Oscillibacter id.2063) || id:ebi-a-GCST90017036	Gut microbiota abundance (genus Oscillibacter id.2063)	Gut microbiota abundance (genus Oscillibacter id.2063) || ||	TRUE	igd	191931464	3.86545e-14	2	65642	0.0102944	ieu-a-294	Inflammatory bowel disease || id:ieu-a-294	TRUE	reported	igd	3	TRUE
rs1569328	T	C	T	C	-0.0809722	0.0531758	0.1702		FALSE	FALSE	FALSE	ebi-a-GCST90017036	14	75741751	0.0199251	14306	0.0146575	Gut microbiota abundance (genus Oscillibacter id.2063) || id:ebi-a-GCST90017036	Gut microbiota abundance (genus Oscillibacter id.2063)	Gut microbiota abundance (genus Oscillibacter id.2063) || ||	TRUE	igd	75741751	3.20959e-09	14	65642	0.0136766	ieu-a-294	Inflammatory bowel disease || id:ieu-a-294	TRUE	reported	igd	3	TRUE
rs17293632	T	C	T	C	0.107165	0.02772	0.2364		FALSE	FALSE	FALSE	ebi-a-GCST90017036	15	67442596	0.0176834	14306	0.12611	Gut microbiota abundance (genus Oscillibacter id.2063) || id:ebi-a-GCST90017036	Gut microbiota abundance (genus Oscillibacter id.2063)	Gut microbiota abundance (genus Oscillibacter id.2063) || ||	TRUE	igd	67442596	2.70894e-20	15	65642	0.0116106	ieu-a-294	Inflammatory bowel disease || id:ieu-a-294	TRUE	reported	igd	3	TRUE
rs17651741	A	G	A	G	0.0702476	-0.0149252	0.191		FALSE	FALSE	FALSE	ebi-a-GCST90017036	15	38869666	0.0194967	14306	0.420855	Gut microbiota abundance (genus Oscillibacter id.2063) || id:ebi-a-GCST90017036	Gut microbiota abundance (genus Oscillibacter id.2063)	Gut microbiota abundance (genus Oscillibacter id.2063) || ||	TRUE	igd	38869666	2.80892e-08	15	65642	0.0126505	ieu-a-294	Inflammatory bowel disease || id:ieu-a-294	TRUE	reported	igd	3	TRUE
rs17694108	A	G	A	G	0.0857629	0.00591927	0.2797		FALSE	FALSE	FALSE	ebi-a-GCST90017036	19	33731551	0.0170425	14306	0.712989	Gut microbiota abundance (genus Oscillibacter id.2063) || id:ebi-a-GCST90017036	Gut microbiota abundance (genus Oscillibacter id.2063)	Gut microbiota abundance (genus Oscillibacter id.2063) || ||	TRUE	igd	33731551	1.21032e-14	19	65642	0.0111165	ieu-a-294	Inflammatory bowel disease || id:ieu-a-294	TRUE	reported	igd	3	TRUE
rs17780256	C	A	C	A	-0.083427	-0.0239589	0.1927		FALSE	FALSE	FALSE	ebi-a-GCST90017036	17	70642923	0.0191813	14306	0.223921	Gut microbiota abundance (genus Oscillibacter id.2063) || id:ebi-a-GCST90017036	Gut microbiota abundance (genus Oscillibacter id.2063)	Gut microbiota abundance (genus Oscillibacter id.2063) || ||	TRUE	igd	70642923	3.19374e-11	17	65642	0.0125693	ieu-a-294	Inflammatory bowel disease || id:ieu-a-294	TRUE	reported	igd	3	TRUE
rs181826	A	C	A	C	0.0820444	-0.0416573	0.6266		FALSE	FALSE	FALSE	ebi-a-GCST90017036	5	141526057	0.0155345	14306	0.00755075	Gut microbiota abundance (genus Oscillibacter id.2063) || id:ebi-a-GCST90017036	Gut microbiota abundance (genus Oscillibacter id.2063)	Gut microbiota abundance (genus Oscillibacter id.2063) || ||	TRUE	igd	141526057	4.05229e-15	5	65642	0.0104471	ieu-a-294	Inflammatory bowel disease || id:ieu-a-294	TRUE	reported	igd	3	TRUE
rs1847472	A	C	A	C	-0.0672805	0.0185162	0.3421		FALSE	FALSE	FALSE	ebi-a-GCST90017036	6	90973159	0.0159939	14306	0.30455	Gut microbiota abundance (genus Oscillibacter id.2063) || id:ebi-a-GCST90017036	Gut microbiota abundance (genus Oscillibacter id.2063)	Gut microbiota abundance (genus Oscillibacter id.2063) || ||	TRUE	igd	90973159	6.62857e-10	6	65642	0.0108961	ieu-a-294	Inflammatory bowel disease || id:ieu-a-294	TRUE	reported	igd	3	TRUE
rs1990760	T	C	T	C	-0.0671151	-0.0306754	0.6085		FALSE	FALSE	FALSE	ebi-a-GCST90017036	2	163124051	0.0153474	14306	0.0461498	Gut microbiota abundance (genus Oscillibacter id.2063) || id:ebi-a-GCST90017036	Gut microbiota abundance (genus Oscillibacter id.2063)	Gut microbiota abundance (genus Oscillibacter id.2063) || ||	TRUE	igd	163124051	3.56246e-10	2	65642	0.0107006	ieu-a-294	Inflammatory bowel disease || id:ieu-a-294	TRUE	reported	igd	3	TRUE
rs2024092	A	G	A	G	0.106813	-0.00918391	0.2162		FALSE	FALSE	FALSE	ebi-a-GCST90017036	19	1124031	0.0181003	14306	0.62456	Gut microbiota abundance (genus Oscillibacter id.2063) || id:ebi-a-GCST90017036	Gut microbiota abundance (genus Oscillibacter id.2063)	Gut microbiota abundance (genus Oscillibacter id.2063) || ||	TRUE	igd	1124031	1.1246e-18	19	65642	0.0121076	ieu-a-294	Inflammatory bowel disease || id:ieu-a-294	TRUE	reported	igd	3	TRUE
rs2050392	A	G	A	G	0.0691178	-0.00691329	0.6003		FALSE	FALSE	FALSE	ebi-a-GCST90017036	10	30691503	0.0154462	14306	0.635215	Gut microbiota abundance (genus Oscillibacter id.2063) || id:ebi-a-GCST90017036	Gut microbiota abundance (genus Oscillibacter id.2063)	Gut microbiota abundance (genus Oscillibacter id.2063) || ||	TRUE	igd	30691503	1.87241e-11	10	65642	0.0102921	ieu-a-294	Inflammatory bowel disease || id:ieu-a-294	TRUE	reported	igd	3	TRUE
rs2143178	C	T	C	T	-0.176684	0.0199946	0.1658		FALSE	FALSE	FALSE	ebi-a-GCST90017036	22	39660829	0.0204967	14306	0.436628	Gut microbiota abundance (genus Oscillibacter id.2063) || id:ebi-a-GCST90017036	Gut microbiota abundance (genus Oscillibacter id.2063)	Gut microbiota abundance (genus Oscillibacter id.2063) || ||	TRUE	igd	39660829	4.79954e-38	22	65642	0.0137017	ieu-a-294	Inflammatory bowel disease || id:ieu-a-294	TRUE	reported	igd	3	TRUE
rs2153283	A	C	A	C	-0.0859637	-0.00562329	0.217		FALSE	FALSE	FALSE	ebi-a-GCST90017036	10	59972299	0.0180444	14306	0.799333	Gut microbiota abundance (genus Oscillibacter id.2063) || id:ebi-a-GCST90017036	Gut microbiota abundance (genus Oscillibacter id.2063)	Gut microbiota abundance (genus Oscillibacter id.2063) || ||	TRUE	igd	59972299	1.53568e-11	10	65642	0.0127458	ieu-a-294	Inflammatory bowel disease || id:ieu-a-294	TRUE	reported	igd	3	TRUE
rs2270395	T	C	T	C	0.0778411	0.0126153	0.7616		FALSE	FALSE	FALSE	ebi-a-GCST90017036	16	50846832	0.0175263	14306	0.514582	Gut microbiota abundance (genus Oscillibacter id.2063) || id:ebi-a-GCST90017036	Gut microbiota abundance (genus Oscillibacter id.2063)	Gut microbiota abundance (genus Oscillibacter id.2063) || ||	TRUE	igd	50846832	5.17249e-11	16	65642	0.0118554	ieu-a-294	Inflammatory bowel disease || id:ieu-a-294	TRUE	reported	igd	3	TRUE
rs2274351	T	C	T	C	0.0604993	0.011059	0.5373		FALSE	FALSE	FALSE	ebi-a-GCST90017036	10	104264107	0.0150646	14306	0.459884	Gut microbiota abundance (genus Oscillibacter id.2063) || id:ebi-a-GCST90017036	Gut microbiota abundance (genus Oscillibacter id.2063)	Gut microbiota abundance (genus Oscillibacter id.2063) || ||	TRUE	igd	104264107	6.93043e-09	10	65642	0.0104442	ieu-a-294	Inflammatory bowel disease || id:ieu-a-294	TRUE	reported	igd	3	TRUE
rs2297559	A	G	A	G	0.0741659	-0.000934554	0.6822		FALSE	FALSE	FALSE	ebi-a-GCST90017036	1	160854526	0.0160855	14306	0.958088	Gut microbiota abundance (genus Oscillibacter id.2063) || id:ebi-a-GCST90017036	Gut microbiota abundance (genus Oscillibacter id.2063)	Gut microbiota abundance (genus Oscillibacter id.2063) || ||	TRUE	igd	160854526	1.88495e-11	1	65642	0.0110454	ieu-a-294	Inflammatory bowel disease || id:ieu-a-294	TRUE	reported	igd	3	TRUE
rs2328546	C	T	C	T	0.0940162	-0.00779384	0.8014		FALSE	FALSE	FALSE	ebi-a-GCST90017036	6	20657345	0.0189043	14306	0.652304	Gut microbiota abundance (genus Oscillibacter id.2063) || id:ebi-a-GCST90017036	Gut microbiota abundance (genus Oscillibacter id.2063)	Gut microbiota abundance (genus Oscillibacter id.2063) || ||	TRUE	igd	20657345	1.29718e-13	6	65642	0.0126938	ieu-a-294	Inflammatory bowel disease || id:ieu-a-294	TRUE	reported	igd	3	TRUE
rs2488397	C	G	C	G	0.09881	0.0237955	0.2037		FALSE	TRUE	TRUE	ebi-a-GCST90017036	1	197701279	0.0189497	14306	0.219973	Gut microbiota abundance (genus Oscillibacter id.2063) || id:ebi-a-GCST90017036	Gut microbiota abundance (genus Oscillibacter id.2063)	Gut microbiota abundance (genus Oscillibacter id.2063) || ||	TRUE	igd	197701279	4.55302e-16	1	65642	0.0121644	ieu-a-294	Inflammatory bowel disease || id:ieu-a-294	TRUE	reported	igd	3	FALSE
rs2497318	T	C	T	C	-0.0635464	-0.0357934	0.4504		FALSE	FALSE	FALSE	ebi-a-GCST90017036	10	94432000	0.015242	14306	0.0183578	Gut microbiota abundance (genus Oscillibacter id.2063) || id:ebi-a-GCST90017036	Gut microbiota abundance (genus Oscillibacter id.2063)	Gut microbiota abundance (genus Oscillibacter id.2063) || ||	TRUE	igd	94432000	1.35781e-10	10	65642	0.00989735	ieu-a-294	Inflammatory bowel disease || id:ieu-a-294	TRUE	reported	igd	3	TRUE
rs2538470	G	A	G	A	-0.0675599	-0.00859093	0.6378		FALSE	FALSE	FALSE	ebi-a-GCST90017036	7	148220448	0.01563	14306	0.599895	Gut microbiota abundance (genus Oscillibacter id.2063) || id:ebi-a-GCST90017036	Gut microbiota abundance (genus Oscillibacter id.2063)	Gut microbiota abundance (genus Oscillibacter id.2063) || ||	TRUE	igd	148220448	2.99916e-11	7	65642	0.0101646	ieu-a-294	Inflammatory bowel disease || id:ieu-a-294	TRUE	reported	igd	3	TRUE
rs259964	G	A	G	A	-0.0674584	0.000465938	0.5414		FALSE	FALSE	FALSE	ebi-a-GCST90017036	20	57824309	0.0151911	14306	0.995555	Gut microbiota abundance (genus Oscillibacter id.2063) || id:ebi-a-GCST90017036	Gut microbiota abundance (genus Oscillibacter id.2063)	Gut microbiota abundance (genus Oscillibacter id.2063) || ||	TRUE	igd	57824309	6.92947e-12	20	65642	0.00983489	ieu-a-294	Inflammatory bowel disease || id:ieu-a-294	TRUE	reported	igd	3	TRUE
rs2688608	T	G	T	G	0.062403	0.0162173	0.557		FALSE	FALSE	FALSE	ebi-a-GCST90017036	10	75658349	0.0150154	14306	0.276864	Gut microbiota abundance (genus Oscillibacter id.2063) || id:ebi-a-GCST90017036	Gut microbiota abundance (genus Oscillibacter id.2063)	Gut microbiota abundance (genus Oscillibacter id.2063) || ||	TRUE	igd	75658349	2.75467e-10	10	65642	0.00988642	ieu-a-294	Inflammatory bowel disease || id:ieu-a-294	TRUE	reported	igd	3	TRUE
rs272882	T	G	T	G	0.166117	-0.00115922	0.6733		FALSE	FALSE	FALSE	ebi-a-GCST90017036	5	131669161	0.0162348	14306	0.935767	Gut microbiota abundance (genus Oscillibacter id.2063) || id:ebi-a-GCST90017036	Gut microbiota abundance (genus Oscillibacter id.2063)	Gut microbiota abundance (genus Oscillibacter id.2063) || ||	TRUE	igd	131669161	1.46656e-52	5	65642	0.0108875	ieu-a-294	Inflammatory bowel disease || id:ieu-a-294	TRUE	reported	igd	3	TRUE
rs2836883	A	G	A	G	-0.168413	0.0265756	0.2728		FALSE	FALSE	FALSE	ebi-a-GCST90017036	21	40466744	0.0168283	14306	0.107894	Gut microbiota abundance (genus Oscillibacter id.2063) || id:ebi-a-GCST90017036	Gut microbiota abundance (genus Oscillibacter id.2063)	Gut microbiota abundance (genus Oscillibacter id.2063) || ||	TRUE	igd	40466744	3.37831e-48	21	65642	0.0115451	ieu-a-294	Inflammatory bowel disease || id:ieu-a-294	TRUE	reported	igd	3	TRUE
rs2847278	T	C	T	C	-0.144528	0.00104063	0.841		FALSE	FALSE	FALSE	ebi-a-GCST90017036	18	12778715	0.020093	14306	0.866175	Gut microbiota abundance (genus Oscillibacter id.2063) || id:ebi-a-GCST90017036	Gut microbiota abundance (genus Oscillibacter id.2063)	Gut microbiota abundance (genus Oscillibacter id.2063) || ||	TRUE	igd	12778715	8.32722e-28	18	65642	0.0132236	ieu-a-294	Inflammatory bowel disease || id:ieu-a-294	TRUE	reported	igd	3	TRUE
rs2974935	T	G	T	G	0.0687256	-0.00354843	0.4948		FALSE	FALSE	FALSE	ebi-a-GCST90017036	1	155181843	0.015028	14306	0.813369	Gut microbiota abundance (genus Oscillibacter id.2063) || id:ebi-a-GCST90017036	Gut microbiota abundance (genus Oscillibacter id.2063)	Gut microbiota abundance (genus Oscillibacter id.2063) || ||	TRUE	igd	155181843	8.86748e-12	1	65642	0.0100715	ieu-a-294	Inflammatory bowel disease || id:ieu-a-294	TRUE	reported	igd	3	TRUE
rs3024493	A	C	A	C	0.196922	0.0136877	0.1572		FALSE	FALSE	FALSE	ebi-a-GCST90017036	1	206943968	0.0205685	14306	0.524014	Gut microbiota abundance (genus Oscillibacter id.2063) || id:ebi-a-GCST90017036	Gut microbiota abundance (genus Oscillibacter id.2063)	Gut microbiota abundance (genus Oscillibacter id.2063) || ||	TRUE	igd	206943968	1.64778e-50	1	65642	0.0131753	ieu-a-294	Inflammatory bowel disease || id:ieu-a-294	TRUE	reported	igd	3	TRUE
rs3184504	C	T	C	T	-0.0600317	-0.0179026	0.5074		FALSE	FALSE	FALSE	ebi-a-GCST90017036	12	111884608	0.0150877	14306	0.228551	Gut microbiota abundance (genus Oscillibacter id.2063) || id:ebi-a-GCST90017036	Gut microbiota abundance (genus Oscillibacter id.2063)	Gut microbiota abundance (genus Oscillibacter id.2063) || ||	TRUE	igd	111884608	1.28988e-09	12	65642	0.00989211	ieu-a-294	Inflammatory bowel disease || id:ieu-a-294	TRUE	reported	igd	3	TRUE
rs34779708	G	T	G	T	0.106679	0.0080602	0.3512		FALSE	FALSE	FALSE	ebi-a-GCST90017036	10	35466185	0.0156324	14306	0.611866	Gut microbiota abundance (genus Oscillibacter id.2063) || id:ebi-a-GCST90017036	Gut microbiota abundance (genus Oscillibacter id.2063)	Gut microbiota abundance (genus Oscillibacter id.2063) || ||	TRUE	igd	35466185	2.073e-25	10	65642	0.0102408	ieu-a-294	Inflammatory bowel disease || id:ieu-a-294	TRUE	reported	igd	3	TRUE
rs34804116	A	C	A	C	-0.0574631	0.0226216	0.3867		FALSE	FALSE	FALSE	ebi-a-GCST90017036	5	72539850	0.0154624	14306	0.15542	Gut microbiota abundance (genus Oscillibacter id.2063) || id:ebi-a-GCST90017036	Gut microbiota abundance (genus Oscillibacter id.2063)	Gut microbiota abundance (genus Oscillibacter id.2063) || ||	TRUE	igd	72539850	3.62402e-08	5	65642	0.0104322	ieu-a-294	Inflammatory bowel disease || id:ieu-a-294	TRUE	reported	igd	3	TRUE
rs35164067	A	G	A	G	-0.11754	0.0224449	0.2039		FALSE	FALSE	FALSE	ebi-a-GCST90017036	19	10525181	0.0187439	14306	0.216351	Gut microbiota abundance (genus Oscillibacter id.2063) || id:ebi-a-GCST90017036	Gut microbiota abundance (genus Oscillibacter id.2063)	Gut microbiota abundance (genus Oscillibacter id.2063) || ||	TRUE	igd	10525181	2.65705e-20	19	65642	0.0127318	ieu-a-294	Inflammatory bowel disease || id:ieu-a-294	TRUE	reported	igd	3	TRUE
rs35256947	C	T	C	T	0.0821647	0.0189658	0.2594		FALSE	FALSE	FALSE	ebi-a-GCST90017036	2	231161026	0.0177384	14306	0.301386	Gut microbiota abundance (genus Oscillibacter id.2063) || id:ebi-a-GCST90017036	Gut microbiota abundance (genus Oscillibacter id.2063)	Gut microbiota abundance (genus Oscillibacter id.2063) || ||	TRUE	igd	231161026	3.87347e-13	2	65642	0.0113176	ieu-a-294	Inflammatory bowel disease || id:ieu-a-294	TRUE	reported	igd	3	TRUE
rs35730213	C	G	C	G	-0.159624	0.00223577	0.2807		FALSE	TRUE	TRUE	ebi-a-GCST90017036	1	200874229	0.0170619	14306	0.960531	Gut microbiota abundance (genus Oscillibacter id.2063) || id:ebi-a-GCST90017036	Gut microbiota abundance (genus Oscillibacter id.2063)	Gut microbiota abundance (genus Oscillibacter id.2063) || ||	TRUE	igd	200874229	8.33489e-45	1	65642	0.0113656	ieu-a-294	Inflammatory bowel disease || id:ieu-a-294	TRUE	reported	igd	3	FALSE
rs36048684	A	T	A	T	-0.0941465	0.0209615	0.1107		FALSE	TRUE	TRUE	ebi-a-GCST90017036	5	158822929	0.0242111	14306	0.387616	Gut microbiota abundance (genus Oscillibacter id.2063) || id:ebi-a-GCST90017036	Gut microbiota abundance (genus Oscillibacter id.2063)	Gut microbiota abundance (genus Oscillibacter id.2063) || ||	TRUE	igd	158822929	3.69939e-09	5	65642	0.0159649	ieu-a-294	Inflammatory bowel disease || id:ieu-a-294	TRUE	reported	igd	3	FALSE
rs367569	T	C	T	C	-0.0958166	-0.0364045	0.2891		FALSE	FALSE	FALSE	ebi-a-GCST90017036	16	11365500	0.0167227	14306	0.030411	Gut microbiota abundance (genus Oscillibacter id.2063) || id:ebi-a-GCST90017036	Gut microbiota abundance (genus Oscillibacter id.2063)	Gut microbiota abundance (genus Oscillibacter id.2063) || ||	TRUE	igd	11365500	1.92664e-17	16	65642	0.011275	ieu-a-294	Inflammatory bowel disease || id:ieu-a-294	TRUE	reported	igd	3	TRUE
rs3776414	G	T	G	T	0.0773716	-0.0161954	0.3756		FALSE	FALSE	FALSE	ebi-a-GCST90017036	5	10689562	0.0154727	14306	0.308107	Gut microbiota abundance (genus Oscillibacter id.2063) || id:ebi-a-GCST90017036	Gut microbiota abundance (genus Oscillibacter id.2063)	Gut microbiota abundance (genus Oscillibacter id.2063) || ||	TRUE	igd	10689562	2.65033e-14	5	65642	0.0101613	ieu-a-294	Inflammatory bowel disease || id:ieu-a-294	TRUE	reported	igd	3	TRUE
rs3801835	T	C	T	C	0.064107	0.00505458	0.3447		FALSE	FALSE	FALSE	ebi-a-GCST90017036	7	26852053	0.0159588	14306	0.700247	Gut microbiota abundance (genus Oscillibacter id.2063) || id:ebi-a-GCST90017036	Gut microbiota abundance (genus Oscillibacter id.2063)	Gut microbiota abundance (genus Oscillibacter id.2063) || ||	TRUE	igd	26852053	1.47058e-09	7	65642	0.0106005	ieu-a-294	Inflammatory bowel disease || id:ieu-a-294	TRUE	reported	igd	3	TRUE
rs3853824	C	T	C	T	0.064031	-0.00252054	0.6385		FALSE	FALSE	FALSE	ebi-a-GCST90017036	17	54880993	0.0156984	14306	0.902374	Gut microbiota abundance (genus Oscillibacter id.2063) || id:ebi-a-GCST90017036	Gut microbiota abundance (genus Oscillibacter id.2063)	Gut microbiota abundance (genus Oscillibacter id.2063) || ||	TRUE	igd	54880993	7.70123e-10	17	65642	0.0104099	ieu-a-294	Inflammatory bowel disease || id:ieu-a-294	TRUE	reported	igd	3	TRUE
rs4692386	C	T	C	T	0.0579752	-0.000421917	0.593		FALSE	FALSE	FALSE	ebi-a-GCST90017036	4	26132361	0.015319	14306	0.952619	Gut microbiota abundance (genus Oscillibacter id.2063) || id:ebi-a-GCST90017036	Gut microbiota abundance (genus Oscillibacter id.2063)	Gut microbiota abundance (genus Oscillibacter id.2063) || ||	TRUE	igd	26132361	1.21194e-08	4	65642	0.0101746	ieu-a-294	Inflammatory bowel disease || id:ieu-a-294	TRUE	reported	igd	3	TRUE
rs4703855	T	C	T	C	-0.0710611	0.0288339	0.2998		FALSE	FALSE	FALSE	ebi-a-GCST90017036	5	71693899	0.0163632	14306	0.0729726	Gut microbiota abundance (genus Oscillibacter id.2063) || id:ebi-a-GCST90017036	Gut microbiota abundance (genus Oscillibacter id.2063)	Gut microbiota abundance (genus Oscillibacter id.2063) || ||	TRUE	igd	71693899	7.15649e-11	5	65642	0.0109034	ieu-a-294	Inflammatory bowel disease || id:ieu-a-294	TRUE	reported	igd	3	TRUE
rs4743820	T	C	T	C	0.0639523	0.0295058	0.7019		FALSE	FALSE	FALSE	ebi-a-GCST90017036	9	93928416	0.0162127	14306	0.071328	Gut microbiota abundance (genus Oscillibacter id.2063) || id:ebi-a-GCST90017036	Gut microbiota abundance (genus Oscillibacter id.2063)	Gut microbiota abundance (genus Oscillibacter id.2063) || ||	TRUE	igd	93928416	3.79656e-09	9	65642	0.0108526	ieu-a-294	Inflammatory bowel disease || id:ieu-a-294	TRUE	reported	igd	3	TRUE
rs4795397	G	A	G	A	0.138343	0.00633562	0.4713		FALSE	FALSE	FALSE	ebi-a-GCST90017036	17	38023745	0.0150556	14306	0.692132	Gut microbiota abundance (genus Oscillibacter id.2063) || id:ebi-a-GCST90017036	Gut microbiota abundance (genus Oscillibacter id.2063)	Gut microbiota abundance (genus Oscillibacter id.2063) || ||	TRUE	igd	38023745	8.30233e-44	17	65642	0.00996661	ieu-a-294	Inflammatory bowel disease || id:ieu-a-294	TRUE	reported	igd	3	TRUE
rs4976646	C	T	C	T	0.0730113	0.0154452	0.3415		FALSE	FALSE	FALSE	ebi-a-GCST90017036	5	176788570	0.0158458	14306	0.329695	Gut microbiota abundance (genus Oscillibacter id.2063) || id:ebi-a-GCST90017036	Gut microbiota abundance (genus Oscillibacter id.2063)	Gut microbiota abundance (genus Oscillibacter id.2063) || ||	TRUE	igd	176788570	3.23445e-12	5	65642	0.0104794	ieu-a-294	Inflammatory bowel disease || id:ieu-a-294	TRUE	reported	igd	3	TRUE
rs516246	T	C	T	C	0.0755599	-0.00124916	0.4652		FALSE	FALSE	FALSE	ebi-a-GCST90017036	19	49206172	0.0150647	14306	0.925721	Gut microbiota abundance (genus Oscillibacter id.2063) || id:ebi-a-GCST90017036	Gut microbiota abundance (genus Oscillibacter id.2063)	Gut microbiota abundance (genus Oscillibacter id.2063) || ||	TRUE	igd	49206172	1.14842e-13	19	65642	0.0101797	ieu-a-294	Inflammatory bowel disease || id:ieu-a-294	TRUE	reported	igd	3	TRUE
rs55808324	A	G	A	G	0.141213	-0.00114982	0.09318		FALSE	FALSE	FALSE	ebi-a-GCST90017036	14	88444752	0.025096	14306	0.958406	Gut microbiota abundance (genus Oscillibacter id.2063) || id:ebi-a-GCST90017036	Gut microbiota abundance (genus Oscillibacter id.2063)	Gut microbiota abundance (genus Oscillibacter id.2063) || ||	TRUE	igd	88444752	5.13452e-17	14	65642	0.016844	ieu-a-294	Inflammatory bowel disease || id:ieu-a-294	TRUE	reported	igd	3	TRUE
rs559928	C	T	C	T	0.094388	0.00494555	0.8128		FALSE	FALSE	FALSE	ebi-a-GCST90017036	11	64150370	0.01939	14306	0.868561	Gut microbiota abundance (genus Oscillibacter id.2063) || id:ebi-a-GCST90017036	Gut microbiota abundance (genus Oscillibacter id.2063)	Gut microbiota abundance (genus Oscillibacter id.2063) || ||	TRUE	igd	64150370	3.32583e-13	11	65642	0.0129645	ieu-a-294	Inflammatory bowel disease || id:ieu-a-294	TRUE	reported	igd	3	TRUE
rs56167332	A	C	A	C	0.155855	-0.00592793	0.3375		FALSE	FALSE	FALSE	ebi-a-GCST90017036	5	158827769	0.0161214	14306	0.721489	Gut microbiota abundance (genus Oscillibacter id.2063) || id:ebi-a-GCST90017036	Gut microbiota abundance (genus Oscillibacter id.2063)	Gut microbiota abundance (genus Oscillibacter id.2063) || ||	TRUE	igd	158827769	7.16638e-50	5	65642	0.0104967	ieu-a-294	Inflammatory bowel disease || id:ieu-a-294	TRUE	reported	igd	3	TRUE
rs6058869	T	C	T	C	0.0556615	-0.0265236	0.3991		FALSE	FALSE	FALSE	ebi-a-GCST90017036	20	31348750	0.015231	14306	0.0785796	Gut microbiota abundance (genus Oscillibacter id.2063) || id:ebi-a-GCST90017036	Gut microbiota abundance (genus Oscillibacter id.2063)	Gut microbiota abundance (genus Oscillibacter id.2063) || ||	TRUE	igd	31348750	2.63494e-08	20	65642	0.0100037	ieu-a-294	Inflammatory bowel disease || id:ieu-a-294	TRUE	reported	igd	3	TRUE
rs6062496	A	G	A	G	0.123216	0.00400686	0.5694		FALSE	FALSE	FALSE	ebi-a-GCST90017036	20	62329099	0.0153935	14306	0.771887	Gut microbiota abundance (genus Oscillibacter id.2063) || id:ebi-a-GCST90017036	Gut microbiota abundance (genus Oscillibacter id.2063)	Gut microbiota abundance (genus Oscillibacter id.2063) || ||	TRUE	igd	62329099	2.10814e-33	20	65642	0.0102312	ieu-a-294	Inflammatory bowel disease || id:ieu-a-294	TRUE	reported	igd	3	TRUE
rs6074022	T	C	T	C	-0.0742587	0.00813877	0.7497		FALSE	FALSE	FALSE	ebi-a-GCST90017036	20	44740196	0.0172246	14306	0.673505	Gut microbiota abundance (genus Oscillibacter id.2063) || id:ebi-a-GCST90017036	Gut microbiota abundance (genus Oscillibacter id.2063)	Gut microbiota abundance (genus Oscillibacter id.2063) || ||	TRUE	igd	44740196	8.32339e-11	20	65642	0.0114338	ieu-a-294	Inflammatory bowel disease || id:ieu-a-294	TRUE	reported	igd	3	TRUE
rs6111031	T	C	T	C	-0.264091	-0.0265267	0.1591		FALSE	FALSE	FALSE	ebi-a-GCST90017036	20	1682037	0.0228715	14306	0.242106	Gut microbiota abundance (genus Oscillibacter id.2063) || id:ebi-a-GCST90017036	Gut microbiota abundance (genus Oscillibacter id.2063)	Gut microbiota abundance (genus Oscillibacter id.2063) || ||	TRUE	igd	1682037	1.23225e-71	20	65642	0.0147557	ieu-a-294	Inflammatory bowel disease || id:ieu-a-294	TRUE	reported	igd	3	TRUE
rs62037363	C	T	C	T	0.0987549	-0.0258227	0.3911		FALSE	FALSE	FALSE	ebi-a-GCST90017036	16	28865042	0.0154817	14306	0.103071	Gut microbiota abundance (genus Oscillibacter id.2063) || id:ebi-a-GCST90017036	Gut microbiota abundance (genus Oscillibacter id.2063)	Gut microbiota abundance (genus Oscillibacter id.2063) || ||	TRUE	igd	28865042	6.36209e-22	16	65642	0.0102618	ieu-a-294	Inflammatory bowel disease || id:ieu-a-294	TRUE	reported	igd	3	TRUE
rs6456426	A	C	A	C	-0.0643405	0.00997443	0.4984		FALSE	FALSE	FALSE	ebi-a-GCST90017036	6	21438889	0.014989	14306	0.510123	Gut microbiota abundance (genus Oscillibacter id.2063) || id:ebi-a-GCST90017036	Gut microbiota abundance (genus Oscillibacter id.2063)	Gut microbiota abundance (genus Oscillibacter id.2063) || ||	TRUE	igd	21438889	8.18276e-11	6	65642	0.0099028	ieu-a-294	Inflammatory bowel disease || id:ieu-a-294	TRUE	reported	igd	3	TRUE
rs6466198	T	A	T	A	0.0841312	0.00283903	0.386		FALSE	TRUE	TRUE	ebi-a-GCST90017036	7	107480126	0.0156352	14306	0.846489	Gut microbiota abundance (genus Oscillibacter id.2063) || id:ebi-a-GCST90017036	Gut microbiota abundance (genus Oscillibacter id.2063)	Gut microbiota abundance (genus Oscillibacter id.2063) || ||	TRUE	igd	107480126	2.17771e-16	7	65642	0.0102451	ieu-a-294	Inflammatory bowel disease || id:ieu-a-294	TRUE	reported	igd	3	FALSE
rs648541	G	A	G	A	-0.0648616	-0.000946175	0.3409		FALSE	FALSE	FALSE	ebi-a-GCST90017036	11	114429934	0.0157626	14306	0.962017	Gut microbiota abundance (genus Oscillibacter id.2063) || id:ebi-a-GCST90017036	Gut microbiota abundance (genus Oscillibacter id.2063)	Gut microbiota abundance (genus Oscillibacter id.2063) || ||	TRUE	igd	114429934	1.21728e-09	11	65642	0.0106716	ieu-a-294	Inflammatory bowel disease || id:ieu-a-294	TRUE	reported	igd	3	TRUE
rs6500315	G	A	G	A	0.0766082	0.0140439	0.7753		FALSE	FALSE	FALSE	ebi-a-GCST90017036	16	50508101	0.0188753	14306	0.506156	Gut microbiota abundance (genus Oscillibacter id.2063) || id:ebi-a-GCST90017036	Gut microbiota abundance (genus Oscillibacter id.2063)	Gut microbiota abundance (genus Oscillibacter id.2063) || ||	TRUE	igd	50508101	1.12065e-10	16	65642	0.0118778	ieu-a-294	Inflammatory bowel disease || id:ieu-a-294	TRUE	reported	igd	3	TRUE
rs6561151	A	G	A	G	0.1	0.00453494	0.2235		FALSE	FALSE	FALSE	ebi-a-GCST90017036	13	44484706	0.0175391	14306	0.807121	Gut microbiota abundance (genus Oscillibacter id.2063) || id:ebi-a-GCST90017036	Gut microbiota abundance (genus Oscillibacter id.2063)	Gut microbiota abundance (genus Oscillibacter id.2063) || ||	TRUE	igd	44484706	3.53346e-17	13	65642	0.0118661	ieu-a-294	Inflammatory bowel disease || id:ieu-a-294	TRUE	reported	igd	3	TRUE
rs6584281	G	A	G	A	-0.164639	0.00439345	0.5188		FALSE	FALSE	FALSE	ebi-a-GCST90017036	10	101286480	0.0149619	14306	0.76675	Gut microbiota abundance (genus Oscillibacter id.2063) || id:ebi-a-GCST90017036	Gut microbiota abundance (genus Oscillibacter id.2063)	Gut microbiota abundance (genus Oscillibacter id.2063) || ||	TRUE	igd	101286480	9.36268e-62	10	65642	0.00992861	ieu-a-294	Inflammatory bowel disease || id:ieu-a-294	TRUE	reported	igd	3	TRUE
rs6588248	G	T	G	T	0.0819867	0.00201083	0.5297		FALSE	FALSE	FALSE	ebi-a-GCST90017036	1	67652984	0.0150324	14306	0.904623	Gut microbiota abundance (genus Oscillibacter id.2063) || id:ebi-a-GCST90017036	Gut microbiota abundance (genus Oscillibacter id.2063)	Gut microbiota abundance (genus Oscillibacter id.2063) || ||	TRUE	igd	67652984	1.38484e-16	1	65642	0.0099185	ieu-a-294	Inflammatory bowel disease || id:ieu-a-294	TRUE	reported	igd	3	TRUE
rs6651252	C	T	C	T	-0.0908484	0.00970654	0.13		FALSE	FALSE	FALSE	ebi-a-GCST90017036	8	129567181	0.0225469	14306	0.683422	Gut microbiota abundance (genus Oscillibacter id.2063) || id:ebi-a-GCST90017036	Gut microbiota abundance (genus Oscillibacter id.2063)	Gut microbiota abundance (genus Oscillibacter id.2063) || ||	TRUE	igd	129567181	9.08239e-10	8	65642	0.014833	ieu-a-294	Inflammatory bowel disease || id:ieu-a-294	TRUE	reported	igd	3	TRUE
rs6708373	G	A	G	A	0.134178	0.00534071	0.5277		FALSE	FALSE	FALSE	ebi-a-GCST90017036	2	234172846	0.0150817	14306	0.724121	Gut microbiota abundance (genus Oscillibacter id.2063) || id:ebi-a-GCST90017036	Gut microbiota abundance (genus Oscillibacter id.2063)	Gut microbiota abundance (genus Oscillibacter id.2063) || ||	TRUE	igd	234172846	1.42561e-41	2	65642	0.0099341	ieu-a-294	Inflammatory bowel disease || id:ieu-a-294	TRUE	reported	igd	3	TRUE
rs6740462	A	C	A	C	0.0799597	0.0242679	0.7378		FALSE	FALSE	FALSE	ebi-a-GCST90017036	2	65667272	0.0172528	14306	0.183703	Gut microbiota abundance (genus Oscillibacter id.2063) || id:ebi-a-GCST90017036	Gut microbiota abundance (genus Oscillibacter id.2063)	Gut microbiota abundance (genus Oscillibacter id.2063) || ||	TRUE	igd	65667272	5.59114e-12	2	65642	0.0116057	ieu-a-294	Inflammatory bowel disease || id:ieu-a-294	TRUE	reported	igd	3	TRUE
rs6745185	G	T	G	T	0.0698267	-0.0130952	0.7389		FALSE	FALSE	FALSE	ebi-a-GCST90017036	2	241586960	0.0174289	14306	0.406155	Gut microbiota abundance (genus Oscillibacter id.2063) || id:ebi-a-GCST90017036	Gut microbiota abundance (genus Oscillibacter id.2063)	Gut microbiota abundance (genus Oscillibacter id.2063) || ||	TRUE	igd	241586960	1.37322e-09	2	65642	0.0115253	ieu-a-294	Inflammatory bowel disease || id:ieu-a-294	TRUE	reported	igd	3	TRUE
rs67643815	T	G	T	G	-0.0629092	0.0146613	0.5342		FALSE	FALSE	FALSE	ebi-a-GCST90017036	18	67561508	0.015028	14306	0.33339	Gut microbiota abundance (genus Oscillibacter id.2063) || id:ebi-a-GCST90017036	Gut microbiota abundance (genus Oscillibacter id.2063)	Gut microbiota abundance (genus Oscillibacter id.2063) || ||	TRUE	igd	67561508	6.41889e-10	18	65642	0.0101798	ieu-a-294	Inflammatory bowel disease || id:ieu-a-294	TRUE	reported	igd	3	TRUE
rs6933404	C	T	C	T	0.0957518	-0.0151521	0.2108		FALSE	FALSE	FALSE	ebi-a-GCST90017036	6	137959235	0.0191445	14306	0.434406	Gut microbiota abundance (genus Oscillibacter id.2063) || id:ebi-a-GCST90017036	Gut microbiota abundance (genus Oscillibacter id.2063)	Gut microbiota abundance (genus Oscillibacter id.2063) || ||	TRUE	igd	137959235	5.83848e-15	6	65642	0.0122643	ieu-a-294	Inflammatory bowel disease || id:ieu-a-294	TRUE	reported	igd	3	TRUE
rs7011507	A	G	A	G	-0.0846011	-0.0210206	0.1233		FALSE	FALSE	FALSE	ebi-a-GCST90017036	8	49129242	0.0229694	14306	0.381827	Gut microbiota abundance (genus Oscillibacter id.2063) || id:ebi-a-GCST90017036	Gut microbiota abundance (genus Oscillibacter id.2063)	Gut microbiota abundance (genus Oscillibacter id.2063) || ||	TRUE	igd	49129242	2.03222e-08	8	65642	0.0150825	ieu-a-294	Inflammatory bowel disease || id:ieu-a-294	TRUE	reported	igd	3	TRUE
rs7015630	C	T	C	T	-0.0627799	0.0211474	0.2657		FALSE	FALSE	FALSE	ebi-a-GCST90017036	8	90875918	0.0171831	14306	0.209942	Gut microbiota abundance (genus Oscillibacter id.2063) || id:ebi-a-GCST90017036	Gut microbiota abundance (genus Oscillibacter id.2063)	Gut microbiota abundance (genus Oscillibacter id.2063) || ||	TRUE	igd	90875918	2.89694e-08	8	65642	0.0113167	ieu-a-294	Inflammatory bowel disease || id:ieu-a-294	TRUE	reported	igd	3	TRUE
rs71593329	G	T	G	T	-0.0978042	0.0072089	0.1998		FALSE	FALSE	FALSE	ebi-a-GCST90017036	5	158620079	0.019009	14306	0.841205	Gut microbiota abundance (genus Oscillibacter id.2063) || id:ebi-a-GCST90017036	Gut microbiota abundance (genus Oscillibacter id.2063)	Gut microbiota abundance (genus Oscillibacter id.2063) || ||	TRUE	igd	158620079	1.18659e-14	5	65642	0.0126731	ieu-a-294	Inflammatory bowel disease || id:ieu-a-294	TRUE	reported	igd	3	TRUE
rs7194886	T	C	T	C	-0.126026	0.0099074	0.4357		FALSE	FALSE	FALSE	ebi-a-GCST90017036	16	50725193	0.0151958	14306	0.509343	Gut microbiota abundance (genus Oscillibacter id.2063) || id:ebi-a-GCST90017036	Gut microbiota abundance (genus Oscillibacter id.2063)	Gut microbiota abundance (genus Oscillibacter id.2063) || ||	TRUE	igd	50725193	2.53338e-36	16	65642	0.0100135	ieu-a-294	Inflammatory bowel disease || id:ieu-a-294	TRUE	reported	igd	3	TRUE
rs7240004	G	A	G	A	-0.0665215	0.00156846	0.3795		FALSE	FALSE	FALSE	ebi-a-GCST90017036	18	46395022	0.0154674	14306	0.918486	Gut microbiota abundance (genus Oscillibacter id.2063) || id:ebi-a-GCST90017036	Gut microbiota abundance (genus Oscillibacter id.2063)	Gut microbiota abundance (genus Oscillibacter id.2063) || ||	TRUE	igd	46395022	1.01436e-10	18	65642	0.0102898	ieu-a-294	Inflammatory bowel disease || id:ieu-a-294	TRUE	reported	igd	3	TRUE
rs72634258	C	T	C	T	-0.126877	0.015317	0.1757		FALSE	FALSE	FALSE	ebi-a-GCST90017036	1	8150638	0.019751	14306	0.504418	Gut microbiota abundance (genus Oscillibacter id.2063) || id:ebi-a-GCST90017036	Gut microbiota abundance (genus Oscillibacter id.2063)	Gut microbiota abundance (genus Oscillibacter id.2063) || ||	TRUE	igd	8150638	1.24652e-19	1	65642	0.0139965	ieu-a-294	Inflammatory bowel disease || id:ieu-a-294	TRUE	reported	igd	3	TRUE
rs72924296	G	A	G	A	-0.0638392	-0.00560607	0.2696		FALSE	FALSE	FALSE	ebi-a-GCST90017036	2	199543967	0.0169995	14306	0.705661	Gut microbiota abundance (genus Oscillibacter id.2063) || id:ebi-a-GCST90017036	Gut microbiota abundance (genus Oscillibacter id.2063)	Gut microbiota abundance (genus Oscillibacter id.2063) || ||	TRUE	igd	199543967	1.44391e-08	2	65642	0.0112629	ieu-a-294	Inflammatory bowel disease || id:ieu-a-294	TRUE	reported	igd	3	TRUE
rs744166	G	A	G	A	-0.100017	0.00192205	0.4204		FALSE	FALSE	FALSE	ebi-a-GCST90017036	17	40514201	0.0151611	14306	0.877788	Gut microbiota abundance (genus Oscillibacter id.2063) || id:ebi-a-GCST90017036	Gut microbiota abundance (genus Oscillibacter id.2063)	Gut microbiota abundance (genus Oscillibacter id.2063) || ||	TRUE	igd	40514201	1.14446e-22	17	65642	0.0102076	ieu-a-294	Inflammatory bowel disease || id:ieu-a-294	TRUE	reported	igd	3	TRUE
rs7523442	T	C	T	C	0.124537	-0.00533243	0.5356		FALSE	FALSE	FALSE	ebi-a-GCST90017036	1	20165971	0.0151067	14306	0.677033	Gut microbiota abundance (genus Oscillibacter id.2063) || id:ebi-a-GCST90017036	Gut microbiota abundance (genus Oscillibacter id.2063)	Gut microbiota abundance (genus Oscillibacter id.2063) || ||	TRUE	igd	20165971	2.76439e-36	1	65642	0.00990061	ieu-a-294	Inflammatory bowel disease || id:ieu-a-294	TRUE	reported	igd	3	TRUE
rs7547569	C	T	C	T	-0.6472	-0.00354644	0.06675		FALSE	FALSE	FALSE	ebi-a-GCST90017036	1	67731368	0.0325617	14306	0.909096	Gut microbiota abundance (genus Oscillibacter id.2063) || id:ebi-a-GCST90017036	Gut microbiota abundance (genus Oscillibacter id.2063)	Gut microbiota abundance (genus Oscillibacter id.2063) || ||	TRUE	igd	67731368	1.65196e-170	1	65642	0.0232516	ieu-a-294	Inflammatory bowel disease || id:ieu-a-294	TRUE	reported	igd	3	TRUE
rs7608910	G	A	G	A	0.126444	-0.0239486	0.3909		FALSE	FALSE	FALSE	ebi-a-GCST90017036	2	61204856	0.0156388	14306	0.129147	Gut microbiota abundance (genus Oscillibacter id.2063) || id:ebi-a-GCST90017036	Gut microbiota abundance (genus Oscillibacter id.2063)	Gut microbiota abundance (genus Oscillibacter id.2063) || ||	TRUE	igd	61204856	2.59956e-36	2	65642	0.0100484	ieu-a-294	Inflammatory bowel disease || id:ieu-a-294	TRUE	reported	igd	3	TRUE
rs7657746	G	A	G	A	-0.0868542	-0.00297973	0.244		FALSE	FALSE	FALSE	ebi-a-GCST90017036	4	123161619	0.0178633	14306	0.800733	Gut microbiota abundance (genus Oscillibacter id.2063) || id:ebi-a-GCST90017036	Gut microbiota abundance (genus Oscillibacter id.2063)	Gut microbiota abundance (genus Oscillibacter id.2063) || ||	TRUE	igd	123161619	1.83485e-13	4	65642	0.0118004	ieu-a-294	Inflammatory bowel disease || id:ieu-a-294	TRUE	reported	igd	3	TRUE
rs7773324	A	G	A	G	0.061818	-0.0125057	0.6002		FALSE	FALSE	FALSE	ebi-a-GCST90017036	6	382559	0.0152899	14306	0.418239	Gut microbiota abundance (genus Oscillibacter id.2063) || id:ebi-a-GCST90017036	Gut microbiota abundance (genus Oscillibacter id.2063)	Gut microbiota abundance (genus Oscillibacter id.2063) || ||	TRUE	igd	382559	5.83687e-09	6	65642	0.0106192	ieu-a-294	Inflammatory bowel disease || id:ieu-a-294	TRUE	reported	igd	3	TRUE
rs780094	C	T	C	T	-0.0783055	-0.0131924	0.6051		FALSE	FALSE	FALSE	ebi-a-GCST90017036	2	27741237	0.0154071	14306	0.408733	Gut microbiota abundance (genus Oscillibacter id.2063) || id:ebi-a-GCST90017036	Gut microbiota abundance (genus Oscillibacter id.2063)	Gut microbiota abundance (genus Oscillibacter id.2063) || ||	TRUE	igd	27741237	3.88329e-15	2	65642	0.00996426	ieu-a-294	Inflammatory bowel disease || id:ieu-a-294	TRUE	reported	igd	3	TRUE
rs7848647	C	T	C	T	0.13239	-0.00788485	0.6746		FALSE	FALSE	FALSE	ebi-a-GCST90017036	9	117569046	0.0161404	14306	0.583747	Gut microbiota abundance (genus Oscillibacter id.2063) || id:ebi-a-GCST90017036	Gut microbiota abundance (genus Oscillibacter id.2063)	Gut microbiota abundance (genus Oscillibacter id.2063) || ||	TRUE	igd	117569046	3.15791e-35	9	65642	0.0106897	ieu-a-294	Inflammatory bowel disease || id:ieu-a-294	TRUE	reported	igd	3	TRUE
rs78487399	C	G	C	G	-0.132093	-0.0307025	0.90326		FALSE	TRUE	TRUE	ebi-a-GCST90017036	2	43809347	0.0255916	14306	0.223161	Gut microbiota abundance (genus Oscillibacter id.2063) || id:ebi-a-GCST90017036	Gut microbiota abundance (genus Oscillibacter id.2063)	Gut microbiota abundance (genus Oscillibacter id.2063) || ||	TRUE	igd	43809347	7.71081e-16	2	65642	0.0163913	ieu-a-294	Inflammatory bowel disease || id:ieu-a-294	TRUE	reported	igd	3	FALSE
rs79980175	C	A	C	A	-0.0953162	-0.0142168	0.136		FALSE	FALSE	FALSE	ebi-a-GCST90017036	5	40521892	0.0220992	14306	0.497974	Gut microbiota abundance (genus Oscillibacter id.2063) || id:ebi-a-GCST90017036	Gut microbiota abundance (genus Oscillibacter id.2063)	Gut microbiota abundance (genus Oscillibacter id.2063) || ||	TRUE	igd	40521892	1.30404e-10	5	65642	0.0148313	ieu-a-294	Inflammatory bowel disease || id:ieu-a-294	TRUE	reported	igd	3	TRUE
rs8127691	C	T	C	T	-0.114259	0.022352	0.6132		FALSE	FALSE	FALSE	ebi-a-GCST90017036	21	45614860	0.0152711	14306	0.146099	Gut microbiota abundance (genus Oscillibacter id.2063) || id:ebi-a-GCST90017036	Gut microbiota abundance (genus Oscillibacter id.2063)	Gut microbiota abundance (genus Oscillibacter id.2063) || ||	TRUE	igd	45614860	8.97842e-30	21	65642	0.0100818	ieu-a-294	Inflammatory bowel disease || id:ieu-a-294	TRUE	reported	igd	3	TRUE
rs913678	C	T	C	T	-0.0691643	0.00563203	0.3293		FALSE	FALSE	FALSE	ebi-a-GCST90017036	20	48955424	0.0162464	14306	0.749193	Gut microbiota abundance (genus Oscillibacter id.2063) || id:ebi-a-GCST90017036	Gut microbiota abundance (genus Oscillibacter id.2063)	Gut microbiota abundance (genus Oscillibacter id.2063) || ||	TRUE	igd	48955424	5.34687e-11	20	65642	0.0105418	ieu-a-294	Inflammatory bowel disease || id:ieu-a-294	TRUE	reported	igd	3	TRUE
rs9264942	C	T	C	T	0.094692	-0.0257528	0.3529		FALSE	FALSE	FALSE	ebi-a-GCST90017036	6	31274380	0.0157882	14306	0.108878	Gut microbiota abundance (genus Oscillibacter id.2063) || id:ebi-a-GCST90017036	Gut microbiota abundance (genus Oscillibacter id.2063)	Gut microbiota abundance (genus Oscillibacter id.2063) || ||	TRUE	igd	31274380	1.54703e-18	6	65642	0.0107773	ieu-a-294	Inflammatory bowel disease || id:ieu-a-294	TRUE	reported	igd	3	TRUE
rs9273363	A	C	A	C	-0.193129	0.0146096	0.2748		FALSE	FALSE	FALSE	ebi-a-GCST90017036	6	32626272	0.0169564	14306	0.361177	Gut microbiota abundance (genus Oscillibacter id.2063) || id:ebi-a-GCST90017036	Gut microbiota abundance (genus Oscillibacter id.2063)	Gut microbiota abundance (genus Oscillibacter id.2063) || ||	TRUE	igd	32626272	3.30217e-58	6	65642	0.0120075	ieu-a-294	Inflammatory bowel disease || id:ieu-a-294	TRUE	reported	igd	3	TRUE
rs941823	C	T	C	T	0.0830172	-0.00211313	0.7509		FALSE	FALSE	FALSE	ebi-a-GCST90017036	13	41013977	0.0173696	14306	0.972218	Gut microbiota abundance (genus Oscillibacter id.2063) || id:ebi-a-GCST90017036	Gut microbiota abundance (genus Oscillibacter id.2063)	Gut microbiota abundance (genus Oscillibacter id.2063) || ||	TRUE	igd	41013977	6.18728e-13	13	65642	0.0115361	ieu-a-294	Inflammatory bowel disease || id:ieu-a-294	TRUE	reported	igd	3	TRUE
rs9457247	T	C	T	C	0.089151	0.00496378	0.5398		FALSE	FALSE	FALSE	ebi-a-GCST90017036	6	167392174	0.0150213	14306	0.750376	Gut microbiota abundance (genus Oscillibacter id.2063) || id:ebi-a-GCST90017036	Gut microbiota abundance (genus Oscillibacter id.2063)	Gut microbiota abundance (genus Oscillibacter id.2063) || ||	TRUE	igd	167392174	2.48085e-18	6	65642	0.0102086	ieu-a-294	Inflammatory bowel disease || id:ieu-a-294	TRUE	reported	igd	3	TRUE
rs9557207	G	A	G	A	-0.0878448	0.0147675	0.2231		FALSE	FALSE	FALSE	ebi-a-GCST90017036	13	100036418	0.0185092	14306	0.424193	Gut microbiota abundance (genus Oscillibacter id.2063) || id:ebi-a-GCST90017036	Gut microbiota abundance (genus Oscillibacter id.2063)	Gut microbiota abundance (genus Oscillibacter id.2063) || ||	TRUE	igd	100036418	3.5156e-13	13	65642	0.0120782	ieu-a-294	Inflammatory bowel disease || id:ieu-a-294	TRUE	reported	igd	3	TRUE
rs974801	G	A	G	A	-0.0727718	0.00456293	0.3799		FALSE	FALSE	FALSE	ebi-a-GCST90017036	4	106071064	0.0154165	14306	0.768263	Gut microbiota abundance (genus Oscillibacter id.2063) || id:ebi-a-GCST90017036	Gut microbiota abundance (genus Oscillibacter id.2063)	Gut microbiota abundance (genus Oscillibacter id.2063) || ||	TRUE	igd	106071064	7.07457e-13	4	65642	0.0101382	ieu-a-294	Inflammatory bowel disease || id:ieu-a-294	TRUE	reported	igd	3	TRUE
rs9836291	A	G	A	G	0.160867	-0.0298842	0.2878		FALSE	FALSE	FALSE	ebi-a-GCST90017036	3	49697459	0.0165686	14306	0.0787862	Gut microbiota abundance (genus Oscillibacter id.2063) || id:ebi-a-GCST90017036	Gut microbiota abundance (genus Oscillibacter id.2063)	Gut microbiota abundance (genus Oscillibacter id.2063) || ||	TRUE	igd	49697459	9.61391e-53	3	65642	0.0105244	ieu-a-294	Inflammatory bowel disease || id:ieu-a-294	TRUE	reported	igd	3	TRUE
rs9889296	A	G	A	G	-0.104999	0.00934663	0.2723		FALSE	FALSE	FALSE	ebi-a-GCST90017036	17	32570547	0.0166147	14306	0.59986	Gut microbiota abundance (genus Oscillibacter id.2063) || id:ebi-a-GCST90017036	Gut microbiota abundance (genus Oscillibacter id.2063)	Gut microbiota abundance (genus Oscillibacter id.2063) || ||	TRUE	igd	32570547	1.35301e-20	17	65642	0.0112854	ieu-a-294	Inflammatory bowel disease || id:ieu-a-294	TRUE	reported	igd	3	TRUE

## Sheet: ebi-a-GCST90017028-dat_Sheet 1
SNP	effect_allele.exposure	other_allele.exposure	effect_allele.outcome	other_allele.outcome	beta.exposure	beta.outcome	eaf.exposure	eaf.outcome	remove	palindromic	ambiguous	id.outcome	chr	pos	se.outcome	samplesize.outcome	pval.outcome	outcome	originalname.outcome	outcome.deprecated	mr_keep.outcome	data_source.outcome	pos.exposure	pval.exposure	chr.exposure	samplesize.exposure	se.exposure	id.exposure	exposure	mr_keep.exposure	pval_origin.exposure	data_source.exposure	action	mr_keep
rs10142466	G	A	G	A	-0.0580054	-0.0187918	0.5065		FALSE	FALSE	FALSE	ebi-a-GCST90017028	14	69271784	0.0123363	14306	0.128755	Gut microbiota abundance (genus Lachnospiraceae UCG010 id.11330) || id:ebi-a-GCST90017028	Gut microbiota abundance (genus Lachnospiraceae UCG010 id.11330)	Gut microbiota abundance (genus Lachnospiraceae UCG010 id.11330) || ||	TRUE	igd	69271784	1.08365e-08	14	65642	0.010146	ieu-a-294	Inflammatory bowel disease || id:ieu-a-294	TRUE	reported	igd	3	TRUE
rs10758669	A	C	A	C	-0.148762	-0.00521134	0.6504		FALSE	FALSE	FALSE	ebi-a-GCST90017028	9	4981602	0.0129009	14306	0.671333	Gut microbiota abundance (genus Lachnospiraceae UCG010 id.11330) || id:ebi-a-GCST90017028	Gut microbiota abundance (genus Lachnospiraceae UCG010 id.11330)	Gut microbiota abundance (genus Lachnospiraceae UCG010 id.11330) || ||	TRUE	igd	4981602	4.69894e-48	9	65642	0.0102138	ieu-a-294	Inflammatory bowel disease || id:ieu-a-294	TRUE	reported	igd	3	TRUE
rs10761659	G	A	G	A	0.153811	-0.0121667	0.5399		FALSE	FALSE	FALSE	ebi-a-GCST90017028	10	64445564	0.0124421	14306	0.330358	Gut microbiota abundance (genus Lachnospiraceae UCG010 id.11330) || id:ebi-a-GCST90017028	Gut microbiota abundance (genus Lachnospiraceae UCG010 id.11330)	Gut microbiota abundance (genus Lachnospiraceae UCG010 id.11330) || ||	TRUE	igd	64445564	4.9705e-53	10	65642	0.0100347	ieu-a-294	Inflammatory bowel disease || id:ieu-a-294	TRUE	reported	igd	3	TRUE
rs10800309	G	A	G	A	-0.132111	-0.00542462	0.6578		FALSE	FALSE	FALSE	ebi-a-GCST90017028	1	161472158	0.0127697	14306	0.672678	Gut microbiota abundance (genus Lachnospiraceae UCG010 id.11330) || id:ebi-a-GCST90017028	Gut microbiota abundance (genus Lachnospiraceae UCG010 id.11330)	Gut microbiota abundance (genus Lachnospiraceae UCG010 id.11330) || ||	TRUE	igd	161472158	6.1546e-37	1	65642	0.010405	ieu-a-294	Inflammatory bowel disease || id:ieu-a-294	TRUE	reported	igd	3	TRUE
rs10878302	A	T	A	T	0.112429	0.0283797	0.92855		FALSE	TRUE	TRUE	ebi-a-GCST90017028	12	40669826	0.023206	14306	0.265637	Gut microbiota abundance (genus Lachnospiraceae UCG010 id.11330) || id:ebi-a-GCST90017028	Gut microbiota abundance (genus Lachnospiraceae UCG010 id.11330)	Gut microbiota abundance (genus Lachnospiraceae UCG010 id.11330) || ||	TRUE	igd	40669826	5.26393e-09	12	65642	0.0192561	ieu-a-294	Inflammatory bowel disease || id:ieu-a-294	TRUE	reported	igd	3	FALSE
rs10956252	G	C	G	C	0.0834795	0.00493658	0.6189		FALSE	TRUE	TRUE	ebi-a-GCST90017028	8	126536137	0.012721	14306	0.719409	Gut microbiota abundance (genus Lachnospiraceae UCG010 id.11330) || id:ebi-a-GCST90017028	Gut microbiota abundance (genus Lachnospiraceae UCG010 id.11330)	Gut microbiota abundance (genus Lachnospiraceae UCG010 id.11330) || ||	TRUE	igd	126536137	2.26204e-16	8	65642	0.0101714	ieu-a-294	Inflammatory bowel disease || id:ieu-a-294	TRUE	reported	igd	3	FALSE
rs11152949	G	A	G	A	0.105057	0.0107276	0.3195		FALSE	FALSE	FALSE	ebi-a-GCST90017028	6	106449085	0.0134115	14306	0.383081	Gut microbiota abundance (genus Lachnospiraceae UCG010 id.11330) || id:ebi-a-GCST90017028	Gut microbiota abundance (genus Lachnospiraceae UCG010 id.11330)	Gut microbiota abundance (genus Lachnospiraceae UCG010 id.11330) || ||	TRUE	igd	106449085	7.2477e-23	6	65642	0.0106717	ieu-a-294	Inflammatory bowel disease || id:ieu-a-294	TRUE	reported	igd	3	TRUE
rs11185982	C	T	C	T	-0.077882	0.00993734	0.1517		FALSE	FALSE	FALSE	ebi-a-GCST90017028	10	82305627	0.0178849	14306	0.562931	Gut microbiota abundance (genus Lachnospiraceae UCG010 id.11330) || id:ebi-a-GCST90017028	Gut microbiota abundance (genus Lachnospiraceae UCG010 id.11330)	Gut microbiota abundance (genus Lachnospiraceae UCG010 id.11330) || ||	TRUE	igd	82305627	1.61161e-08	10	65642	0.0137863	ieu-a-294	Inflammatory bowel disease || id:ieu-a-294	TRUE	reported	igd	3	TRUE
rs11230563	T	C	T	C	-0.081194	0.0059323	0.348		FALSE	FALSE	FALSE	ebi-a-GCST90017028	11	60776209	0.0131276	14306	0.662708	Gut microbiota abundance (genus Lachnospiraceae UCG010 id.11330) || id:ebi-a-GCST90017028	Gut microbiota abundance (genus Lachnospiraceae UCG010 id.11330)	Gut microbiota abundance (genus Lachnospiraceae UCG010 id.11330) || ||	TRUE	igd	60776209	1.70608e-14	11	65642	0.0105845	ieu-a-294	Inflammatory bowel disease || id:ieu-a-294	TRUE	reported	igd	3	TRUE
rs11236797	A	C	A	C	0.150864	-0.00221516	0.4444		FALSE	FALSE	FALSE	ebi-a-GCST90017028	11	76299649	0.0123884	14306	0.869956	Gut microbiota abundance (genus Lachnospiraceae UCG010 id.11330) || id:ebi-a-GCST90017028	Gut microbiota abundance (genus Lachnospiraceae UCG010 id.11330)	Gut microbiota abundance (genus Lachnospiraceae UCG010 id.11330) || ||	TRUE	igd	76299649	9.31751e-52	11	65642	0.00996698	ieu-a-294	Inflammatory bowel disease || id:ieu-a-294	TRUE	reported	igd	3	TRUE
rs11641016	G	C	G	C	-0.111288	-0.00412438	0.1973		FALSE	TRUE	TRUE	ebi-a-GCST90017028	16	86014881	0.0156193	14306	0.923264	Gut microbiota abundance (genus Lachnospiraceae UCG010 id.11330) || id:ebi-a-GCST90017028	Gut microbiota abundance (genus Lachnospiraceae UCG010 id.11330)	Gut microbiota abundance (genus Lachnospiraceae UCG010 id.11330) || ||	TRUE	igd	86014881	9.50605e-17	16	65642	0.0133908	ieu-a-294	Inflammatory bowel disease || id:ieu-a-294	TRUE	reported	igd	3	FALSE
rs11677953	A	G	A	G	0.0790564	-0.000107456	0.3969		FALSE	FALSE	FALSE	ebi-a-GCST90017028	2	219121663	0.0126223	14306	0.990456	Gut microbiota abundance (genus Lachnospiraceae UCG010 id.11330) || id:ebi-a-GCST90017028	Gut microbiota abundance (genus Lachnospiraceae UCG010 id.11330)	Gut microbiota abundance (genus Lachnospiraceae UCG010 id.11330) || ||	TRUE	igd	219121663	2.92213e-15	2	65642	0.0100145	ieu-a-294	Inflammatory bowel disease || id:ieu-a-294	TRUE	reported	igd	3	TRUE
rs11691685	G	A	G	A	-0.122467	-0.0302906	0.08024		FALSE	FALSE	FALSE	ebi-a-GCST90017028	2	145481827	0.0240366	14306	0.159204	Gut microbiota abundance (genus Lachnospiraceae UCG010 id.11330) || id:ebi-a-GCST90017028	Gut microbiota abundance (genus Lachnospiraceae UCG010 id.11330)	Gut microbiota abundance (genus Lachnospiraceae UCG010 id.11330) || ||	TRUE	igd	145481827	7.26942e-11	2	65642	0.0187977	ieu-a-294	Inflammatory bowel disease || id:ieu-a-294	TRUE	reported	igd	3	TRUE
rs11713774	C	T	C	T	0.0942858	-0.0240153	0.1427		FALSE	FALSE	FALSE	ebi-a-GCST90017028	3	18765978	0.0177218	14306	0.174953	Gut microbiota abundance (genus Lachnospiraceae UCG010 id.11330) || id:ebi-a-GCST90017028	Gut microbiota abundance (genus Lachnospiraceae UCG010 id.11330)	Gut microbiota abundance (genus Lachnospiraceae UCG010 id.11330) || ||	TRUE	igd	18765978	3.91922e-11	3	65642	0.0142704	ieu-a-294	Inflammatory bowel disease || id:ieu-a-294	TRUE	reported	igd	3	TRUE
rs11793497	G	A	G	A	0.156206	0.00595164	0.423		FALSE	FALSE	FALSE	ebi-a-GCST90017028	9	139271850	0.0125102	14306	0.627623	Gut microbiota abundance (genus Lachnospiraceae UCG010 id.11330) || id:ebi-a-GCST90017028	Gut microbiota abundance (genus Lachnospiraceae UCG010 id.11330)	Gut microbiota abundance (genus Lachnospiraceae UCG010 id.11330) || ||	TRUE	igd	139271850	1.70844e-54	9	65642	0.0100484	ieu-a-294	Inflammatory bowel disease || id:ieu-a-294	TRUE	reported	igd	3	TRUE
rs1182188	C	T	C	T	-0.0659028	0.0183679	0.2989		FALSE	FALSE	FALSE	ebi-a-GCST90017028	7	2869985	0.013498	14306	0.182795	Gut microbiota abundance (genus Lachnospiraceae UCG010 id.11330) || id:ebi-a-GCST90017028	Gut microbiota abundance (genus Lachnospiraceae UCG010 id.11330)	Gut microbiota abundance (genus Lachnospiraceae UCG010 id.11330) || ||	TRUE	igd	2869985	1.07912e-09	7	65642	0.0108086	ieu-a-294	Inflammatory bowel disease || id:ieu-a-294	TRUE	reported	igd	3	TRUE
rs12103	C	T	C	T	-0.0867354	-0.0219403	0.8166		FALSE	FALSE	FALSE	ebi-a-GCST90017028	1	1247494	0.015758	14306	0.182499	Gut microbiota abundance (genus Lachnospiraceae UCG010 id.11330) || id:ebi-a-GCST90017028	Gut microbiota abundance (genus Lachnospiraceae UCG010 id.11330)	Gut microbiota abundance (genus Lachnospiraceae UCG010 id.11330) || ||	TRUE	igd	1247494	3.2802e-11	1	65642	0.0130755	ieu-a-294	Inflammatory bowel disease || id:ieu-a-294	TRUE	reported	igd	3	TRUE
rs12318183	A	C	A	C	0.109531	0.0129105	0.3854		FALSE	FALSE	FALSE	ebi-a-GCST90017028	12	68503836	0.0128865	14306	0.303265	Gut microbiota abundance (genus Lachnospiraceae UCG010 id.11330) || id:ebi-a-GCST90017028	Gut microbiota abundance (genus Lachnospiraceae UCG010 id.11330)	Gut microbiota abundance (genus Lachnospiraceae UCG010 id.11330) || ||	TRUE	igd	68503836	1.66994e-27	12	65642	0.01008	ieu-a-294	Inflammatory bowel disease || id:ieu-a-294	TRUE	reported	igd	3	TRUE
rs12411259	A	G	A	G	0.0669054	-0.00244977	0.2401		FALSE	FALSE	FALSE	ebi-a-GCST90017028	1	172866210	0.0142875	14306	0.839465	Gut microbiota abundance (genus Lachnospiraceae UCG010 id.11330) || id:ebi-a-GCST90017028	Gut microbiota abundance (genus Lachnospiraceae UCG010 id.11330)	Gut microbiota abundance (genus Lachnospiraceae UCG010 id.11330) || ||	TRUE	igd	172866210	6.17504e-09	1	65642	0.0115117	ieu-a-294	Inflammatory bowel disease || id:ieu-a-294	TRUE	reported	igd	3	TRUE
rs1250566	A	G	A	G	-0.100894	0.00356087	0.3161		FALSE	FALSE	FALSE	ebi-a-GCST90017028	10	81046453	0.0134071	14306	0.816221	Gut microbiota abundance (genus Lachnospiraceae UCG010 id.11330) || id:ebi-a-GCST90017028	Gut microbiota abundance (genus Lachnospiraceae UCG010 id.11330)	Gut microbiota abundance (genus Lachnospiraceae UCG010 id.11330) || ||	TRUE	igd	81046453	4.7698e-20	10	65642	0.0110038	ieu-a-294	Inflammatory bowel disease || id:ieu-a-294	TRUE	reported	igd	3	TRUE
rs12585310	A	G	A	G	0.0706485	-0.00342152	0.3136		FALSE	FALSE	FALSE	ebi-a-GCST90017028	13	27528347	0.0133151	14306	0.777882	Gut microbiota abundance (genus Lachnospiraceae UCG010 id.11330) || id:ebi-a-GCST90017028	Gut microbiota abundance (genus Lachnospiraceae UCG010 id.11330)	Gut microbiota abundance (genus Lachnospiraceae UCG010 id.11330) || ||	TRUE	igd	27528347	5.24928e-11	13	65642	0.0107636	ieu-a-294	Inflammatory bowel disease || id:ieu-a-294	TRUE	reported	igd	3	TRUE
rs1267499	C	T	C	T	0.0821443	-0.0164864	0.81		FALSE	FALSE	FALSE	ebi-a-GCST90017028	6	14715882	0.0157793	14306	0.349809	Gut microbiota abundance (genus Lachnospiraceae UCG010 id.11330) || id:ebi-a-GCST90017028	Gut microbiota abundance (genus Lachnospiraceae UCG010 id.11330)	Gut microbiota abundance (genus Lachnospiraceae UCG010 id.11330) || ||	TRUE	igd	14715882	5.21555e-11	6	65642	0.0125131	ieu-a-294	Inflammatory bowel disease || id:ieu-a-294	TRUE	reported	igd	3	TRUE
rs12718244	A	G	A	G	0.0761709	-0.001938	0.4081		FALSE	FALSE	FALSE	ebi-a-GCST90017028	7	50175654	0.0127081	14306	0.850271	Gut microbiota abundance (genus Lachnospiraceae UCG010 id.11330) || id:ebi-a-GCST90017028	Gut microbiota abundance (genus Lachnospiraceae UCG010 id.11330)	Gut microbiota abundance (genus Lachnospiraceae UCG010 id.11330) || ||	TRUE	igd	50175654	3.35274e-14	7	65642	0.0100437	ieu-a-294	Inflammatory bowel disease || id:ieu-a-294	TRUE	reported	igd	3	TRUE
rs12722515	A	C	A	C	-0.0989022	0.0106406	0.1627		FALSE	FALSE	FALSE	ebi-a-GCST90017028	10	6081230	0.0170275	14306	0.428685	Gut microbiota abundance (genus Lachnospiraceae UCG010 id.11330) || id:ebi-a-GCST90017028	Gut microbiota abundance (genus Lachnospiraceae UCG010 id.11330)	Gut microbiota abundance (genus Lachnospiraceae UCG010 id.11330) || ||	TRUE	igd	6081230	4.56773e-12	10	65642	0.0142955	ieu-a-294	Inflammatory bowel disease || id:ieu-a-294	TRUE	reported	igd	3	TRUE
rs1292053	G	A	G	A	0.0701035	0.00110351	0.442		FALSE	FALSE	FALSE	ebi-a-GCST90017028	17	57963537	0.0123698	14306	0.923846	Gut microbiota abundance (genus Lachnospiraceae UCG010 id.11330) || id:ebi-a-GCST90017028	Gut microbiota abundance (genus Lachnospiraceae UCG010 id.11330)	Gut microbiota abundance (genus Lachnospiraceae UCG010 id.11330) || ||	TRUE	igd	57963537	9.88781e-13	17	65642	0.00982936	ieu-a-294	Inflammatory bowel disease || id:ieu-a-294	TRUE	reported	igd	3	TRUE
rs1297258	T	C	T	C	-0.114524	-0.00212006	0.4249		FALSE	FALSE	FALSE	ebi-a-GCST90017028	21	16806709	0.012536	14306	0.882625	Gut microbiota abundance (genus Lachnospiraceae UCG010 id.11330) || id:ebi-a-GCST90017028	Gut microbiota abundance (genus Lachnospiraceae UCG010 id.11330)	Gut microbiota abundance (genus Lachnospiraceae UCG010 id.11330) || ||	TRUE	igd	16806709	5.37898e-30	21	65642	0.0100654	ieu-a-294	Inflammatory bowel disease || id:ieu-a-294	TRUE	reported	igd	3	TRUE
rs13107612	T	C	T	C	0.0732561	0.0128126	0.2969		FALSE	FALSE	FALSE	ebi-a-GCST90017028	4	102739980	0.0135846	14306	0.348848	Gut microbiota abundance (genus Lachnospiraceae UCG010 id.11330) || id:ebi-a-GCST90017028	Gut microbiota abundance (genus Lachnospiraceae UCG010 id.11330)	Gut microbiota abundance (genus Lachnospiraceae UCG010 id.11330) || ||	TRUE	igd	102739980	1.61994e-11	4	65642	0.0108741	ieu-a-294	Inflammatory bowel disease || id:ieu-a-294	TRUE	reported	igd	3	TRUE
rs13204742	T	G	T	G	0.0916208	0.00245799	0.1267		FALSE	FALSE	FALSE	ebi-a-GCST90017028	6	128245765	0.0189929	14306	0.948383	Gut microbiota abundance (genus Lachnospiraceae UCG010 id.11330) || id:ebi-a-GCST90017028	Gut microbiota abundance (genus Lachnospiraceae UCG010 id.11330)	Gut microbiota abundance (genus Lachnospiraceae UCG010 id.11330) || ||	TRUE	igd	128245765	5.39312e-10	6	65642	0.0147604	ieu-a-294	Inflammatory bowel disease || id:ieu-a-294	TRUE	reported	igd	3	TRUE
rs13407913	G	A	G	A	0.0917072	-0.0307094	0.4306		FALSE	FALSE	FALSE	ebi-a-GCST90017028	2	25097644	0.0126382	14306	0.0163373	Gut microbiota abundance (genus Lachnospiraceae UCG010 id.11330) || id:ebi-a-GCST90017028	Gut microbiota abundance (genus Lachnospiraceae UCG010 id.11330)	Gut microbiota abundance (genus Lachnospiraceae UCG010 id.11330) || ||	TRUE	igd	25097644	1.6885e-20	2	65642	0.00988181	ieu-a-294	Inflammatory bowel disease || id:ieu-a-294	TRUE	reported	igd	3	TRUE
rs1363907	A	G	A	G	0.0815026	-0.00458412	0.4212		FALSE	FALSE	FALSE	ebi-a-GCST90017028	5	96252803	0.0125615	14306	0.729555	Gut microbiota abundance (genus Lachnospiraceae UCG010 id.11330) || id:ebi-a-GCST90017028	Gut microbiota abundance (genus Lachnospiraceae UCG010 id.11330)	Gut microbiota abundance (genus Lachnospiraceae UCG010 id.11330) || ||	TRUE	igd	96252803	4.86519e-15	5	65642	0.0104086	ieu-a-294	Inflammatory bowel disease || id:ieu-a-294	TRUE	reported	igd	3	TRUE
rs1420098	C	T	C	T	-0.0952951	-0.0245415	0.3877		FALSE	FALSE	FALSE	ebi-a-GCST90017028	2	102984279	0.0126611	14306	0.0514138	Gut microbiota abundance (genus Lachnospiraceae UCG010 id.11330) || id:ebi-a-GCST90017028	Gut microbiota abundance (genus Lachnospiraceae UCG010 id.11330)	Gut microbiota abundance (genus Lachnospiraceae UCG010 id.11330) || ||	TRUE	igd	102984279	1.82516e-20	2	65642	0.0102776	ieu-a-294	Inflammatory bowel disease || id:ieu-a-294	TRUE	reported	igd	3	TRUE
rs1517352	C	A	C	A	0.0778816	-0.0104676	0.6048		FALSE	FALSE	FALSE	ebi-a-GCST90017028	2	191931464	0.0125633	14306	0.40974	Gut microbiota abundance (genus Lachnospiraceae UCG010 id.11330) || id:ebi-a-GCST90017028	Gut microbiota abundance (genus Lachnospiraceae UCG010 id.11330)	Gut microbiota abundance (genus Lachnospiraceae UCG010 id.11330) || ||	TRUE	igd	191931464	3.86545e-14	2	65642	0.0102944	ieu-a-294	Inflammatory bowel disease || id:ieu-a-294	TRUE	reported	igd	3	TRUE
rs1569328	T	C	T	C	-0.0809722	-0.0125208	0.1702		FALSE	FALSE	FALSE	ebi-a-GCST90017028	14	75741751	0.016446	14306	0.440078	Gut microbiota abundance (genus Lachnospiraceae UCG010 id.11330) || id:ebi-a-GCST90017028	Gut microbiota abundance (genus Lachnospiraceae UCG010 id.11330)	Gut microbiota abundance (genus Lachnospiraceae UCG010 id.11330) || ||	TRUE	igd	75741751	3.20959e-09	14	65642	0.0136766	ieu-a-294	Inflammatory bowel disease || id:ieu-a-294	TRUE	reported	igd	3	TRUE
rs17293632	T	C	T	C	0.107165	0.0274562	0.2364		FALSE	FALSE	FALSE	ebi-a-GCST90017028	15	67442596	0.0146592	14306	0.0712574	Gut microbiota abundance (genus Lachnospiraceae UCG010 id.11330) || id:ebi-a-GCST90017028	Gut microbiota abundance (genus Lachnospiraceae UCG010 id.11330)	Gut microbiota abundance (genus Lachnospiraceae UCG010 id.11330) || ||	TRUE	igd	67442596	2.70894e-20	15	65642	0.0116106	ieu-a-294	Inflammatory bowel disease || id:ieu-a-294	TRUE	reported	igd	3	TRUE
rs17651741	A	G	A	G	0.0702476	0.010761	0.191		FALSE	FALSE	FALSE	ebi-a-GCST90017028	15	38869666	0.0161542	14306	0.530053	Gut microbiota abundance (genus Lachnospiraceae UCG010 id.11330) || id:ebi-a-GCST90017028	Gut microbiota abundance (genus Lachnospiraceae UCG010 id.11330)	Gut microbiota abundance (genus Lachnospiraceae UCG010 id.11330) || ||	TRUE	igd	38869666	2.80892e-08	15	65642	0.0126505	ieu-a-294	Inflammatory bowel disease || id:ieu-a-294	TRUE	reported	igd	3	TRUE
rs17694108	A	G	A	G	0.0857629	-0.013573	0.2797		FALSE	FALSE	FALSE	ebi-a-GCST90017028	19	33731551	0.0141813	14306	0.344689	Gut microbiota abundance (genus Lachnospiraceae UCG010 id.11330) || id:ebi-a-GCST90017028	Gut microbiota abundance (genus Lachnospiraceae UCG010 id.11330)	Gut microbiota abundance (genus Lachnospiraceae UCG010 id.11330) || ||	TRUE	igd	33731551	1.21032e-14	19	65642	0.0111165	ieu-a-294	Inflammatory bowel disease || id:ieu-a-294	TRUE	reported	igd	3	TRUE
rs17780256	C	A	C	A	-0.083427	0.0113923	0.1927		FALSE	FALSE	FALSE	ebi-a-GCST90017028	17	70642923	0.0157128	14306	0.511674	Gut microbiota abundance (genus Lachnospiraceae UCG010 id.11330) || id:ebi-a-GCST90017028	Gut microbiota abundance (genus Lachnospiraceae UCG010 id.11330)	Gut microbiota abundance (genus Lachnospiraceae UCG010 id.11330) || ||	TRUE	igd	70642923	3.19374e-11	17	65642	0.0125693	ieu-a-294	Inflammatory bowel disease || id:ieu-a-294	TRUE	reported	igd	3	TRUE
rs181826	A	C	A	C	0.0820444	0.002343	0.6266		FALSE	FALSE	FALSE	ebi-a-GCST90017028	5	141526057	0.0127938	14306	0.858908	Gut microbiota abundance (genus Lachnospiraceae UCG010 id.11330) || id:ebi-a-GCST90017028	Gut microbiota abundance (genus Lachnospiraceae UCG010 id.11330)	Gut microbiota abundance (genus Lachnospiraceae UCG010 id.11330) || ||	TRUE	igd	141526057	4.05229e-15	5	65642	0.0104471	ieu-a-294	Inflammatory bowel disease || id:ieu-a-294	TRUE	reported	igd	3	TRUE
rs1847472	A	C	A	C	-0.0672805	0.0294767	0.3421		FALSE	FALSE	FALSE	ebi-a-GCST90017028	6	90973159	0.0131806	14306	0.0312802	Gut microbiota abundance (genus Lachnospiraceae UCG010 id.11330) || id:ebi-a-GCST90017028	Gut microbiota abundance (genus Lachnospiraceae UCG010 id.11330)	Gut microbiota abundance (genus Lachnospiraceae UCG010 id.11330) || ||	TRUE	igd	90973159	6.62857e-10	6	65642	0.0108961	ieu-a-294	Inflammatory bowel disease || id:ieu-a-294	TRUE	reported	igd	3	TRUE
rs1990760	T	C	T	C	-0.0671151	-0.00667031	0.6085		FALSE	FALSE	FALSE	ebi-a-GCST90017028	2	163124051	0.0126094	14306	0.583622	Gut microbiota abundance (genus Lachnospiraceae UCG010 id.11330) || id:ebi-a-GCST90017028	Gut microbiota abundance (genus Lachnospiraceae UCG010 id.11330)	Gut microbiota abundance (genus Lachnospiraceae UCG010 id.11330) || ||	TRUE	igd	163124051	3.56246e-10	2	65642	0.0107006	ieu-a-294	Inflammatory bowel disease || id:ieu-a-294	TRUE	reported	igd	3	TRUE
rs2024092	A	G	A	G	0.106813	-0.0147833	0.2162		FALSE	FALSE	FALSE	ebi-a-GCST90017028	19	1124031	0.0148978	14306	0.330386	Gut microbiota abundance (genus Lachnospiraceae UCG010 id.11330) || id:ebi-a-GCST90017028	Gut microbiota abundance (genus Lachnospiraceae UCG010 id.11330)	Gut microbiota abundance (genus Lachnospiraceae UCG010 id.11330) || ||	TRUE	igd	1124031	1.1246e-18	19	65642	0.0121076	ieu-a-294	Inflammatory bowel disease || id:ieu-a-294	TRUE	reported	igd	3	TRUE
rs2050392	A	G	A	G	0.0691178	0.010693	0.6003		FALSE	FALSE	FALSE	ebi-a-GCST90017028	10	30691503	0.0127318	14306	0.404514	Gut microbiota abundance (genus Lachnospiraceae UCG010 id.11330) || id:ebi-a-GCST90017028	Gut microbiota abundance (genus Lachnospiraceae UCG010 id.11330)	Gut microbiota abundance (genus Lachnospiraceae UCG010 id.11330) || ||	TRUE	igd	30691503	1.87241e-11	10	65642	0.0102921	ieu-a-294	Inflammatory bowel disease || id:ieu-a-294	TRUE	reported	igd	3	TRUE
rs2143178	C	T	C	T	-0.176684	0.0154673	0.1658		FALSE	FALSE	FALSE	ebi-a-GCST90017028	22	39660829	0.0168399	14306	0.429846	Gut microbiota abundance (genus Lachnospiraceae UCG010 id.11330) || id:ebi-a-GCST90017028	Gut microbiota abundance (genus Lachnospiraceae UCG010 id.11330)	Gut microbiota abundance (genus Lachnospiraceae UCG010 id.11330) || ||	TRUE	igd	39660829	4.79954e-38	22	65642	0.0137017	ieu-a-294	Inflammatory bowel disease || id:ieu-a-294	TRUE	reported	igd	3	TRUE
rs2153283	A	C	A	C	-0.0859637	0.0106126	0.217		FALSE	FALSE	FALSE	ebi-a-GCST90017028	10	59972299	0.0146551	14306	0.423474	Gut microbiota abundance (genus Lachnospiraceae UCG010 id.11330) || id:ebi-a-GCST90017028	Gut microbiota abundance (genus Lachnospiraceae UCG010 id.11330)	Gut microbiota abundance (genus Lachnospiraceae UCG010 id.11330) || ||	TRUE	igd	59972299	1.53568e-11	10	65642	0.0127458	ieu-a-294	Inflammatory bowel disease || id:ieu-a-294	TRUE	reported	igd	3	TRUE
rs2270395	T	C	T	C	0.0778411	0.00793026	0.7616		FALSE	FALSE	FALSE	ebi-a-GCST90017028	16	50846832	0.0143458	14306	0.627014	Gut microbiota abundance (genus Lachnospiraceae UCG010 id.11330) || id:ebi-a-GCST90017028	Gut microbiota abundance (genus Lachnospiraceae UCG010 id.11330)	Gut microbiota abundance (genus Lachnospiraceae UCG010 id.11330) || ||	TRUE	igd	50846832	5.17249e-11	16	65642	0.0118554	ieu-a-294	Inflammatory bowel disease || id:ieu-a-294	TRUE	reported	igd	3	TRUE
rs2274351	T	C	T	C	0.0604993	0.00251531	0.5373		FALSE	FALSE	FALSE	ebi-a-GCST90017028	10	104264107	0.012402	14306	0.812006	Gut microbiota abundance (genus Lachnospiraceae UCG010 id.11330) || id:ebi-a-GCST90017028	Gut microbiota abundance (genus Lachnospiraceae UCG010 id.11330)	Gut microbiota abundance (genus Lachnospiraceae UCG010 id.11330) || ||	TRUE	igd	104264107	6.93043e-09	10	65642	0.0104442	ieu-a-294	Inflammatory bowel disease || id:ieu-a-294	TRUE	reported	igd	3	TRUE
rs2297559	A	G	A	G	0.0741659	0.0163191	0.6822		FALSE	FALSE	FALSE	ebi-a-GCST90017028	1	160854526	0.0132367	14306	0.219959	Gut microbiota abundance (genus Lachnospiraceae UCG010 id.11330) || id:ebi-a-GCST90017028	Gut microbiota abundance (genus Lachnospiraceae UCG010 id.11330)	Gut microbiota abundance (genus Lachnospiraceae UCG010 id.11330) || ||	TRUE	igd	160854526	1.88495e-11	1	65642	0.0110454	ieu-a-294	Inflammatory bowel disease || id:ieu-a-294	TRUE	reported	igd	3	TRUE
rs2328546	C	T	C	T	0.0940162	0.0017558	0.8014		FALSE	FALSE	FALSE	ebi-a-GCST90017028	6	20657345	0.0155638	14306	0.942365	Gut microbiota abundance (genus Lachnospiraceae UCG010 id.11330) || id:ebi-a-GCST90017028	Gut microbiota abundance (genus Lachnospiraceae UCG010 id.11330)	Gut microbiota abundance (genus Lachnospiraceae UCG010 id.11330) || ||	TRUE	igd	20657345	1.29718e-13	6	65642	0.0126938	ieu-a-294	Inflammatory bowel disease || id:ieu-a-294	TRUE	reported	igd	3	TRUE
rs2488397	C	G	C	G	0.09881	0.0121956	0.2037		FALSE	TRUE	TRUE	ebi-a-GCST90017028	1	197701279	0.0154865	14306	0.450897	Gut microbiota abundance (genus Lachnospiraceae UCG010 id.11330) || id:ebi-a-GCST90017028	Gut microbiota abundance (genus Lachnospiraceae UCG010 id.11330)	Gut microbiota abundance (genus Lachnospiraceae UCG010 id.11330) || ||	TRUE	igd	197701279	4.55302e-16	1	65642	0.0121644	ieu-a-294	Inflammatory bowel disease || id:ieu-a-294	TRUE	reported	igd	3	FALSE
rs2497318	T	C	T	C	-0.0635464	-0.00920566	0.4504		FALSE	FALSE	FALSE	ebi-a-GCST90017028	10	94432000	0.0126044	14306	0.445513	Gut microbiota abundance (genus Lachnospiraceae UCG010 id.11330) || id:ebi-a-GCST90017028	Gut microbiota abundance (genus Lachnospiraceae UCG010 id.11330)	Gut microbiota abundance (genus Lachnospiraceae UCG010 id.11330) || ||	TRUE	igd	94432000	1.35781e-10	10	65642	0.00989735	ieu-a-294	Inflammatory bowel disease || id:ieu-a-294	TRUE	reported	igd	3	TRUE
rs2538470	G	A	G	A	-0.0675599	-0.00206075	0.6378		FALSE	FALSE	FALSE	ebi-a-GCST90017028	7	148220448	0.012856	14306	0.881998	Gut microbiota abundance (genus Lachnospiraceae UCG010 id.11330) || id:ebi-a-GCST90017028	Gut microbiota abundance (genus Lachnospiraceae UCG010 id.11330)	Gut microbiota abundance (genus Lachnospiraceae UCG010 id.11330) || ||	TRUE	igd	148220448	2.99916e-11	7	65642	0.0101646	ieu-a-294	Inflammatory bowel disease || id:ieu-a-294	TRUE	reported	igd	3	TRUE
rs259964	G	A	G	A	-0.0674584	-0.00543222	0.5414		FALSE	FALSE	FALSE	ebi-a-GCST90017028	20	57824309	0.0125093	14306	0.686242	Gut microbiota abundance (genus Lachnospiraceae UCG010 id.11330) || id:ebi-a-GCST90017028	Gut microbiota abundance (genus Lachnospiraceae UCG010 id.11330)	Gut microbiota abundance (genus Lachnospiraceae UCG010 id.11330) || ||	TRUE	igd	57824309	6.92947e-12	20	65642	0.00983489	ieu-a-294	Inflammatory bowel disease || id:ieu-a-294	TRUE	reported	igd	3	TRUE
rs2688608	T	G	T	G	0.062403	0.00561786	0.557		FALSE	FALSE	FALSE	ebi-a-GCST90017028	10	75658349	0.0123704	14306	0.644307	Gut microbiota abundance (genus Lachnospiraceae UCG010 id.11330) || id:ebi-a-GCST90017028	Gut microbiota abundance (genus Lachnospiraceae UCG010 id.11330)	Gut microbiota abundance (genus Lachnospiraceae UCG010 id.11330) || ||	TRUE	igd	75658349	2.75467e-10	10	65642	0.00988642	ieu-a-294	Inflammatory bowel disease || id:ieu-a-294	TRUE	reported	igd	3	TRUE
rs272882	T	G	T	G	0.166117	-0.00117908	0.6733		FALSE	FALSE	FALSE	ebi-a-GCST90017028	5	131669161	0.013354	14306	0.89338	Gut microbiota abundance (genus Lachnospiraceae UCG010 id.11330) || id:ebi-a-GCST90017028	Gut microbiota abundance (genus Lachnospiraceae UCG010 id.11330)	Gut microbiota abundance (genus Lachnospiraceae UCG010 id.11330) || ||	TRUE	igd	131669161	1.46656e-52	5	65642	0.0108875	ieu-a-294	Inflammatory bowel disease || id:ieu-a-294	TRUE	reported	igd	3	TRUE
rs2836883	A	G	A	G	-0.168413	-0.00648861	0.2728		FALSE	FALSE	FALSE	ebi-a-GCST90017028	21	40466744	0.0138325	14306	0.674238	Gut microbiota abundance (genus Lachnospiraceae UCG010 id.11330) || id:ebi-a-GCST90017028	Gut microbiota abundance (genus Lachnospiraceae UCG010 id.11330)	Gut microbiota abundance (genus Lachnospiraceae UCG010 id.11330) || ||	TRUE	igd	40466744	3.37831e-48	21	65642	0.0115451	ieu-a-294	Inflammatory bowel disease || id:ieu-a-294	TRUE	reported	igd	3	TRUE
rs2847278	T	C	T	C	-0.144528	0.0412622	0.841		FALSE	FALSE	FALSE	ebi-a-GCST90017028	18	12778715	0.0166695	14306	0.0121927	Gut microbiota abundance (genus Lachnospiraceae UCG010 id.11330) || id:ebi-a-GCST90017028	Gut microbiota abundance (genus Lachnospiraceae UCG010 id.11330)	Gut microbiota abundance (genus Lachnospiraceae UCG010 id.11330) || ||	TRUE	igd	12778715	8.32722e-28	18	65642	0.0132236	ieu-a-294	Inflammatory bowel disease || id:ieu-a-294	TRUE	reported	igd	3	TRUE
rs2974935	T	G	T	G	0.0687256	-0.00183044	0.4948		FALSE	FALSE	FALSE	ebi-a-GCST90017028	1	155181843	0.0123822	14306	0.854573	Gut microbiota abundance (genus Lachnospiraceae UCG010 id.11330) || id:ebi-a-GCST90017028	Gut microbiota abundance (genus Lachnospiraceae UCG010 id.11330)	Gut microbiota abundance (genus Lachnospiraceae UCG010 id.11330) || ||	TRUE	igd	155181843	8.86748e-12	1	65642	0.0100715	ieu-a-294	Inflammatory bowel disease || id:ieu-a-294	TRUE	reported	igd	3	TRUE
rs3024493	A	C	A	C	0.196922	-0.0158041	0.1572		FALSE	FALSE	FALSE	ebi-a-GCST90017028	1	206943968	0.0171924	14306	0.332829	Gut microbiota abundance (genus Lachnospiraceae UCG010 id.11330) || id:ebi-a-GCST90017028	Gut microbiota abundance (genus Lachnospiraceae UCG010 id.11330)	Gut microbiota abundance (genus Lachnospiraceae UCG010 id.11330) || ||	TRUE	igd	206943968	1.64778e-50	1	65642	0.0131753	ieu-a-294	Inflammatory bowel disease || id:ieu-a-294	TRUE	reported	igd	3	TRUE
rs3184504	C	T	C	T	-0.0600317	-0.0188295	0.5074		FALSE	FALSE	FALSE	ebi-a-GCST90017028	12	111884608	0.0124621	14306	0.127419	Gut microbiota abundance (genus Lachnospiraceae UCG010 id.11330) || id:ebi-a-GCST90017028	Gut microbiota abundance (genus Lachnospiraceae UCG010 id.11330)	Gut microbiota abundance (genus Lachnospiraceae UCG010 id.11330) || ||	TRUE	igd	111884608	1.28988e-09	12	65642	0.00989211	ieu-a-294	Inflammatory bowel disease || id:ieu-a-294	TRUE	reported	igd	3	TRUE
rs34779708	G	T	G	T	0.106679	-0.00777861	0.3512		FALSE	FALSE	FALSE	ebi-a-GCST90017028	10	35466185	0.0128862	14306	0.543484	Gut microbiota abundance (genus Lachnospiraceae UCG010 id.11330) || id:ebi-a-GCST90017028	Gut microbiota abundance (genus Lachnospiraceae UCG010 id.11330)	Gut microbiota abundance (genus Lachnospiraceae UCG010 id.11330) || ||	TRUE	igd	35466185	2.073e-25	10	65642	0.0102408	ieu-a-294	Inflammatory bowel disease || id:ieu-a-294	TRUE	reported	igd	3	TRUE
rs34804116	A	C	A	C	-0.0574631	-0.0120631	0.3867		FALSE	FALSE	FALSE	ebi-a-GCST90017028	5	72539850	0.0127447	14306	0.378733	Gut microbiota abundance (genus Lachnospiraceae UCG010 id.11330) || id:ebi-a-GCST90017028	Gut microbiota abundance (genus Lachnospiraceae UCG010 id.11330)	Gut microbiota abundance (genus Lachnospiraceae UCG010 id.11330) || ||	TRUE	igd	72539850	3.62402e-08	5	65642	0.0104322	ieu-a-294	Inflammatory bowel disease || id:ieu-a-294	TRUE	reported	igd	3	TRUE
rs35164067	A	G	A	G	-0.11754	-0.0237523	0.2039		FALSE	FALSE	FALSE	ebi-a-GCST90017028	19	10525181	0.0153576	14306	0.117928	Gut microbiota abundance (genus Lachnospiraceae UCG010 id.11330) || id:ebi-a-GCST90017028	Gut microbiota abundance (genus Lachnospiraceae UCG010 id.11330)	Gut microbiota abundance (genus Lachnospiraceae UCG010 id.11330) || ||	TRUE	igd	10525181	2.65705e-20	19	65642	0.0127318	ieu-a-294	Inflammatory bowel disease || id:ieu-a-294	TRUE	reported	igd	3	TRUE
rs35256947	C	T	C	T	0.0821647	-0.0303099	0.2594		FALSE	FALSE	FALSE	ebi-a-GCST90017028	2	231161026	0.0147122	14306	0.0376929	Gut microbiota abundance (genus Lachnospiraceae UCG010 id.11330) || id:ebi-a-GCST90017028	Gut microbiota abundance (genus Lachnospiraceae UCG010 id.11330)	Gut microbiota abundance (genus Lachnospiraceae UCG010 id.11330) || ||	TRUE	igd	231161026	3.87347e-13	2	65642	0.0113176	ieu-a-294	Inflammatory bowel disease || id:ieu-a-294	TRUE	reported	igd	3	TRUE
rs35730213	C	G	C	G	-0.159624	0.0405348	0.2807		FALSE	TRUE	TRUE	ebi-a-GCST90017028	1	200874229	0.0141753	14306	0.00365149	Gut microbiota abundance (genus Lachnospiraceae UCG010 id.11330) || id:ebi-a-GCST90017028	Gut microbiota abundance (genus Lachnospiraceae UCG010 id.11330)	Gut microbiota abundance (genus Lachnospiraceae UCG010 id.11330) || ||	TRUE	igd	200874229	8.33489e-45	1	65642	0.0113656	ieu-a-294	Inflammatory bowel disease || id:ieu-a-294	TRUE	reported	igd	3	FALSE
rs36048684	A	T	A	T	-0.0941465	-0.00458152	0.1107		FALSE	TRUE	TRUE	ebi-a-GCST90017028	5	158822929	0.0198452	14306	0.946148	Gut microbiota abundance (genus Lachnospiraceae UCG010 id.11330) || id:ebi-a-GCST90017028	Gut microbiota abundance (genus Lachnospiraceae UCG010 id.11330)	Gut microbiota abundance (genus Lachnospiraceae UCG010 id.11330) || ||	TRUE	igd	158822929	3.69939e-09	5	65642	0.0159649	ieu-a-294	Inflammatory bowel disease || id:ieu-a-294	TRUE	reported	igd	3	FALSE
rs367569	T	C	T	C	-0.0958166	0.0252172	0.2891		FALSE	FALSE	FALSE	ebi-a-GCST90017028	16	11365500	0.013695	14306	0.0646264	Gut microbiota abundance (genus Lachnospiraceae UCG010 id.11330) || id:ebi-a-GCST90017028	Gut microbiota abundance (genus Lachnospiraceae UCG010 id.11330)	Gut microbiota abundance (genus Lachnospiraceae UCG010 id.11330) || ||	TRUE	igd	11365500	1.92664e-17	16	65642	0.011275	ieu-a-294	Inflammatory bowel disease || id:ieu-a-294	TRUE	reported	igd	3	TRUE
rs3776414	G	T	G	T	0.0773716	-0.0116821	0.3756		FALSE	FALSE	FALSE	ebi-a-GCST90017028	5	10689562	0.0126808	14306	0.365324	Gut microbiota abundance (genus Lachnospiraceae UCG010 id.11330) || id:ebi-a-GCST90017028	Gut microbiota abundance (genus Lachnospiraceae UCG010 id.11330)	Gut microbiota abundance (genus Lachnospiraceae UCG010 id.11330) || ||	TRUE	igd	10689562	2.65033e-14	5	65642	0.0101613	ieu-a-294	Inflammatory bowel disease || id:ieu-a-294	TRUE	reported	igd	3	TRUE
rs3801835	T	C	T	C	0.064107	-0.00200302	0.3447		FALSE	FALSE	FALSE	ebi-a-GCST90017028	7	26852053	0.0131798	14306	0.952056	Gut microbiota abundance (genus Lachnospiraceae UCG010 id.11330) || id:ebi-a-GCST90017028	Gut microbiota abundance (genus Lachnospiraceae UCG010 id.11330)	Gut microbiota abundance (genus Lachnospiraceae UCG010 id.11330) || ||	TRUE	igd	26852053	1.47058e-09	7	65642	0.0106005	ieu-a-294	Inflammatory bowel disease || id:ieu-a-294	TRUE	reported	igd	3	TRUE
rs3853824	C	T	C	T	0.064031	0.0221368	0.6385		FALSE	FALSE	FALSE	ebi-a-GCST90017028	17	54880993	0.01293	14306	0.0897057	Gut microbiota abundance (genus Lachnospiraceae UCG010 id.11330) || id:ebi-a-GCST90017028	Gut microbiota abundance (genus Lachnospiraceae UCG010 id.11330)	Gut microbiota abundance (genus Lachnospiraceae UCG010 id.11330) || ||	TRUE	igd	54880993	7.70123e-10	17	65642	0.0104099	ieu-a-294	Inflammatory bowel disease || id:ieu-a-294	TRUE	reported	igd	3	TRUE
rs4692386	C	T	C	T	0.0579752	0.00574987	0.593		FALSE	FALSE	FALSE	ebi-a-GCST90017028	4	26132361	0.0126352	14306	0.647749	Gut microbiota abundance (genus Lachnospiraceae UCG010 id.11330) || id:ebi-a-GCST90017028	Gut microbiota abundance (genus Lachnospiraceae UCG010 id.11330)	Gut microbiota abundance (genus Lachnospiraceae UCG010 id.11330) || ||	TRUE	igd	26132361	1.21194e-08	4	65642	0.0101746	ieu-a-294	Inflammatory bowel disease || id:ieu-a-294	TRUE	reported	igd	3	TRUE
rs4703855	T	C	T	C	-0.0710611	-0.00238724	0.2998		FALSE	FALSE	FALSE	ebi-a-GCST90017028	5	71693899	0.0135133	14306	0.877442	Gut microbiota abundance (genus Lachnospiraceae UCG010 id.11330) || id:ebi-a-GCST90017028	Gut microbiota abundance (genus Lachnospiraceae UCG010 id.11330)	Gut microbiota abundance (genus Lachnospiraceae UCG010 id.11330) || ||	TRUE	igd	71693899	7.15649e-11	5	65642	0.0109034	ieu-a-294	Inflammatory bowel disease || id:ieu-a-294	TRUE	reported	igd	3	TRUE
rs4743820	T	C	T	C	0.0639523	-0.000442734	0.7019		FALSE	FALSE	FALSE	ebi-a-GCST90017028	9	93928416	0.0133223	14306	0.989071	Gut microbiota abundance (genus Lachnospiraceae UCG010 id.11330) || id:ebi-a-GCST90017028	Gut microbiota abundance (genus Lachnospiraceae UCG010 id.11330)	Gut microbiota abundance (genus Lachnospiraceae UCG010 id.11330) || ||	TRUE	igd	93928416	3.79656e-09	9	65642	0.0108526	ieu-a-294	Inflammatory bowel disease || id:ieu-a-294	TRUE	reported	igd	3	TRUE
rs4795397	G	A	G	A	0.138343	-0.0147883	0.4713		FALSE	FALSE	FALSE	ebi-a-GCST90017028	17	38023745	0.0124307	14306	0.263347	Gut microbiota abundance (genus Lachnospiraceae UCG010 id.11330) || id:ebi-a-GCST90017028	Gut microbiota abundance (genus Lachnospiraceae UCG010 id.11330)	Gut microbiota abundance (genus Lachnospiraceae UCG010 id.11330) || ||	TRUE	igd	38023745	8.30233e-44	17	65642	0.00996661	ieu-a-294	Inflammatory bowel disease || id:ieu-a-294	TRUE	reported	igd	3	TRUE
rs4976646	C	T	C	T	0.0730113	-0.00568335	0.3415		FALSE	FALSE	FALSE	ebi-a-GCST90017028	5	176788570	0.0130143	14306	0.680483	Gut microbiota abundance (genus Lachnospiraceae UCG010 id.11330) || id:ebi-a-GCST90017028	Gut microbiota abundance (genus Lachnospiraceae UCG010 id.11330)	Gut microbiota abundance (genus Lachnospiraceae UCG010 id.11330) || ||	TRUE	igd	176788570	3.23445e-12	5	65642	0.0104794	ieu-a-294	Inflammatory bowel disease || id:ieu-a-294	TRUE	reported	igd	3	TRUE
rs516246	T	C	T	C	0.0755599	0.0112088	0.4652		FALSE	FALSE	FALSE	ebi-a-GCST90017028	19	49206172	0.0124129	14306	0.380938	Gut microbiota abundance (genus Lachnospiraceae UCG010 id.11330) || id:ebi-a-GCST90017028	Gut microbiota abundance (genus Lachnospiraceae UCG010 id.11330)	Gut microbiota abundance (genus Lachnospiraceae UCG010 id.11330) || ||	TRUE	igd	49206172	1.14842e-13	19	65642	0.0101797	ieu-a-294	Inflammatory bowel disease || id:ieu-a-294	TRUE	reported	igd	3	TRUE
rs55808324	A	G	A	G	0.141213	-0.0104714	0.09318		FALSE	FALSE	FALSE	ebi-a-GCST90017028	14	88444752	0.0203199	14306	0.613722	Gut microbiota abundance (genus Lachnospiraceae UCG010 id.11330) || id:ebi-a-GCST90017028	Gut microbiota abundance (genus Lachnospiraceae UCG010 id.11330)	Gut microbiota abundance (genus Lachnospiraceae UCG010 id.11330) || ||	TRUE	igd	88444752	5.13452e-17	14	65642	0.016844	ieu-a-294	Inflammatory bowel disease || id:ieu-a-294	TRUE	reported	igd	3	TRUE
rs559928	C	T	C	T	0.094388	0.0119312	0.8128		FALSE	FALSE	FALSE	ebi-a-GCST90017028	11	64150370	0.0160009	14306	0.48667	Gut microbiota abundance (genus Lachnospiraceae UCG010 id.11330) || id:ebi-a-GCST90017028	Gut microbiota abundance (genus Lachnospiraceae UCG010 id.11330)	Gut microbiota abundance (genus Lachnospiraceae UCG010 id.11330) || ||	TRUE	igd	64150370	3.32583e-13	11	65642	0.0129645	ieu-a-294	Inflammatory bowel disease || id:ieu-a-294	TRUE	reported	igd	3	TRUE
rs56167332	A	C	A	C	0.155855	0.000317106	0.3375		FALSE	FALSE	FALSE	ebi-a-GCST90017028	5	158827769	0.0132823	14306	0.957129	Gut microbiota abundance (genus Lachnospiraceae UCG010 id.11330) || id:ebi-a-GCST90017028	Gut microbiota abundance (genus Lachnospiraceae UCG010 id.11330)	Gut microbiota abundance (genus Lachnospiraceae UCG010 id.11330) || ||	TRUE	igd	158827769	7.16638e-50	5	65642	0.0104967	ieu-a-294	Inflammatory bowel disease || id:ieu-a-294	TRUE	reported	igd	3	TRUE
rs6058869	T	C	T	C	0.0556615	0.0109421	0.3991		FALSE	FALSE	FALSE	ebi-a-GCST90017028	20	31348750	0.0125406	14306	0.384723	Gut microbiota abundance (genus Lachnospiraceae UCG010 id.11330) || id:ebi-a-GCST90017028	Gut microbiota abundance (genus Lachnospiraceae UCG010 id.11330)	Gut microbiota abundance (genus Lachnospiraceae UCG010 id.11330) || ||	TRUE	igd	31348750	2.63494e-08	20	65642	0.0100037	ieu-a-294	Inflammatory bowel disease || id:ieu-a-294	TRUE	reported	igd	3	TRUE
rs6062496	A	G	A	G	0.123216	0.00139303	0.5694		FALSE	FALSE	FALSE	ebi-a-GCST90017028	20	62329099	0.012709	14306	0.897507	Gut microbiota abundance (genus Lachnospiraceae UCG010 id.11330) || id:ebi-a-GCST90017028	Gut microbiota abundance (genus Lachnospiraceae UCG010 id.11330)	Gut microbiota abundance (genus Lachnospiraceae UCG010 id.11330) || ||	TRUE	igd	62329099	2.10814e-33	20	65642	0.0102312	ieu-a-294	Inflammatory bowel disease || id:ieu-a-294	TRUE	reported	igd	3	TRUE
rs6074022	T	C	T	C	-0.0742587	0.000423988	0.7497		FALSE	FALSE	FALSE	ebi-a-GCST90017028	20	44740196	0.0141933	14306	0.951836	Gut microbiota abundance (genus Lachnospiraceae UCG010 id.11330) || id:ebi-a-GCST90017028	Gut microbiota abundance (genus Lachnospiraceae UCG010 id.11330)	Gut microbiota abundance (genus Lachnospiraceae UCG010 id.11330) || ||	TRUE	igd	44740196	8.32339e-11	20	65642	0.0114338	ieu-a-294	Inflammatory bowel disease || id:ieu-a-294	TRUE	reported	igd	3	TRUE
rs6111031	T	C	T	C	-0.264091	0.0188952	0.1591		FALSE	FALSE	FALSE	ebi-a-GCST90017028	20	1682037	0.0187143	14306	0.281948	Gut microbiota abundance (genus Lachnospiraceae UCG010 id.11330) || id:ebi-a-GCST90017028	Gut microbiota abundance (genus Lachnospiraceae UCG010 id.11330)	Gut microbiota abundance (genus Lachnospiraceae UCG010 id.11330) || ||	TRUE	igd	1682037	1.23225e-71	20	65642	0.0147557	ieu-a-294	Inflammatory bowel disease || id:ieu-a-294	TRUE	reported	igd	3	TRUE
rs62037363	C	T	C	T	0.0987549	0.0239343	0.3911		FALSE	FALSE	FALSE	ebi-a-GCST90017028	16	28865042	0.012765	14306	0.060615	Gut microbiota abundance (genus Lachnospiraceae UCG010 id.11330) || id:ebi-a-GCST90017028	Gut microbiota abundance (genus Lachnospiraceae UCG010 id.11330)	Gut microbiota abundance (genus Lachnospiraceae UCG010 id.11330) || ||	TRUE	igd	28865042	6.36209e-22	16	65642	0.0102618	ieu-a-294	Inflammatory bowel disease || id:ieu-a-294	TRUE	reported	igd	3	TRUE
rs6456426	A	C	A	C	-0.0643405	0.00404695	0.4984		FALSE	FALSE	FALSE	ebi-a-GCST90017028	6	21438889	0.0123323	14306	0.732754	Gut microbiota abundance (genus Lachnospiraceae UCG010 id.11330) || id:ebi-a-GCST90017028	Gut microbiota abundance (genus Lachnospiraceae UCG010 id.11330)	Gut microbiota abundance (genus Lachnospiraceae UCG010 id.11330) || ||	TRUE	igd	21438889	8.18276e-11	6	65642	0.0099028	ieu-a-294	Inflammatory bowel disease || id:ieu-a-294	TRUE	reported	igd	3	TRUE
rs6466198	T	A	T	A	0.0841312	0.0207482	0.386		FALSE	TRUE	TRUE	ebi-a-GCST90017028	7	107480126	0.0129344	14306	0.122187	Gut microbiota abundance (genus Lachnospiraceae UCG010 id.11330) || id:ebi-a-GCST90017028	Gut microbiota abundance (genus Lachnospiraceae UCG010 id.11330)	Gut microbiota abundance (genus Lachnospiraceae UCG010 id.11330) || ||	TRUE	igd	107480126	2.17771e-16	7	65642	0.0102451	ieu-a-294	Inflammatory bowel disease || id:ieu-a-294	TRUE	reported	igd	3	FALSE
rs648541	G	A	G	A	-0.0648616	-0.00227626	0.3409		FALSE	FALSE	FALSE	ebi-a-GCST90017028	11	114429934	0.0129327	14306	0.870841	Gut microbiota abundance (genus Lachnospiraceae UCG010 id.11330) || id:ebi-a-GCST90017028	Gut microbiota abundance (genus Lachnospiraceae UCG010 id.11330)	Gut microbiota abundance (genus Lachnospiraceae UCG010 id.11330) || ||	TRUE	igd	114429934	1.21728e-09	11	65642	0.0106716	ieu-a-294	Inflammatory bowel disease || id:ieu-a-294	TRUE	reported	igd	3	TRUE
rs6500315	G	A	G	A	0.0766082	-0.0386437	0.7753		FALSE	FALSE	FALSE	ebi-a-GCST90017028	16	50508101	0.0155631	14306	0.0136079	Gut microbiota abundance (genus Lachnospiraceae UCG010 id.11330) || id:ebi-a-GCST90017028	Gut microbiota abundance (genus Lachnospiraceae UCG010 id.11330)	Gut microbiota abundance (genus Lachnospiraceae UCG010 id.11330) || ||	TRUE	igd	50508101	1.12065e-10	16	65642	0.0118778	ieu-a-294	Inflammatory bowel disease || id:ieu-a-294	TRUE	reported	igd	3	TRUE
rs6561151	A	G	A	G	0.1	-0.00702369	0.2235		FALSE	FALSE	FALSE	ebi-a-GCST90017028	13	44484706	0.0142363	14306	0.534983	Gut microbiota abundance (genus Lachnospiraceae UCG010 id.11330) || id:ebi-a-GCST90017028	Gut microbiota abundance (genus Lachnospiraceae UCG010 id.11330)	Gut microbiota abundance (genus Lachnospiraceae UCG010 id.11330) || ||	TRUE	igd	44484706	3.53346e-17	13	65642	0.0118661	ieu-a-294	Inflammatory bowel disease || id:ieu-a-294	TRUE	reported	igd	3	TRUE
rs6584281	G	A	G	A	-0.164639	0.0158093	0.5188		FALSE	FALSE	FALSE	ebi-a-GCST90017028	10	101286480	0.0123095	14306	0.19973	Gut microbiota abundance (genus Lachnospiraceae UCG010 id.11330) || id:ebi-a-GCST90017028	Gut microbiota abundance (genus Lachnospiraceae UCG010 id.11330)	Gut microbiota abundance (genus Lachnospiraceae UCG010 id.11330) || ||	TRUE	igd	101286480	9.36268e-62	10	65642	0.00992861	ieu-a-294	Inflammatory bowel disease || id:ieu-a-294	TRUE	reported	igd	3	TRUE
rs6588248	G	T	G	T	0.0819867	-0.00649504	0.5297		FALSE	FALSE	FALSE	ebi-a-GCST90017028	1	67652984	0.0123566	14306	0.602424	Gut microbiota abundance (genus Lachnospiraceae UCG010 id.11330) || id:ebi-a-GCST90017028	Gut microbiota abundance (genus Lachnospiraceae UCG010 id.11330)	Gut microbiota abundance (genus Lachnospiraceae UCG010 id.11330) || ||	TRUE	igd	67652984	1.38484e-16	1	65642	0.0099185	ieu-a-294	Inflammatory bowel disease || id:ieu-a-294	TRUE	reported	igd	3	TRUE
rs6651252	C	T	C	T	-0.0908484	-0.036543	0.13		FALSE	FALSE	FALSE	ebi-a-GCST90017028	8	129567181	0.0187274	14306	0.0530347	Gut microbiota abundance (genus Lachnospiraceae UCG010 id.11330) || id:ebi-a-GCST90017028	Gut microbiota abundance (genus Lachnospiraceae UCG010 id.11330)	Gut microbiota abundance (genus Lachnospiraceae UCG010 id.11330) || ||	TRUE	igd	129567181	9.08239e-10	8	65642	0.014833	ieu-a-294	Inflammatory bowel disease || id:ieu-a-294	TRUE	reported	igd	3	TRUE
rs6708373	G	A	G	A	0.134178	0.000440414	0.5277		FALSE	FALSE	FALSE	ebi-a-GCST90017028	2	234172846	0.0124107	14306	0.958787	Gut microbiota abundance (genus Lachnospiraceae UCG010 id.11330) || id:ebi-a-GCST90017028	Gut microbiota abundance (genus Lachnospiraceae UCG010 id.11330)	Gut microbiota abundance (genus Lachnospiraceae UCG010 id.11330) || ||	TRUE	igd	234172846	1.42561e-41	2	65642	0.0099341	ieu-a-294	Inflammatory bowel disease || id:ieu-a-294	TRUE	reported	igd	3	TRUE
rs6740462	A	C	A	C	0.0799597	-0.00627602	0.7378		FALSE	FALSE	FALSE	ebi-a-GCST90017028	2	65667272	0.0142885	14306	0.74137	Gut microbiota abundance (genus Lachnospiraceae UCG010 id.11330) || id:ebi-a-GCST90017028	Gut microbiota abundance (genus Lachnospiraceae UCG010 id.11330)	Gut microbiota abundance (genus Lachnospiraceae UCG010 id.11330) || ||	TRUE	igd	65667272	5.59114e-12	2	65642	0.0116057	ieu-a-294	Inflammatory bowel disease || id:ieu-a-294	TRUE	reported	igd	3	TRUE
rs6745185	G	T	G	T	0.0698267	0.00877607	0.7389		FALSE	FALSE	FALSE	ebi-a-GCST90017028	2	241586960	0.0143006	14306	0.601433	Gut microbiota abundance (genus Lachnospiraceae UCG010 id.11330) || id:ebi-a-GCST90017028	Gut microbiota abundance (genus Lachnospiraceae UCG010 id.11330)	Gut microbiota abundance (genus Lachnospiraceae UCG010 id.11330) || ||	TRUE	igd	241586960	1.37322e-09	2	65642	0.0115253	ieu-a-294	Inflammatory bowel disease || id:ieu-a-294	TRUE	reported	igd	3	TRUE
rs67643815	T	G	T	G	-0.0629092	-0.00692951	0.5342		FALSE	FALSE	FALSE	ebi-a-GCST90017028	18	67561508	0.0123457	14306	0.576129	Gut microbiota abundance (genus Lachnospiraceae UCG010 id.11330) || id:ebi-a-GCST90017028	Gut microbiota abundance (genus Lachnospiraceae UCG010 id.11330)	Gut microbiota abundance (genus Lachnospiraceae UCG010 id.11330) || ||	TRUE	igd	67561508	6.41889e-10	18	65642	0.0101798	ieu-a-294	Inflammatory bowel disease || id:ieu-a-294	TRUE	reported	igd	3	TRUE
rs6933404	C	T	C	T	0.0957518	0.00285577	0.2108		FALSE	FALSE	FALSE	ebi-a-GCST90017028	6	137959235	0.0159513	14306	0.897972	Gut microbiota abundance (genus Lachnospiraceae UCG010 id.11330) || id:ebi-a-GCST90017028	Gut microbiota abundance (genus Lachnospiraceae UCG010 id.11330)	Gut microbiota abundance (genus Lachnospiraceae UCG010 id.11330) || ||	TRUE	igd	137959235	5.83848e-15	6	65642	0.0122643	ieu-a-294	Inflammatory bowel disease || id:ieu-a-294	TRUE	reported	igd	3	TRUE
rs7011507	A	G	A	G	-0.0846011	0.0063422	0.1233		FALSE	FALSE	FALSE	ebi-a-GCST90017028	8	49129242	0.0187029	14306	0.818231	Gut microbiota abundance (genus Lachnospiraceae UCG010 id.11330) || id:ebi-a-GCST90017028	Gut microbiota abundance (genus Lachnospiraceae UCG010 id.11330)	Gut microbiota abundance (genus Lachnospiraceae UCG010 id.11330) || ||	TRUE	igd	49129242	2.03222e-08	8	65642	0.0150825	ieu-a-294	Inflammatory bowel disease || id:ieu-a-294	TRUE	reported	igd	3	TRUE
rs7015630	C	T	C	T	-0.0627799	0.0170471	0.2657		FALSE	FALSE	FALSE	ebi-a-GCST90017028	8	90875918	0.0141773	14306	0.234914	Gut microbiota abundance (genus Lachnospiraceae UCG010 id.11330) || id:ebi-a-GCST90017028	Gut microbiota abundance (genus Lachnospiraceae UCG010 id.11330)	Gut microbiota abundance (genus Lachnospiraceae UCG010 id.11330) || ||	TRUE	igd	90875918	2.89694e-08	8	65642	0.0113167	ieu-a-294	Inflammatory bowel disease || id:ieu-a-294	TRUE	reported	igd	3	TRUE
rs71593329	G	T	G	T	-0.0978042	-0.0111691	0.1998		FALSE	FALSE	FALSE	ebi-a-GCST90017028	5	158620079	0.0158046	14306	0.48251	Gut microbiota abundance (genus Lachnospiraceae UCG010 id.11330) || id:ebi-a-GCST90017028	Gut microbiota abundance (genus Lachnospiraceae UCG010 id.11330)	Gut microbiota abundance (genus Lachnospiraceae UCG010 id.11330) || ||	TRUE	igd	158620079	1.18659e-14	5	65642	0.0126731	ieu-a-294	Inflammatory bowel disease || id:ieu-a-294	TRUE	reported	igd	3	TRUE
rs7194886	T	C	T	C	-0.126026	0.00758881	0.4357		FALSE	FALSE	FALSE	ebi-a-GCST90017028	16	50725193	0.0125274	14306	0.559309	Gut microbiota abundance (genus Lachnospiraceae UCG010 id.11330) || id:ebi-a-GCST90017028	Gut microbiota abundance (genus Lachnospiraceae UCG010 id.11330)	Gut microbiota abundance (genus Lachnospiraceae UCG010 id.11330) || ||	TRUE	igd	50725193	2.53338e-36	16	65642	0.0100135	ieu-a-294	Inflammatory bowel disease || id:ieu-a-294	TRUE	reported	igd	3	TRUE
rs7240004	G	A	G	A	-0.0665215	-0.0171974	0.3795		FALSE	FALSE	FALSE	ebi-a-GCST90017028	18	46395022	0.0126838	14306	0.17259	Gut microbiota abundance (genus Lachnospiraceae UCG010 id.11330) || id:ebi-a-GCST90017028	Gut microbiota abundance (genus Lachnospiraceae UCG010 id.11330)	Gut microbiota abundance (genus Lachnospiraceae UCG010 id.11330) || ||	TRUE	igd	46395022	1.01436e-10	18	65642	0.0102898	ieu-a-294	Inflammatory bowel disease || id:ieu-a-294	TRUE	reported	igd	3	TRUE
rs7253253	T	G	T	G	-0.134424	0.0803624	0.95432		FALSE	FALSE	FALSE	ebi-a-GCST90017028	19	10714058	0.0508818	14306	0.135044	Gut microbiota abundance (genus Lachnospiraceae UCG010 id.11330) || id:ebi-a-GCST90017028	Gut microbiota abundance (genus Lachnospiraceae UCG010 id.11330)	Gut microbiota abundance (genus Lachnospiraceae UCG010 id.11330) || ||	TRUE	igd	10714058	6.18586e-09	19	65642	0.02313	ieu-a-294	Inflammatory bowel disease || id:ieu-a-294	TRUE	reported	igd	3	TRUE
rs72634258	C	T	C	T	-0.126877	0.0175046	0.1757		FALSE	FALSE	FALSE	ebi-a-GCST90017028	1	8150638	0.0164845	14306	0.274146	Gut microbiota abundance (genus Lachnospiraceae UCG010 id.11330) || id:ebi-a-GCST90017028	Gut microbiota abundance (genus Lachnospiraceae UCG010 id.11330)	Gut microbiota abundance (genus Lachnospiraceae UCG010 id.11330) || ||	TRUE	igd	8150638	1.24652e-19	1	65642	0.0139965	ieu-a-294	Inflammatory bowel disease || id:ieu-a-294	TRUE	reported	igd	3	TRUE
rs72924296	G	A	G	A	-0.0638392	-0.0243934	0.2696		FALSE	FALSE	FALSE	ebi-a-GCST90017028	2	199543967	0.0140166	14306	0.0821637	Gut microbiota abundance (genus Lachnospiraceae UCG010 id.11330) || id:ebi-a-GCST90017028	Gut microbiota abundance (genus Lachnospiraceae UCG010 id.11330)	Gut microbiota abundance (genus Lachnospiraceae UCG010 id.11330) || ||	TRUE	igd	199543967	1.44391e-08	2	65642	0.0112629	ieu-a-294	Inflammatory bowel disease || id:ieu-a-294	TRUE	reported	igd	3	TRUE
rs744166	G	A	G	A	-0.100017	-0.0247911	0.4204		FALSE	FALSE	FALSE	ebi-a-GCST90017028	17	40514201	0.0124832	14306	0.0437986	Gut microbiota abundance (genus Lachnospiraceae UCG010 id.11330) || id:ebi-a-GCST90017028	Gut microbiota abundance (genus Lachnospiraceae UCG010 id.11330)	Gut microbiota abundance (genus Lachnospiraceae UCG010 id.11330) || ||	TRUE	igd	40514201	1.14446e-22	17	65642	0.0102076	ieu-a-294	Inflammatory bowel disease || id:ieu-a-294	TRUE	reported	igd	3	TRUE
rs7523442	T	C	T	C	0.124537	0.00136206	0.5356		FALSE	FALSE	FALSE	ebi-a-GCST90017028	1	20165971	0.0124318	14306	0.910574	Gut microbiota abundance (genus Lachnospiraceae UCG010 id.11330) || id:ebi-a-GCST90017028	Gut microbiota abundance (genus Lachnospiraceae UCG010 id.11330)	Gut microbiota abundance (genus Lachnospiraceae UCG010 id.11330) || ||	TRUE	igd	20165971	2.76439e-36	1	65642	0.00990061	ieu-a-294	Inflammatory bowel disease || id:ieu-a-294	TRUE	reported	igd	3	TRUE
rs7547569	C	T	C	T	-0.6472	-0.0432918	0.06675		FALSE	FALSE	FALSE	ebi-a-GCST90017028	1	67731368	0.0273195	14306	0.125688	Gut microbiota abundance (genus Lachnospiraceae UCG010 id.11330) || id:ebi-a-GCST90017028	Gut microbiota abundance (genus Lachnospiraceae UCG010 id.11330)	Gut microbiota abundance (genus Lachnospiraceae UCG010 id.11330) || ||	TRUE	igd	67731368	1.65196e-170	1	65642	0.0232516	ieu-a-294	Inflammatory bowel disease || id:ieu-a-294	TRUE	reported	igd	3	TRUE
rs7608910	G	A	G	A	0.126444	-0.0121721	0.3909		FALSE	FALSE	FALSE	ebi-a-GCST90017028	2	61204856	0.0129414	14306	0.345913	Gut microbiota abundance (genus Lachnospiraceae UCG010 id.11330) || id:ebi-a-GCST90017028	Gut microbiota abundance (genus Lachnospiraceae UCG010 id.11330)	Gut microbiota abundance (genus Lachnospiraceae UCG010 id.11330) || ||	TRUE	igd	61204856	2.59956e-36	2	65642	0.0100484	ieu-a-294	Inflammatory bowel disease || id:ieu-a-294	TRUE	reported	igd	3	TRUE
rs7657746	G	A	G	A	-0.0868542	0.0141294	0.244		FALSE	FALSE	FALSE	ebi-a-GCST90017028	4	123161619	0.0147976	14306	0.388195	Gut microbiota abundance (genus Lachnospiraceae UCG010 id.11330) || id:ebi-a-GCST90017028	Gut microbiota abundance (genus Lachnospiraceae UCG010 id.11330)	Gut microbiota abundance (genus Lachnospiraceae UCG010 id.11330) || ||	TRUE	igd	123161619	1.83485e-13	4	65642	0.0118004	ieu-a-294	Inflammatory bowel disease || id:ieu-a-294	TRUE	reported	igd	3	TRUE
rs7773324	A	G	A	G	0.061818	-0.011038	0.6002		FALSE	FALSE	FALSE	ebi-a-GCST90017028	6	382559	0.0125688	14306	0.354336	Gut microbiota abundance (genus Lachnospiraceae UCG010 id.11330) || id:ebi-a-GCST90017028	Gut microbiota abundance (genus Lachnospiraceae UCG010 id.11330)	Gut microbiota abundance (genus Lachnospiraceae UCG010 id.11330) || ||	TRUE	igd	382559	5.83687e-09	6	65642	0.0106192	ieu-a-294	Inflammatory bowel disease || id:ieu-a-294	TRUE	reported	igd	3	TRUE
rs780094	C	T	C	T	-0.0783055	0.0205621	0.6051		FALSE	FALSE	FALSE	ebi-a-GCST90017028	2	27741237	0.0126602	14306	0.107815	Gut microbiota abundance (genus Lachnospiraceae UCG010 id.11330) || id:ebi-a-GCST90017028	Gut microbiota abundance (genus Lachnospiraceae UCG010 id.11330)	Gut microbiota abundance (genus Lachnospiraceae UCG010 id.11330) || ||	TRUE	igd	27741237	3.88329e-15	2	65642	0.00996426	ieu-a-294	Inflammatory bowel disease || id:ieu-a-294	TRUE	reported	igd	3	TRUE
rs7848647	C	T	C	T	0.13239	-0.0269286	0.6746		FALSE	FALSE	FALSE	ebi-a-GCST90017028	9	117569046	0.013314	14306	0.0490591	Gut microbiota abundance (genus Lachnospiraceae UCG010 id.11330) || id:ebi-a-GCST90017028	Gut microbiota abundance (genus Lachnospiraceae UCG010 id.11330)	Gut microbiota abundance (genus Lachnospiraceae UCG010 id.11330) || ||	TRUE	igd	117569046	3.15791e-35	9	65642	0.0106897	ieu-a-294	Inflammatory bowel disease || id:ieu-a-294	TRUE	reported	igd	3	TRUE
rs78487399	C	G	C	G	-0.132093	0.0165061	0.90326		FALSE	TRUE	TRUE	ebi-a-GCST90017028	2	43809347	0.0212212	14306	0.345935	Gut microbiota abundance (genus Lachnospiraceae UCG010 id.11330) || id:ebi-a-GCST90017028	Gut microbiota abundance (genus Lachnospiraceae UCG010 id.11330)	Gut microbiota abundance (genus Lachnospiraceae UCG010 id.11330) || ||	TRUE	igd	43809347	7.71081e-16	2	65642	0.0163913	ieu-a-294	Inflammatory bowel disease || id:ieu-a-294	TRUE	reported	igd	3	FALSE
rs79980175	C	A	C	A	-0.0953162	0.00607014	0.136		FALSE	FALSE	FALSE	ebi-a-GCST90017028	5	40521892	0.0182758	14306	0.843661	Gut microbiota abundance (genus Lachnospiraceae UCG010 id.11330) || id:ebi-a-GCST90017028	Gut microbiota abundance (genus Lachnospiraceae UCG010 id.11330)	Gut microbiota abundance (genus Lachnospiraceae UCG010 id.11330) || ||	TRUE	igd	40521892	1.30404e-10	5	65642	0.0148313	ieu-a-294	Inflammatory bowel disease || id:ieu-a-294	TRUE	reported	igd	3	TRUE
rs8127691	C	T	C	T	-0.114259	-0.0111953	0.6132		FALSE	FALSE	FALSE	ebi-a-GCST90017028	21	45614860	0.0125713	14306	0.36017	Gut microbiota abundance (genus Lachnospiraceae UCG010 id.11330) || id:ebi-a-GCST90017028	Gut microbiota abundance (genus Lachnospiraceae UCG010 id.11330)	Gut microbiota abundance (genus Lachnospiraceae UCG010 id.11330) || ||	TRUE	igd	45614860	8.97842e-30	21	65642	0.0100818	ieu-a-294	Inflammatory bowel disease || id:ieu-a-294	TRUE	reported	igd	3	TRUE
rs913678	C	T	C	T	-0.0691643	0.00409861	0.3293		FALSE	FALSE	FALSE	ebi-a-GCST90017028	20	48955424	0.0133497	14306	0.723014	Gut microbiota abundance (genus Lachnospiraceae UCG010 id.11330) || id:ebi-a-GCST90017028	Gut microbiota abundance (genus Lachnospiraceae UCG010 id.11330)	Gut microbiota abundance (genus Lachnospiraceae UCG010 id.11330) || ||	TRUE	igd	48955424	5.34687e-11	20	65642	0.0105418	ieu-a-294	Inflammatory bowel disease || id:ieu-a-294	TRUE	reported	igd	3	TRUE
rs9264942	C	T	C	T	0.094692	0.00584708	0.3529		FALSE	FALSE	FALSE	ebi-a-GCST90017028	6	31274380	0.0129515	14306	0.651828	Gut microbiota abundance (genus Lachnospiraceae UCG010 id.11330) || id:ebi-a-GCST90017028	Gut microbiota abundance (genus Lachnospiraceae UCG010 id.11330)	Gut microbiota abundance (genus Lachnospiraceae UCG010 id.11330) || ||	TRUE	igd	31274380	1.54703e-18	6	65642	0.0107773	ieu-a-294	Inflammatory bowel disease || id:ieu-a-294	TRUE	reported	igd	3	TRUE
rs9273363	A	C	A	C	-0.193129	0.0374145	0.2748		FALSE	FALSE	FALSE	ebi-a-GCST90017028	6	32626272	0.0140005	14306	0.00665595	Gut microbiota abundance (genus Lachnospiraceae UCG010 id.11330) || id:ebi-a-GCST90017028	Gut microbiota abundance (genus Lachnospiraceae UCG010 id.11330)	Gut microbiota abundance (genus Lachnospiraceae UCG010 id.11330) || ||	TRUE	igd	32626272	3.30217e-58	6	65642	0.0120075	ieu-a-294	Inflammatory bowel disease || id:ieu-a-294	TRUE	reported	igd	3	TRUE
rs941823	C	T	C	T	0.0830172	-0.0113721	0.7509		FALSE	FALSE	FALSE	ebi-a-GCST90017028	13	41013977	0.0143747	14306	0.429257	Gut microbiota abundance (genus Lachnospiraceae UCG010 id.11330) || id:ebi-a-GCST90017028	Gut microbiota abundance (genus Lachnospiraceae UCG010 id.11330)	Gut microbiota abundance (genus Lachnospiraceae UCG010 id.11330) || ||	TRUE	igd	41013977	6.18728e-13	13	65642	0.0115361	ieu-a-294	Inflammatory bowel disease || id:ieu-a-294	TRUE	reported	igd	3	TRUE
rs9457247	T	C	T	C	0.089151	-0.00350739	0.5398		FALSE	FALSE	FALSE	ebi-a-GCST90017028	6	167392174	0.012359	14306	0.766164	Gut microbiota abundance (genus Lachnospiraceae UCG010 id.11330) || id:ebi-a-GCST90017028	Gut microbiota abundance (genus Lachnospiraceae UCG010 id.11330)	Gut microbiota abundance (genus Lachnospiraceae UCG010 id.11330) || ||	TRUE	igd	167392174	2.48085e-18	6	65642	0.0102086	ieu-a-294	Inflammatory bowel disease || id:ieu-a-294	TRUE	reported	igd	3	TRUE
rs9557207	G	A	G	A	-0.0878448	0.0212394	0.2231		FALSE	FALSE	FALSE	ebi-a-GCST90017028	13	100036418	0.0152195	14306	0.185182	Gut microbiota abundance (genus Lachnospiraceae UCG010 id.11330) || id:ebi-a-GCST90017028	Gut microbiota abundance (genus Lachnospiraceae UCG010 id.11330)	Gut microbiota abundance (genus Lachnospiraceae UCG010 id.11330) || ||	TRUE	igd	100036418	3.5156e-13	13	65642	0.0120782	ieu-a-294	Inflammatory bowel disease || id:ieu-a-294	TRUE	reported	igd	3	TRUE
rs974801	G	A	G	A	-0.0727718	-0.01107	0.3799		FALSE	FALSE	FALSE	ebi-a-GCST90017028	4	106071064	0.0126623	14306	0.388368	Gut microbiota abundance (genus Lachnospiraceae UCG010 id.11330) || id:ebi-a-GCST90017028	Gut microbiota abundance (genus Lachnospiraceae UCG010 id.11330)	Gut microbiota abundance (genus Lachnospiraceae UCG010 id.11330) || ||	TRUE	igd	106071064	7.07457e-13	4	65642	0.0101382	ieu-a-294	Inflammatory bowel disease || id:ieu-a-294	TRUE	reported	igd	3	TRUE
rs9836291	A	G	A	G	0.160867	-0.0117959	0.2878		FALSE	FALSE	FALSE	ebi-a-GCST90017028	3	49697459	0.0137184	14306	0.45255	Gut microbiota abundance (genus Lachnospiraceae UCG010 id.11330) || id:ebi-a-GCST90017028	Gut microbiota abundance (genus Lachnospiraceae UCG010 id.11330)	Gut microbiota abundance (genus Lachnospiraceae UCG010 id.11330) || ||	TRUE	igd	49697459	9.61391e-53	3	65642	0.0105244	ieu-a-294	Inflammatory bowel disease || id:ieu-a-294	TRUE	reported	igd	3	TRUE
rs9889296	A	G	A	G	-0.104999	0.0184503	0.2723		FALSE	FALSE	FALSE	ebi-a-GCST90017028	17	32570547	0.0136009	14306	0.174297	Gut microbiota abundance (genus Lachnospiraceae UCG010 id.11330) || id:ebi-a-GCST90017028	Gut microbiota abundance (genus Lachnospiraceae UCG010 id.11330)	Gut microbiota abundance (genus Lachnospiraceae UCG010 id.11330) || ||	TRUE	igd	32570547	1.35301e-20	17	65642	0.0112854	ieu-a-294	Inflammatory bowel disease || id:ieu-a-294	TRUE	reported	igd	3	TRUE

## Sheet: ebi-a-GCST90017046-dat_Sheet 1
SNP	effect_allele.exposure	other_allele.exposure	effect_allele.outcome	other_allele.outcome	beta.exposure	beta.outcome	eaf.exposure	eaf.outcome	remove	palindromic	ambiguous	id.outcome	chr	pos	se.outcome	samplesize.outcome	pval.outcome	outcome	originalname.outcome	outcome.deprecated	mr_keep.outcome	data_source.outcome	pos.exposure	pval.exposure	chr.exposure	samplesize.exposure	se.exposure	id.exposure	exposure	mr_keep.exposure	pval_origin.exposure	data_source.exposure	action	mr_keep
rs10142466	G	A	G	A	-0.0580054	0.0321087	0.5065		FALSE	FALSE	FALSE	ebi-a-GCST90017046	14	69271784	0.0245195	14306	0.198707	Gut microbiota abundance (genus Rikenellaceae RC9 gut group id.11191) || id:ebi-a-GCST90017046	Gut microbiota abundance (genus Rikenellaceae RC9 gut group id.11191)	Gut microbiota abundance (genus Rikenellaceae RC9 gut group id.11191) || ||	TRUE	igd	69271784	1.08365e-08	14	65642	0.010146	ieu-a-294	Inflammatory bowel disease || id:ieu-a-294	TRUE	reported	igd	3	TRUE
rs10758669	A	C	A	C	-0.148762	-0.0156695	0.6504		FALSE	FALSE	FALSE	ebi-a-GCST90017046	9	4981602	0.0256514	14306	0.560368	Gut microbiota abundance (genus Rikenellaceae RC9 gut group id.11191) || id:ebi-a-GCST90017046	Gut microbiota abundance (genus Rikenellaceae RC9 gut group id.11191)	Gut microbiota abundance (genus Rikenellaceae RC9 gut group id.11191) || ||	TRUE	igd	4981602	4.69894e-48	9	65642	0.0102138	ieu-a-294	Inflammatory bowel disease || id:ieu-a-294	TRUE	reported	igd	3	TRUE
rs10761659	G	A	G	A	0.153811	0.00249681	0.5399		FALSE	FALSE	FALSE	ebi-a-GCST90017046	10	64445564	0.0247309	14306	0.900325	Gut microbiota abundance (genus Rikenellaceae RC9 gut group id.11191) || id:ebi-a-GCST90017046	Gut microbiota abundance (genus Rikenellaceae RC9 gut group id.11191)	Gut microbiota abundance (genus Rikenellaceae RC9 gut group id.11191) || ||	TRUE	igd	64445564	4.9705e-53	10	65642	0.0100347	ieu-a-294	Inflammatory bowel disease || id:ieu-a-294	TRUE	reported	igd	3	TRUE
rs10800309	G	A	G	A	-0.132111	-0.00852734	0.6578		FALSE	FALSE	FALSE	ebi-a-GCST90017046	1	161472158	0.0253408	14306	0.741717	Gut microbiota abundance (genus Rikenellaceae RC9 gut group id.11191) || id:ebi-a-GCST90017046	Gut microbiota abundance (genus Rikenellaceae RC9 gut group id.11191)	Gut microbiota abundance (genus Rikenellaceae RC9 gut group id.11191) || ||	TRUE	igd	161472158	6.1546e-37	1	65642	0.010405	ieu-a-294	Inflammatory bowel disease || id:ieu-a-294	TRUE	reported	igd	3	TRUE
rs10878302	A	T	A	T	0.112429	-0.0213446	0.92855		FALSE	TRUE	TRUE	ebi-a-GCST90017046	12	40669826	0.046462	14306	0.61517	Gut microbiota abundance (genus Rikenellaceae RC9 gut group id.11191) || id:ebi-a-GCST90017046	Gut microbiota abundance (genus Rikenellaceae RC9 gut group id.11191)	Gut microbiota abundance (genus Rikenellaceae RC9 gut group id.11191) || ||	TRUE	igd	40669826	5.26393e-09	12	65642	0.0192561	ieu-a-294	Inflammatory bowel disease || id:ieu-a-294	TRUE	reported	igd	3	FALSE
rs10956252	G	C	G	C	0.0834795	0.0473915	0.6189		FALSE	TRUE	TRUE	ebi-a-GCST90017046	8	126536137	0.0253969	14306	0.0625561	Gut microbiota abundance (genus Rikenellaceae RC9 gut group id.11191) || id:ebi-a-GCST90017046	Gut microbiota abundance (genus Rikenellaceae RC9 gut group id.11191)	Gut microbiota abundance (genus Rikenellaceae RC9 gut group id.11191) || ||	TRUE	igd	126536137	2.26204e-16	8	65642	0.0101714	ieu-a-294	Inflammatory bowel disease || id:ieu-a-294	TRUE	reported	igd	3	FALSE
rs11152949	G	A	G	A	0.105057	-0.026395	0.3195		FALSE	FALSE	FALSE	ebi-a-GCST90017046	6	106449085	0.0264933	14306	0.302894	Gut microbiota abundance (genus Rikenellaceae RC9 gut group id.11191) || id:ebi-a-GCST90017046	Gut microbiota abundance (genus Rikenellaceae RC9 gut group id.11191)	Gut microbiota abundance (genus Rikenellaceae RC9 gut group id.11191) || ||	TRUE	igd	106449085	7.2477e-23	6	65642	0.0106717	ieu-a-294	Inflammatory bowel disease || id:ieu-a-294	TRUE	reported	igd	3	TRUE
rs11185982	C	T	C	T	-0.077882	-0.00385862	0.1517		FALSE	FALSE	FALSE	ebi-a-GCST90017046	10	82305627	0.0355715	14306	0.923438	Gut microbiota abundance (genus Rikenellaceae RC9 gut group id.11191) || id:ebi-a-GCST90017046	Gut microbiota abundance (genus Rikenellaceae RC9 gut group id.11191)	Gut microbiota abundance (genus Rikenellaceae RC9 gut group id.11191) || ||	TRUE	igd	82305627	1.61161e-08	10	65642	0.0137863	ieu-a-294	Inflammatory bowel disease || id:ieu-a-294	TRUE	reported	igd	3	TRUE
rs11230563	T	C	T	C	-0.081194	-0.00744462	0.348		FALSE	FALSE	FALSE	ebi-a-GCST90017046	11	60776209	0.0262045	14306	0.768433	Gut microbiota abundance (genus Rikenellaceae RC9 gut group id.11191) || id:ebi-a-GCST90017046	Gut microbiota abundance (genus Rikenellaceae RC9 gut group id.11191)	Gut microbiota abundance (genus Rikenellaceae RC9 gut group id.11191) || ||	TRUE	igd	60776209	1.70608e-14	11	65642	0.0105845	ieu-a-294	Inflammatory bowel disease || id:ieu-a-294	TRUE	reported	igd	3	TRUE
rs11236797	A	C	A	C	0.150864	0.018599	0.4444		FALSE	FALSE	FALSE	ebi-a-GCST90017046	11	76299649	0.0246125	14306	0.452772	Gut microbiota abundance (genus Rikenellaceae RC9 gut group id.11191) || id:ebi-a-GCST90017046	Gut microbiota abundance (genus Rikenellaceae RC9 gut group id.11191)	Gut microbiota abundance (genus Rikenellaceae RC9 gut group id.11191) || ||	TRUE	igd	76299649	9.31751e-52	11	65642	0.00996698	ieu-a-294	Inflammatory bowel disease || id:ieu-a-294	TRUE	reported	igd	3	TRUE
rs11641016	G	C	G	C	-0.111288	-0.0205249	0.1973		FALSE	TRUE	TRUE	ebi-a-GCST90017046	16	86014881	0.0305049	14306	0.626796	Gut microbiota abundance (genus Rikenellaceae RC9 gut group id.11191) || id:ebi-a-GCST90017046	Gut microbiota abundance (genus Rikenellaceae RC9 gut group id.11191)	Gut microbiota abundance (genus Rikenellaceae RC9 gut group id.11191) || ||	TRUE	igd	86014881	9.50605e-17	16	65642	0.0133908	ieu-a-294	Inflammatory bowel disease || id:ieu-a-294	TRUE	reported	igd	3	FALSE
rs11677953	A	G	A	G	0.0790564	-0.0196866	0.3969		FALSE	FALSE	FALSE	ebi-a-GCST90017046	2	219121663	0.0251432	14306	0.430028	Gut microbiota abundance (genus Rikenellaceae RC9 gut group id.11191) || id:ebi-a-GCST90017046	Gut microbiota abundance (genus Rikenellaceae RC9 gut group id.11191)	Gut microbiota abundance (genus Rikenellaceae RC9 gut group id.11191) || ||	TRUE	igd	219121663	2.92213e-15	2	65642	0.0100145	ieu-a-294	Inflammatory bowel disease || id:ieu-a-294	TRUE	reported	igd	3	TRUE
rs11691685	G	A	G	A	-0.122467	-0.0317248	0.08024		FALSE	FALSE	FALSE	ebi-a-GCST90017046	2	145481827	0.0468813	14306	0.607298	Gut microbiota abundance (genus Rikenellaceae RC9 gut group id.11191) || id:ebi-a-GCST90017046	Gut microbiota abundance (genus Rikenellaceae RC9 gut group id.11191)	Gut microbiota abundance (genus Rikenellaceae RC9 gut group id.11191) || ||	TRUE	igd	145481827	7.26942e-11	2	65642	0.0187977	ieu-a-294	Inflammatory bowel disease || id:ieu-a-294	TRUE	reported	igd	3	TRUE
rs11713774	C	T	C	T	0.0942858	-0.0166251	0.1427		FALSE	FALSE	FALSE	ebi-a-GCST90017046	3	18765978	0.0351768	14306	0.657084	Gut microbiota abundance (genus Rikenellaceae RC9 gut group id.11191) || id:ebi-a-GCST90017046	Gut microbiota abundance (genus Rikenellaceae RC9 gut group id.11191)	Gut microbiota abundance (genus Rikenellaceae RC9 gut group id.11191) || ||	TRUE	igd	18765978	3.91922e-11	3	65642	0.0142704	ieu-a-294	Inflammatory bowel disease || id:ieu-a-294	TRUE	reported	igd	3	TRUE
rs11793497	G	A	G	A	0.156206	0.0403699	0.423		FALSE	FALSE	FALSE	ebi-a-GCST90017046	9	139271850	0.0248157	14306	0.110321	Gut microbiota abundance (genus Rikenellaceae RC9 gut group id.11191) || id:ebi-a-GCST90017046	Gut microbiota abundance (genus Rikenellaceae RC9 gut group id.11191)	Gut microbiota abundance (genus Rikenellaceae RC9 gut group id.11191) || ||	TRUE	igd	139271850	1.70844e-54	9	65642	0.0100484	ieu-a-294	Inflammatory bowel disease || id:ieu-a-294	TRUE	reported	igd	3	TRUE
rs1182188	C	T	C	T	-0.0659028	0.015795	0.2989		FALSE	FALSE	FALSE	ebi-a-GCST90017046	7	2869985	0.0266753	14306	0.53984	Gut microbiota abundance (genus Rikenellaceae RC9 gut group id.11191) || id:ebi-a-GCST90017046	Gut microbiota abundance (genus Rikenellaceae RC9 gut group id.11191)	Gut microbiota abundance (genus Rikenellaceae RC9 gut group id.11191) || ||	TRUE	igd	2869985	1.07912e-09	7	65642	0.0108086	ieu-a-294	Inflammatory bowel disease || id:ieu-a-294	TRUE	reported	igd	3	TRUE
rs12103	C	T	C	T	-0.0867354	-0.0373585	0.8166		FALSE	FALSE	FALSE	ebi-a-GCST90017046	1	1247494	0.0314576	14306	0.259304	Gut microbiota abundance (genus Rikenellaceae RC9 gut group id.11191) || id:ebi-a-GCST90017046	Gut microbiota abundance (genus Rikenellaceae RC9 gut group id.11191)	Gut microbiota abundance (genus Rikenellaceae RC9 gut group id.11191) || ||	TRUE	igd	1247494	3.2802e-11	1	65642	0.0130755	ieu-a-294	Inflammatory bowel disease || id:ieu-a-294	TRUE	reported	igd	3	TRUE
rs12318183	A	C	A	C	0.109531	0.0160278	0.3854		FALSE	FALSE	FALSE	ebi-a-GCST90017046	12	68503836	0.0255894	14306	0.537894	Gut microbiota abundance (genus Rikenellaceae RC9 gut group id.11191) || id:ebi-a-GCST90017046	Gut microbiota abundance (genus Rikenellaceae RC9 gut group id.11191)	Gut microbiota abundance (genus Rikenellaceae RC9 gut group id.11191) || ||	TRUE	igd	68503836	1.66994e-27	12	65642	0.01008	ieu-a-294	Inflammatory bowel disease || id:ieu-a-294	TRUE	reported	igd	3	TRUE
rs12411259	A	G	A	G	0.0669054	-0.0567006	0.2401		FALSE	FALSE	FALSE	ebi-a-GCST90017046	1	172866210	0.0286105	14306	0.0459304	Gut microbiota abundance (genus Rikenellaceae RC9 gut group id.11191) || id:ebi-a-GCST90017046	Gut microbiota abundance (genus Rikenellaceae RC9 gut group id.11191)	Gut microbiota abundance (genus Rikenellaceae RC9 gut group id.11191) || ||	TRUE	igd	172866210	6.17504e-09	1	65642	0.0115117	ieu-a-294	Inflammatory bowel disease || id:ieu-a-294	TRUE	reported	igd	3	TRUE
rs1250566	A	G	A	G	-0.100894	0.0345311	0.3161		FALSE	FALSE	FALSE	ebi-a-GCST90017046	10	81046453	0.0264938	14306	0.209758	Gut microbiota abundance (genus Rikenellaceae RC9 gut group id.11191) || id:ebi-a-GCST90017046	Gut microbiota abundance (genus Rikenellaceae RC9 gut group id.11191)	Gut microbiota abundance (genus Rikenellaceae RC9 gut group id.11191) || ||	TRUE	igd	81046453	4.7698e-20	10	65642	0.0110038	ieu-a-294	Inflammatory bowel disease || id:ieu-a-294	TRUE	reported	igd	3	TRUE
rs12585310	A	G	A	G	0.0706485	0.0290421	0.3136		FALSE	FALSE	FALSE	ebi-a-GCST90017046	13	27528347	0.0264514	14306	0.28277	Gut microbiota abundance (genus Rikenellaceae RC9 gut group id.11191) || id:ebi-a-GCST90017046	Gut microbiota abundance (genus Rikenellaceae RC9 gut group id.11191)	Gut microbiota abundance (genus Rikenellaceae RC9 gut group id.11191) || ||	TRUE	igd	27528347	5.24928e-11	13	65642	0.0107636	ieu-a-294	Inflammatory bowel disease || id:ieu-a-294	TRUE	reported	igd	3	TRUE
rs1267499	C	T	C	T	0.0821443	-0.0147677	0.81		FALSE	FALSE	FALSE	ebi-a-GCST90017046	6	14715882	0.0317311	14306	0.68121	Gut microbiota abundance (genus Rikenellaceae RC9 gut group id.11191) || id:ebi-a-GCST90017046	Gut microbiota abundance (genus Rikenellaceae RC9 gut group id.11191)	Gut microbiota abundance (genus Rikenellaceae RC9 gut group id.11191) || ||	TRUE	igd	14715882	5.21555e-11	6	65642	0.0125131	ieu-a-294	Inflammatory bowel disease || id:ieu-a-294	TRUE	reported	igd	3	TRUE
rs12718244	A	G	A	G	0.0761709	-0.0120591	0.4081		FALSE	FALSE	FALSE	ebi-a-GCST90017046	7	50175654	0.0252725	14306	0.674763	Gut microbiota abundance (genus Rikenellaceae RC9 gut group id.11191) || id:ebi-a-GCST90017046	Gut microbiota abundance (genus Rikenellaceae RC9 gut group id.11191)	Gut microbiota abundance (genus Rikenellaceae RC9 gut group id.11191) || ||	TRUE	igd	50175654	3.35274e-14	7	65642	0.0100437	ieu-a-294	Inflammatory bowel disease || id:ieu-a-294	TRUE	reported	igd	3	TRUE
rs12722515	A	C	A	C	-0.0989022	-0.0425737	0.1627		FALSE	FALSE	FALSE	ebi-a-GCST90017046	10	6081230	0.0336644	14306	0.19923	Gut microbiota abundance (genus Rikenellaceae RC9 gut group id.11191) || id:ebi-a-GCST90017046	Gut microbiota abundance (genus Rikenellaceae RC9 gut group id.11191)	Gut microbiota abundance (genus Rikenellaceae RC9 gut group id.11191) || ||	TRUE	igd	6081230	4.56773e-12	10	65642	0.0142955	ieu-a-294	Inflammatory bowel disease || id:ieu-a-294	TRUE	reported	igd	3	TRUE
rs1292053	G	A	G	A	0.0701035	-0.00327545	0.442		FALSE	FALSE	FALSE	ebi-a-GCST90017046	17	57963537	0.0246178	14306	0.896236	Gut microbiota abundance (genus Rikenellaceae RC9 gut group id.11191) || id:ebi-a-GCST90017046	Gut microbiota abundance (genus Rikenellaceae RC9 gut group id.11191)	Gut microbiota abundance (genus Rikenellaceae RC9 gut group id.11191) || ||	TRUE	igd	57963537	9.88781e-13	17	65642	0.00982936	ieu-a-294	Inflammatory bowel disease || id:ieu-a-294	TRUE	reported	igd	3	TRUE
rs1297258	T	C	T	C	-0.114524	-0.0303455	0.4249		FALSE	FALSE	FALSE	ebi-a-GCST90017046	21	16806709	0.0248996	14306	0.248957	Gut microbiota abundance (genus Rikenellaceae RC9 gut group id.11191) || id:ebi-a-GCST90017046	Gut microbiota abundance (genus Rikenellaceae RC9 gut group id.11191)	Gut microbiota abundance (genus Rikenellaceae RC9 gut group id.11191) || ||	TRUE	igd	16806709	5.37898e-30	21	65642	0.0100654	ieu-a-294	Inflammatory bowel disease || id:ieu-a-294	TRUE	reported	igd	3	TRUE
rs13107612	T	C	T	C	0.0732561	-0.00972615	0.2969		FALSE	FALSE	FALSE	ebi-a-GCST90017046	4	102739980	0.0270446	14306	0.700374	Gut microbiota abundance (genus Rikenellaceae RC9 gut group id.11191) || id:ebi-a-GCST90017046	Gut microbiota abundance (genus Rikenellaceae RC9 gut group id.11191)	Gut microbiota abundance (genus Rikenellaceae RC9 gut group id.11191) || ||	TRUE	igd	102739980	1.61994e-11	4	65642	0.0108741	ieu-a-294	Inflammatory bowel disease || id:ieu-a-294	TRUE	reported	igd	3	TRUE
rs13204742	T	G	T	G	0.0916208	0.0225405	0.1267		FALSE	FALSE	FALSE	ebi-a-GCST90017046	6	128245765	0.0375747	14306	0.56939	Gut microbiota abundance (genus Rikenellaceae RC9 gut group id.11191) || id:ebi-a-GCST90017046	Gut microbiota abundance (genus Rikenellaceae RC9 gut group id.11191)	Gut microbiota abundance (genus Rikenellaceae RC9 gut group id.11191) || ||	TRUE	igd	128245765	5.39312e-10	6	65642	0.0147604	ieu-a-294	Inflammatory bowel disease || id:ieu-a-294	TRUE	reported	igd	3	TRUE
rs13407913	G	A	G	A	0.0917072	0.00791865	0.4306		FALSE	FALSE	FALSE	ebi-a-GCST90017046	2	25097644	0.0252083	14306	0.759848	Gut microbiota abundance (genus Rikenellaceae RC9 gut group id.11191) || id:ebi-a-GCST90017046	Gut microbiota abundance (genus Rikenellaceae RC9 gut group id.11191)	Gut microbiota abundance (genus Rikenellaceae RC9 gut group id.11191) || ||	TRUE	igd	25097644	1.6885e-20	2	65642	0.00988181	ieu-a-294	Inflammatory bowel disease || id:ieu-a-294	TRUE	reported	igd	3	TRUE
rs1363907	A	G	A	G	0.0815026	0.0390436	0.4212		FALSE	FALSE	FALSE	ebi-a-GCST90017046	5	96252803	0.0249271	14306	0.126737	Gut microbiota abundance (genus Rikenellaceae RC9 gut group id.11191) || id:ebi-a-GCST90017046	Gut microbiota abundance (genus Rikenellaceae RC9 gut group id.11191)	Gut microbiota abundance (genus Rikenellaceae RC9 gut group id.11191) || ||	TRUE	igd	96252803	4.86519e-15	5	65642	0.0104086	ieu-a-294	Inflammatory bowel disease || id:ieu-a-294	TRUE	reported	igd	3	TRUE
rs1420098	C	T	C	T	-0.0952951	-0.0394808	0.3877		FALSE	FALSE	FALSE	ebi-a-GCST90017046	2	102984279	0.0251396	14306	0.114583	Gut microbiota abundance (genus Rikenellaceae RC9 gut group id.11191) || id:ebi-a-GCST90017046	Gut microbiota abundance (genus Rikenellaceae RC9 gut group id.11191)	Gut microbiota abundance (genus Rikenellaceae RC9 gut group id.11191) || ||	TRUE	igd	102984279	1.82516e-20	2	65642	0.0102776	ieu-a-294	Inflammatory bowel disease || id:ieu-a-294	TRUE	reported	igd	3	TRUE
rs1517352	C	A	C	A	0.0778816	0.00829489	0.6048		FALSE	FALSE	FALSE	ebi-a-GCST90017046	2	191931464	0.0250495	14306	0.750711	Gut microbiota abundance (genus Rikenellaceae RC9 gut group id.11191) || id:ebi-a-GCST90017046	Gut microbiota abundance (genus Rikenellaceae RC9 gut group id.11191)	Gut microbiota abundance (genus Rikenellaceae RC9 gut group id.11191) || ||	TRUE	igd	191931464	3.86545e-14	2	65642	0.0102944	ieu-a-294	Inflammatory bowel disease || id:ieu-a-294	TRUE	reported	igd	3	TRUE
rs1569328	T	C	T	C	-0.0809722	0.0100192	0.1702		FALSE	FALSE	FALSE	ebi-a-GCST90017046	14	75741751	0.0324508	14306	0.745909	Gut microbiota abundance (genus Rikenellaceae RC9 gut group id.11191) || id:ebi-a-GCST90017046	Gut microbiota abundance (genus Rikenellaceae RC9 gut group id.11191)	Gut microbiota abundance (genus Rikenellaceae RC9 gut group id.11191) || ||	TRUE	igd	75741751	3.20959e-09	14	65642	0.0136766	ieu-a-294	Inflammatory bowel disease || id:ieu-a-294	TRUE	reported	igd	3	TRUE
rs17293632	T	C	T	C	0.107165	0.0252586	0.2364		FALSE	FALSE	FALSE	ebi-a-GCST90017046	15	67442596	0.0290084	14306	0.35615	Gut microbiota abundance (genus Rikenellaceae RC9 gut group id.11191) || id:ebi-a-GCST90017046	Gut microbiota abundance (genus Rikenellaceae RC9 gut group id.11191)	Gut microbiota abundance (genus Rikenellaceae RC9 gut group id.11191) || ||	TRUE	igd	67442596	2.70894e-20	15	65642	0.0116106	ieu-a-294	Inflammatory bowel disease || id:ieu-a-294	TRUE	reported	igd	3	TRUE
rs17651741	A	G	A	G	0.0702476	0.0106839	0.191		FALSE	FALSE	FALSE	ebi-a-GCST90017046	15	38869666	0.0319983	14306	0.719885	Gut microbiota abundance (genus Rikenellaceae RC9 gut group id.11191) || id:ebi-a-GCST90017046	Gut microbiota abundance (genus Rikenellaceae RC9 gut group id.11191)	Gut microbiota abundance (genus Rikenellaceae RC9 gut group id.11191) || ||	TRUE	igd	38869666	2.80892e-08	15	65642	0.0126505	ieu-a-294	Inflammatory bowel disease || id:ieu-a-294	TRUE	reported	igd	3	TRUE
rs17694108	A	G	A	G	0.0857629	0.0119216	0.2797		FALSE	FALSE	FALSE	ebi-a-GCST90017046	19	33731551	0.0281288	14306	0.673516	Gut microbiota abundance (genus Rikenellaceae RC9 gut group id.11191) || id:ebi-a-GCST90017046	Gut microbiota abundance (genus Rikenellaceae RC9 gut group id.11191)	Gut microbiota abundance (genus Rikenellaceae RC9 gut group id.11191) || ||	TRUE	igd	33731551	1.21032e-14	19	65642	0.0111165	ieu-a-294	Inflammatory bowel disease || id:ieu-a-294	TRUE	reported	igd	3	TRUE
rs17780256	C	A	C	A	-0.083427	0.0134292	0.1927		FALSE	FALSE	FALSE	ebi-a-GCST90017046	17	70642923	0.0312661	14306	0.618841	Gut microbiota abundance (genus Rikenellaceae RC9 gut group id.11191) || id:ebi-a-GCST90017046	Gut microbiota abundance (genus Rikenellaceae RC9 gut group id.11191)	Gut microbiota abundance (genus Rikenellaceae RC9 gut group id.11191) || ||	TRUE	igd	70642923	3.19374e-11	17	65642	0.0125693	ieu-a-294	Inflammatory bowel disease || id:ieu-a-294	TRUE	reported	igd	3	TRUE
rs181826	A	C	A	C	0.0820444	0.0199295	0.6266		FALSE	FALSE	FALSE	ebi-a-GCST90017046	5	141526057	0.0254313	14306	0.427349	Gut microbiota abundance (genus Rikenellaceae RC9 gut group id.11191) || id:ebi-a-GCST90017046	Gut microbiota abundance (genus Rikenellaceae RC9 gut group id.11191)	Gut microbiota abundance (genus Rikenellaceae RC9 gut group id.11191) || ||	TRUE	igd	141526057	4.05229e-15	5	65642	0.0104471	ieu-a-294	Inflammatory bowel disease || id:ieu-a-294	TRUE	reported	igd	3	TRUE
rs1847472	A	C	A	C	-0.0672805	0.00105579	0.3421		FALSE	FALSE	FALSE	ebi-a-GCST90017046	6	90973159	0.026159	14306	0.937983	Gut microbiota abundance (genus Rikenellaceae RC9 gut group id.11191) || id:ebi-a-GCST90017046	Gut microbiota abundance (genus Rikenellaceae RC9 gut group id.11191)	Gut microbiota abundance (genus Rikenellaceae RC9 gut group id.11191) || ||	TRUE	igd	90973159	6.62857e-10	6	65642	0.0108961	ieu-a-294	Inflammatory bowel disease || id:ieu-a-294	TRUE	reported	igd	3	TRUE
rs1990760	T	C	T	C	-0.0671151	-0.0500183	0.6085		FALSE	FALSE	FALSE	ebi-a-GCST90017046	2	163124051	0.0251613	14306	0.0484083	Gut microbiota abundance (genus Rikenellaceae RC9 gut group id.11191) || id:ebi-a-GCST90017046	Gut microbiota abundance (genus Rikenellaceae RC9 gut group id.11191)	Gut microbiota abundance (genus Rikenellaceae RC9 gut group id.11191) || ||	TRUE	igd	163124051	3.56246e-10	2	65642	0.0107006	ieu-a-294	Inflammatory bowel disease || id:ieu-a-294	TRUE	reported	igd	3	TRUE
rs2024092	A	G	A	G	0.106813	-0.00680846	0.2162		FALSE	FALSE	FALSE	ebi-a-GCST90017046	19	1124031	0.0290971	14306	0.808749	Gut microbiota abundance (genus Rikenellaceae RC9 gut group id.11191) || id:ebi-a-GCST90017046	Gut microbiota abundance (genus Rikenellaceae RC9 gut group id.11191)	Gut microbiota abundance (genus Rikenellaceae RC9 gut group id.11191) || ||	TRUE	igd	1124031	1.1246e-18	19	65642	0.0121076	ieu-a-294	Inflammatory bowel disease || id:ieu-a-294	TRUE	reported	igd	3	TRUE
rs2050392	A	G	A	G	0.0691178	0.0153752	0.6003		FALSE	FALSE	FALSE	ebi-a-GCST90017046	10	30691503	0.0253918	14306	0.528964	Gut microbiota abundance (genus Rikenellaceae RC9 gut group id.11191) || id:ebi-a-GCST90017046	Gut microbiota abundance (genus Rikenellaceae RC9 gut group id.11191)	Gut microbiota abundance (genus Rikenellaceae RC9 gut group id.11191) || ||	TRUE	igd	30691503	1.87241e-11	10	65642	0.0102921	ieu-a-294	Inflammatory bowel disease || id:ieu-a-294	TRUE	reported	igd	3	TRUE
rs2143178	C	T	C	T	-0.176684	0.0223491	0.1658		FALSE	FALSE	FALSE	ebi-a-GCST90017046	22	39660829	0.0336882	14306	0.50107	Gut microbiota abundance (genus Rikenellaceae RC9 gut group id.11191) || id:ebi-a-GCST90017046	Gut microbiota abundance (genus Rikenellaceae RC9 gut group id.11191)	Gut microbiota abundance (genus Rikenellaceae RC9 gut group id.11191) || ||	TRUE	igd	39660829	4.79954e-38	22	65642	0.0137017	ieu-a-294	Inflammatory bowel disease || id:ieu-a-294	TRUE	reported	igd	3	TRUE
rs2153283	A	C	A	C	-0.0859637	-0.036902	0.217		FALSE	FALSE	FALSE	ebi-a-GCST90017046	10	59972299	0.029336	14306	0.202116	Gut microbiota abundance (genus Rikenellaceae RC9 gut group id.11191) || id:ebi-a-GCST90017046	Gut microbiota abundance (genus Rikenellaceae RC9 gut group id.11191)	Gut microbiota abundance (genus Rikenellaceae RC9 gut group id.11191) || ||	TRUE	igd	59972299	1.53568e-11	10	65642	0.0127458	ieu-a-294	Inflammatory bowel disease || id:ieu-a-294	TRUE	reported	igd	3	TRUE
rs2270395	T	C	T	C	0.0778411	-0.017998	0.7616		FALSE	FALSE	FALSE	ebi-a-GCST90017046	16	50846832	0.0283844	14306	0.581096	Gut microbiota abundance (genus Rikenellaceae RC9 gut group id.11191) || id:ebi-a-GCST90017046	Gut microbiota abundance (genus Rikenellaceae RC9 gut group id.11191)	Gut microbiota abundance (genus Rikenellaceae RC9 gut group id.11191) || ||	TRUE	igd	50846832	5.17249e-11	16	65642	0.0118554	ieu-a-294	Inflammatory bowel disease || id:ieu-a-294	TRUE	reported	igd	3	TRUE
rs2274351	T	C	T	C	0.0604993	0.0368639	0.5373		FALSE	FALSE	FALSE	ebi-a-GCST90017046	10	104264107	0.0246513	14306	0.135922	Gut microbiota abundance (genus Rikenellaceae RC9 gut group id.11191) || id:ebi-a-GCST90017046	Gut microbiota abundance (genus Rikenellaceae RC9 gut group id.11191)	Gut microbiota abundance (genus Rikenellaceae RC9 gut group id.11191) || ||	TRUE	igd	104264107	6.93043e-09	10	65642	0.0104442	ieu-a-294	Inflammatory bowel disease || id:ieu-a-294	TRUE	reported	igd	3	TRUE
rs2297559	A	G	A	G	0.0741659	-0.0319448	0.6822		FALSE	FALSE	FALSE	ebi-a-GCST90017046	1	160854526	0.026316	14306	0.237036	Gut microbiota abundance (genus Rikenellaceae RC9 gut group id.11191) || id:ebi-a-GCST90017046	Gut microbiota abundance (genus Rikenellaceae RC9 gut group id.11191)	Gut microbiota abundance (genus Rikenellaceae RC9 gut group id.11191) || ||	TRUE	igd	160854526	1.88495e-11	1	65642	0.0110454	ieu-a-294	Inflammatory bowel disease || id:ieu-a-294	TRUE	reported	igd	3	TRUE
rs2328546	C	T	C	T	0.0940162	0.01722	0.8014		FALSE	FALSE	FALSE	ebi-a-GCST90017046	6	20657345	0.0308205	14306	0.594062	Gut microbiota abundance (genus Rikenellaceae RC9 gut group id.11191) || id:ebi-a-GCST90017046	Gut microbiota abundance (genus Rikenellaceae RC9 gut group id.11191)	Gut microbiota abundance (genus Rikenellaceae RC9 gut group id.11191) || ||	TRUE	igd	20657345	1.29718e-13	6	65642	0.0126938	ieu-a-294	Inflammatory bowel disease || id:ieu-a-294	TRUE	reported	igd	3	TRUE
rs2488397	C	G	C	G	0.09881	-0.000998013	0.2037		FALSE	TRUE	TRUE	ebi-a-GCST90017046	1	197701279	0.0311452	14306	0.973786	Gut microbiota abundance (genus Rikenellaceae RC9 gut group id.11191) || id:ebi-a-GCST90017046	Gut microbiota abundance (genus Rikenellaceae RC9 gut group id.11191)	Gut microbiota abundance (genus Rikenellaceae RC9 gut group id.11191) || ||	TRUE	igd	197701279	4.55302e-16	1	65642	0.0121644	ieu-a-294	Inflammatory bowel disease || id:ieu-a-294	TRUE	reported	igd	3	FALSE
rs2497318	T	C	T	C	-0.0635464	0.0393629	0.4504		FALSE	FALSE	FALSE	ebi-a-GCST90017046	10	94432000	0.0249567	14306	0.134823	Gut microbiota abundance (genus Rikenellaceae RC9 gut group id.11191) || id:ebi-a-GCST90017046	Gut microbiota abundance (genus Rikenellaceae RC9 gut group id.11191)	Gut microbiota abundance (genus Rikenellaceae RC9 gut group id.11191) || ||	TRUE	igd	94432000	1.35781e-10	10	65642	0.00989735	ieu-a-294	Inflammatory bowel disease || id:ieu-a-294	TRUE	reported	igd	3	TRUE
rs2538470	G	A	G	A	-0.0675599	0.0245275	0.6378		FALSE	FALSE	FALSE	ebi-a-GCST90017046	7	148220448	0.0255428	14306	0.296632	Gut microbiota abundance (genus Rikenellaceae RC9 gut group id.11191) || id:ebi-a-GCST90017046	Gut microbiota abundance (genus Rikenellaceae RC9 gut group id.11191)	Gut microbiota abundance (genus Rikenellaceae RC9 gut group id.11191) || ||	TRUE	igd	148220448	2.99916e-11	7	65642	0.0101646	ieu-a-294	Inflammatory bowel disease || id:ieu-a-294	TRUE	reported	igd	3	TRUE
rs259964	G	A	G	A	-0.0674584	0.0340014	0.5414		FALSE	FALSE	FALSE	ebi-a-GCST90017046	20	57824309	0.0248231	14306	0.158333	Gut microbiota abundance (genus Rikenellaceae RC9 gut group id.11191) || id:ebi-a-GCST90017046	Gut microbiota abundance (genus Rikenellaceae RC9 gut group id.11191)	Gut microbiota abundance (genus Rikenellaceae RC9 gut group id.11191) || ||	TRUE	igd	57824309	6.92947e-12	20	65642	0.00983489	ieu-a-294	Inflammatory bowel disease || id:ieu-a-294	TRUE	reported	igd	3	TRUE
rs2688608	T	G	T	G	0.062403	-0.0374778	0.557		FALSE	FALSE	FALSE	ebi-a-GCST90017046	10	75658349	0.0245949	14306	0.129771	Gut microbiota abundance (genus Rikenellaceae RC9 gut group id.11191) || id:ebi-a-GCST90017046	Gut microbiota abundance (genus Rikenellaceae RC9 gut group id.11191)	Gut microbiota abundance (genus Rikenellaceae RC9 gut group id.11191) || ||	TRUE	igd	75658349	2.75467e-10	10	65642	0.00988642	ieu-a-294	Inflammatory bowel disease || id:ieu-a-294	TRUE	reported	igd	3	TRUE
rs272882	T	G	T	G	0.166117	-0.00613658	0.6733		FALSE	FALSE	FALSE	ebi-a-GCST90017046	5	131669161	0.0264756	14306	0.810826	Gut microbiota abundance (genus Rikenellaceae RC9 gut group id.11191) || id:ebi-a-GCST90017046	Gut microbiota abundance (genus Rikenellaceae RC9 gut group id.11191)	Gut microbiota abundance (genus Rikenellaceae RC9 gut group id.11191) || ||	TRUE	igd	131669161	1.46656e-52	5	65642	0.0108875	ieu-a-294	Inflammatory bowel disease || id:ieu-a-294	TRUE	reported	igd	3	TRUE
rs2836883	A	G	A	G	-0.168413	-0.0206645	0.2728		FALSE	FALSE	FALSE	ebi-a-GCST90017046	21	40466744	0.0273546	14306	0.462268	Gut microbiota abundance (genus Rikenellaceae RC9 gut group id.11191) || id:ebi-a-GCST90017046	Gut microbiota abundance (genus Rikenellaceae RC9 gut group id.11191)	Gut microbiota abundance (genus Rikenellaceae RC9 gut group id.11191) || ||	TRUE	igd	40466744	3.37831e-48	21	65642	0.0115451	ieu-a-294	Inflammatory bowel disease || id:ieu-a-294	TRUE	reported	igd	3	TRUE
rs2847278	T	C	T	C	-0.144528	0.00813913	0.841		FALSE	FALSE	FALSE	ebi-a-GCST90017046	18	12778715	0.0331843	14306	0.891056	Gut microbiota abundance (genus Rikenellaceae RC9 gut group id.11191) || id:ebi-a-GCST90017046	Gut microbiota abundance (genus Rikenellaceae RC9 gut group id.11191)	Gut microbiota abundance (genus Rikenellaceae RC9 gut group id.11191) || ||	TRUE	igd	12778715	8.32722e-28	18	65642	0.0132236	ieu-a-294	Inflammatory bowel disease || id:ieu-a-294	TRUE	reported	igd	3	TRUE
rs2974935	T	G	T	G	0.0687256	0.0112111	0.4948		FALSE	FALSE	FALSE	ebi-a-GCST90017046	1	155181843	0.0246107	14306	0.664157	Gut microbiota abundance (genus Rikenellaceae RC9 gut group id.11191) || id:ebi-a-GCST90017046	Gut microbiota abundance (genus Rikenellaceae RC9 gut group id.11191)	Gut microbiota abundance (genus Rikenellaceae RC9 gut group id.11191) || ||	TRUE	igd	155181843	8.86748e-12	1	65642	0.0100715	ieu-a-294	Inflammatory bowel disease || id:ieu-a-294	TRUE	reported	igd	3	TRUE
rs3024493	A	C	A	C	0.196922	0.0372931	0.1572		FALSE	FALSE	FALSE	ebi-a-GCST90017046	1	206943968	0.0337038	14306	0.284112	Gut microbiota abundance (genus Rikenellaceae RC9 gut group id.11191) || id:ebi-a-GCST90017046	Gut microbiota abundance (genus Rikenellaceae RC9 gut group id.11191)	Gut microbiota abundance (genus Rikenellaceae RC9 gut group id.11191) || ||	TRUE	igd	206943968	1.64778e-50	1	65642	0.0131753	ieu-a-294	Inflammatory bowel disease || id:ieu-a-294	TRUE	reported	igd	3	TRUE
rs3184504	C	T	C	T	-0.0600317	0.0142453	0.5074		FALSE	FALSE	FALSE	ebi-a-GCST90017046	12	111884608	0.0247541	14306	0.53778	Gut microbiota abundance (genus Rikenellaceae RC9 gut group id.11191) || id:ebi-a-GCST90017046	Gut microbiota abundance (genus Rikenellaceae RC9 gut group id.11191)	Gut microbiota abundance (genus Rikenellaceae RC9 gut group id.11191) || ||	TRUE	igd	111884608	1.28988e-09	12	65642	0.00989211	ieu-a-294	Inflammatory bowel disease || id:ieu-a-294	TRUE	reported	igd	3	TRUE
rs34779708	G	T	G	T	0.106679	0.00193296	0.3512		FALSE	FALSE	FALSE	ebi-a-GCST90017046	10	35466185	0.025588	14306	0.95644	Gut microbiota abundance (genus Rikenellaceae RC9 gut group id.11191) || id:ebi-a-GCST90017046	Gut microbiota abundance (genus Rikenellaceae RC9 gut group id.11191)	Gut microbiota abundance (genus Rikenellaceae RC9 gut group id.11191) || ||	TRUE	igd	35466185	2.073e-25	10	65642	0.0102408	ieu-a-294	Inflammatory bowel disease || id:ieu-a-294	TRUE	reported	igd	3	TRUE
rs34804116	A	C	A	C	-0.0574631	-0.0115817	0.3867		FALSE	FALSE	FALSE	ebi-a-GCST90017046	5	72539850	0.0252658	14306	0.618751	Gut microbiota abundance (genus Rikenellaceae RC9 gut group id.11191) || id:ebi-a-GCST90017046	Gut microbiota abundance (genus Rikenellaceae RC9 gut group id.11191)	Gut microbiota abundance (genus Rikenellaceae RC9 gut group id.11191) || ||	TRUE	igd	72539850	3.62402e-08	5	65642	0.0104322	ieu-a-294	Inflammatory bowel disease || id:ieu-a-294	TRUE	reported	igd	3	TRUE
rs35164067	A	G	A	G	-0.11754	-0.045641	0.2039		FALSE	FALSE	FALSE	ebi-a-GCST90017046	19	10525181	0.0305638	14306	0.163422	Gut microbiota abundance (genus Rikenellaceae RC9 gut group id.11191) || id:ebi-a-GCST90017046	Gut microbiota abundance (genus Rikenellaceae RC9 gut group id.11191)	Gut microbiota abundance (genus Rikenellaceae RC9 gut group id.11191) || ||	TRUE	igd	10525181	2.65705e-20	19	65642	0.0127318	ieu-a-294	Inflammatory bowel disease || id:ieu-a-294	TRUE	reported	igd	3	TRUE
rs35256947	C	T	C	T	0.0821647	0.0178325	0.2594		FALSE	FALSE	FALSE	ebi-a-GCST90017046	2	231161026	0.029133	14306	0.55673	Gut microbiota abundance (genus Rikenellaceae RC9 gut group id.11191) || id:ebi-a-GCST90017046	Gut microbiota abundance (genus Rikenellaceae RC9 gut group id.11191)	Gut microbiota abundance (genus Rikenellaceae RC9 gut group id.11191) || ||	TRUE	igd	231161026	3.87347e-13	2	65642	0.0113176	ieu-a-294	Inflammatory bowel disease || id:ieu-a-294	TRUE	reported	igd	3	TRUE
rs35730213	C	G	C	G	-0.159624	0.00437916	0.2807		FALSE	TRUE	TRUE	ebi-a-GCST90017046	1	200874229	0.028032	14306	0.888731	Gut microbiota abundance (genus Rikenellaceae RC9 gut group id.11191) || id:ebi-a-GCST90017046	Gut microbiota abundance (genus Rikenellaceae RC9 gut group id.11191)	Gut microbiota abundance (genus Rikenellaceae RC9 gut group id.11191) || ||	TRUE	igd	200874229	8.33489e-45	1	65642	0.0113656	ieu-a-294	Inflammatory bowel disease || id:ieu-a-294	TRUE	reported	igd	3	FALSE
rs36048684	A	T	A	T	-0.0941465	-0.0312187	0.1107		FALSE	TRUE	TRUE	ebi-a-GCST90017046	5	158822929	0.0396721	14306	0.393097	Gut microbiota abundance (genus Rikenellaceae RC9 gut group id.11191) || id:ebi-a-GCST90017046	Gut microbiota abundance (genus Rikenellaceae RC9 gut group id.11191)	Gut microbiota abundance (genus Rikenellaceae RC9 gut group id.11191) || ||	TRUE	igd	158822929	3.69939e-09	5	65642	0.0159649	ieu-a-294	Inflammatory bowel disease || id:ieu-a-294	TRUE	reported	igd	3	FALSE
rs367569	T	C	T	C	-0.0958166	0.00596014	0.2891		FALSE	FALSE	FALSE	ebi-a-GCST90017046	16	11365500	0.027059	14306	0.763729	Gut microbiota abundance (genus Rikenellaceae RC9 gut group id.11191) || id:ebi-a-GCST90017046	Gut microbiota abundance (genus Rikenellaceae RC9 gut group id.11191)	Gut microbiota abundance (genus Rikenellaceae RC9 gut group id.11191) || ||	TRUE	igd	11365500	1.92664e-17	16	65642	0.011275	ieu-a-294	Inflammatory bowel disease || id:ieu-a-294	TRUE	reported	igd	3	TRUE
rs3776414	G	T	G	T	0.0773716	0.0111157	0.3756		FALSE	FALSE	FALSE	ebi-a-GCST90017046	5	10689562	0.0253347	14306	0.647268	Gut microbiota abundance (genus Rikenellaceae RC9 gut group id.11191) || id:ebi-a-GCST90017046	Gut microbiota abundance (genus Rikenellaceae RC9 gut group id.11191)	Gut microbiota abundance (genus Rikenellaceae RC9 gut group id.11191) || ||	TRUE	igd	10689562	2.65033e-14	5	65642	0.0101613	ieu-a-294	Inflammatory bowel disease || id:ieu-a-294	TRUE	reported	igd	3	TRUE
rs3801835	T	C	T	C	0.064107	-0.00800812	0.3447		FALSE	FALSE	FALSE	ebi-a-GCST90017046	7	26852053	0.0262256	14306	0.747856	Gut microbiota abundance (genus Rikenellaceae RC9 gut group id.11191) || id:ebi-a-GCST90017046	Gut microbiota abundance (genus Rikenellaceae RC9 gut group id.11191)	Gut microbiota abundance (genus Rikenellaceae RC9 gut group id.11191) || ||	TRUE	igd	26852053	1.47058e-09	7	65642	0.0106005	ieu-a-294	Inflammatory bowel disease || id:ieu-a-294	TRUE	reported	igd	3	TRUE
rs3853824	C	T	C	T	0.064031	0.005611	0.6385		FALSE	FALSE	FALSE	ebi-a-GCST90017046	17	54880993	0.0255615	14306	0.742925	Gut microbiota abundance (genus Rikenellaceae RC9 gut group id.11191) || id:ebi-a-GCST90017046	Gut microbiota abundance (genus Rikenellaceae RC9 gut group id.11191)	Gut microbiota abundance (genus Rikenellaceae RC9 gut group id.11191) || ||	TRUE	igd	54880993	7.70123e-10	17	65642	0.0104099	ieu-a-294	Inflammatory bowel disease || id:ieu-a-294	TRUE	reported	igd	3	TRUE
rs4692386	C	T	C	T	0.0579752	-0.0426491	0.593		FALSE	FALSE	FALSE	ebi-a-GCST90017046	4	26132361	0.0250854	14306	0.0877405	Gut microbiota abundance (genus Rikenellaceae RC9 gut group id.11191) || id:ebi-a-GCST90017046	Gut microbiota abundance (genus Rikenellaceae RC9 gut group id.11191)	Gut microbiota abundance (genus Rikenellaceae RC9 gut group id.11191) || ||	TRUE	igd	26132361	1.21194e-08	4	65642	0.0101746	ieu-a-294	Inflammatory bowel disease || id:ieu-a-294	TRUE	reported	igd	3	TRUE
rs4703855	T	C	T	C	-0.0710611	-0.0194307	0.2998		FALSE	FALSE	FALSE	ebi-a-GCST90017046	5	71693899	0.0267667	14306	0.436116	Gut microbiota abundance (genus Rikenellaceae RC9 gut group id.11191) || id:ebi-a-GCST90017046	Gut microbiota abundance (genus Rikenellaceae RC9 gut group id.11191)	Gut microbiota abundance (genus Rikenellaceae RC9 gut group id.11191) || ||	TRUE	igd	71693899	7.15649e-11	5	65642	0.0109034	ieu-a-294	Inflammatory bowel disease || id:ieu-a-294	TRUE	reported	igd	3	TRUE
rs4743820	T	C	T	C	0.0639523	0.00305253	0.7019		FALSE	FALSE	FALSE	ebi-a-GCST90017046	9	93928416	0.0265554	14306	0.930985	Gut microbiota abundance (genus Rikenellaceae RC9 gut group id.11191) || id:ebi-a-GCST90017046	Gut microbiota abundance (genus Rikenellaceae RC9 gut group id.11191)	Gut microbiota abundance (genus Rikenellaceae RC9 gut group id.11191) || ||	TRUE	igd	93928416	3.79656e-09	9	65642	0.0108526	ieu-a-294	Inflammatory bowel disease || id:ieu-a-294	TRUE	reported	igd	3	TRUE
rs4795397	G	A	G	A	0.138343	-0.0341426	0.4713		FALSE	FALSE	FALSE	ebi-a-GCST90017046	17	38023745	0.0246692	14306	0.165447	Gut microbiota abundance (genus Rikenellaceae RC9 gut group id.11191) || id:ebi-a-GCST90017046	Gut microbiota abundance (genus Rikenellaceae RC9 gut group id.11191)	Gut microbiota abundance (genus Rikenellaceae RC9 gut group id.11191) || ||	TRUE	igd	38023745	8.30233e-44	17	65642	0.00996661	ieu-a-294	Inflammatory bowel disease || id:ieu-a-294	TRUE	reported	igd	3	TRUE
rs4976646	C	T	C	T	0.0730113	-0.0304155	0.3415		FALSE	FALSE	FALSE	ebi-a-GCST90017046	5	176788570	0.0259327	14306	0.24635	Gut microbiota abundance (genus Rikenellaceae RC9 gut group id.11191) || id:ebi-a-GCST90017046	Gut microbiota abundance (genus Rikenellaceae RC9 gut group id.11191)	Gut microbiota abundance (genus Rikenellaceae RC9 gut group id.11191) || ||	TRUE	igd	176788570	3.23445e-12	5	65642	0.0104794	ieu-a-294	Inflammatory bowel disease || id:ieu-a-294	TRUE	reported	igd	3	TRUE
rs516246	T	C	T	C	0.0755599	-0.040647	0.4652		FALSE	FALSE	FALSE	ebi-a-GCST90017046	19	49206172	0.0247274	14306	0.102685	Gut microbiota abundance (genus Rikenellaceae RC9 gut group id.11191) || id:ebi-a-GCST90017046	Gut microbiota abundance (genus Rikenellaceae RC9 gut group id.11191)	Gut microbiota abundance (genus Rikenellaceae RC9 gut group id.11191) || ||	TRUE	igd	49206172	1.14842e-13	19	65642	0.0101797	ieu-a-294	Inflammatory bowel disease || id:ieu-a-294	TRUE	reported	igd	3	TRUE
rs55808324	A	G	A	G	0.141213	0.0928596	0.09318		FALSE	FALSE	FALSE	ebi-a-GCST90017046	14	88444752	0.0411666	14306	0.0192837	Gut microbiota abundance (genus Rikenellaceae RC9 gut group id.11191) || id:ebi-a-GCST90017046	Gut microbiota abundance (genus Rikenellaceae RC9 gut group id.11191)	Gut microbiota abundance (genus Rikenellaceae RC9 gut group id.11191) || ||	TRUE	igd	88444752	5.13452e-17	14	65642	0.016844	ieu-a-294	Inflammatory bowel disease || id:ieu-a-294	TRUE	reported	igd	3	TRUE
rs559928	C	T	C	T	0.094388	-0.00916096	0.8128		FALSE	FALSE	FALSE	ebi-a-GCST90017046	11	64150370	0.0317179	14306	0.780818	Gut microbiota abundance (genus Rikenellaceae RC9 gut group id.11191) || id:ebi-a-GCST90017046	Gut microbiota abundance (genus Rikenellaceae RC9 gut group id.11191)	Gut microbiota abundance (genus Rikenellaceae RC9 gut group id.11191) || ||	TRUE	igd	64150370	3.32583e-13	11	65642	0.0129645	ieu-a-294	Inflammatory bowel disease || id:ieu-a-294	TRUE	reported	igd	3	TRUE
rs56167332	A	C	A	C	0.155855	-0.0600293	0.3375		FALSE	FALSE	FALSE	ebi-a-GCST90017046	5	158827769	0.0264764	14306	0.0241052	Gut microbiota abundance (genus Rikenellaceae RC9 gut group id.11191) || id:ebi-a-GCST90017046	Gut microbiota abundance (genus Rikenellaceae RC9 gut group id.11191)	Gut microbiota abundance (genus Rikenellaceae RC9 gut group id.11191) || ||	TRUE	igd	158827769	7.16638e-50	5	65642	0.0104967	ieu-a-294	Inflammatory bowel disease || id:ieu-a-294	TRUE	reported	igd	3	TRUE
rs6058869	T	C	T	C	0.0556615	-0.0132084	0.3991		FALSE	FALSE	FALSE	ebi-a-GCST90017046	20	31348750	0.0249667	14306	0.605402	Gut microbiota abundance (genus Rikenellaceae RC9 gut group id.11191) || id:ebi-a-GCST90017046	Gut microbiota abundance (genus Rikenellaceae RC9 gut group id.11191)	Gut microbiota abundance (genus Rikenellaceae RC9 gut group id.11191) || ||	TRUE	igd	31348750	2.63494e-08	20	65642	0.0100037	ieu-a-294	Inflammatory bowel disease || id:ieu-a-294	TRUE	reported	igd	3	TRUE
rs6062496	A	G	A	G	0.123216	-0.00507912	0.5694		FALSE	FALSE	FALSE	ebi-a-GCST90017046	20	62329099	0.025352	14306	0.844343	Gut microbiota abundance (genus Rikenellaceae RC9 gut group id.11191) || id:ebi-a-GCST90017046	Gut microbiota abundance (genus Rikenellaceae RC9 gut group id.11191)	Gut microbiota abundance (genus Rikenellaceae RC9 gut group id.11191) || ||	TRUE	igd	62329099	2.10814e-33	20	65642	0.0102312	ieu-a-294	Inflammatory bowel disease || id:ieu-a-294	TRUE	reported	igd	3	TRUE
rs6074022	T	C	T	C	-0.0742587	0.00172924	0.7497		FALSE	FALSE	FALSE	ebi-a-GCST90017046	20	44740196	0.0283243	14306	0.959744	Gut microbiota abundance (genus Rikenellaceae RC9 gut group id.11191) || id:ebi-a-GCST90017046	Gut microbiota abundance (genus Rikenellaceae RC9 gut group id.11191)	Gut microbiota abundance (genus Rikenellaceae RC9 gut group id.11191) || ||	TRUE	igd	44740196	8.32339e-11	20	65642	0.0114338	ieu-a-294	Inflammatory bowel disease || id:ieu-a-294	TRUE	reported	igd	3	TRUE
rs6111031	T	C	T	C	-0.264091	0.037834	0.1591		FALSE	FALSE	FALSE	ebi-a-GCST90017046	20	1682037	0.0370881	14306	0.38349	Gut microbiota abundance (genus Rikenellaceae RC9 gut group id.11191) || id:ebi-a-GCST90017046	Gut microbiota abundance (genus Rikenellaceae RC9 gut group id.11191)	Gut microbiota abundance (genus Rikenellaceae RC9 gut group id.11191) || ||	TRUE	igd	1682037	1.23225e-71	20	65642	0.0147557	ieu-a-294	Inflammatory bowel disease || id:ieu-a-294	TRUE	reported	igd	3	TRUE
rs62037363	C	T	C	T	0.0987549	-0.0419063	0.3911		FALSE	FALSE	FALSE	ebi-a-GCST90017046	16	28865042	0.025176	14306	0.0840524	Gut microbiota abundance (genus Rikenellaceae RC9 gut group id.11191) || id:ebi-a-GCST90017046	Gut microbiota abundance (genus Rikenellaceae RC9 gut group id.11191)	Gut microbiota abundance (genus Rikenellaceae RC9 gut group id.11191) || ||	TRUE	igd	28865042	6.36209e-22	16	65642	0.0102618	ieu-a-294	Inflammatory bowel disease || id:ieu-a-294	TRUE	reported	igd	3	TRUE
rs6456426	A	C	A	C	-0.0643405	0.0558974	0.4984		FALSE	FALSE	FALSE	ebi-a-GCST90017046	6	21438889	0.0245028	14306	0.022252	Gut microbiota abundance (genus Rikenellaceae RC9 gut group id.11191) || id:ebi-a-GCST90017046	Gut microbiota abundance (genus Rikenellaceae RC9 gut group id.11191)	Gut microbiota abundance (genus Rikenellaceae RC9 gut group id.11191) || ||	TRUE	igd	21438889	8.18276e-11	6	65642	0.0099028	ieu-a-294	Inflammatory bowel disease || id:ieu-a-294	TRUE	reported	igd	3	TRUE
rs6466198	T	A	T	A	0.0841312	-0.00352008	0.386		FALSE	TRUE	TRUE	ebi-a-GCST90017046	7	107480126	0.0256799	14306	0.896051	Gut microbiota abundance (genus Rikenellaceae RC9 gut group id.11191) || id:ebi-a-GCST90017046	Gut microbiota abundance (genus Rikenellaceae RC9 gut group id.11191)	Gut microbiota abundance (genus Rikenellaceae RC9 gut group id.11191) || ||	TRUE	igd	107480126	2.17771e-16	7	65642	0.0102451	ieu-a-294	Inflammatory bowel disease || id:ieu-a-294	TRUE	reported	igd	3	FALSE
rs648541	G	A	G	A	-0.0648616	0.0290498	0.3409		FALSE	FALSE	FALSE	ebi-a-GCST90017046	11	114429934	0.0257048	14306	0.257585	Gut microbiota abundance (genus Rikenellaceae RC9 gut group id.11191) || id:ebi-a-GCST90017046	Gut microbiota abundance (genus Rikenellaceae RC9 gut group id.11191)	Gut microbiota abundance (genus Rikenellaceae RC9 gut group id.11191) || ||	TRUE	igd	114429934	1.21728e-09	11	65642	0.0106716	ieu-a-294	Inflammatory bowel disease || id:ieu-a-294	TRUE	reported	igd	3	TRUE
rs6500315	G	A	G	A	0.0766082	0.00248325	0.7753		FALSE	FALSE	FALSE	ebi-a-GCST90017046	16	50508101	0.0310505	14306	0.905878	Gut microbiota abundance (genus Rikenellaceae RC9 gut group id.11191) || id:ebi-a-GCST90017046	Gut microbiota abundance (genus Rikenellaceae RC9 gut group id.11191)	Gut microbiota abundance (genus Rikenellaceae RC9 gut group id.11191) || ||	TRUE	igd	50508101	1.12065e-10	16	65642	0.0118778	ieu-a-294	Inflammatory bowel disease || id:ieu-a-294	TRUE	reported	igd	3	TRUE
rs6561151	A	G	A	G	0.1	0.0139013	0.2235		FALSE	FALSE	FALSE	ebi-a-GCST90017046	13	44484706	0.028521	14306	0.612219	Gut microbiota abundance (genus Rikenellaceae RC9 gut group id.11191) || id:ebi-a-GCST90017046	Gut microbiota abundance (genus Rikenellaceae RC9 gut group id.11191)	Gut microbiota abundance (genus Rikenellaceae RC9 gut group id.11191) || ||	TRUE	igd	44484706	3.53346e-17	13	65642	0.0118661	ieu-a-294	Inflammatory bowel disease || id:ieu-a-294	TRUE	reported	igd	3	TRUE
rs6584281	G	A	G	A	-0.164639	-0.00160378	0.5188		FALSE	FALSE	FALSE	ebi-a-GCST90017046	10	101286480	0.0244939	14306	0.943617	Gut microbiota abundance (genus Rikenellaceae RC9 gut group id.11191) || id:ebi-a-GCST90017046	Gut microbiota abundance (genus Rikenellaceae RC9 gut group id.11191)	Gut microbiota abundance (genus Rikenellaceae RC9 gut group id.11191) || ||	TRUE	igd	101286480	9.36268e-62	10	65642	0.00992861	ieu-a-294	Inflammatory bowel disease || id:ieu-a-294	TRUE	reported	igd	3	TRUE
rs6588248	G	T	G	T	0.0819867	0.00843796	0.5297		FALSE	FALSE	FALSE	ebi-a-GCST90017046	1	67652984	0.02455	14306	0.755985	Gut microbiota abundance (genus Rikenellaceae RC9 gut group id.11191) || id:ebi-a-GCST90017046	Gut microbiota abundance (genus Rikenellaceae RC9 gut group id.11191)	Gut microbiota abundance (genus Rikenellaceae RC9 gut group id.11191) || ||	TRUE	igd	67652984	1.38484e-16	1	65642	0.0099185	ieu-a-294	Inflammatory bowel disease || id:ieu-a-294	TRUE	reported	igd	3	TRUE
rs6651252	C	T	C	T	-0.0908484	-0.0636161	0.13		FALSE	FALSE	FALSE	ebi-a-GCST90017046	8	129567181	0.0374867	14306	0.105453	Gut microbiota abundance (genus Rikenellaceae RC9 gut group id.11191) || id:ebi-a-GCST90017046	Gut microbiota abundance (genus Rikenellaceae RC9 gut group id.11191)	Gut microbiota abundance (genus Rikenellaceae RC9 gut group id.11191) || ||	TRUE	igd	129567181	9.08239e-10	8	65642	0.014833	ieu-a-294	Inflammatory bowel disease || id:ieu-a-294	TRUE	reported	igd	3	TRUE
rs6708373	G	A	G	A	0.134178	0.00484401	0.5277		FALSE	FALSE	FALSE	ebi-a-GCST90017046	2	234172846	0.0246926	14306	0.849492	Gut microbiota abundance (genus Rikenellaceae RC9 gut group id.11191) || id:ebi-a-GCST90017046	Gut microbiota abundance (genus Rikenellaceae RC9 gut group id.11191)	Gut microbiota abundance (genus Rikenellaceae RC9 gut group id.11191) || ||	TRUE	igd	234172846	1.42561e-41	2	65642	0.0099341	ieu-a-294	Inflammatory bowel disease || id:ieu-a-294	TRUE	reported	igd	3	TRUE
rs6740462	A	C	A	C	0.0799597	-0.0230264	0.7378		FALSE	FALSE	FALSE	ebi-a-GCST90017046	2	65667272	0.028086	14306	0.37183	Gut microbiota abundance (genus Rikenellaceae RC9 gut group id.11191) || id:ebi-a-GCST90017046	Gut microbiota abundance (genus Rikenellaceae RC9 gut group id.11191)	Gut microbiota abundance (genus Rikenellaceae RC9 gut group id.11191) || ||	TRUE	igd	65667272	5.59114e-12	2	65642	0.0116057	ieu-a-294	Inflammatory bowel disease || id:ieu-a-294	TRUE	reported	igd	3	TRUE
rs6745185	G	T	G	T	0.0698267	-0.00344226	0.7389		FALSE	FALSE	FALSE	ebi-a-GCST90017046	2	241586960	0.0286048	14306	0.924525	Gut microbiota abundance (genus Rikenellaceae RC9 gut group id.11191) || id:ebi-a-GCST90017046	Gut microbiota abundance (genus Rikenellaceae RC9 gut group id.11191)	Gut microbiota abundance (genus Rikenellaceae RC9 gut group id.11191) || ||	TRUE	igd	241586960	1.37322e-09	2	65642	0.0115253	ieu-a-294	Inflammatory bowel disease || id:ieu-a-294	TRUE	reported	igd	3	TRUE
rs67643815	T	G	T	G	-0.0629092	0.0231079	0.5342		FALSE	FALSE	FALSE	ebi-a-GCST90017046	18	67561508	0.0245206	14306	0.351094	Gut microbiota abundance (genus Rikenellaceae RC9 gut group id.11191) || id:ebi-a-GCST90017046	Gut microbiota abundance (genus Rikenellaceae RC9 gut group id.11191)	Gut microbiota abundance (genus Rikenellaceae RC9 gut group id.11191) || ||	TRUE	igd	67561508	6.41889e-10	18	65642	0.0101798	ieu-a-294	Inflammatory bowel disease || id:ieu-a-294	TRUE	reported	igd	3	TRUE
rs6933404	C	T	C	T	0.0957518	-0.0478464	0.2108		FALSE	FALSE	FALSE	ebi-a-GCST90017046	6	137959235	0.0314316	14306	0.10714	Gut microbiota abundance (genus Rikenellaceae RC9 gut group id.11191) || id:ebi-a-GCST90017046	Gut microbiota abundance (genus Rikenellaceae RC9 gut group id.11191)	Gut microbiota abundance (genus Rikenellaceae RC9 gut group id.11191) || ||	TRUE	igd	137959235	5.83848e-15	6	65642	0.0122643	ieu-a-294	Inflammatory bowel disease || id:ieu-a-294	TRUE	reported	igd	3	TRUE
rs7011507	A	G	A	G	-0.0846011	-0.057138	0.1233		FALSE	FALSE	FALSE	ebi-a-GCST90017046	8	49129242	0.0373813	14306	0.145572	Gut microbiota abundance (genus Rikenellaceae RC9 gut group id.11191) || id:ebi-a-GCST90017046	Gut microbiota abundance (genus Rikenellaceae RC9 gut group id.11191)	Gut microbiota abundance (genus Rikenellaceae RC9 gut group id.11191) || ||	TRUE	igd	49129242	2.03222e-08	8	65642	0.0150825	ieu-a-294	Inflammatory bowel disease || id:ieu-a-294	TRUE	reported	igd	3	TRUE
rs7015630	C	T	C	T	-0.0627799	-0.0600646	0.2657		FALSE	FALSE	FALSE	ebi-a-GCST90017046	8	90875918	0.0282125	14306	0.0360288	Gut microbiota abundance (genus Rikenellaceae RC9 gut group id.11191) || id:ebi-a-GCST90017046	Gut microbiota abundance (genus Rikenellaceae RC9 gut group id.11191)	Gut microbiota abundance (genus Rikenellaceae RC9 gut group id.11191) || ||	TRUE	igd	90875918	2.89694e-08	8	65642	0.0113167	ieu-a-294	Inflammatory bowel disease || id:ieu-a-294	TRUE	reported	igd	3	TRUE
rs71593329	G	T	G	T	-0.0978042	0.0273346	0.1998		FALSE	FALSE	FALSE	ebi-a-GCST90017046	5	158620079	0.0313018	14306	0.31262	Gut microbiota abundance (genus Rikenellaceae RC9 gut group id.11191) || id:ebi-a-GCST90017046	Gut microbiota abundance (genus Rikenellaceae RC9 gut group id.11191)	Gut microbiota abundance (genus Rikenellaceae RC9 gut group id.11191) || ||	TRUE	igd	158620079	1.18659e-14	5	65642	0.0126731	ieu-a-294	Inflammatory bowel disease || id:ieu-a-294	TRUE	reported	igd	3	TRUE
rs7194886	T	C	T	C	-0.126026	-0.0173934	0.4357		FALSE	FALSE	FALSE	ebi-a-GCST90017046	16	50725193	0.024825	14306	0.497516	Gut microbiota abundance (genus Rikenellaceae RC9 gut group id.11191) || id:ebi-a-GCST90017046	Gut microbiota abundance (genus Rikenellaceae RC9 gut group id.11191)	Gut microbiota abundance (genus Rikenellaceae RC9 gut group id.11191) || ||	TRUE	igd	50725193	2.53338e-36	16	65642	0.0100135	ieu-a-294	Inflammatory bowel disease || id:ieu-a-294	TRUE	reported	igd	3	TRUE
rs7240004	G	A	G	A	-0.0665215	-0.0738833	0.3795		FALSE	FALSE	FALSE	ebi-a-GCST90017046	18	46395022	0.0251552	14306	0.00307058	Gut microbiota abundance (genus Rikenellaceae RC9 gut group id.11191) || id:ebi-a-GCST90017046	Gut microbiota abundance (genus Rikenellaceae RC9 gut group id.11191)	Gut microbiota abundance (genus Rikenellaceae RC9 gut group id.11191) || ||	TRUE	igd	46395022	1.01436e-10	18	65642	0.0102898	ieu-a-294	Inflammatory bowel disease || id:ieu-a-294	TRUE	reported	igd	3	TRUE
rs72634258	C	T	C	T	-0.126877	-0.077282	0.1757		FALSE	FALSE	FALSE	ebi-a-GCST90017046	1	8150638	0.0320266	14306	0.012549	Gut microbiota abundance (genus Rikenellaceae RC9 gut group id.11191) || id:ebi-a-GCST90017046	Gut microbiota abundance (genus Rikenellaceae RC9 gut group id.11191)	Gut microbiota abundance (genus Rikenellaceae RC9 gut group id.11191) || ||	TRUE	igd	8150638	1.24652e-19	1	65642	0.0139965	ieu-a-294	Inflammatory bowel disease || id:ieu-a-294	TRUE	reported	igd	3	TRUE
rs72924296	G	A	G	A	-0.0638392	0.009015	0.2696		FALSE	FALSE	FALSE	ebi-a-GCST90017046	2	199543967	0.0280012	14306	0.794761	Gut microbiota abundance (genus Rikenellaceae RC9 gut group id.11191) || id:ebi-a-GCST90017046	Gut microbiota abundance (genus Rikenellaceae RC9 gut group id.11191)	Gut microbiota abundance (genus Rikenellaceae RC9 gut group id.11191) || ||	TRUE	igd	199543967	1.44391e-08	2	65642	0.0112629	ieu-a-294	Inflammatory bowel disease || id:ieu-a-294	TRUE	reported	igd	3	TRUE
rs744166	G	A	G	A	-0.100017	-0.0131982	0.4204		FALSE	FALSE	FALSE	ebi-a-GCST90017046	17	40514201	0.0248315	14306	0.5892	Gut microbiota abundance (genus Rikenellaceae RC9 gut group id.11191) || id:ebi-a-GCST90017046	Gut microbiota abundance (genus Rikenellaceae RC9 gut group id.11191)	Gut microbiota abundance (genus Rikenellaceae RC9 gut group id.11191) || ||	TRUE	igd	40514201	1.14446e-22	17	65642	0.0102076	ieu-a-294	Inflammatory bowel disease || id:ieu-a-294	TRUE	reported	igd	3	TRUE
rs7523442	T	C	T	C	0.124537	-0.0134872	0.5356		FALSE	FALSE	FALSE	ebi-a-GCST90017046	1	20165971	0.024687	14306	0.62691	Gut microbiota abundance (genus Rikenellaceae RC9 gut group id.11191) || id:ebi-a-GCST90017046	Gut microbiota abundance (genus Rikenellaceae RC9 gut group id.11191)	Gut microbiota abundance (genus Rikenellaceae RC9 gut group id.11191) || ||	TRUE	igd	20165971	2.76439e-36	1	65642	0.00990061	ieu-a-294	Inflammatory bowel disease || id:ieu-a-294	TRUE	reported	igd	3	TRUE
rs7547569	C	T	C	T	-0.6472	-0.0405379	0.06675		FALSE	FALSE	FALSE	ebi-a-GCST90017046	1	67731368	0.0528514	14306	0.406692	Gut microbiota abundance (genus Rikenellaceae RC9 gut group id.11191) || id:ebi-a-GCST90017046	Gut microbiota abundance (genus Rikenellaceae RC9 gut group id.11191)	Gut microbiota abundance (genus Rikenellaceae RC9 gut group id.11191) || ||	TRUE	igd	67731368	1.65196e-170	1	65642	0.0232516	ieu-a-294	Inflammatory bowel disease || id:ieu-a-294	TRUE	reported	igd	3	TRUE
rs7608910	G	A	G	A	0.126444	-0.00870159	0.3909		FALSE	FALSE	FALSE	ebi-a-GCST90017046	2	61204856	0.0255645	14306	0.774588	Gut microbiota abundance (genus Rikenellaceae RC9 gut group id.11191) || id:ebi-a-GCST90017046	Gut microbiota abundance (genus Rikenellaceae RC9 gut group id.11191)	Gut microbiota abundance (genus Rikenellaceae RC9 gut group id.11191) || ||	TRUE	igd	61204856	2.59956e-36	2	65642	0.0100484	ieu-a-294	Inflammatory bowel disease || id:ieu-a-294	TRUE	reported	igd	3	TRUE
rs7657746	G	A	G	A	-0.0868542	0.00339003	0.244		FALSE	FALSE	FALSE	ebi-a-GCST90017046	4	123161619	0.0294934	14306	0.985914	Gut microbiota abundance (genus Rikenellaceae RC9 gut group id.11191) || id:ebi-a-GCST90017046	Gut microbiota abundance (genus Rikenellaceae RC9 gut group id.11191)	Gut microbiota abundance (genus Rikenellaceae RC9 gut group id.11191) || ||	TRUE	igd	123161619	1.83485e-13	4	65642	0.0118004	ieu-a-294	Inflammatory bowel disease || id:ieu-a-294	TRUE	reported	igd	3	TRUE
rs7773324	A	G	A	G	0.061818	0.00823673	0.6002		FALSE	FALSE	FALSE	ebi-a-GCST90017046	6	382559	0.0249618	14306	0.768343	Gut microbiota abundance (genus Rikenellaceae RC9 gut group id.11191) || id:ebi-a-GCST90017046	Gut microbiota abundance (genus Rikenellaceae RC9 gut group id.11191)	Gut microbiota abundance (genus Rikenellaceae RC9 gut group id.11191) || ||	TRUE	igd	382559	5.83687e-09	6	65642	0.0106192	ieu-a-294	Inflammatory bowel disease || id:ieu-a-294	TRUE	reported	igd	3	TRUE
rs780094	C	T	C	T	-0.0783055	0.00968722	0.6051		FALSE	FALSE	FALSE	ebi-a-GCST90017046	2	27741237	0.0251996	14306	0.695668	Gut microbiota abundance (genus Rikenellaceae RC9 gut group id.11191) || id:ebi-a-GCST90017046	Gut microbiota abundance (genus Rikenellaceae RC9 gut group id.11191)	Gut microbiota abundance (genus Rikenellaceae RC9 gut group id.11191) || ||	TRUE	igd	27741237	3.88329e-15	2	65642	0.00996426	ieu-a-294	Inflammatory bowel disease || id:ieu-a-294	TRUE	reported	igd	3	TRUE
rs7848647	C	T	C	T	0.13239	0.0239284	0.6746		FALSE	FALSE	FALSE	ebi-a-GCST90017046	9	117569046	0.0264321	14306	0.365701	Gut microbiota abundance (genus Rikenellaceae RC9 gut group id.11191) || id:ebi-a-GCST90017046	Gut microbiota abundance (genus Rikenellaceae RC9 gut group id.11191)	Gut microbiota abundance (genus Rikenellaceae RC9 gut group id.11191) || ||	TRUE	igd	117569046	3.15791e-35	9	65642	0.0106897	ieu-a-294	Inflammatory bowel disease || id:ieu-a-294	TRUE	reported	igd	3	TRUE
rs78487399	C	G	C	G	-0.132093	-0.0513805	0.90326		FALSE	TRUE	TRUE	ebi-a-GCST90017046	2	43809347	0.0418674	14306	0.249926	Gut microbiota abundance (genus Rikenellaceae RC9 gut group id.11191) || id:ebi-a-GCST90017046	Gut microbiota abundance (genus Rikenellaceae RC9 gut group id.11191)	Gut microbiota abundance (genus Rikenellaceae RC9 gut group id.11191) || ||	TRUE	igd	43809347	7.71081e-16	2	65642	0.0163913	ieu-a-294	Inflammatory bowel disease || id:ieu-a-294	TRUE	reported	igd	3	FALSE
rs79980175	C	A	C	A	-0.0953162	-0.0229538	0.136		FALSE	FALSE	FALSE	ebi-a-GCST90017046	5	40521892	0.0361007	14306	0.538569	Gut microbiota abundance (genus Rikenellaceae RC9 gut group id.11191) || id:ebi-a-GCST90017046	Gut microbiota abundance (genus Rikenellaceae RC9 gut group id.11191)	Gut microbiota abundance (genus Rikenellaceae RC9 gut group id.11191) || ||	TRUE	igd	40521892	1.30404e-10	5	65642	0.0148313	ieu-a-294	Inflammatory bowel disease || id:ieu-a-294	TRUE	reported	igd	3	TRUE
rs8127691	C	T	C	T	-0.114259	0.00364596	0.6132		FALSE	FALSE	FALSE	ebi-a-GCST90017046	21	45614860	0.0249806	14306	0.898967	Gut microbiota abundance (genus Rikenellaceae RC9 gut group id.11191) || id:ebi-a-GCST90017046	Gut microbiota abundance (genus Rikenellaceae RC9 gut group id.11191)	Gut microbiota abundance (genus Rikenellaceae RC9 gut group id.11191) || ||	TRUE	igd	45614860	8.97842e-30	21	65642	0.0100818	ieu-a-294	Inflammatory bowel disease || id:ieu-a-294	TRUE	reported	igd	3	TRUE
rs913678	C	T	C	T	-0.0691643	-0.0107246	0.3293		FALSE	FALSE	FALSE	ebi-a-GCST90017046	20	48955424	0.0267024	14306	0.672628	Gut microbiota abundance (genus Rikenellaceae RC9 gut group id.11191) || id:ebi-a-GCST90017046	Gut microbiota abundance (genus Rikenellaceae RC9 gut group id.11191)	Gut microbiota abundance (genus Rikenellaceae RC9 gut group id.11191) || ||	TRUE	igd	48955424	5.34687e-11	20	65642	0.0105418	ieu-a-294	Inflammatory bowel disease || id:ieu-a-294	TRUE	reported	igd	3	TRUE
rs9264942	C	T	C	T	0.094692	0.0296412	0.3529		FALSE	FALSE	FALSE	ebi-a-GCST90017046	6	31274380	0.025836	14306	0.23626	Gut microbiota abundance (genus Rikenellaceae RC9 gut group id.11191) || id:ebi-a-GCST90017046	Gut microbiota abundance (genus Rikenellaceae RC9 gut group id.11191)	Gut microbiota abundance (genus Rikenellaceae RC9 gut group id.11191) || ||	TRUE	igd	31274380	1.54703e-18	6	65642	0.0107773	ieu-a-294	Inflammatory bowel disease || id:ieu-a-294	TRUE	reported	igd	3	TRUE
rs9273363	A	C	A	C	-0.193129	-0.0088582	0.2748		FALSE	FALSE	FALSE	ebi-a-GCST90017046	6	32626272	0.0276404	14306	0.77055	Gut microbiota abundance (genus Rikenellaceae RC9 gut group id.11191) || id:ebi-a-GCST90017046	Gut microbiota abundance (genus Rikenellaceae RC9 gut group id.11191)	Gut microbiota abundance (genus Rikenellaceae RC9 gut group id.11191) || ||	TRUE	igd	32626272	3.30217e-58	6	65642	0.0120075	ieu-a-294	Inflammatory bowel disease || id:ieu-a-294	TRUE	reported	igd	3	TRUE
rs941823	C	T	C	T	0.0830172	-0.00609023	0.7509		FALSE	FALSE	FALSE	ebi-a-GCST90017046	13	41013977	0.0284036	14306	0.885473	Gut microbiota abundance (genus Rikenellaceae RC9 gut group id.11191) || id:ebi-a-GCST90017046	Gut microbiota abundance (genus Rikenellaceae RC9 gut group id.11191)	Gut microbiota abundance (genus Rikenellaceae RC9 gut group id.11191) || ||	TRUE	igd	41013977	6.18728e-13	13	65642	0.0115361	ieu-a-294	Inflammatory bowel disease || id:ieu-a-294	TRUE	reported	igd	3	TRUE
rs9457247	T	C	T	C	0.089151	0.00671361	0.5398		FALSE	FALSE	FALSE	ebi-a-GCST90017046	6	167392174	0.0245554	14306	0.775549	Gut microbiota abundance (genus Rikenellaceae RC9 gut group id.11191) || id:ebi-a-GCST90017046	Gut microbiota abundance (genus Rikenellaceae RC9 gut group id.11191)	Gut microbiota abundance (genus Rikenellaceae RC9 gut group id.11191) || ||	TRUE	igd	167392174	2.48085e-18	6	65642	0.0102086	ieu-a-294	Inflammatory bowel disease || id:ieu-a-294	TRUE	reported	igd	3	TRUE
rs9557207	G	A	G	A	-0.0878448	0.00501335	0.2231		FALSE	FALSE	FALSE	ebi-a-GCST90017046	13	100036418	0.0302552	14306	0.912078	Gut microbiota abundance (genus Rikenellaceae RC9 gut group id.11191) || id:ebi-a-GCST90017046	Gut microbiota abundance (genus Rikenellaceae RC9 gut group id.11191)	Gut microbiota abundance (genus Rikenellaceae RC9 gut group id.11191) || ||	TRUE	igd	100036418	3.5156e-13	13	65642	0.0120782	ieu-a-294	Inflammatory bowel disease || id:ieu-a-294	TRUE	reported	igd	3	TRUE
rs974801	G	A	G	A	-0.0727718	0.0120478	0.3799		FALSE	FALSE	FALSE	ebi-a-GCST90017046	4	106071064	0.0251377	14306	0.639377	Gut microbiota abundance (genus Rikenellaceae RC9 gut group id.11191) || id:ebi-a-GCST90017046	Gut microbiota abundance (genus Rikenellaceae RC9 gut group id.11191)	Gut microbiota abundance (genus Rikenellaceae RC9 gut group id.11191) || ||	TRUE	igd	106071064	7.07457e-13	4	65642	0.0101382	ieu-a-294	Inflammatory bowel disease || id:ieu-a-294	TRUE	reported	igd	3	TRUE
rs9836291	A	G	A	G	0.160867	-0.00489193	0.2878		FALSE	FALSE	FALSE	ebi-a-GCST90017046	3	49697459	0.0272429	14306	0.860975	Gut microbiota abundance (genus Rikenellaceae RC9 gut group id.11191) || id:ebi-a-GCST90017046	Gut microbiota abundance (genus Rikenellaceae RC9 gut group id.11191)	Gut microbiota abundance (genus Rikenellaceae RC9 gut group id.11191) || ||	TRUE	igd	49697459	9.61391e-53	3	65642	0.0105244	ieu-a-294	Inflammatory bowel disease || id:ieu-a-294	TRUE	reported	igd	3	TRUE
rs9889296	A	G	A	G	-0.104999	0.0239016	0.2723		FALSE	FALSE	FALSE	ebi-a-GCST90017046	17	32570547	0.027156	14306	0.395316	Gut microbiota abundance (genus Rikenellaceae RC9 gut group id.11191) || id:ebi-a-GCST90017046	Gut microbiota abundance (genus Rikenellaceae RC9 gut group id.11191)	Gut microbiota abundance (genus Rikenellaceae RC9 gut group id.11191) || ||	TRUE	igd	32570547	1.35301e-20	17	65642	0.0112854	ieu-a-294	Inflammatory bowel disease || id:ieu-a-294	TRUE	reported	igd	3	TRUE

## Sheet: ebi-a-GCST90017026-dat_Sheet 1
SNP	effect_allele.exposure	other_allele.exposure	effect_allele.outcome	other_allele.outcome	beta.exposure	beta.outcome	eaf.exposure	eaf.outcome	remove	palindromic	ambiguous	id.outcome	chr	pos	se.outcome	samplesize.outcome	pval.outcome	outcome	originalname.outcome	outcome.deprecated	mr_keep.outcome	data_source.outcome	pos.exposure	pval.exposure	chr.exposure	samplesize.exposure	se.exposure	id.exposure	exposure	mr_keep.exposure	pval_origin.exposure	data_source.exposure	action	mr_keep
rs10142466	G	A	G	A	-0.0580054	-0.00270878	0.5065		FALSE	FALSE	FALSE	ebi-a-GCST90017026	14	69271784	0.011802	14306	0.823321	Gut microbiota abundance (genus Lachnospiraceae UCG004 id.11324) || id:ebi-a-GCST90017026	Gut microbiota abundance (genus Lachnospiraceae UCG004 id.11324)	Gut microbiota abundance (genus Lachnospiraceae UCG004 id.11324) || ||	TRUE	igd	69271784	1.08365e-08	14	65642	0.010146	ieu-a-294	Inflammatory bowel disease || id:ieu-a-294	TRUE	reported	igd	3	TRUE
rs10758669	A	C	A	C	-0.148762	-0.00553365	0.6504		FALSE	FALSE	FALSE	ebi-a-GCST90017026	9	4981602	0.0123377	14306	0.63342	Gut microbiota abundance (genus Lachnospiraceae UCG004 id.11324) || id:ebi-a-GCST90017026	Gut microbiota abundance (genus Lachnospiraceae UCG004 id.11324)	Gut microbiota abundance (genus Lachnospiraceae UCG004 id.11324) || ||	TRUE	igd	4981602	4.69894e-48	9	65642	0.0102138	ieu-a-294	Inflammatory bowel disease || id:ieu-a-294	TRUE	reported	igd	3	TRUE
rs10761659	G	A	G	A	0.153811	-0.0166246	0.5399		FALSE	FALSE	FALSE	ebi-a-GCST90017026	10	64445564	0.0118902	14306	0.180121	Gut microbiota abundance (genus Lachnospiraceae UCG004 id.11324) || id:ebi-a-GCST90017026	Gut microbiota abundance (genus Lachnospiraceae UCG004 id.11324)	Gut microbiota abundance (genus Lachnospiraceae UCG004 id.11324) || ||	TRUE	igd	64445564	4.9705e-53	10	65642	0.0100347	ieu-a-294	Inflammatory bowel disease || id:ieu-a-294	TRUE	reported	igd	3	TRUE
rs10800309	G	A	G	A	-0.132111	0.00287314	0.6578		FALSE	FALSE	FALSE	ebi-a-GCST90017026	1	161472158	0.0122092	14306	0.810009	Gut microbiota abundance (genus Lachnospiraceae UCG004 id.11324) || id:ebi-a-GCST90017026	Gut microbiota abundance (genus Lachnospiraceae UCG004 id.11324)	Gut microbiota abundance (genus Lachnospiraceae UCG004 id.11324) || ||	TRUE	igd	161472158	6.1546e-37	1	65642	0.010405	ieu-a-294	Inflammatory bowel disease || id:ieu-a-294	TRUE	reported	igd	3	TRUE
rs10878302	A	T	A	T	0.112429	-0.00671997	0.92855		FALSE	TRUE	TRUE	ebi-a-GCST90017026	12	40669826	0.0219288	14306	0.565282	Gut microbiota abundance (genus Lachnospiraceae UCG004 id.11324) || id:ebi-a-GCST90017026	Gut microbiota abundance (genus Lachnospiraceae UCG004 id.11324)	Gut microbiota abundance (genus Lachnospiraceae UCG004 id.11324) || ||	TRUE	igd	40669826	5.26393e-09	12	65642	0.0192561	ieu-a-294	Inflammatory bowel disease || id:ieu-a-294	TRUE	reported	igd	3	FALSE
rs10956252	G	C	G	C	0.0834795	0.0136034	0.6189		FALSE	TRUE	TRUE	ebi-a-GCST90017026	8	126536137	0.0121507	14306	0.261038	Gut microbiota abundance (genus Lachnospiraceae UCG004 id.11324) || id:ebi-a-GCST90017026	Gut microbiota abundance (genus Lachnospiraceae UCG004 id.11324)	Gut microbiota abundance (genus Lachnospiraceae UCG004 id.11324) || ||	TRUE	igd	126536137	2.26204e-16	8	65642	0.0101714	ieu-a-294	Inflammatory bowel disease || id:ieu-a-294	TRUE	reported	igd	3	FALSE
rs11152949	G	A	G	A	0.105057	-0.0071935	0.3195		FALSE	FALSE	FALSE	ebi-a-GCST90017026	6	106449085	0.0128927	14306	0.513007	Gut microbiota abundance (genus Lachnospiraceae UCG004 id.11324) || id:ebi-a-GCST90017026	Gut microbiota abundance (genus Lachnospiraceae UCG004 id.11324)	Gut microbiota abundance (genus Lachnospiraceae UCG004 id.11324) || ||	TRUE	igd	106449085	7.2477e-23	6	65642	0.0106717	ieu-a-294	Inflammatory bowel disease || id:ieu-a-294	TRUE	reported	igd	3	TRUE
rs11185982	C	T	C	T	-0.077882	-0.000210307	0.1517		FALSE	FALSE	FALSE	ebi-a-GCST90017026	10	82305627	0.0170996	14306	0.939411	Gut microbiota abundance (genus Lachnospiraceae UCG004 id.11324) || id:ebi-a-GCST90017026	Gut microbiota abundance (genus Lachnospiraceae UCG004 id.11324)	Gut microbiota abundance (genus Lachnospiraceae UCG004 id.11324) || ||	TRUE	igd	82305627	1.61161e-08	10	65642	0.0137863	ieu-a-294	Inflammatory bowel disease || id:ieu-a-294	TRUE	reported	igd	3	TRUE
rs11230563	T	C	T	C	-0.081194	0.00786854	0.348		FALSE	FALSE	FALSE	ebi-a-GCST90017026	11	60776209	0.0125498	14306	0.524801	Gut microbiota abundance (genus Lachnospiraceae UCG004 id.11324) || id:ebi-a-GCST90017026	Gut microbiota abundance (genus Lachnospiraceae UCG004 id.11324)	Gut microbiota abundance (genus Lachnospiraceae UCG004 id.11324) || ||	TRUE	igd	60776209	1.70608e-14	11	65642	0.0105845	ieu-a-294	Inflammatory bowel disease || id:ieu-a-294	TRUE	reported	igd	3	TRUE
rs11236797	A	C	A	C	0.150864	-0.00567608	0.4444		FALSE	FALSE	FALSE	ebi-a-GCST90017026	11	76299649	0.0118493	14306	0.642509	Gut microbiota abundance (genus Lachnospiraceae UCG004 id.11324) || id:ebi-a-GCST90017026	Gut microbiota abundance (genus Lachnospiraceae UCG004 id.11324)	Gut microbiota abundance (genus Lachnospiraceae UCG004 id.11324) || ||	TRUE	igd	76299649	9.31751e-52	11	65642	0.00996698	ieu-a-294	Inflammatory bowel disease || id:ieu-a-294	TRUE	reported	igd	3	TRUE
rs11641016	G	C	G	C	-0.111288	0.00901824	0.1973		FALSE	TRUE	TRUE	ebi-a-GCST90017026	16	86014881	0.0150527	14306	0.606887	Gut microbiota abundance (genus Lachnospiraceae UCG004 id.11324) || id:ebi-a-GCST90017026	Gut microbiota abundance (genus Lachnospiraceae UCG004 id.11324)	Gut microbiota abundance (genus Lachnospiraceae UCG004 id.11324) || ||	TRUE	igd	86014881	9.50605e-17	16	65642	0.0133908	ieu-a-294	Inflammatory bowel disease || id:ieu-a-294	TRUE	reported	igd	3	FALSE
rs11677953	A	G	A	G	0.0790564	-0.00893693	0.3969		FALSE	FALSE	FALSE	ebi-a-GCST90017026	2	219121663	0.0120672	14306	0.463873	Gut microbiota abundance (genus Lachnospiraceae UCG004 id.11324) || id:ebi-a-GCST90017026	Gut microbiota abundance (genus Lachnospiraceae UCG004 id.11324)	Gut microbiota abundance (genus Lachnospiraceae UCG004 id.11324) || ||	TRUE	igd	219121663	2.92213e-15	2	65642	0.0100145	ieu-a-294	Inflammatory bowel disease || id:ieu-a-294	TRUE	reported	igd	3	TRUE
rs11691685	G	A	G	A	-0.122467	0.000791586	0.08024		FALSE	FALSE	FALSE	ebi-a-GCST90017026	2	145481827	0.0233779	14306	0.874018	Gut microbiota abundance (genus Lachnospiraceae UCG004 id.11324) || id:ebi-a-GCST90017026	Gut microbiota abundance (genus Lachnospiraceae UCG004 id.11324)	Gut microbiota abundance (genus Lachnospiraceae UCG004 id.11324) || ||	TRUE	igd	145481827	7.26942e-11	2	65642	0.0187977	ieu-a-294	Inflammatory bowel disease || id:ieu-a-294	TRUE	reported	igd	3	TRUE
rs11713774	C	T	C	T	0.0942858	0.0171698	0.1427		FALSE	FALSE	FALSE	ebi-a-GCST90017026	3	18765978	0.0170053	14306	0.266877	Gut microbiota abundance (genus Lachnospiraceae UCG004 id.11324) || id:ebi-a-GCST90017026	Gut microbiota abundance (genus Lachnospiraceae UCG004 id.11324)	Gut microbiota abundance (genus Lachnospiraceae UCG004 id.11324) || ||	TRUE	igd	18765978	3.91922e-11	3	65642	0.0142704	ieu-a-294	Inflammatory bowel disease || id:ieu-a-294	TRUE	reported	igd	3	TRUE
rs11793497	G	A	G	A	0.156206	0.0208537	0.423		FALSE	FALSE	FALSE	ebi-a-GCST90017026	9	139271850	0.0119557	14306	0.0846935	Gut microbiota abundance (genus Lachnospiraceae UCG004 id.11324) || id:ebi-a-GCST90017026	Gut microbiota abundance (genus Lachnospiraceae UCG004 id.11324)	Gut microbiota abundance (genus Lachnospiraceae UCG004 id.11324) || ||	TRUE	igd	139271850	1.70844e-54	9	65642	0.0100484	ieu-a-294	Inflammatory bowel disease || id:ieu-a-294	TRUE	reported	igd	3	TRUE
rs1182188	C	T	C	T	-0.0659028	0.0179888	0.2989		FALSE	FALSE	FALSE	ebi-a-GCST90017026	7	2869985	0.0129081	14306	0.150497	Gut microbiota abundance (genus Lachnospiraceae UCG004 id.11324) || id:ebi-a-GCST90017026	Gut microbiota abundance (genus Lachnospiraceae UCG004 id.11324)	Gut microbiota abundance (genus Lachnospiraceae UCG004 id.11324) || ||	TRUE	igd	2869985	1.07912e-09	7	65642	0.0108086	ieu-a-294	Inflammatory bowel disease || id:ieu-a-294	TRUE	reported	igd	3	TRUE
rs12103	C	T	C	T	-0.0867354	-0.0020033	0.8166		FALSE	FALSE	FALSE	ebi-a-GCST90017026	1	1247494	0.0149359	14306	0.906452	Gut microbiota abundance (genus Lachnospiraceae UCG004 id.11324) || id:ebi-a-GCST90017026	Gut microbiota abundance (genus Lachnospiraceae UCG004 id.11324)	Gut microbiota abundance (genus Lachnospiraceae UCG004 id.11324) || ||	TRUE	igd	1247494	3.2802e-11	1	65642	0.0130755	ieu-a-294	Inflammatory bowel disease || id:ieu-a-294	TRUE	reported	igd	3	TRUE
rs12318183	A	C	A	C	0.109531	-0.00185367	0.3854		FALSE	FALSE	FALSE	ebi-a-GCST90017026	12	68503836	0.012363	14306	0.987834	Gut microbiota abundance (genus Lachnospiraceae UCG004 id.11324) || id:ebi-a-GCST90017026	Gut microbiota abundance (genus Lachnospiraceae UCG004 id.11324)	Gut microbiota abundance (genus Lachnospiraceae UCG004 id.11324) || ||	TRUE	igd	68503836	1.66994e-27	12	65642	0.01008	ieu-a-294	Inflammatory bowel disease || id:ieu-a-294	TRUE	reported	igd	3	TRUE
rs12411259	A	G	A	G	0.0669054	0.0176387	0.2401		FALSE	FALSE	FALSE	ebi-a-GCST90017026	1	172866210	0.0135943	14306	0.202034	Gut microbiota abundance (genus Lachnospiraceae UCG004 id.11324) || id:ebi-a-GCST90017026	Gut microbiota abundance (genus Lachnospiraceae UCG004 id.11324)	Gut microbiota abundance (genus Lachnospiraceae UCG004 id.11324) || ||	TRUE	igd	172866210	6.17504e-09	1	65642	0.0115117	ieu-a-294	Inflammatory bowel disease || id:ieu-a-294	TRUE	reported	igd	3	TRUE
rs1250566	A	G	A	G	-0.100894	0.00540037	0.3161		FALSE	FALSE	FALSE	ebi-a-GCST90017026	10	81046453	0.0128789	14306	0.634337	Gut microbiota abundance (genus Lachnospiraceae UCG004 id.11324) || id:ebi-a-GCST90017026	Gut microbiota abundance (genus Lachnospiraceae UCG004 id.11324)	Gut microbiota abundance (genus Lachnospiraceae UCG004 id.11324) || ||	TRUE	igd	81046453	4.7698e-20	10	65642	0.0110038	ieu-a-294	Inflammatory bowel disease || id:ieu-a-294	TRUE	reported	igd	3	TRUE
rs12585310	A	G	A	G	0.0706485	0.0236464	0.3136		FALSE	FALSE	FALSE	ebi-a-GCST90017026	13	27528347	0.0127379	14306	0.0654983	Gut microbiota abundance (genus Lachnospiraceae UCG004 id.11324) || id:ebi-a-GCST90017026	Gut microbiota abundance (genus Lachnospiraceae UCG004 id.11324)	Gut microbiota abundance (genus Lachnospiraceae UCG004 id.11324) || ||	TRUE	igd	27528347	5.24928e-11	13	65642	0.0107636	ieu-a-294	Inflammatory bowel disease || id:ieu-a-294	TRUE	reported	igd	3	TRUE
rs1267499	C	T	C	T	0.0821443	0.00872848	0.81		FALSE	FALSE	FALSE	ebi-a-GCST90017026	6	14715882	0.0149543	14306	0.509878	Gut microbiota abundance (genus Lachnospiraceae UCG004 id.11324) || id:ebi-a-GCST90017026	Gut microbiota abundance (genus Lachnospiraceae UCG004 id.11324)	Gut microbiota abundance (genus Lachnospiraceae UCG004 id.11324) || ||	TRUE	igd	14715882	5.21555e-11	6	65642	0.0125131	ieu-a-294	Inflammatory bowel disease || id:ieu-a-294	TRUE	reported	igd	3	TRUE
rs12718244	A	G	A	G	0.0761709	0.0194814	0.4081		FALSE	FALSE	FALSE	ebi-a-GCST90017026	7	50175654	0.0121746	14306	0.135918	Gut microbiota abundance (genus Lachnospiraceae UCG004 id.11324) || id:ebi-a-GCST90017026	Gut microbiota abundance (genus Lachnospiraceae UCG004 id.11324)	Gut microbiota abundance (genus Lachnospiraceae UCG004 id.11324) || ||	TRUE	igd	50175654	3.35274e-14	7	65642	0.0100437	ieu-a-294	Inflammatory bowel disease || id:ieu-a-294	TRUE	reported	igd	3	TRUE
rs12722515	A	C	A	C	-0.0989022	0.0149285	0.1627		FALSE	FALSE	FALSE	ebi-a-GCST90017026	10	6081230	0.0164176	14306	0.310562	Gut microbiota abundance (genus Lachnospiraceae UCG004 id.11324) || id:ebi-a-GCST90017026	Gut microbiota abundance (genus Lachnospiraceae UCG004 id.11324)	Gut microbiota abundance (genus Lachnospiraceae UCG004 id.11324) || ||	TRUE	igd	6081230	4.56773e-12	10	65642	0.0142955	ieu-a-294	Inflammatory bowel disease || id:ieu-a-294	TRUE	reported	igd	3	TRUE
rs1292053	G	A	G	A	0.0701035	-0.00449187	0.442		FALSE	FALSE	FALSE	ebi-a-GCST90017026	17	57963537	0.0118315	14306	0.713837	Gut microbiota abundance (genus Lachnospiraceae UCG004 id.11324) || id:ebi-a-GCST90017026	Gut microbiota abundance (genus Lachnospiraceae UCG004 id.11324)	Gut microbiota abundance (genus Lachnospiraceae UCG004 id.11324) || ||	TRUE	igd	57963537	9.88781e-13	17	65642	0.00982936	ieu-a-294	Inflammatory bowel disease || id:ieu-a-294	TRUE	reported	igd	3	TRUE
rs1297258	T	C	T	C	-0.114524	-0.00712856	0.4249		FALSE	FALSE	FALSE	ebi-a-GCST90017026	21	16806709	0.0119793	14306	0.586094	Gut microbiota abundance (genus Lachnospiraceae UCG004 id.11324) || id:ebi-a-GCST90017026	Gut microbiota abundance (genus Lachnospiraceae UCG004 id.11324)	Gut microbiota abundance (genus Lachnospiraceae UCG004 id.11324) || ||	TRUE	igd	16806709	5.37898e-30	21	65642	0.0100654	ieu-a-294	Inflammatory bowel disease || id:ieu-a-294	TRUE	reported	igd	3	TRUE
rs13107612	T	C	T	C	0.0732561	0.00204078	0.2969		FALSE	FALSE	FALSE	ebi-a-GCST90017026	4	102739980	0.0130212	14306	0.815231	Gut microbiota abundance (genus Lachnospiraceae UCG004 id.11324) || id:ebi-a-GCST90017026	Gut microbiota abundance (genus Lachnospiraceae UCG004 id.11324)	Gut microbiota abundance (genus Lachnospiraceae UCG004 id.11324) || ||	TRUE	igd	102739980	1.61994e-11	4	65642	0.0108741	ieu-a-294	Inflammatory bowel disease || id:ieu-a-294	TRUE	reported	igd	3	TRUE
rs13204742	T	G	T	G	0.0916208	0.0169154	0.1267		FALSE	FALSE	FALSE	ebi-a-GCST90017026	6	128245765	0.0183234	14306	0.410832	Gut microbiota abundance (genus Lachnospiraceae UCG004 id.11324) || id:ebi-a-GCST90017026	Gut microbiota abundance (genus Lachnospiraceae UCG004 id.11324)	Gut microbiota abundance (genus Lachnospiraceae UCG004 id.11324) || ||	TRUE	igd	128245765	5.39312e-10	6	65642	0.0147604	ieu-a-294	Inflammatory bowel disease || id:ieu-a-294	TRUE	reported	igd	3	TRUE
rs13407913	G	A	G	A	0.0917072	0.0120588	0.4306		FALSE	FALSE	FALSE	ebi-a-GCST90017026	2	25097644	0.0120893	14306	0.307665	Gut microbiota abundance (genus Lachnospiraceae UCG004 id.11324) || id:ebi-a-GCST90017026	Gut microbiota abundance (genus Lachnospiraceae UCG004 id.11324)	Gut microbiota abundance (genus Lachnospiraceae UCG004 id.11324) || ||	TRUE	igd	25097644	1.6885e-20	2	65642	0.00988181	ieu-a-294	Inflammatory bowel disease || id:ieu-a-294	TRUE	reported	igd	3	TRUE
rs1363907	A	G	A	G	0.0815026	-0.0137638	0.4212		FALSE	FALSE	FALSE	ebi-a-GCST90017026	5	96252803	0.0120348	14306	0.27012	Gut microbiota abundance (genus Lachnospiraceae UCG004 id.11324) || id:ebi-a-GCST90017026	Gut microbiota abundance (genus Lachnospiraceae UCG004 id.11324)	Gut microbiota abundance (genus Lachnospiraceae UCG004 id.11324) || ||	TRUE	igd	96252803	4.86519e-15	5	65642	0.0104086	ieu-a-294	Inflammatory bowel disease || id:ieu-a-294	TRUE	reported	igd	3	TRUE
rs1420098	C	T	C	T	-0.0952951	0.00223877	0.3877		FALSE	FALSE	FALSE	ebi-a-GCST90017026	2	102984279	0.0121416	14306	0.855053	Gut microbiota abundance (genus Lachnospiraceae UCG004 id.11324) || id:ebi-a-GCST90017026	Gut microbiota abundance (genus Lachnospiraceae UCG004 id.11324)	Gut microbiota abundance (genus Lachnospiraceae UCG004 id.11324) || ||	TRUE	igd	102984279	1.82516e-20	2	65642	0.0102776	ieu-a-294	Inflammatory bowel disease || id:ieu-a-294	TRUE	reported	igd	3	TRUE
rs1517352	C	A	C	A	0.0778816	-0.010136	0.6048		FALSE	FALSE	FALSE	ebi-a-GCST90017026	2	191931464	0.0120114	14306	0.425284	Gut microbiota abundance (genus Lachnospiraceae UCG004 id.11324) || id:ebi-a-GCST90017026	Gut microbiota abundance (genus Lachnospiraceae UCG004 id.11324)	Gut microbiota abundance (genus Lachnospiraceae UCG004 id.11324) || ||	TRUE	igd	191931464	3.86545e-14	2	65642	0.0102944	ieu-a-294	Inflammatory bowel disease || id:ieu-a-294	TRUE	reported	igd	3	TRUE
rs1569328	T	C	T	C	-0.0809722	-0.0305206	0.1702		FALSE	FALSE	FALSE	ebi-a-GCST90017026	14	75741751	0.0158592	14306	0.0600731	Gut microbiota abundance (genus Lachnospiraceae UCG004 id.11324) || id:ebi-a-GCST90017026	Gut microbiota abundance (genus Lachnospiraceae UCG004 id.11324)	Gut microbiota abundance (genus Lachnospiraceae UCG004 id.11324) || ||	TRUE	igd	75741751	3.20959e-09	14	65642	0.0136766	ieu-a-294	Inflammatory bowel disease || id:ieu-a-294	TRUE	reported	igd	3	TRUE
rs17293632	T	C	T	C	0.107165	0.0302112	0.2364		FALSE	FALSE	FALSE	ebi-a-GCST90017026	15	67442596	0.0141037	14306	0.0272446	Gut microbiota abundance (genus Lachnospiraceae UCG004 id.11324) || id:ebi-a-GCST90017026	Gut microbiota abundance (genus Lachnospiraceae UCG004 id.11324)	Gut microbiota abundance (genus Lachnospiraceae UCG004 id.11324) || ||	TRUE	igd	67442596	2.70894e-20	15	65642	0.0116106	ieu-a-294	Inflammatory bowel disease || id:ieu-a-294	TRUE	reported	igd	3	TRUE
rs17651741	A	G	A	G	0.0702476	0.00372071	0.191		FALSE	FALSE	FALSE	ebi-a-GCST90017026	15	38869666	0.0154922	14306	0.898037	Gut microbiota abundance (genus Lachnospiraceae UCG004 id.11324) || id:ebi-a-GCST90017026	Gut microbiota abundance (genus Lachnospiraceae UCG004 id.11324)	Gut microbiota abundance (genus Lachnospiraceae UCG004 id.11324) || ||	TRUE	igd	38869666	2.80892e-08	15	65642	0.0126505	ieu-a-294	Inflammatory bowel disease || id:ieu-a-294	TRUE	reported	igd	3	TRUE
rs17694108	A	G	A	G	0.0857629	0.0107112	0.2797		FALSE	FALSE	FALSE	ebi-a-GCST90017026	19	33731551	0.0135682	14306	0.42886	Gut microbiota abundance (genus Lachnospiraceae UCG004 id.11324) || id:ebi-a-GCST90017026	Gut microbiota abundance (genus Lachnospiraceae UCG004 id.11324)	Gut microbiota abundance (genus Lachnospiraceae UCG004 id.11324) || ||	TRUE	igd	33731551	1.21032e-14	19	65642	0.0111165	ieu-a-294	Inflammatory bowel disease || id:ieu-a-294	TRUE	reported	igd	3	TRUE
rs17780256	C	A	C	A	-0.083427	-0.0146641	0.1927		FALSE	FALSE	FALSE	ebi-a-GCST90017026	17	70642923	0.0150182	14306	0.306531	Gut microbiota abundance (genus Lachnospiraceae UCG004 id.11324) || id:ebi-a-GCST90017026	Gut microbiota abundance (genus Lachnospiraceae UCG004 id.11324)	Gut microbiota abundance (genus Lachnospiraceae UCG004 id.11324) || ||	TRUE	igd	70642923	3.19374e-11	17	65642	0.0125693	ieu-a-294	Inflammatory bowel disease || id:ieu-a-294	TRUE	reported	igd	3	TRUE
rs181826	A	C	A	C	0.0820444	0.00996529	0.6266		FALSE	FALSE	FALSE	ebi-a-GCST90017026	5	141526057	0.0122572	14306	0.406914	Gut microbiota abundance (genus Lachnospiraceae UCG004 id.11324) || id:ebi-a-GCST90017026	Gut microbiota abundance (genus Lachnospiraceae UCG004 id.11324)	Gut microbiota abundance (genus Lachnospiraceae UCG004 id.11324) || ||	TRUE	igd	141526057	4.05229e-15	5	65642	0.0104471	ieu-a-294	Inflammatory bowel disease || id:ieu-a-294	TRUE	reported	igd	3	TRUE
rs1847472	A	C	A	C	-0.0672805	0.0212952	0.3421		FALSE	FALSE	FALSE	ebi-a-GCST90017026	6	90973159	0.0126253	14306	0.094591	Gut microbiota abundance (genus Lachnospiraceae UCG004 id.11324) || id:ebi-a-GCST90017026	Gut microbiota abundance (genus Lachnospiraceae UCG004 id.11324)	Gut microbiota abundance (genus Lachnospiraceae UCG004 id.11324) || ||	TRUE	igd	90973159	6.62857e-10	6	65642	0.0108961	ieu-a-294	Inflammatory bowel disease || id:ieu-a-294	TRUE	reported	igd	3	TRUE
rs1990760	T	C	T	C	-0.0671151	0.00192286	0.6085		FALSE	FALSE	FALSE	ebi-a-GCST90017026	2	163124051	0.0120549	14306	0.893911	Gut microbiota abundance (genus Lachnospiraceae UCG004 id.11324) || id:ebi-a-GCST90017026	Gut microbiota abundance (genus Lachnospiraceae UCG004 id.11324)	Gut microbiota abundance (genus Lachnospiraceae UCG004 id.11324) || ||	TRUE	igd	163124051	3.56246e-10	2	65642	0.0107006	ieu-a-294	Inflammatory bowel disease || id:ieu-a-294	TRUE	reported	igd	3	TRUE
rs2024092	A	G	A	G	0.106813	-0.00751645	0.2162		FALSE	FALSE	FALSE	ebi-a-GCST90017026	19	1124031	0.0141948	14306	0.659074	Gut microbiota abundance (genus Lachnospiraceae UCG004 id.11324) || id:ebi-a-GCST90017026	Gut microbiota abundance (genus Lachnospiraceae UCG004 id.11324)	Gut microbiota abundance (genus Lachnospiraceae UCG004 id.11324) || ||	TRUE	igd	1124031	1.1246e-18	19	65642	0.0121076	ieu-a-294	Inflammatory bowel disease || id:ieu-a-294	TRUE	reported	igd	3	TRUE
rs2050392	A	G	A	G	0.0691178	-0.0171674	0.6003		FALSE	FALSE	FALSE	ebi-a-GCST90017026	10	30691503	0.0121658	14306	0.16026	Gut microbiota abundance (genus Lachnospiraceae UCG004 id.11324) || id:ebi-a-GCST90017026	Gut microbiota abundance (genus Lachnospiraceae UCG004 id.11324)	Gut microbiota abundance (genus Lachnospiraceae UCG004 id.11324) || ||	TRUE	igd	30691503	1.87241e-11	10	65642	0.0102921	ieu-a-294	Inflammatory bowel disease || id:ieu-a-294	TRUE	reported	igd	3	TRUE
rs2143178	C	T	C	T	-0.176684	0.016604	0.1658		FALSE	FALSE	FALSE	ebi-a-GCST90017026	22	39660829	0.0161075	14306	0.393226	Gut microbiota abundance (genus Lachnospiraceae UCG004 id.11324) || id:ebi-a-GCST90017026	Gut microbiota abundance (genus Lachnospiraceae UCG004 id.11324)	Gut microbiota abundance (genus Lachnospiraceae UCG004 id.11324) || ||	TRUE	igd	39660829	4.79954e-38	22	65642	0.0137017	ieu-a-294	Inflammatory bowel disease || id:ieu-a-294	TRUE	reported	igd	3	TRUE
rs2153283	A	C	A	C	-0.0859637	-0.0175644	0.217		FALSE	FALSE	FALSE	ebi-a-GCST90017026	10	59972299	0.0140107	14306	0.191137	Gut microbiota abundance (genus Lachnospiraceae UCG004 id.11324) || id:ebi-a-GCST90017026	Gut microbiota abundance (genus Lachnospiraceae UCG004 id.11324)	Gut microbiota abundance (genus Lachnospiraceae UCG004 id.11324) || ||	TRUE	igd	59972299	1.53568e-11	10	65642	0.0127458	ieu-a-294	Inflammatory bowel disease || id:ieu-a-294	TRUE	reported	igd	3	TRUE
rs2270395	T	C	T	C	0.0778411	-0.0018586	0.7616		FALSE	FALSE	FALSE	ebi-a-GCST90017026	16	50846832	0.0136959	14306	0.924903	Gut microbiota abundance (genus Lachnospiraceae UCG004 id.11324) || id:ebi-a-GCST90017026	Gut microbiota abundance (genus Lachnospiraceae UCG004 id.11324)	Gut microbiota abundance (genus Lachnospiraceae UCG004 id.11324) || ||	TRUE	igd	50846832	5.17249e-11	16	65642	0.0118554	ieu-a-294	Inflammatory bowel disease || id:ieu-a-294	TRUE	reported	igd	3	TRUE
rs2274351	T	C	T	C	0.0604993	-0.0140883	0.5373		FALSE	FALSE	FALSE	ebi-a-GCST90017026	10	104264107	0.0118708	14306	0.24097	Gut microbiota abundance (genus Lachnospiraceae UCG004 id.11324) || id:ebi-a-GCST90017026	Gut microbiota abundance (genus Lachnospiraceae UCG004 id.11324)	Gut microbiota abundance (genus Lachnospiraceae UCG004 id.11324) || ||	TRUE	igd	104264107	6.93043e-09	10	65642	0.0104442	ieu-a-294	Inflammatory bowel disease || id:ieu-a-294	TRUE	reported	igd	3	TRUE
rs2297559	A	G	A	G	0.0741659	0.00691679	0.6822		FALSE	FALSE	FALSE	ebi-a-GCST90017026	1	160854526	0.0126755	14306	0.609235	Gut microbiota abundance (genus Lachnospiraceae UCG004 id.11324) || id:ebi-a-GCST90017026	Gut microbiota abundance (genus Lachnospiraceae UCG004 id.11324)	Gut microbiota abundance (genus Lachnospiraceae UCG004 id.11324) || ||	TRUE	igd	160854526	1.88495e-11	1	65642	0.0110454	ieu-a-294	Inflammatory bowel disease || id:ieu-a-294	TRUE	reported	igd	3	TRUE
rs2328546	C	T	C	T	0.0940162	-0.0082171	0.8014		FALSE	FALSE	FALSE	ebi-a-GCST90017026	6	20657345	0.0149125	14306	0.571571	Gut microbiota abundance (genus Lachnospiraceae UCG004 id.11324) || id:ebi-a-GCST90017026	Gut microbiota abundance (genus Lachnospiraceae UCG004 id.11324)	Gut microbiota abundance (genus Lachnospiraceae UCG004 id.11324) || ||	TRUE	igd	20657345	1.29718e-13	6	65642	0.0126938	ieu-a-294	Inflammatory bowel disease || id:ieu-a-294	TRUE	reported	igd	3	TRUE
rs2395022	C	A	C	A	-0.181635	0.00110741	0.95885		FALSE	FALSE	FALSE	ebi-a-GCST90017026	7	98750379	0.0537591	14306	0.835606	Gut microbiota abundance (genus Lachnospiraceae UCG004 id.11324) || id:ebi-a-GCST90017026	Gut microbiota abundance (genus Lachnospiraceae UCG004 id.11324)	Gut microbiota abundance (genus Lachnospiraceae UCG004 id.11324) || ||	TRUE	igd	98750379	8.26799e-15	7	65642	0.0233963	ieu-a-294	Inflammatory bowel disease || id:ieu-a-294	TRUE	reported	igd	3	TRUE
rs2488397	C	G	C	G	0.09881	0.00485003	0.2037		FALSE	TRUE	TRUE	ebi-a-GCST90017026	1	197701279	0.0148139	14306	0.769235	Gut microbiota abundance (genus Lachnospiraceae UCG004 id.11324) || id:ebi-a-GCST90017026	Gut microbiota abundance (genus Lachnospiraceae UCG004 id.11324)	Gut microbiota abundance (genus Lachnospiraceae UCG004 id.11324) || ||	TRUE	igd	197701279	4.55302e-16	1	65642	0.0121644	ieu-a-294	Inflammatory bowel disease || id:ieu-a-294	TRUE	reported	igd	3	FALSE
rs2497318	T	C	T	C	-0.0635464	-0.00732728	0.4504		FALSE	FALSE	FALSE	ebi-a-GCST90017026	10	94432000	0.012067	14306	0.591013	Gut microbiota abundance (genus Lachnospiraceae UCG004 id.11324) || id:ebi-a-GCST90017026	Gut microbiota abundance (genus Lachnospiraceae UCG004 id.11324)	Gut microbiota abundance (genus Lachnospiraceae UCG004 id.11324) || ||	TRUE	igd	94432000	1.35781e-10	10	65642	0.00989735	ieu-a-294	Inflammatory bowel disease || id:ieu-a-294	TRUE	reported	igd	3	TRUE
rs2538470	G	A	G	A	-0.0675599	-0.00261504	0.6378		FALSE	FALSE	FALSE	ebi-a-GCST90017026	7	148220448	0.0122884	14306	0.823567	Gut microbiota abundance (genus Lachnospiraceae UCG004 id.11324) || id:ebi-a-GCST90017026	Gut microbiota abundance (genus Lachnospiraceae UCG004 id.11324)	Gut microbiota abundance (genus Lachnospiraceae UCG004 id.11324) || ||	TRUE	igd	148220448	2.99916e-11	7	65642	0.0101646	ieu-a-294	Inflammatory bowel disease || id:ieu-a-294	TRUE	reported	igd	3	TRUE
rs259964	G	A	G	A	-0.0674584	-0.0208633	0.5414		FALSE	FALSE	FALSE	ebi-a-GCST90017026	20	57824309	0.0119558	14306	0.0999701	Gut microbiota abundance (genus Lachnospiraceae UCG004 id.11324) || id:ebi-a-GCST90017026	Gut microbiota abundance (genus Lachnospiraceae UCG004 id.11324)	Gut microbiota abundance (genus Lachnospiraceae UCG004 id.11324) || ||	TRUE	igd	57824309	6.92947e-12	20	65642	0.00983489	ieu-a-294	Inflammatory bowel disease || id:ieu-a-294	TRUE	reported	igd	3	TRUE
rs2688608	T	G	T	G	0.062403	-0.0124045	0.557		FALSE	FALSE	FALSE	ebi-a-GCST90017026	10	75658349	0.0118297	14306	0.291004	Gut microbiota abundance (genus Lachnospiraceae UCG004 id.11324) || id:ebi-a-GCST90017026	Gut microbiota abundance (genus Lachnospiraceae UCG004 id.11324)	Gut microbiota abundance (genus Lachnospiraceae UCG004 id.11324) || ||	TRUE	igd	75658349	2.75467e-10	10	65642	0.00988642	ieu-a-294	Inflammatory bowel disease || id:ieu-a-294	TRUE	reported	igd	3	TRUE
rs272882	T	G	T	G	0.166117	-0.031268	0.6733		FALSE	FALSE	FALSE	ebi-a-GCST90017026	5	131669161	0.012788	14306	0.0151266	Gut microbiota abundance (genus Lachnospiraceae UCG004 id.11324) || id:ebi-a-GCST90017026	Gut microbiota abundance (genus Lachnospiraceae UCG004 id.11324)	Gut microbiota abundance (genus Lachnospiraceae UCG004 id.11324) || ||	TRUE	igd	131669161	1.46656e-52	5	65642	0.0108875	ieu-a-294	Inflammatory bowel disease || id:ieu-a-294	TRUE	reported	igd	3	TRUE
rs2836883	A	G	A	G	-0.168413	-0.0164782	0.2728		FALSE	FALSE	FALSE	ebi-a-GCST90017026	21	40466744	0.0132026	14306	0.205922	Gut microbiota abundance (genus Lachnospiraceae UCG004 id.11324) || id:ebi-a-GCST90017026	Gut microbiota abundance (genus Lachnospiraceae UCG004 id.11324)	Gut microbiota abundance (genus Lachnospiraceae UCG004 id.11324) || ||	TRUE	igd	40466744	3.37831e-48	21	65642	0.0115451	ieu-a-294	Inflammatory bowel disease || id:ieu-a-294	TRUE	reported	igd	3	TRUE
rs2847278	T	C	T	C	-0.144528	0.0108497	0.841		FALSE	FALSE	FALSE	ebi-a-GCST90017026	18	12778715	0.0159873	14306	0.527727	Gut microbiota abundance (genus Lachnospiraceae UCG004 id.11324) || id:ebi-a-GCST90017026	Gut microbiota abundance (genus Lachnospiraceae UCG004 id.11324)	Gut microbiota abundance (genus Lachnospiraceae UCG004 id.11324) || ||	TRUE	igd	12778715	8.32722e-28	18	65642	0.0132236	ieu-a-294	Inflammatory bowel disease || id:ieu-a-294	TRUE	reported	igd	3	TRUE
rs2974935	T	G	T	G	0.0687256	0.0191879	0.4948		FALSE	FALSE	FALSE	ebi-a-GCST90017026	1	155181843	0.0118488	14306	0.113095	Gut microbiota abundance (genus Lachnospiraceae UCG004 id.11324) || id:ebi-a-GCST90017026	Gut microbiota abundance (genus Lachnospiraceae UCG004 id.11324)	Gut microbiota abundance (genus Lachnospiraceae UCG004 id.11324) || ||	TRUE	igd	155181843	8.86748e-12	1	65642	0.0100715	ieu-a-294	Inflammatory bowel disease || id:ieu-a-294	TRUE	reported	igd	3	TRUE
rs3024493	A	C	A	C	0.196922	0.018325	0.1572		FALSE	FALSE	FALSE	ebi-a-GCST90017026	1	206943968	0.0165623	14306	0.287309	Gut microbiota abundance (genus Lachnospiraceae UCG004 id.11324) || id:ebi-a-GCST90017026	Gut microbiota abundance (genus Lachnospiraceae UCG004 id.11324)	Gut microbiota abundance (genus Lachnospiraceae UCG004 id.11324) || ||	TRUE	igd	206943968	1.64778e-50	1	65642	0.0131753	ieu-a-294	Inflammatory bowel disease || id:ieu-a-294	TRUE	reported	igd	3	TRUE
rs3184504	C	T	C	T	-0.0600317	-0.0166403	0.5074		FALSE	FALSE	FALSE	ebi-a-GCST90017026	12	111884608	0.0119552	14306	0.134677	Gut microbiota abundance (genus Lachnospiraceae UCG004 id.11324) || id:ebi-a-GCST90017026	Gut microbiota abundance (genus Lachnospiraceae UCG004 id.11324)	Gut microbiota abundance (genus Lachnospiraceae UCG004 id.11324) || ||	TRUE	igd	111884608	1.28988e-09	12	65642	0.00989211	ieu-a-294	Inflammatory bowel disease || id:ieu-a-294	TRUE	reported	igd	3	TRUE
rs34779708	G	T	G	T	0.106679	0.0221986	0.3512		FALSE	FALSE	FALSE	ebi-a-GCST90017026	10	35466185	0.0123555	14306	0.0757461	Gut microbiota abundance (genus Lachnospiraceae UCG004 id.11324) || id:ebi-a-GCST90017026	Gut microbiota abundance (genus Lachnospiraceae UCG004 id.11324)	Gut microbiota abundance (genus Lachnospiraceae UCG004 id.11324) || ||	TRUE	igd	35466185	2.073e-25	10	65642	0.0102408	ieu-a-294	Inflammatory bowel disease || id:ieu-a-294	TRUE	reported	igd	3	TRUE
rs34804116	A	C	A	C	-0.0574631	0.00688218	0.3867		FALSE	FALSE	FALSE	ebi-a-GCST90017026	5	72539850	0.0121907	14306	0.575553	Gut microbiota abundance (genus Lachnospiraceae UCG004 id.11324) || id:ebi-a-GCST90017026	Gut microbiota abundance (genus Lachnospiraceae UCG004 id.11324)	Gut microbiota abundance (genus Lachnospiraceae UCG004 id.11324) || ||	TRUE	igd	72539850	3.62402e-08	5	65642	0.0104322	ieu-a-294	Inflammatory bowel disease || id:ieu-a-294	TRUE	reported	igd	3	TRUE
rs35164067	A	G	A	G	-0.11754	-0.00932236	0.2039		FALSE	FALSE	FALSE	ebi-a-GCST90017026	19	10525181	0.0147295	14306	0.512671	Gut microbiota abundance (genus Lachnospiraceae UCG004 id.11324) || id:ebi-a-GCST90017026	Gut microbiota abundance (genus Lachnospiraceae UCG004 id.11324)	Gut microbiota abundance (genus Lachnospiraceae UCG004 id.11324) || ||	TRUE	igd	10525181	2.65705e-20	19	65642	0.0127318	ieu-a-294	Inflammatory bowel disease || id:ieu-a-294	TRUE	reported	igd	3	TRUE
rs35256947	C	T	C	T	0.0821647	0.0114213	0.2594		FALSE	FALSE	FALSE	ebi-a-GCST90017026	2	231161026	0.0141509	14306	0.391096	Gut microbiota abundance (genus Lachnospiraceae UCG004 id.11324) || id:ebi-a-GCST90017026	Gut microbiota abundance (genus Lachnospiraceae UCG004 id.11324)	Gut microbiota abundance (genus Lachnospiraceae UCG004 id.11324) || ||	TRUE	igd	231161026	3.87347e-13	2	65642	0.0113176	ieu-a-294	Inflammatory bowel disease || id:ieu-a-294	TRUE	reported	igd	3	TRUE
rs35730213	C	G	C	G	-0.159624	-0.00249477	0.2807		FALSE	TRUE	TRUE	ebi-a-GCST90017026	1	200874229	0.0136329	14306	0.686469	Gut microbiota abundance (genus Lachnospiraceae UCG004 id.11324) || id:ebi-a-GCST90017026	Gut microbiota abundance (genus Lachnospiraceae UCG004 id.11324)	Gut microbiota abundance (genus Lachnospiraceae UCG004 id.11324) || ||	TRUE	igd	200874229	8.33489e-45	1	65642	0.0113656	ieu-a-294	Inflammatory bowel disease || id:ieu-a-294	TRUE	reported	igd	3	FALSE
rs36048684	A	T	A	T	-0.0941465	-0.0338124	0.1107		FALSE	TRUE	TRUE	ebi-a-GCST90017026	5	158822929	0.0190564	14306	0.100895	Gut microbiota abundance (genus Lachnospiraceae UCG004 id.11324) || id:ebi-a-GCST90017026	Gut microbiota abundance (genus Lachnospiraceae UCG004 id.11324)	Gut microbiota abundance (genus Lachnospiraceae UCG004 id.11324) || ||	TRUE	igd	158822929	3.69939e-09	5	65642	0.0159649	ieu-a-294	Inflammatory bowel disease || id:ieu-a-294	TRUE	reported	igd	3	FALSE
rs367569	T	C	T	C	-0.0958166	-0.00148502	0.2891		FALSE	FALSE	FALSE	ebi-a-GCST90017026	16	11365500	0.0130501	14306	0.908767	Gut microbiota abundance (genus Lachnospiraceae UCG004 id.11324) || id:ebi-a-GCST90017026	Gut microbiota abundance (genus Lachnospiraceae UCG004 id.11324)	Gut microbiota abundance (genus Lachnospiraceae UCG004 id.11324) || ||	TRUE	igd	11365500	1.92664e-17	16	65642	0.011275	ieu-a-294	Inflammatory bowel disease || id:ieu-a-294	TRUE	reported	igd	3	TRUE
rs3776414	G	T	G	T	0.0773716	-0.0132376	0.3756		FALSE	FALSE	FALSE	ebi-a-GCST90017026	5	10689562	0.0121147	14306	0.278128	Gut microbiota abundance (genus Lachnospiraceae UCG004 id.11324) || id:ebi-a-GCST90017026	Gut microbiota abundance (genus Lachnospiraceae UCG004 id.11324)	Gut microbiota abundance (genus Lachnospiraceae UCG004 id.11324) || ||	TRUE	igd	10689562	2.65033e-14	5	65642	0.0101613	ieu-a-294	Inflammatory bowel disease || id:ieu-a-294	TRUE	reported	igd	3	TRUE
rs3801835	T	C	T	C	0.064107	-0.00332015	0.3447		FALSE	FALSE	FALSE	ebi-a-GCST90017026	7	26852053	0.0126157	14306	0.857754	Gut microbiota abundance (genus Lachnospiraceae UCG004 id.11324) || id:ebi-a-GCST90017026	Gut microbiota abundance (genus Lachnospiraceae UCG004 id.11324)	Gut microbiota abundance (genus Lachnospiraceae UCG004 id.11324) || ||	TRUE	igd	26852053	1.47058e-09	7	65642	0.0106005	ieu-a-294	Inflammatory bowel disease || id:ieu-a-294	TRUE	reported	igd	3	TRUE
rs3853824	C	T	C	T	0.064031	0.0021261	0.6385		FALSE	FALSE	FALSE	ebi-a-GCST90017026	17	54880993	0.0123657	14306	0.844256	Gut microbiota abundance (genus Lachnospiraceae UCG004 id.11324) || id:ebi-a-GCST90017026	Gut microbiota abundance (genus Lachnospiraceae UCG004 id.11324)	Gut microbiota abundance (genus Lachnospiraceae UCG004 id.11324) || ||	TRUE	igd	54880993	7.70123e-10	17	65642	0.0104099	ieu-a-294	Inflammatory bowel disease || id:ieu-a-294	TRUE	reported	igd	3	TRUE
rs4692386	C	T	C	T	0.0579752	-0.00691897	0.593		FALSE	FALSE	FALSE	ebi-a-GCST90017026	4	26132361	0.0121095	14306	0.57769	Gut microbiota abundance (genus Lachnospiraceae UCG004 id.11324) || id:ebi-a-GCST90017026	Gut microbiota abundance (genus Lachnospiraceae UCG004 id.11324)	Gut microbiota abundance (genus Lachnospiraceae UCG004 id.11324) || ||	TRUE	igd	26132361	1.21194e-08	4	65642	0.0101746	ieu-a-294	Inflammatory bowel disease || id:ieu-a-294	TRUE	reported	igd	3	TRUE
rs4703855	T	C	T	C	-0.0710611	-0.0310652	0.2998		FALSE	FALSE	FALSE	ebi-a-GCST90017026	5	71693899	0.012965	14306	0.0179127	Gut microbiota abundance (genus Lachnospiraceae UCG004 id.11324) || id:ebi-a-GCST90017026	Gut microbiota abundance (genus Lachnospiraceae UCG004 id.11324)	Gut microbiota abundance (genus Lachnospiraceae UCG004 id.11324) || ||	TRUE	igd	71693899	7.15649e-11	5	65642	0.0109034	ieu-a-294	Inflammatory bowel disease || id:ieu-a-294	TRUE	reported	igd	3	TRUE
rs4743820	T	C	T	C	0.0639523	-0.00867492	0.7019		FALSE	FALSE	FALSE	ebi-a-GCST90017026	9	93928416	0.0127537	14306	0.51113	Gut microbiota abundance (genus Lachnospiraceae UCG004 id.11324) || id:ebi-a-GCST90017026	Gut microbiota abundance (genus Lachnospiraceae UCG004 id.11324)	Gut microbiota abundance (genus Lachnospiraceae UCG004 id.11324) || ||	TRUE	igd	93928416	3.79656e-09	9	65642	0.0108526	ieu-a-294	Inflammatory bowel disease || id:ieu-a-294	TRUE	reported	igd	3	TRUE
rs4795397	G	A	G	A	0.138343	-0.0260819	0.4713		FALSE	FALSE	FALSE	ebi-a-GCST90017026	17	38023745	0.0119052	14306	0.0344223	Gut microbiota abundance (genus Lachnospiraceae UCG004 id.11324) || id:ebi-a-GCST90017026	Gut microbiota abundance (genus Lachnospiraceae UCG004 id.11324)	Gut microbiota abundance (genus Lachnospiraceae UCG004 id.11324) || ||	TRUE	igd	38023745	8.30233e-44	17	65642	0.00996661	ieu-a-294	Inflammatory bowel disease || id:ieu-a-294	TRUE	reported	igd	3	TRUE
rs4976646	C	T	C	T	0.0730113	-0.0129921	0.3415		FALSE	FALSE	FALSE	ebi-a-GCST90017026	5	176788570	0.0124494	14306	0.30234	Gut microbiota abundance (genus Lachnospiraceae UCG004 id.11324) || id:ebi-a-GCST90017026	Gut microbiota abundance (genus Lachnospiraceae UCG004 id.11324)	Gut microbiota abundance (genus Lachnospiraceae UCG004 id.11324) || ||	TRUE	igd	176788570	3.23445e-12	5	65642	0.0104794	ieu-a-294	Inflammatory bowel disease || id:ieu-a-294	TRUE	reported	igd	3	TRUE
rs516246	T	C	T	C	0.0755599	0.0173866	0.4652		FALSE	FALSE	FALSE	ebi-a-GCST90017026	19	49206172	0.0118879	14306	0.147725	Gut microbiota abundance (genus Lachnospiraceae UCG004 id.11324) || id:ebi-a-GCST90017026	Gut microbiota abundance (genus Lachnospiraceae UCG004 id.11324)	Gut microbiota abundance (genus Lachnospiraceae UCG004 id.11324) || ||	TRUE	igd	49206172	1.14842e-13	19	65642	0.0101797	ieu-a-294	Inflammatory bowel disease || id:ieu-a-294	TRUE	reported	igd	3	TRUE
rs55808324	A	G	A	G	0.141213	-0.0229356	0.09318		FALSE	FALSE	FALSE	ebi-a-GCST90017026	14	88444752	0.0192693	14306	0.227518	Gut microbiota abundance (genus Lachnospiraceae UCG004 id.11324) || id:ebi-a-GCST90017026	Gut microbiota abundance (genus Lachnospiraceae UCG004 id.11324)	Gut microbiota abundance (genus Lachnospiraceae UCG004 id.11324) || ||	TRUE	igd	88444752	5.13452e-17	14	65642	0.016844	ieu-a-294	Inflammatory bowel disease || id:ieu-a-294	TRUE	reported	igd	3	TRUE
rs559928	C	T	C	T	0.094388	-0.00497914	0.8128		FALSE	FALSE	FALSE	ebi-a-GCST90017026	11	64150370	0.0153665	14306	0.795726	Gut microbiota abundance (genus Lachnospiraceae UCG004 id.11324) || id:ebi-a-GCST90017026	Gut microbiota abundance (genus Lachnospiraceae UCG004 id.11324)	Gut microbiota abundance (genus Lachnospiraceae UCG004 id.11324) || ||	TRUE	igd	64150370	3.32583e-13	11	65642	0.0129645	ieu-a-294	Inflammatory bowel disease || id:ieu-a-294	TRUE	reported	igd	3	TRUE
rs56167332	A	C	A	C	0.155855	0.00891087	0.3375		FALSE	FALSE	FALSE	ebi-a-GCST90017026	5	158827769	0.0127049	14306	0.456379	Gut microbiota abundance (genus Lachnospiraceae UCG004 id.11324) || id:ebi-a-GCST90017026	Gut microbiota abundance (genus Lachnospiraceae UCG004 id.11324)	Gut microbiota abundance (genus Lachnospiraceae UCG004 id.11324) || ||	TRUE	igd	158827769	7.16638e-50	5	65642	0.0104967	ieu-a-294	Inflammatory bowel disease || id:ieu-a-294	TRUE	reported	igd	3	TRUE
rs6058869	T	C	T	C	0.0556615	-0.00782271	0.3991		FALSE	FALSE	FALSE	ebi-a-GCST90017026	20	31348750	0.0119964	14306	0.51484	Gut microbiota abundance (genus Lachnospiraceae UCG004 id.11324) || id:ebi-a-GCST90017026	Gut microbiota abundance (genus Lachnospiraceae UCG004 id.11324)	Gut microbiota abundance (genus Lachnospiraceae UCG004 id.11324) || ||	TRUE	igd	31348750	2.63494e-08	20	65642	0.0100037	ieu-a-294	Inflammatory bowel disease || id:ieu-a-294	TRUE	reported	igd	3	TRUE
rs6062496	A	G	A	G	0.123216	0.000627695	0.5694		FALSE	FALSE	FALSE	ebi-a-GCST90017026	20	62329099	0.0121569	14306	0.979169	Gut microbiota abundance (genus Lachnospiraceae UCG004 id.11324) || id:ebi-a-GCST90017026	Gut microbiota abundance (genus Lachnospiraceae UCG004 id.11324)	Gut microbiota abundance (genus Lachnospiraceae UCG004 id.11324) || ||	TRUE	igd	62329099	2.10814e-33	20	65642	0.0102312	ieu-a-294	Inflammatory bowel disease || id:ieu-a-294	TRUE	reported	igd	3	TRUE
rs6074022	T	C	T	C	-0.0742587	0.0198376	0.7497		FALSE	FALSE	FALSE	ebi-a-GCST90017026	20	44740196	0.0136073	14306	0.145013	Gut microbiota abundance (genus Lachnospiraceae UCG004 id.11324) || id:ebi-a-GCST90017026	Gut microbiota abundance (genus Lachnospiraceae UCG004 id.11324)	Gut microbiota abundance (genus Lachnospiraceae UCG004 id.11324) || ||	TRUE	igd	44740196	8.32339e-11	20	65642	0.0114338	ieu-a-294	Inflammatory bowel disease || id:ieu-a-294	TRUE	reported	igd	3	TRUE
rs6111031	T	C	T	C	-0.264091	0.0281846	0.1591		FALSE	FALSE	FALSE	ebi-a-GCST90017026	20	1682037	0.0179248	14306	0.13458	Gut microbiota abundance (genus Lachnospiraceae UCG004 id.11324) || id:ebi-a-GCST90017026	Gut microbiota abundance (genus Lachnospiraceae UCG004 id.11324)	Gut microbiota abundance (genus Lachnospiraceae UCG004 id.11324) || ||	TRUE	igd	1682037	1.23225e-71	20	65642	0.0147557	ieu-a-294	Inflammatory bowel disease || id:ieu-a-294	TRUE	reported	igd	3	TRUE
rs62037363	C	T	C	T	0.0987549	0.00175602	0.3911		FALSE	FALSE	FALSE	ebi-a-GCST90017026	16	28865042	0.0122053	14306	0.927078	Gut microbiota abundance (genus Lachnospiraceae UCG004 id.11324) || id:ebi-a-GCST90017026	Gut microbiota abundance (genus Lachnospiraceae UCG004 id.11324)	Gut microbiota abundance (genus Lachnospiraceae UCG004 id.11324) || ||	TRUE	igd	28865042	6.36209e-22	16	65642	0.0102618	ieu-a-294	Inflammatory bowel disease || id:ieu-a-294	TRUE	reported	igd	3	TRUE
rs6456426	A	C	A	C	-0.0643405	0.0173348	0.4984		FALSE	FALSE	FALSE	ebi-a-GCST90017026	6	21438889	0.0117981	14306	0.142348	Gut microbiota abundance (genus Lachnospiraceae UCG004 id.11324) || id:ebi-a-GCST90017026	Gut microbiota abundance (genus Lachnospiraceae UCG004 id.11324)	Gut microbiota abundance (genus Lachnospiraceae UCG004 id.11324) || ||	TRUE	igd	21438889	8.18276e-11	6	65642	0.0099028	ieu-a-294	Inflammatory bowel disease || id:ieu-a-294	TRUE	reported	igd	3	TRUE
rs6466198	T	A	T	A	0.0841312	0.0249148	0.386		FALSE	TRUE	TRUE	ebi-a-GCST90017026	7	107480126	0.0123702	14306	0.0403079	Gut microbiota abundance (genus Lachnospiraceae UCG004 id.11324) || id:ebi-a-GCST90017026	Gut microbiota abundance (genus Lachnospiraceae UCG004 id.11324)	Gut microbiota abundance (genus Lachnospiraceae UCG004 id.11324) || ||	TRUE	igd	107480126	2.17771e-16	7	65642	0.0102451	ieu-a-294	Inflammatory bowel disease || id:ieu-a-294	TRUE	reported	igd	3	FALSE
rs648541	G	A	G	A	-0.0648616	-0.0110256	0.3409		FALSE	FALSE	FALSE	ebi-a-GCST90017026	11	114429934	0.0123675	14306	0.366222	Gut microbiota abundance (genus Lachnospiraceae UCG004 id.11324) || id:ebi-a-GCST90017026	Gut microbiota abundance (genus Lachnospiraceae UCG004 id.11324)	Gut microbiota abundance (genus Lachnospiraceae UCG004 id.11324) || ||	TRUE	igd	114429934	1.21728e-09	11	65642	0.0106716	ieu-a-294	Inflammatory bowel disease || id:ieu-a-294	TRUE	reported	igd	3	TRUE
rs6500315	G	A	G	A	0.0766082	-0.0154862	0.7753		FALSE	FALSE	FALSE	ebi-a-GCST90017026	16	50508101	0.0149027	14306	0.321498	Gut microbiota abundance (genus Lachnospiraceae UCG004 id.11324) || id:ebi-a-GCST90017026	Gut microbiota abundance (genus Lachnospiraceae UCG004 id.11324)	Gut microbiota abundance (genus Lachnospiraceae UCG004 id.11324) || ||	TRUE	igd	50508101	1.12065e-10	16	65642	0.0118778	ieu-a-294	Inflammatory bowel disease || id:ieu-a-294	TRUE	reported	igd	3	TRUE
rs6561151	A	G	A	G	0.1	-0.0291926	0.2235		FALSE	FALSE	FALSE	ebi-a-GCST90017026	13	44484706	0.013583	14306	0.0276599	Gut microbiota abundance (genus Lachnospiraceae UCG004 id.11324) || id:ebi-a-GCST90017026	Gut microbiota abundance (genus Lachnospiraceae UCG004 id.11324)	Gut microbiota abundance (genus Lachnospiraceae UCG004 id.11324) || ||	TRUE	igd	44484706	3.53346e-17	13	65642	0.0118661	ieu-a-294	Inflammatory bowel disease || id:ieu-a-294	TRUE	reported	igd	3	TRUE
rs6584281	G	A	G	A	-0.164639	-0.013464	0.5188		FALSE	FALSE	FALSE	ebi-a-GCST90017026	10	101286480	0.0117715	14306	0.25078	Gut microbiota abundance (genus Lachnospiraceae UCG004 id.11324) || id:ebi-a-GCST90017026	Gut microbiota abundance (genus Lachnospiraceae UCG004 id.11324)	Gut microbiota abundance (genus Lachnospiraceae UCG004 id.11324) || ||	TRUE	igd	101286480	9.36268e-62	10	65642	0.00992861	ieu-a-294	Inflammatory bowel disease || id:ieu-a-294	TRUE	reported	igd	3	TRUE
rs6588248	G	T	G	T	0.0819867	-0.0197355	0.5297		FALSE	FALSE	FALSE	ebi-a-GCST90017026	1	67652984	0.0118205	14306	0.0962077	Gut microbiota abundance (genus Lachnospiraceae UCG004 id.11324) || id:ebi-a-GCST90017026	Gut microbiota abundance (genus Lachnospiraceae UCG004 id.11324)	Gut microbiota abundance (genus Lachnospiraceae UCG004 id.11324) || ||	TRUE	igd	67652984	1.38484e-16	1	65642	0.0099185	ieu-a-294	Inflammatory bowel disease || id:ieu-a-294	TRUE	reported	igd	3	TRUE
rs6651252	C	T	C	T	-0.0908484	-0.00863187	0.13		FALSE	FALSE	FALSE	ebi-a-GCST90017026	8	129567181	0.0179148	14306	0.665071	Gut microbiota abundance (genus Lachnospiraceae UCG004 id.11324) || id:ebi-a-GCST90017026	Gut microbiota abundance (genus Lachnospiraceae UCG004 id.11324)	Gut microbiota abundance (genus Lachnospiraceae UCG004 id.11324) || ||	TRUE	igd	129567181	9.08239e-10	8	65642	0.014833	ieu-a-294	Inflammatory bowel disease || id:ieu-a-294	TRUE	reported	igd	3	TRUE
rs6708373	G	A	G	A	0.134178	-0.0228068	0.5277		FALSE	FALSE	FALSE	ebi-a-GCST90017026	2	234172846	0.0118953	14306	0.0546903	Gut microbiota abundance (genus Lachnospiraceae UCG004 id.11324) || id:ebi-a-GCST90017026	Gut microbiota abundance (genus Lachnospiraceae UCG004 id.11324)	Gut microbiota abundance (genus Lachnospiraceae UCG004 id.11324) || ||	TRUE	igd	234172846	1.42561e-41	2	65642	0.0099341	ieu-a-294	Inflammatory bowel disease || id:ieu-a-294	TRUE	reported	igd	3	TRUE
rs6740462	A	C	A	C	0.0799597	-0.0123752	0.7378		FALSE	FALSE	FALSE	ebi-a-GCST90017026	2	65667272	0.0136915	14306	0.367257	Gut microbiota abundance (genus Lachnospiraceae UCG004 id.11324) || id:ebi-a-GCST90017026	Gut microbiota abundance (genus Lachnospiraceae UCG004 id.11324)	Gut microbiota abundance (genus Lachnospiraceae UCG004 id.11324) || ||	TRUE	igd	65667272	5.59114e-12	2	65642	0.0116057	ieu-a-294	Inflammatory bowel disease || id:ieu-a-294	TRUE	reported	igd	3	TRUE
rs6745185	G	T	G	T	0.0698267	-0.000109515	0.7389		FALSE	FALSE	FALSE	ebi-a-GCST90017026	2	241586960	0.0136785	14306	0.935068	Gut microbiota abundance (genus Lachnospiraceae UCG004 id.11324) || id:ebi-a-GCST90017026	Gut microbiota abundance (genus Lachnospiraceae UCG004 id.11324)	Gut microbiota abundance (genus Lachnospiraceae UCG004 id.11324) || ||	TRUE	igd	241586960	1.37322e-09	2	65642	0.0115253	ieu-a-294	Inflammatory bowel disease || id:ieu-a-294	TRUE	reported	igd	3	TRUE
rs67643815	T	G	T	G	-0.0629092	-4.0127e-05	0.5342		FALSE	FALSE	FALSE	ebi-a-GCST90017026	18	67561508	0.0118088	14306	0.997009	Gut microbiota abundance (genus Lachnospiraceae UCG004 id.11324) || id:ebi-a-GCST90017026	Gut microbiota abundance (genus Lachnospiraceae UCG004 id.11324)	Gut microbiota abundance (genus Lachnospiraceae UCG004 id.11324) || ||	TRUE	igd	67561508	6.41889e-10	18	65642	0.0101798	ieu-a-294	Inflammatory bowel disease || id:ieu-a-294	TRUE	reported	igd	3	TRUE
rs6933404	C	T	C	T	0.0957518	0.0170236	0.2108		FALSE	FALSE	FALSE	ebi-a-GCST90017026	6	137959235	0.0153478	14306	0.257262	Gut microbiota abundance (genus Lachnospiraceae UCG004 id.11324) || id:ebi-a-GCST90017026	Gut microbiota abundance (genus Lachnospiraceae UCG004 id.11324)	Gut microbiota abundance (genus Lachnospiraceae UCG004 id.11324) || ||	TRUE	igd	137959235	5.83848e-15	6	65642	0.0122643	ieu-a-294	Inflammatory bowel disease || id:ieu-a-294	TRUE	reported	igd	3	TRUE
rs7011507	A	G	A	G	-0.0846011	-0.00101849	0.1233		FALSE	FALSE	FALSE	ebi-a-GCST90017026	8	49129242	0.0179936	14306	0.988431	Gut microbiota abundance (genus Lachnospiraceae UCG004 id.11324) || id:ebi-a-GCST90017026	Gut microbiota abundance (genus Lachnospiraceae UCG004 id.11324)	Gut microbiota abundance (genus Lachnospiraceae UCG004 id.11324) || ||	TRUE	igd	49129242	2.03222e-08	8	65642	0.0150825	ieu-a-294	Inflammatory bowel disease || id:ieu-a-294	TRUE	reported	igd	3	TRUE
rs7015630	C	T	C	T	-0.0627799	-0.0056714	0.2657		FALSE	FALSE	FALSE	ebi-a-GCST90017026	8	90875918	0.0135771	14306	0.656243	Gut microbiota abundance (genus Lachnospiraceae UCG004 id.11324) || id:ebi-a-GCST90017026	Gut microbiota abundance (genus Lachnospiraceae UCG004 id.11324)	Gut microbiota abundance (genus Lachnospiraceae UCG004 id.11324) || ||	TRUE	igd	90875918	2.89694e-08	8	65642	0.0113167	ieu-a-294	Inflammatory bowel disease || id:ieu-a-294	TRUE	reported	igd	3	TRUE
rs71593329	G	T	G	T	-0.0978042	0.00785965	0.1998		FALSE	FALSE	FALSE	ebi-a-GCST90017026	5	158620079	0.0152066	14306	0.648154	Gut microbiota abundance (genus Lachnospiraceae UCG004 id.11324) || id:ebi-a-GCST90017026	Gut microbiota abundance (genus Lachnospiraceae UCG004 id.11324)	Gut microbiota abundance (genus Lachnospiraceae UCG004 id.11324) || ||	TRUE	igd	158620079	1.18659e-14	5	65642	0.0126731	ieu-a-294	Inflammatory bowel disease || id:ieu-a-294	TRUE	reported	igd	3	TRUE
rs7194886	T	C	T	C	-0.126026	-0.0140611	0.4357		FALSE	FALSE	FALSE	ebi-a-GCST90017026	16	50725193	0.0120051	14306	0.230714	Gut microbiota abundance (genus Lachnospiraceae UCG004 id.11324) || id:ebi-a-GCST90017026	Gut microbiota abundance (genus Lachnospiraceae UCG004 id.11324)	Gut microbiota abundance (genus Lachnospiraceae UCG004 id.11324) || ||	TRUE	igd	50725193	2.53338e-36	16	65642	0.0100135	ieu-a-294	Inflammatory bowel disease || id:ieu-a-294	TRUE	reported	igd	3	TRUE
rs7240004	G	A	G	A	-0.0665215	-0.018469	0.3795		FALSE	FALSE	FALSE	ebi-a-GCST90017026	18	46395022	0.0121269	14306	0.128125	Gut microbiota abundance (genus Lachnospiraceae UCG004 id.11324) || id:ebi-a-GCST90017026	Gut microbiota abundance (genus Lachnospiraceae UCG004 id.11324)	Gut microbiota abundance (genus Lachnospiraceae UCG004 id.11324) || ||	TRUE	igd	46395022	1.01436e-10	18	65642	0.0102898	ieu-a-294	Inflammatory bowel disease || id:ieu-a-294	TRUE	reported	igd	3	TRUE
rs7253253	T	G	T	G	-0.134424	0.0584987	0.95432		FALSE	FALSE	FALSE	ebi-a-GCST90017026	19	10714058	0.0503194	14306	0.252823	Gut microbiota abundance (genus Lachnospiraceae UCG004 id.11324) || id:ebi-a-GCST90017026	Gut microbiota abundance (genus Lachnospiraceae UCG004 id.11324)	Gut microbiota abundance (genus Lachnospiraceae UCG004 id.11324) || ||	TRUE	igd	10714058	6.18586e-09	19	65642	0.02313	ieu-a-294	Inflammatory bowel disease || id:ieu-a-294	TRUE	reported	igd	3	TRUE
rs72634258	C	T	C	T	-0.126877	0.00649085	0.1757		FALSE	FALSE	FALSE	ebi-a-GCST90017026	1	8150638	0.0158545	14306	0.734145	Gut microbiota abundance (genus Lachnospiraceae UCG004 id.11324) || id:ebi-a-GCST90017026	Gut microbiota abundance (genus Lachnospiraceae UCG004 id.11324)	Gut microbiota abundance (genus Lachnospiraceae UCG004 id.11324) || ||	TRUE	igd	8150638	1.24652e-19	1	65642	0.0139965	ieu-a-294	Inflammatory bowel disease || id:ieu-a-294	TRUE	reported	igd	3	TRUE
rs72924296	G	A	G	A	-0.0638392	-0.000210401	0.2696		FALSE	FALSE	FALSE	ebi-a-GCST90017026	2	199543967	0.0134454	14306	0.933871	Gut microbiota abundance (genus Lachnospiraceae UCG004 id.11324) || id:ebi-a-GCST90017026	Gut microbiota abundance (genus Lachnospiraceae UCG004 id.11324)	Gut microbiota abundance (genus Lachnospiraceae UCG004 id.11324) || ||	TRUE	igd	199543967	1.44391e-08	2	65642	0.0112629	ieu-a-294	Inflammatory bowel disease || id:ieu-a-294	TRUE	reported	igd	3	TRUE
rs744166	G	A	G	A	-0.100017	-0.00906795	0.4204		FALSE	FALSE	FALSE	ebi-a-GCST90017026	17	40514201	0.0119666	14306	0.448775	Gut microbiota abundance (genus Lachnospiraceae UCG004 id.11324) || id:ebi-a-GCST90017026	Gut microbiota abundance (genus Lachnospiraceae UCG004 id.11324)	Gut microbiota abundance (genus Lachnospiraceae UCG004 id.11324) || ||	TRUE	igd	40514201	1.14446e-22	17	65642	0.0102076	ieu-a-294	Inflammatory bowel disease || id:ieu-a-294	TRUE	reported	igd	3	TRUE
rs7523442	T	C	T	C	0.124537	0.00394824	0.5356		FALSE	FALSE	FALSE	ebi-a-GCST90017026	1	20165971	0.0118778	14306	0.785377	Gut microbiota abundance (genus Lachnospiraceae UCG004 id.11324) || id:ebi-a-GCST90017026	Gut microbiota abundance (genus Lachnospiraceae UCG004 id.11324)	Gut microbiota abundance (genus Lachnospiraceae UCG004 id.11324) || ||	TRUE	igd	20165971	2.76439e-36	1	65642	0.00990061	ieu-a-294	Inflammatory bowel disease || id:ieu-a-294	TRUE	reported	igd	3	TRUE
rs7547569	C	T	C	T	-0.6472	0.0415792	0.06675		FALSE	FALSE	FALSE	ebi-a-GCST90017026	1	67731368	0.0264655	14306	0.119224	Gut microbiota abundance (genus Lachnospiraceae UCG004 id.11324) || id:ebi-a-GCST90017026	Gut microbiota abundance (genus Lachnospiraceae UCG004 id.11324)	Gut microbiota abundance (genus Lachnospiraceae UCG004 id.11324) || ||	TRUE	igd	67731368	1.65196e-170	1	65642	0.0232516	ieu-a-294	Inflammatory bowel disease || id:ieu-a-294	TRUE	reported	igd	3	TRUE
rs7608910	G	A	G	A	0.126444	-0.000673668	0.3909		FALSE	FALSE	FALSE	ebi-a-GCST90017026	2	61204856	0.0123923	14306	0.975702	Gut microbiota abundance (genus Lachnospiraceae UCG004 id.11324) || id:ebi-a-GCST90017026	Gut microbiota abundance (genus Lachnospiraceae UCG004 id.11324)	Gut microbiota abundance (genus Lachnospiraceae UCG004 id.11324) || ||	TRUE	igd	61204856	2.59956e-36	2	65642	0.0100484	ieu-a-294	Inflammatory bowel disease || id:ieu-a-294	TRUE	reported	igd	3	TRUE
rs7657746	G	A	G	A	-0.0868542	0.00581561	0.244		FALSE	FALSE	FALSE	ebi-a-GCST90017026	4	123161619	0.0141882	14306	0.763864	Gut microbiota abundance (genus Lachnospiraceae UCG004 id.11324) || id:ebi-a-GCST90017026	Gut microbiota abundance (genus Lachnospiraceae UCG004 id.11324)	Gut microbiota abundance (genus Lachnospiraceae UCG004 id.11324) || ||	TRUE	igd	123161619	1.83485e-13	4	65642	0.0118004	ieu-a-294	Inflammatory bowel disease || id:ieu-a-294	TRUE	reported	igd	3	TRUE
rs7773324	A	G	A	G	0.061818	0.0148878	0.6002		FALSE	FALSE	FALSE	ebi-a-GCST90017026	6	382559	0.0120104	14306	0.205637	Gut microbiota abundance (genus Lachnospiraceae UCG004 id.11324) || id:ebi-a-GCST90017026	Gut microbiota abundance (genus Lachnospiraceae UCG004 id.11324)	Gut microbiota abundance (genus Lachnospiraceae UCG004 id.11324) || ||	TRUE	igd	382559	5.83687e-09	6	65642	0.0106192	ieu-a-294	Inflammatory bowel disease || id:ieu-a-294	TRUE	reported	igd	3	TRUE
rs780094	C	T	C	T	-0.0783055	0.00774891	0.6051		FALSE	FALSE	FALSE	ebi-a-GCST90017026	2	27741237	0.012116	14306	0.516116	Gut microbiota abundance (genus Lachnospiraceae UCG004 id.11324) || id:ebi-a-GCST90017026	Gut microbiota abundance (genus Lachnospiraceae UCG004 id.11324)	Gut microbiota abundance (genus Lachnospiraceae UCG004 id.11324) || ||	TRUE	igd	27741237	3.88329e-15	2	65642	0.00996426	ieu-a-294	Inflammatory bowel disease || id:ieu-a-294	TRUE	reported	igd	3	TRUE
rs7848647	C	T	C	T	0.13239	-0.0178143	0.6746		FALSE	FALSE	FALSE	ebi-a-GCST90017026	9	117569046	0.0127666	14306	0.159753	Gut microbiota abundance (genus Lachnospiraceae UCG004 id.11324) || id:ebi-a-GCST90017026	Gut microbiota abundance (genus Lachnospiraceae UCG004 id.11324)	Gut microbiota abundance (genus Lachnospiraceae UCG004 id.11324) || ||	TRUE	igd	117569046	3.15791e-35	9	65642	0.0106897	ieu-a-294	Inflammatory bowel disease || id:ieu-a-294	TRUE	reported	igd	3	TRUE
rs78487399	C	G	C	G	-0.132093	0.0278592	0.90326		FALSE	TRUE	TRUE	ebi-a-GCST90017026	2	43809347	0.0204498	14306	0.147627	Gut microbiota abundance (genus Lachnospiraceae UCG004 id.11324) || id:ebi-a-GCST90017026	Gut microbiota abundance (genus Lachnospiraceae UCG004 id.11324)	Gut microbiota abundance (genus Lachnospiraceae UCG004 id.11324) || ||	TRUE	igd	43809347	7.71081e-16	2	65642	0.0163913	ieu-a-294	Inflammatory bowel disease || id:ieu-a-294	TRUE	reported	igd	3	FALSE
rs79980175	C	A	C	A	-0.0953162	-0.00789782	0.136		FALSE	FALSE	FALSE	ebi-a-GCST90017026	5	40521892	0.0175266	14306	0.658132	Gut microbiota abundance (genus Lachnospiraceae UCG004 id.11324) || id:ebi-a-GCST90017026	Gut microbiota abundance (genus Lachnospiraceae UCG004 id.11324)	Gut microbiota abundance (genus Lachnospiraceae UCG004 id.11324) || ||	TRUE	igd	40521892	1.30404e-10	5	65642	0.0148313	ieu-a-294	Inflammatory bowel disease || id:ieu-a-294	TRUE	reported	igd	3	TRUE
rs8127691	C	T	C	T	-0.114259	-0.0106934	0.6132		FALSE	FALSE	FALSE	ebi-a-GCST90017026	21	45614860	0.0120176	14306	0.389434	Gut microbiota abundance (genus Lachnospiraceae UCG004 id.11324) || id:ebi-a-GCST90017026	Gut microbiota abundance (genus Lachnospiraceae UCG004 id.11324)	Gut microbiota abundance (genus Lachnospiraceae UCG004 id.11324) || ||	TRUE	igd	45614860	8.97842e-30	21	65642	0.0100818	ieu-a-294	Inflammatory bowel disease || id:ieu-a-294	TRUE	reported	igd	3	TRUE
rs913678	C	T	C	T	-0.0691643	0.00712004	0.3293		FALSE	FALSE	FALSE	ebi-a-GCST90017026	20	48955424	0.0127341	14306	0.573791	Gut microbiota abundance (genus Lachnospiraceae UCG004 id.11324) || id:ebi-a-GCST90017026	Gut microbiota abundance (genus Lachnospiraceae UCG004 id.11324)	Gut microbiota abundance (genus Lachnospiraceae UCG004 id.11324) || ||	TRUE	igd	48955424	5.34687e-11	20	65642	0.0105418	ieu-a-294	Inflammatory bowel disease || id:ieu-a-294	TRUE	reported	igd	3	TRUE
rs9264942	C	T	C	T	0.094692	-0.0187833	0.3529		FALSE	FALSE	FALSE	ebi-a-GCST90017026	6	31274380	0.0123939	14306	0.133166	Gut microbiota abundance (genus Lachnospiraceae UCG004 id.11324) || id:ebi-a-GCST90017026	Gut microbiota abundance (genus Lachnospiraceae UCG004 id.11324)	Gut microbiota abundance (genus Lachnospiraceae UCG004 id.11324) || ||	TRUE	igd	31274380	1.54703e-18	6	65642	0.0107773	ieu-a-294	Inflammatory bowel disease || id:ieu-a-294	TRUE	reported	igd	3	TRUE
rs9273363	A	C	A	C	-0.193129	-0.00714561	0.2748		FALSE	FALSE	FALSE	ebi-a-GCST90017026	6	32626272	0.0134164	14306	0.610232	Gut microbiota abundance (genus Lachnospiraceae UCG004 id.11324) || id:ebi-a-GCST90017026	Gut microbiota abundance (genus Lachnospiraceae UCG004 id.11324)	Gut microbiota abundance (genus Lachnospiraceae UCG004 id.11324) || ||	TRUE	igd	32626272	3.30217e-58	6	65642	0.0120075	ieu-a-294	Inflammatory bowel disease || id:ieu-a-294	TRUE	reported	igd	3	TRUE
rs941823	C	T	C	T	0.0830172	-0.0277283	0.7509		FALSE	FALSE	FALSE	ebi-a-GCST90017026	13	41013977	0.0137804	14306	0.0465243	Gut microbiota abundance (genus Lachnospiraceae UCG004 id.11324) || id:ebi-a-GCST90017026	Gut microbiota abundance (genus Lachnospiraceae UCG004 id.11324)	Gut microbiota abundance (genus Lachnospiraceae UCG004 id.11324) || ||	TRUE	igd	41013977	6.18728e-13	13	65642	0.0115361	ieu-a-294	Inflammatory bowel disease || id:ieu-a-294	TRUE	reported	igd	3	TRUE
rs9457247	T	C	T	C	0.089151	0.00269242	0.5398		FALSE	FALSE	FALSE	ebi-a-GCST90017026	6	167392174	0.0118359	14306	0.807405	Gut microbiota abundance (genus Lachnospiraceae UCG004 id.11324) || id:ebi-a-GCST90017026	Gut microbiota abundance (genus Lachnospiraceae UCG004 id.11324)	Gut microbiota abundance (genus Lachnospiraceae UCG004 id.11324) || ||	TRUE	igd	167392174	2.48085e-18	6	65642	0.0102086	ieu-a-294	Inflammatory bowel disease || id:ieu-a-294	TRUE	reported	igd	3	TRUE
rs9557207	G	A	G	A	-0.0878448	0.0382905	0.2231		FALSE	FALSE	FALSE	ebi-a-GCST90017026	13	100036418	0.0145952	14306	0.00954553	Gut microbiota abundance (genus Lachnospiraceae UCG004 id.11324) || id:ebi-a-GCST90017026	Gut microbiota abundance (genus Lachnospiraceae UCG004 id.11324)	Gut microbiota abundance (genus Lachnospiraceae UCG004 id.11324) || ||	TRUE	igd	100036418	3.5156e-13	13	65642	0.0120782	ieu-a-294	Inflammatory bowel disease || id:ieu-a-294	TRUE	reported	igd	3	TRUE
rs974801	G	A	G	A	-0.0727718	0.020139	0.3799		FALSE	FALSE	FALSE	ebi-a-GCST90017026	4	106071064	0.012099	14306	0.0971964	Gut microbiota abundance (genus Lachnospiraceae UCG004 id.11324) || id:ebi-a-GCST90017026	Gut microbiota abundance (genus Lachnospiraceae UCG004 id.11324)	Gut microbiota abundance (genus Lachnospiraceae UCG004 id.11324) || ||	TRUE	igd	106071064	7.07457e-13	4	65642	0.0101382	ieu-a-294	Inflammatory bowel disease || id:ieu-a-294	TRUE	reported	igd	3	TRUE
rs9836291	A	G	A	G	0.160867	-0.00459705	0.2878		FALSE	FALSE	FALSE	ebi-a-GCST90017026	3	49697459	0.0131481	14306	0.647535	Gut microbiota abundance (genus Lachnospiraceae UCG004 id.11324) || id:ebi-a-GCST90017026	Gut microbiota abundance (genus Lachnospiraceae UCG004 id.11324)	Gut microbiota abundance (genus Lachnospiraceae UCG004 id.11324) || ||	TRUE	igd	49697459	9.61391e-53	3	65642	0.0105244	ieu-a-294	Inflammatory bowel disease || id:ieu-a-294	TRUE	reported	igd	3	TRUE
rs9889296	A	G	A	G	-0.104999	0.00920773	0.2723		FALSE	FALSE	FALSE	ebi-a-GCST90017026	17	32570547	0.0129685	14306	0.490127	Gut microbiota abundance (genus Lachnospiraceae UCG004 id.11324) || id:ebi-a-GCST90017026	Gut microbiota abundance (genus Lachnospiraceae UCG004 id.11324)	Gut microbiota abundance (genus Lachnospiraceae UCG004 id.11324) || ||	TRUE	igd	32570547	1.35301e-20	17	65642	0.0112854	ieu-a-294	Inflammatory bowel disease || id:ieu-a-294	TRUE	reported	igd	3	TRUE

## Sheet: ebi-a-GCST90016995-dat_Sheet 1
SNP	effect_allele.exposure	other_allele.exposure	effect_allele.outcome	other_allele.outcome	beta.exposure	beta.outcome	eaf.exposure	eaf.outcome	remove	palindromic	ambiguous	id.outcome	chr	pos	se.outcome	samplesize.outcome	pval.outcome	outcome	originalname.outcome	outcome.deprecated	mr_keep.outcome	data_source.outcome	pos.exposure	pval.exposure	chr.exposure	samplesize.exposure	se.exposure	id.exposure	exposure	mr_keep.exposure	pval_origin.exposure	data_source.exposure	action	mr_keep
rs10142466	G	A	G	A	-0.0580054	-0.010014	0.5065		FALSE	FALSE	FALSE	ebi-a-GCST90016995	14	69271784	0.0129571	14306	0.426411	Gut microbiota abundance (genus Escherichia Shigella id.3504) || id:ebi-a-GCST90016995	Gut microbiota abundance (genus Escherichia Shigella id.3504)	Gut microbiota abundance (genus Escherichia Shigella id.3504) || ||	TRUE	igd	69271784	1.08365e-08	14	65642	0.010146	ieu-a-294	Inflammatory bowel disease || id:ieu-a-294	TRUE	reported	igd	3	TRUE
rs10758669	A	C	A	C	-0.148762	0.00380324	0.6504		FALSE	FALSE	FALSE	ebi-a-GCST90016995	9	4981602	0.0135413	14306	0.781928	Gut microbiota abundance (genus Escherichia Shigella id.3504) || id:ebi-a-GCST90016995	Gut microbiota abundance (genus Escherichia Shigella id.3504)	Gut microbiota abundance (genus Escherichia Shigella id.3504) || ||	TRUE	igd	4981602	4.69894e-48	9	65642	0.0102138	ieu-a-294	Inflammatory bowel disease || id:ieu-a-294	TRUE	reported	igd	3	TRUE
rs10761659	G	A	G	A	0.153811	0.0203542	0.5399		FALSE	FALSE	FALSE	ebi-a-GCST90016995	10	64445564	0.0130544	14306	0.109729	Gut microbiota abundance (genus Escherichia Shigella id.3504) || id:ebi-a-GCST90016995	Gut microbiota abundance (genus Escherichia Shigella id.3504)	Gut microbiota abundance (genus Escherichia Shigella id.3504) || ||	TRUE	igd	64445564	4.9705e-53	10	65642	0.0100347	ieu-a-294	Inflammatory bowel disease || id:ieu-a-294	TRUE	reported	igd	3	TRUE
rs10800309	G	A	G	A	-0.132111	-0.00815822	0.6578		FALSE	FALSE	FALSE	ebi-a-GCST90016995	1	161472158	0.0133813	14306	0.534356	Gut microbiota abundance (genus Escherichia Shigella id.3504) || id:ebi-a-GCST90016995	Gut microbiota abundance (genus Escherichia Shigella id.3504)	Gut microbiota abundance (genus Escherichia Shigella id.3504) || ||	TRUE	igd	161472158	6.1546e-37	1	65642	0.010405	ieu-a-294	Inflammatory bowel disease || id:ieu-a-294	TRUE	reported	igd	3	TRUE
rs10878302	A	T	A	T	0.112429	0.0137849	0.92855		FALSE	TRUE	TRUE	ebi-a-GCST90016995	12	40669826	0.0243146	14306	0.506638	Gut microbiota abundance (genus Escherichia Shigella id.3504) || id:ebi-a-GCST90016995	Gut microbiota abundance (genus Escherichia Shigella id.3504)	Gut microbiota abundance (genus Escherichia Shigella id.3504) || ||	TRUE	igd	40669826	5.26393e-09	12	65642	0.0192561	ieu-a-294	Inflammatory bowel disease || id:ieu-a-294	TRUE	reported	igd	3	FALSE
rs10956252	G	C	G	C	0.0834795	0.00240689	0.6189		FALSE	TRUE	TRUE	ebi-a-GCST90016995	8	126536137	0.013345	14306	0.841893	Gut microbiota abundance (genus Escherichia Shigella id.3504) || id:ebi-a-GCST90016995	Gut microbiota abundance (genus Escherichia Shigella id.3504)	Gut microbiota abundance (genus Escherichia Shigella id.3504) || ||	TRUE	igd	126536137	2.26204e-16	8	65642	0.0101714	ieu-a-294	Inflammatory bowel disease || id:ieu-a-294	TRUE	reported	igd	3	FALSE
rs11152949	G	A	G	A	0.105057	0.00351584	0.3195		FALSE	FALSE	FALSE	ebi-a-GCST90016995	6	106449085	0.0140912	14306	0.812581	Gut microbiota abundance (genus Escherichia Shigella id.3504) || id:ebi-a-GCST90016995	Gut microbiota abundance (genus Escherichia Shigella id.3504)	Gut microbiota abundance (genus Escherichia Shigella id.3504) || ||	TRUE	igd	106449085	7.2477e-23	6	65642	0.0106717	ieu-a-294	Inflammatory bowel disease || id:ieu-a-294	TRUE	reported	igd	3	TRUE
rs11185982	C	T	C	T	-0.077882	0.00682391	0.1517		FALSE	FALSE	FALSE	ebi-a-GCST90016995	10	82305627	0.0188353	14306	0.723331	Gut microbiota abundance (genus Escherichia Shigella id.3504) || id:ebi-a-GCST90016995	Gut microbiota abundance (genus Escherichia Shigella id.3504)	Gut microbiota abundance (genus Escherichia Shigella id.3504) || ||	TRUE	igd	82305627	1.61161e-08	10	65642	0.0137863	ieu-a-294	Inflammatory bowel disease || id:ieu-a-294	TRUE	reported	igd	3	TRUE
rs11230563	T	C	T	C	-0.081194	0.00653097	0.348		FALSE	FALSE	FALSE	ebi-a-GCST90016995	11	60776209	0.0137878	14306	0.636832	Gut microbiota abundance (genus Escherichia Shigella id.3504) || id:ebi-a-GCST90016995	Gut microbiota abundance (genus Escherichia Shigella id.3504)	Gut microbiota abundance (genus Escherichia Shigella id.3504) || ||	TRUE	igd	60776209	1.70608e-14	11	65642	0.0105845	ieu-a-294	Inflammatory bowel disease || id:ieu-a-294	TRUE	reported	igd	3	TRUE
rs11236797	A	C	A	C	0.150864	0.00210109	0.4444		FALSE	FALSE	FALSE	ebi-a-GCST90016995	11	76299649	0.0130084	14306	0.875849	Gut microbiota abundance (genus Escherichia Shigella id.3504) || id:ebi-a-GCST90016995	Gut microbiota abundance (genus Escherichia Shigella id.3504)	Gut microbiota abundance (genus Escherichia Shigella id.3504) || ||	TRUE	igd	76299649	9.31751e-52	11	65642	0.00996698	ieu-a-294	Inflammatory bowel disease || id:ieu-a-294	TRUE	reported	igd	3	TRUE
rs11641016	G	C	G	C	-0.111288	0.0153081	0.1973		FALSE	TRUE	TRUE	ebi-a-GCST90016995	16	86014881	0.0163598	14306	0.292293	Gut microbiota abundance (genus Escherichia Shigella id.3504) || id:ebi-a-GCST90016995	Gut microbiota abundance (genus Escherichia Shigella id.3504)	Gut microbiota abundance (genus Escherichia Shigella id.3504) || ||	TRUE	igd	86014881	9.50605e-17	16	65642	0.0133908	ieu-a-294	Inflammatory bowel disease || id:ieu-a-294	TRUE	reported	igd	3	FALSE
rs11677953	A	G	A	G	0.0790564	-0.0091652	0.3969		FALSE	FALSE	FALSE	ebi-a-GCST90016995	2	219121663	0.0132582	14306	0.477743	Gut microbiota abundance (genus Escherichia Shigella id.3504) || id:ebi-a-GCST90016995	Gut microbiota abundance (genus Escherichia Shigella id.3504)	Gut microbiota abundance (genus Escherichia Shigella id.3504) || ||	TRUE	igd	219121663	2.92213e-15	2	65642	0.0100145	ieu-a-294	Inflammatory bowel disease || id:ieu-a-294	TRUE	reported	igd	3	TRUE
rs11691685	G	A	G	A	-0.122467	0.0785221	0.08024		FALSE	FALSE	FALSE	ebi-a-GCST90016995	2	145481827	0.025352	14306	0.00178505	Gut microbiota abundance (genus Escherichia Shigella id.3504) || id:ebi-a-GCST90016995	Gut microbiota abundance (genus Escherichia Shigella id.3504)	Gut microbiota abundance (genus Escherichia Shigella id.3504) || ||	TRUE	igd	145481827	7.26942e-11	2	65642	0.0187977	ieu-a-294	Inflammatory bowel disease || id:ieu-a-294	TRUE	reported	igd	3	TRUE
rs11713774	C	T	C	T	0.0942858	-0.000907038	0.1427		FALSE	FALSE	FALSE	ebi-a-GCST90016995	3	18765978	0.018611	14306	0.917604	Gut microbiota abundance (genus Escherichia Shigella id.3504) || id:ebi-a-GCST90016995	Gut microbiota abundance (genus Escherichia Shigella id.3504)	Gut microbiota abundance (genus Escherichia Shigella id.3504) || ||	TRUE	igd	18765978	3.91922e-11	3	65642	0.0142704	ieu-a-294	Inflammatory bowel disease || id:ieu-a-294	TRUE	reported	igd	3	TRUE
rs11793497	G	A	G	A	0.156206	0.00328016	0.423		FALSE	FALSE	FALSE	ebi-a-GCST90016995	9	139271850	0.0131213	14306	0.802282	Gut microbiota abundance (genus Escherichia Shigella id.3504) || id:ebi-a-GCST90016995	Gut microbiota abundance (genus Escherichia Shigella id.3504)	Gut microbiota abundance (genus Escherichia Shigella id.3504) || ||	TRUE	igd	139271850	1.70844e-54	9	65642	0.0100484	ieu-a-294	Inflammatory bowel disease || id:ieu-a-294	TRUE	reported	igd	3	TRUE
rs1182188	C	T	C	T	-0.0659028	-0.00796053	0.2989		FALSE	FALSE	FALSE	ebi-a-GCST90016995	7	2869985	0.0141741	14306	0.585651	Gut microbiota abundance (genus Escherichia Shigella id.3504) || id:ebi-a-GCST90016995	Gut microbiota abundance (genus Escherichia Shigella id.3504)	Gut microbiota abundance (genus Escherichia Shigella id.3504) || ||	TRUE	igd	2869985	1.07912e-09	7	65642	0.0108086	ieu-a-294	Inflammatory bowel disease || id:ieu-a-294	TRUE	reported	igd	3	TRUE
rs12103	C	T	C	T	-0.0867354	0.0301046	0.8166		FALSE	FALSE	FALSE	ebi-a-GCST90016995	1	1247494	0.0165006	14306	0.0745762	Gut microbiota abundance (genus Escherichia Shigella id.3504) || id:ebi-a-GCST90016995	Gut microbiota abundance (genus Escherichia Shigella id.3504)	Gut microbiota abundance (genus Escherichia Shigella id.3504) || ||	TRUE	igd	1247494	3.2802e-11	1	65642	0.0130755	ieu-a-294	Inflammatory bowel disease || id:ieu-a-294	TRUE	reported	igd	3	TRUE
rs12318183	A	C	A	C	0.109531	0.0149907	0.3854		FALSE	FALSE	FALSE	ebi-a-GCST90016995	12	68503836	0.0135343	14306	0.247981	Gut microbiota abundance (genus Escherichia Shigella id.3504) || id:ebi-a-GCST90016995	Gut microbiota abundance (genus Escherichia Shigella id.3504)	Gut microbiota abundance (genus Escherichia Shigella id.3504) || ||	TRUE	igd	68503836	1.66994e-27	12	65642	0.01008	ieu-a-294	Inflammatory bowel disease || id:ieu-a-294	TRUE	reported	igd	3	TRUE
rs12411259	A	G	A	G	0.0669054	0.0134845	0.2401		FALSE	FALSE	FALSE	ebi-a-GCST90016995	1	172866210	0.0150409	14306	0.392363	Gut microbiota abundance (genus Escherichia Shigella id.3504) || id:ebi-a-GCST90016995	Gut microbiota abundance (genus Escherichia Shigella id.3504)	Gut microbiota abundance (genus Escherichia Shigella id.3504) || ||	TRUE	igd	172866210	6.17504e-09	1	65642	0.0115117	ieu-a-294	Inflammatory bowel disease || id:ieu-a-294	TRUE	reported	igd	3	TRUE
rs1250566	A	G	A	G	-0.100894	0.000494076	0.3161		FALSE	FALSE	FALSE	ebi-a-GCST90016995	10	81046453	0.0140419	14306	0.987501	Gut microbiota abundance (genus Escherichia Shigella id.3504) || id:ebi-a-GCST90016995	Gut microbiota abundance (genus Escherichia Shigella id.3504)	Gut microbiota abundance (genus Escherichia Shigella id.3504) || ||	TRUE	igd	81046453	4.7698e-20	10	65642	0.0110038	ieu-a-294	Inflammatory bowel disease || id:ieu-a-294	TRUE	reported	igd	3	TRUE
rs12585310	A	G	A	G	0.0706485	0.0126513	0.3136		FALSE	FALSE	FALSE	ebi-a-GCST90016995	13	27528347	0.0139742	14306	0.364892	Gut microbiota abundance (genus Escherichia Shigella id.3504) || id:ebi-a-GCST90016995	Gut microbiota abundance (genus Escherichia Shigella id.3504)	Gut microbiota abundance (genus Escherichia Shigella id.3504) || ||	TRUE	igd	27528347	5.24928e-11	13	65642	0.0107636	ieu-a-294	Inflammatory bowel disease || id:ieu-a-294	TRUE	reported	igd	3	TRUE
rs1267499	C	T	C	T	0.0821443	-0.0172052	0.81		FALSE	FALSE	FALSE	ebi-a-GCST90016995	6	14715882	0.0166215	14306	0.284193	Gut microbiota abundance (genus Escherichia Shigella id.3504) || id:ebi-a-GCST90016995	Gut microbiota abundance (genus Escherichia Shigella id.3504)	Gut microbiota abundance (genus Escherichia Shigella id.3504) || ||	TRUE	igd	14715882	5.21555e-11	6	65642	0.0125131	ieu-a-294	Inflammatory bowel disease || id:ieu-a-294	TRUE	reported	igd	3	TRUE
rs12718244	A	G	A	G	0.0761709	-0.0112809	0.4081		FALSE	FALSE	FALSE	ebi-a-GCST90016995	7	50175654	0.0133432	14306	0.4167	Gut microbiota abundance (genus Escherichia Shigella id.3504) || id:ebi-a-GCST90016995	Gut microbiota abundance (genus Escherichia Shigella id.3504)	Gut microbiota abundance (genus Escherichia Shigella id.3504) || ||	TRUE	igd	50175654	3.35274e-14	7	65642	0.0100437	ieu-a-294	Inflammatory bowel disease || id:ieu-a-294	TRUE	reported	igd	3	TRUE
rs12722515	A	C	A	C	-0.0989022	0.0187834	0.1627		FALSE	FALSE	FALSE	ebi-a-GCST90016995	10	6081230	0.0178046	14306	0.290525	Gut microbiota abundance (genus Escherichia Shigella id.3504) || id:ebi-a-GCST90016995	Gut microbiota abundance (genus Escherichia Shigella id.3504)	Gut microbiota abundance (genus Escherichia Shigella id.3504) || ||	TRUE	igd	6081230	4.56773e-12	10	65642	0.0142955	ieu-a-294	Inflammatory bowel disease || id:ieu-a-294	TRUE	reported	igd	3	TRUE
rs1292053	G	A	G	A	0.0701035	0.025348	0.442		FALSE	FALSE	FALSE	ebi-a-GCST90016995	17	57963537	0.0129924	14306	0.0529676	Gut microbiota abundance (genus Escherichia Shigella id.3504) || id:ebi-a-GCST90016995	Gut microbiota abundance (genus Escherichia Shigella id.3504)	Gut microbiota abundance (genus Escherichia Shigella id.3504) || ||	TRUE	igd	57963537	9.88781e-13	17	65642	0.00982936	ieu-a-294	Inflammatory bowel disease || id:ieu-a-294	TRUE	reported	igd	3	TRUE
rs1297258	T	C	T	C	-0.114524	-0.00699227	0.4249		FALSE	FALSE	FALSE	ebi-a-GCST90016995	21	16806709	0.013153	14306	0.598822	Gut microbiota abundance (genus Escherichia Shigella id.3504) || id:ebi-a-GCST90016995	Gut microbiota abundance (genus Escherichia Shigella id.3504)	Gut microbiota abundance (genus Escherichia Shigella id.3504) || ||	TRUE	igd	16806709	5.37898e-30	21	65642	0.0100654	ieu-a-294	Inflammatory bowel disease || id:ieu-a-294	TRUE	reported	igd	3	TRUE
rs13107612	T	C	T	C	0.0732561	0.0200497	0.2969		FALSE	FALSE	FALSE	ebi-a-GCST90016995	4	102739980	0.0143069	14306	0.161603	Gut microbiota abundance (genus Escherichia Shigella id.3504) || id:ebi-a-GCST90016995	Gut microbiota abundance (genus Escherichia Shigella id.3504)	Gut microbiota abundance (genus Escherichia Shigella id.3504) || ||	TRUE	igd	102739980	1.61994e-11	4	65642	0.0108741	ieu-a-294	Inflammatory bowel disease || id:ieu-a-294	TRUE	reported	igd	3	TRUE
rs13204742	T	G	T	G	0.0916208	0.0318366	0.1267		FALSE	FALSE	FALSE	ebi-a-GCST90016995	6	128245765	0.0199353	14306	0.130182	Gut microbiota abundance (genus Escherichia Shigella id.3504) || id:ebi-a-GCST90016995	Gut microbiota abundance (genus Escherichia Shigella id.3504)	Gut microbiota abundance (genus Escherichia Shigella id.3504) || ||	TRUE	igd	128245765	5.39312e-10	6	65642	0.0147604	ieu-a-294	Inflammatory bowel disease || id:ieu-a-294	TRUE	reported	igd	3	TRUE
rs13407913	G	A	G	A	0.0917072	-0.00624801	0.4306		FALSE	FALSE	FALSE	ebi-a-GCST90016995	2	25097644	0.0131352	14306	0.615096	Gut microbiota abundance (genus Escherichia Shigella id.3504) || id:ebi-a-GCST90016995	Gut microbiota abundance (genus Escherichia Shigella id.3504)	Gut microbiota abundance (genus Escherichia Shigella id.3504) || ||	TRUE	igd	25097644	1.6885e-20	2	65642	0.00988181	ieu-a-294	Inflammatory bowel disease || id:ieu-a-294	TRUE	reported	igd	3	TRUE
rs1363907	A	G	A	G	0.0815026	0.0237612	0.4212		FALSE	FALSE	FALSE	ebi-a-GCST90016995	5	96252803	0.0131663	14306	0.074085	Gut microbiota abundance (genus Escherichia Shigella id.3504) || id:ebi-a-GCST90016995	Gut microbiota abundance (genus Escherichia Shigella id.3504)	Gut microbiota abundance (genus Escherichia Shigella id.3504) || ||	TRUE	igd	96252803	4.86519e-15	5	65642	0.0104086	ieu-a-294	Inflammatory bowel disease || id:ieu-a-294	TRUE	reported	igd	3	TRUE
rs1420098	C	T	C	T	-0.0952951	-0.00364911	0.3877		FALSE	FALSE	FALSE	ebi-a-GCST90016995	2	102984279	0.0132978	14306	0.793303	Gut microbiota abundance (genus Escherichia Shigella id.3504) || id:ebi-a-GCST90016995	Gut microbiota abundance (genus Escherichia Shigella id.3504)	Gut microbiota abundance (genus Escherichia Shigella id.3504) || ||	TRUE	igd	102984279	1.82516e-20	2	65642	0.0102776	ieu-a-294	Inflammatory bowel disease || id:ieu-a-294	TRUE	reported	igd	3	TRUE
rs1517352	C	A	C	A	0.0778816	0.0152803	0.6048		FALSE	FALSE	FALSE	ebi-a-GCST90016995	2	191931464	0.0131976	14306	0.265407	Gut microbiota abundance (genus Escherichia Shigella id.3504) || id:ebi-a-GCST90016995	Gut microbiota abundance (genus Escherichia Shigella id.3504)	Gut microbiota abundance (genus Escherichia Shigella id.3504) || ||	TRUE	igd	191931464	3.86545e-14	2	65642	0.0102944	ieu-a-294	Inflammatory bowel disease || id:ieu-a-294	TRUE	reported	igd	3	TRUE
rs1569328	T	C	T	C	-0.0809722	0.00604635	0.1702		FALSE	FALSE	FALSE	ebi-a-GCST90016995	14	75741751	0.0172152	14306	0.752908	Gut microbiota abundance (genus Escherichia Shigella id.3504) || id:ebi-a-GCST90016995	Gut microbiota abundance (genus Escherichia Shigella id.3504)	Gut microbiota abundance (genus Escherichia Shigella id.3504) || ||	TRUE	igd	75741751	3.20959e-09	14	65642	0.0136766	ieu-a-294	Inflammatory bowel disease || id:ieu-a-294	TRUE	reported	igd	3	TRUE
rs17293632	T	C	T	C	0.107165	0.009549	0.2364		FALSE	FALSE	FALSE	ebi-a-GCST90016995	15	67442596	0.015413	14306	0.565717	Gut microbiota abundance (genus Escherichia Shigella id.3504) || id:ebi-a-GCST90016995	Gut microbiota abundance (genus Escherichia Shigella id.3504)	Gut microbiota abundance (genus Escherichia Shigella id.3504) || ||	TRUE	igd	67442596	2.70894e-20	15	65642	0.0116106	ieu-a-294	Inflammatory bowel disease || id:ieu-a-294	TRUE	reported	igd	3	TRUE
rs17651741	A	G	A	G	0.0702476	-0.0065367	0.191		FALSE	FALSE	FALSE	ebi-a-GCST90016995	15	38869666	0.0170725	14306	0.671579	Gut microbiota abundance (genus Escherichia Shigella id.3504) || id:ebi-a-GCST90016995	Gut microbiota abundance (genus Escherichia Shigella id.3504)	Gut microbiota abundance (genus Escherichia Shigella id.3504) || ||	TRUE	igd	38869666	2.80892e-08	15	65642	0.0126505	ieu-a-294	Inflammatory bowel disease || id:ieu-a-294	TRUE	reported	igd	3	TRUE
rs17694108	A	G	A	G	0.0857629	-0.0115803	0.2797		FALSE	FALSE	FALSE	ebi-a-GCST90016995	19	33731551	0.0147692	14306	0.439453	Gut microbiota abundance (genus Escherichia Shigella id.3504) || id:ebi-a-GCST90016995	Gut microbiota abundance (genus Escherichia Shigella id.3504)	Gut microbiota abundance (genus Escherichia Shigella id.3504) || ||	TRUE	igd	33731551	1.21032e-14	19	65642	0.0111165	ieu-a-294	Inflammatory bowel disease || id:ieu-a-294	TRUE	reported	igd	3	TRUE
rs17780256	C	A	C	A	-0.083427	0.00294717	0.1927		FALSE	FALSE	FALSE	ebi-a-GCST90016995	17	70642923	0.0165139	14306	0.881983	Gut microbiota abundance (genus Escherichia Shigella id.3504) || id:ebi-a-GCST90016995	Gut microbiota abundance (genus Escherichia Shigella id.3504)	Gut microbiota abundance (genus Escherichia Shigella id.3504) || ||	TRUE	igd	70642923	3.19374e-11	17	65642	0.0125693	ieu-a-294	Inflammatory bowel disease || id:ieu-a-294	TRUE	reported	igd	3	TRUE
rs181826	A	C	A	C	0.0820444	0.00268751	0.6266		FALSE	FALSE	FALSE	ebi-a-GCST90016995	5	141526057	0.0134247	14306	0.842328	Gut microbiota abundance (genus Escherichia Shigella id.3504) || id:ebi-a-GCST90016995	Gut microbiota abundance (genus Escherichia Shigella id.3504)	Gut microbiota abundance (genus Escherichia Shigella id.3504) || ||	TRUE	igd	141526057	4.05229e-15	5	65642	0.0104471	ieu-a-294	Inflammatory bowel disease || id:ieu-a-294	TRUE	reported	igd	3	TRUE
rs1847472	A	C	A	C	-0.0672805	-0.01414	0.3421		FALSE	FALSE	FALSE	ebi-a-GCST90016995	6	90973159	0.0138429	14306	0.289468	Gut microbiota abundance (genus Escherichia Shigella id.3504) || id:ebi-a-GCST90016995	Gut microbiota abundance (genus Escherichia Shigella id.3504)	Gut microbiota abundance (genus Escherichia Shigella id.3504) || ||	TRUE	igd	90973159	6.62857e-10	6	65642	0.0108961	ieu-a-294	Inflammatory bowel disease || id:ieu-a-294	TRUE	reported	igd	3	TRUE
rs1990760	T	C	T	C	-0.0671151	0.0141116	0.6085		FALSE	FALSE	FALSE	ebi-a-GCST90016995	2	163124051	0.0132383	14306	0.311013	Gut microbiota abundance (genus Escherichia Shigella id.3504) || id:ebi-a-GCST90016995	Gut microbiota abundance (genus Escherichia Shigella id.3504)	Gut microbiota abundance (genus Escherichia Shigella id.3504) || ||	TRUE	igd	163124051	3.56246e-10	2	65642	0.0107006	ieu-a-294	Inflammatory bowel disease || id:ieu-a-294	TRUE	reported	igd	3	TRUE
rs2024092	A	G	A	G	0.106813	0.00792823	0.2162		FALSE	FALSE	FALSE	ebi-a-GCST90016995	19	1124031	0.0155961	14306	0.636659	Gut microbiota abundance (genus Escherichia Shigella id.3504) || id:ebi-a-GCST90016995	Gut microbiota abundance (genus Escherichia Shigella id.3504)	Gut microbiota abundance (genus Escherichia Shigella id.3504) || ||	TRUE	igd	1124031	1.1246e-18	19	65642	0.0121076	ieu-a-294	Inflammatory bowel disease || id:ieu-a-294	TRUE	reported	igd	3	TRUE
rs2050392	A	G	A	G	0.0691178	-0.00127083	0.6003		FALSE	FALSE	FALSE	ebi-a-GCST90016995	10	30691503	0.0132306	14306	0.959411	Gut microbiota abundance (genus Escherichia Shigella id.3504) || id:ebi-a-GCST90016995	Gut microbiota abundance (genus Escherichia Shigella id.3504)	Gut microbiota abundance (genus Escherichia Shigella id.3504) || ||	TRUE	igd	30691503	1.87241e-11	10	65642	0.0102921	ieu-a-294	Inflammatory bowel disease || id:ieu-a-294	TRUE	reported	igd	3	TRUE
rs2143178	C	T	C	T	-0.176684	0.003105	0.1658		FALSE	FALSE	FALSE	ebi-a-GCST90016995	22	39660829	0.0176883	14306	0.980797	Gut microbiota abundance (genus Escherichia Shigella id.3504) || id:ebi-a-GCST90016995	Gut microbiota abundance (genus Escherichia Shigella id.3504)	Gut microbiota abundance (genus Escherichia Shigella id.3504) || ||	TRUE	igd	39660829	4.79954e-38	22	65642	0.0137017	ieu-a-294	Inflammatory bowel disease || id:ieu-a-294	TRUE	reported	igd	3	TRUE
rs2153283	A	C	A	C	-0.0859637	0.0131833	0.217		FALSE	FALSE	FALSE	ebi-a-GCST90016995	10	59972299	0.015366	14306	0.342026	Gut microbiota abundance (genus Escherichia Shigella id.3504) || id:ebi-a-GCST90016995	Gut microbiota abundance (genus Escherichia Shigella id.3504)	Gut microbiota abundance (genus Escherichia Shigella id.3504) || ||	TRUE	igd	59972299	1.53568e-11	10	65642	0.0127458	ieu-a-294	Inflammatory bowel disease || id:ieu-a-294	TRUE	reported	igd	3	TRUE
rs2270395	T	C	T	C	0.0778411	-0.0151393	0.7616		FALSE	FALSE	FALSE	ebi-a-GCST90016995	16	50846832	0.0150272	14306	0.26999	Gut microbiota abundance (genus Escherichia Shigella id.3504) || id:ebi-a-GCST90016995	Gut microbiota abundance (genus Escherichia Shigella id.3504)	Gut microbiota abundance (genus Escherichia Shigella id.3504) || ||	TRUE	igd	50846832	5.17249e-11	16	65642	0.0118554	ieu-a-294	Inflammatory bowel disease || id:ieu-a-294	TRUE	reported	igd	3	TRUE
rs2274351	T	C	T	C	0.0604993	-0.00237613	0.5373		FALSE	FALSE	FALSE	ebi-a-GCST90016995	10	104264107	0.0130164	14306	0.849024	Gut microbiota abundance (genus Escherichia Shigella id.3504) || id:ebi-a-GCST90016995	Gut microbiota abundance (genus Escherichia Shigella id.3504)	Gut microbiota abundance (genus Escherichia Shigella id.3504) || ||	TRUE	igd	104264107	6.93043e-09	10	65642	0.0104442	ieu-a-294	Inflammatory bowel disease || id:ieu-a-294	TRUE	reported	igd	3	TRUE
rs2297559	A	G	A	G	0.0741659	0.0109221	0.6822		FALSE	FALSE	FALSE	ebi-a-GCST90016995	1	160854526	0.0138728	14306	0.425234	Gut microbiota abundance (genus Escherichia Shigella id.3504) || id:ebi-a-GCST90016995	Gut microbiota abundance (genus Escherichia Shigella id.3504)	Gut microbiota abundance (genus Escherichia Shigella id.3504) || ||	TRUE	igd	160854526	1.88495e-11	1	65642	0.0110454	ieu-a-294	Inflammatory bowel disease || id:ieu-a-294	TRUE	reported	igd	3	TRUE
rs2328546	C	T	C	T	0.0940162	-0.0175503	0.8014		FALSE	FALSE	FALSE	ebi-a-GCST90016995	6	20657345	0.0163369	14306	0.284531	Gut microbiota abundance (genus Escherichia Shigella id.3504) || id:ebi-a-GCST90016995	Gut microbiota abundance (genus Escherichia Shigella id.3504)	Gut microbiota abundance (genus Escherichia Shigella id.3504) || ||	TRUE	igd	20657345	1.29718e-13	6	65642	0.0126938	ieu-a-294	Inflammatory bowel disease || id:ieu-a-294	TRUE	reported	igd	3	TRUE
rs2488397	C	G	C	G	0.09881	-0.00181455	0.2037		FALSE	TRUE	TRUE	ebi-a-GCST90016995	1	197701279	0.0162498	14306	0.885132	Gut microbiota abundance (genus Escherichia Shigella id.3504) || id:ebi-a-GCST90016995	Gut microbiota abundance (genus Escherichia Shigella id.3504)	Gut microbiota abundance (genus Escherichia Shigella id.3504) || ||	TRUE	igd	197701279	4.55302e-16	1	65642	0.0121644	ieu-a-294	Inflammatory bowel disease || id:ieu-a-294	TRUE	reported	igd	3	FALSE
rs2497318	T	C	T	C	-0.0635464	-0.00350933	0.4504		FALSE	FALSE	FALSE	ebi-a-GCST90016995	10	94432000	0.0132522	14306	0.911422	Gut microbiota abundance (genus Escherichia Shigella id.3504) || id:ebi-a-GCST90016995	Gut microbiota abundance (genus Escherichia Shigella id.3504)	Gut microbiota abundance (genus Escherichia Shigella id.3504) || ||	TRUE	igd	94432000	1.35781e-10	10	65642	0.00989735	ieu-a-294	Inflammatory bowel disease || id:ieu-a-294	TRUE	reported	igd	3	TRUE
rs2538470	G	A	G	A	-0.0675599	0.0216253	0.6378		FALSE	FALSE	FALSE	ebi-a-GCST90016995	7	148220448	0.0135127	14306	0.115262	Gut microbiota abundance (genus Escherichia Shigella id.3504) || id:ebi-a-GCST90016995	Gut microbiota abundance (genus Escherichia Shigella id.3504)	Gut microbiota abundance (genus Escherichia Shigella id.3504) || ||	TRUE	igd	148220448	2.99916e-11	7	65642	0.0101646	ieu-a-294	Inflammatory bowel disease || id:ieu-a-294	TRUE	reported	igd	3	TRUE
rs259964	G	A	G	A	-0.0674584	-0.00270009	0.5414		FALSE	FALSE	FALSE	ebi-a-GCST90016995	20	57824309	0.0131381	14306	0.84013	Gut microbiota abundance (genus Escherichia Shigella id.3504) || id:ebi-a-GCST90016995	Gut microbiota abundance (genus Escherichia Shigella id.3504)	Gut microbiota abundance (genus Escherichia Shigella id.3504) || ||	TRUE	igd	57824309	6.92947e-12	20	65642	0.00983489	ieu-a-294	Inflammatory bowel disease || id:ieu-a-294	TRUE	reported	igd	3	TRUE
rs2688608	T	G	T	G	0.062403	0.0217623	0.557		FALSE	FALSE	FALSE	ebi-a-GCST90016995	10	75658349	0.0129771	14306	0.0906442	Gut microbiota abundance (genus Escherichia Shigella id.3504) || id:ebi-a-GCST90016995	Gut microbiota abundance (genus Escherichia Shigella id.3504)	Gut microbiota abundance (genus Escherichia Shigella id.3504) || ||	TRUE	igd	75658349	2.75467e-10	10	65642	0.00988642	ieu-a-294	Inflammatory bowel disease || id:ieu-a-294	TRUE	reported	igd	3	TRUE
rs272882	T	G	T	G	0.166117	0.0265476	0.6733		FALSE	FALSE	FALSE	ebi-a-GCST90016995	5	131669161	0.0140188	14306	0.0578575	Gut microbiota abundance (genus Escherichia Shigella id.3504) || id:ebi-a-GCST90016995	Gut microbiota abundance (genus Escherichia Shigella id.3504)	Gut microbiota abundance (genus Escherichia Shigella id.3504) || ||	TRUE	igd	131669161	1.46656e-52	5	65642	0.0108875	ieu-a-294	Inflammatory bowel disease || id:ieu-a-294	TRUE	reported	igd	3	TRUE
rs2836883	A	G	A	G	-0.168413	0.031419	0.2728		FALSE	FALSE	FALSE	ebi-a-GCST90016995	21	40466744	0.0144937	14306	0.0306288	Gut microbiota abundance (genus Escherichia Shigella id.3504) || id:ebi-a-GCST90016995	Gut microbiota abundance (genus Escherichia Shigella id.3504)	Gut microbiota abundance (genus Escherichia Shigella id.3504) || ||	TRUE	igd	40466744	3.37831e-48	21	65642	0.0115451	ieu-a-294	Inflammatory bowel disease || id:ieu-a-294	TRUE	reported	igd	3	TRUE
rs2847278	T	C	T	C	-0.144528	0.0122566	0.841		FALSE	FALSE	FALSE	ebi-a-GCST90016995	18	12778715	0.017449	14306	0.463811	Gut microbiota abundance (genus Escherichia Shigella id.3504) || id:ebi-a-GCST90016995	Gut microbiota abundance (genus Escherichia Shigella id.3504)	Gut microbiota abundance (genus Escherichia Shigella id.3504) || ||	TRUE	igd	12778715	8.32722e-28	18	65642	0.0132236	ieu-a-294	Inflammatory bowel disease || id:ieu-a-294	TRUE	reported	igd	3	TRUE
rs2974935	T	G	T	G	0.0687256	0.0196288	0.4948		FALSE	FALSE	FALSE	ebi-a-GCST90016995	1	155181843	0.0130009	14306	0.126684	Gut microbiota abundance (genus Escherichia Shigella id.3504) || id:ebi-a-GCST90016995	Gut microbiota abundance (genus Escherichia Shigella id.3504)	Gut microbiota abundance (genus Escherichia Shigella id.3504) || ||	TRUE	igd	155181843	8.86748e-12	1	65642	0.0100715	ieu-a-294	Inflammatory bowel disease || id:ieu-a-294	TRUE	reported	igd	3	TRUE
rs3024493	A	C	A	C	0.196922	-0.0125112	0.1572		FALSE	FALSE	FALSE	ebi-a-GCST90016995	1	206943968	0.0180844	14306	0.530612	Gut microbiota abundance (genus Escherichia Shigella id.3504) || id:ebi-a-GCST90016995	Gut microbiota abundance (genus Escherichia Shigella id.3504)	Gut microbiota abundance (genus Escherichia Shigella id.3504) || ||	TRUE	igd	206943968	1.64778e-50	1	65642	0.0131753	ieu-a-294	Inflammatory bowel disease || id:ieu-a-294	TRUE	reported	igd	3	TRUE
rs3184504	C	T	C	T	-0.0600317	0.00740734	0.5074		FALSE	FALSE	FALSE	ebi-a-GCST90016995	12	111884608	0.0130943	14306	0.570099	Gut microbiota abundance (genus Escherichia Shigella id.3504) || id:ebi-a-GCST90016995	Gut microbiota abundance (genus Escherichia Shigella id.3504)	Gut microbiota abundance (genus Escherichia Shigella id.3504) || ||	TRUE	igd	111884608	1.28988e-09	12	65642	0.00989211	ieu-a-294	Inflammatory bowel disease || id:ieu-a-294	TRUE	reported	igd	3	TRUE
rs34779708	G	T	G	T	0.106679	-0.0147357	0.3512		FALSE	FALSE	FALSE	ebi-a-GCST90016995	10	35466185	0.0135508	14306	0.258107	Gut microbiota abundance (genus Escherichia Shigella id.3504) || id:ebi-a-GCST90016995	Gut microbiota abundance (genus Escherichia Shigella id.3504)	Gut microbiota abundance (genus Escherichia Shigella id.3504) || ||	TRUE	igd	35466185	2.073e-25	10	65642	0.0102408	ieu-a-294	Inflammatory bowel disease || id:ieu-a-294	TRUE	reported	igd	3	TRUE
rs34804116	A	C	A	C	-0.0574631	0.0241587	0.3867		FALSE	FALSE	FALSE	ebi-a-GCST90016995	5	72539850	0.0133745	14306	0.0856604	Gut microbiota abundance (genus Escherichia Shigella id.3504) || id:ebi-a-GCST90016995	Gut microbiota abundance (genus Escherichia Shigella id.3504)	Gut microbiota abundance (genus Escherichia Shigella id.3504) || ||	TRUE	igd	72539850	3.62402e-08	5	65642	0.0104322	ieu-a-294	Inflammatory bowel disease || id:ieu-a-294	TRUE	reported	igd	3	TRUE
rs35164067	A	G	A	G	-0.11754	-0.0124801	0.2039		FALSE	FALSE	FALSE	ebi-a-GCST90016995	19	10525181	0.0161096	14306	0.459727	Gut microbiota abundance (genus Escherichia Shigella id.3504) || id:ebi-a-GCST90016995	Gut microbiota abundance (genus Escherichia Shigella id.3504)	Gut microbiota abundance (genus Escherichia Shigella id.3504) || ||	TRUE	igd	10525181	2.65705e-20	19	65642	0.0127318	ieu-a-294	Inflammatory bowel disease || id:ieu-a-294	TRUE	reported	igd	3	TRUE
rs35256947	C	T	C	T	0.0821647	0.00237901	0.2594		FALSE	FALSE	FALSE	ebi-a-GCST90016995	2	231161026	0.0155262	14306	0.85992	Gut microbiota abundance (genus Escherichia Shigella id.3504) || id:ebi-a-GCST90016995	Gut microbiota abundance (genus Escherichia Shigella id.3504)	Gut microbiota abundance (genus Escherichia Shigella id.3504) || ||	TRUE	igd	231161026	3.87347e-13	2	65642	0.0113176	ieu-a-294	Inflammatory bowel disease || id:ieu-a-294	TRUE	reported	igd	3	TRUE
rs35730213	C	G	C	G	-0.159624	0.0205848	0.2807		FALSE	TRUE	TRUE	ebi-a-GCST90016995	1	200874229	0.0148666	14306	0.248208	Gut microbiota abundance (genus Escherichia Shigella id.3504) || id:ebi-a-GCST90016995	Gut microbiota abundance (genus Escherichia Shigella id.3504)	Gut microbiota abundance (genus Escherichia Shigella id.3504) || ||	TRUE	igd	200874229	8.33489e-45	1	65642	0.0113656	ieu-a-294	Inflammatory bowel disease || id:ieu-a-294	TRUE	reported	igd	3	FALSE
rs36048684	A	T	A	T	-0.0941465	0.00620221	0.1107		FALSE	TRUE	TRUE	ebi-a-GCST90016995	5	158822929	0.0210196	14306	0.778558	Gut microbiota abundance (genus Escherichia Shigella id.3504) || id:ebi-a-GCST90016995	Gut microbiota abundance (genus Escherichia Shigella id.3504)	Gut microbiota abundance (genus Escherichia Shigella id.3504) || ||	TRUE	igd	158822929	3.69939e-09	5	65642	0.0159649	ieu-a-294	Inflammatory bowel disease || id:ieu-a-294	TRUE	reported	igd	3	FALSE
rs367569	T	C	T	C	-0.0958166	0.0199258	0.2891		FALSE	FALSE	FALSE	ebi-a-GCST90016995	16	11365500	0.0143785	14306	0.159994	Gut microbiota abundance (genus Escherichia Shigella id.3504) || id:ebi-a-GCST90016995	Gut microbiota abundance (genus Escherichia Shigella id.3504)	Gut microbiota abundance (genus Escherichia Shigella id.3504) || ||	TRUE	igd	11365500	1.92664e-17	16	65642	0.011275	ieu-a-294	Inflammatory bowel disease || id:ieu-a-294	TRUE	reported	igd	3	TRUE
rs3776414	G	T	G	T	0.0773716	0.0068448	0.3756		FALSE	FALSE	FALSE	ebi-a-GCST90016995	5	10689562	0.0133118	14306	0.589906	Gut microbiota abundance (genus Escherichia Shigella id.3504) || id:ebi-a-GCST90016995	Gut microbiota abundance (genus Escherichia Shigella id.3504)	Gut microbiota abundance (genus Escherichia Shigella id.3504) || ||	TRUE	igd	10689562	2.65033e-14	5	65642	0.0101613	ieu-a-294	Inflammatory bowel disease || id:ieu-a-294	TRUE	reported	igd	3	TRUE
rs3801835	T	C	T	C	0.064107	0.0270397	0.3447		FALSE	FALSE	FALSE	ebi-a-GCST90016995	7	26852053	0.0138818	14306	0.0638484	Gut microbiota abundance (genus Escherichia Shigella id.3504) || id:ebi-a-GCST90016995	Gut microbiota abundance (genus Escherichia Shigella id.3504)	Gut microbiota abundance (genus Escherichia Shigella id.3504) || ||	TRUE	igd	26852053	1.47058e-09	7	65642	0.0106005	ieu-a-294	Inflammatory bowel disease || id:ieu-a-294	TRUE	reported	igd	3	TRUE
rs3853824	C	T	C	T	0.064031	-0.00275733	0.6385		FALSE	FALSE	FALSE	ebi-a-GCST90016995	17	54880993	0.0135661	14306	0.867297	Gut microbiota abundance (genus Escherichia Shigella id.3504) || id:ebi-a-GCST90016995	Gut microbiota abundance (genus Escherichia Shigella id.3504)	Gut microbiota abundance (genus Escherichia Shigella id.3504) || ||	TRUE	igd	54880993	7.70123e-10	17	65642	0.0104099	ieu-a-294	Inflammatory bowel disease || id:ieu-a-294	TRUE	reported	igd	3	TRUE
rs4692386	C	T	C	T	0.0579752	0.0213615	0.593		FALSE	FALSE	FALSE	ebi-a-GCST90016995	4	26132361	0.0132456	14306	0.109774	Gut microbiota abundance (genus Escherichia Shigella id.3504) || id:ebi-a-GCST90016995	Gut microbiota abundance (genus Escherichia Shigella id.3504)	Gut microbiota abundance (genus Escherichia Shigella id.3504) || ||	TRUE	igd	26132361	1.21194e-08	4	65642	0.0101746	ieu-a-294	Inflammatory bowel disease || id:ieu-a-294	TRUE	reported	igd	3	TRUE
rs4703855	T	C	T	C	-0.0710611	0.00218167	0.2998		FALSE	FALSE	FALSE	ebi-a-GCST90016995	5	71693899	0.0141842	14306	0.912235	Gut microbiota abundance (genus Escherichia Shigella id.3504) || id:ebi-a-GCST90016995	Gut microbiota abundance (genus Escherichia Shigella id.3504)	Gut microbiota abundance (genus Escherichia Shigella id.3504) || ||	TRUE	igd	71693899	7.15649e-11	5	65642	0.0109034	ieu-a-294	Inflammatory bowel disease || id:ieu-a-294	TRUE	reported	igd	3	TRUE
rs4743820	T	C	T	C	0.0639523	0.0211589	0.7019		FALSE	FALSE	FALSE	ebi-a-GCST90016995	9	93928416	0.0139878	14306	0.130337	Gut microbiota abundance (genus Escherichia Shigella id.3504) || id:ebi-a-GCST90016995	Gut microbiota abundance (genus Escherichia Shigella id.3504)	Gut microbiota abundance (genus Escherichia Shigella id.3504) || ||	TRUE	igd	93928416	3.79656e-09	9	65642	0.0108526	ieu-a-294	Inflammatory bowel disease || id:ieu-a-294	TRUE	reported	igd	3	TRUE
rs4795397	G	A	G	A	0.138343	0.00535752	0.4713		FALSE	FALSE	FALSE	ebi-a-GCST90016995	17	38023745	0.0130594	14306	0.712297	Gut microbiota abundance (genus Escherichia Shigella id.3504) || id:ebi-a-GCST90016995	Gut microbiota abundance (genus Escherichia Shigella id.3504)	Gut microbiota abundance (genus Escherichia Shigella id.3504) || ||	TRUE	igd	38023745	8.30233e-44	17	65642	0.00996661	ieu-a-294	Inflammatory bowel disease || id:ieu-a-294	TRUE	reported	igd	3	TRUE
rs4976646	C	T	C	T	0.0730113	-0.0200657	0.3415		FALSE	FALSE	FALSE	ebi-a-GCST90016995	5	176788570	0.013681	14306	0.148094	Gut microbiota abundance (genus Escherichia Shigella id.3504) || id:ebi-a-GCST90016995	Gut microbiota abundance (genus Escherichia Shigella id.3504)	Gut microbiota abundance (genus Escherichia Shigella id.3504) || ||	TRUE	igd	176788570	3.23445e-12	5	65642	0.0104794	ieu-a-294	Inflammatory bowel disease || id:ieu-a-294	TRUE	reported	igd	3	TRUE
rs516246	T	C	T	C	0.0755599	0.00570234	0.4652		FALSE	FALSE	FALSE	ebi-a-GCST90016995	19	49206172	0.0130408	14306	0.659039	Gut microbiota abundance (genus Escherichia Shigella id.3504) || id:ebi-a-GCST90016995	Gut microbiota abundance (genus Escherichia Shigella id.3504)	Gut microbiota abundance (genus Escherichia Shigella id.3504) || ||	TRUE	igd	49206172	1.14842e-13	19	65642	0.0101797	ieu-a-294	Inflammatory bowel disease || id:ieu-a-294	TRUE	reported	igd	3	TRUE
[truncated: 48 more rows]

## Sheet: ebi-a-GCST90017066-dat_Sheet 1
SNP	effect_allele.exposure	other_allele.exposure	effect_allele.outcome	other_allele.outcome	beta.exposure	beta.outcome	eaf.exposure	eaf.outcome	remove	palindromic	ambiguous	id.outcome	chr	pos	se.outcome	samplesize.outcome	pval.outcome	outcome	originalname.outcome	outcome.deprecated	mr_keep.outcome	data_source.outcome	pos.exposure	pval.exposure	chr.exposure	samplesize.exposure	se.exposure	id.exposure	exposure	mr_keep.exposure	pval_origin.exposure	data_source.exposure	action	mr_keep
[truncated: 125 more rows]

[truncated: 202 more sheets: ebi-a-GCST90017109-dat_Sheet 1, ebi-a-GCST90016952-dat_Sheet 1, ebi-a-GCST90016971-dat_Sheet 1, ebi-a-GCST90017043-dat_Sheet 1, ebi-a-GCST90017029-dat_Sheet 1, ebi-a-GCST90017086-dat_Sheet 1, ebi-a-GCST90016996-dat_Sheet 1, ebi-a-GCST90017110-dat_Sheet 1, ebi-a-GCST90016985-dat_Sheet 1, ebi-a-GCST90017069-dat_Sheet 1, ebi-a-GCST90016912-dat_Sheet 1, ebi-a-GCST90017053-dat_Sheet 1, ebi-a-GCST90017045-dat_Sheet 1, ebi-a-GCST90016982-dat_Sheet 1, ebi-a-GCST90016920-dat_Sheet 1, ebi-a-GCST90016962-dat_Sheet 1, ebi-a-GCST90016989-dat_Sheet 1, ebi-a-GCST90016917-dat_Sheet 1, ebi-a-GCST90017067-dat_Sheet 1, ebi-a-GCST90017016-dat_Sheet 1 …]
