# Supplementary material for: Gut microbiota does not play a mediating role in the causal association between inflammatory bowel disease and several its associated extraintestinal manifestations: a Mendelian randomization study
Source: Front Immunol. 2024 Jan 15;14:1296889. doi: 10.3389/fimmu.2023.1296889 (PMC10822939; doi:10.3389/fimmu.2023.1296889)
Supplement: Supplementary file 1 [file DataSheet_1.zip › SNPs/IBD and IBD-related Extraintestinal manifestations/SNP_IBD and IBD-raleated EIMs.xlsx]

## Sheet: ieu-b-18-dat_Sheet 1
SNP	effect_allele.exposure	other_allele.exposure	effect_allele.outcome	other_allele.outcome	beta.exposure	beta.outcome	eaf.exposure	eaf.outcome	remove	palindromic	ambiguous	id.outcome	chr	pos	se.outcome	samplesize.outcome	pval.outcome	outcome	originalname.outcome	outcome.deprecated	mr_keep.outcome	data_source.outcome	pos.exposure	pval.exposure	chr.exposure	samplesize.exposure	se.exposure	id.exposure	exposure	mr_keep.exposure	pval_origin.exposure	data_source.exposure	action	mr_keep
rs10142466	G	A	G	A	-0.0580054	-0.0902976	0.5065		FALSE	FALSE	FALSE	ieu-b-18	14	69271784	0.0162915	115803	2.98003e-08	multiple sclerosis || id:ieu-b-18	multiple sclerosis	multiple sclerosis || ||	TRUE	igd	69271784	1.08365e-08	14	65642	0.010146	ieu-a-294	Inflammatory bowel disease || id:ieu-a-294	TRUE	reported	igd	3	TRUE
rs10761659	G	A	G	A	0.153811	-0.0515038	0.5399		FALSE	FALSE	FALSE	ieu-b-18	10	64445564	0.017451	115803	0.00316403	multiple sclerosis || id:ieu-b-18	multiple sclerosis	multiple sclerosis || ||	TRUE	igd	64445564	4.9705e-53	10	65642	0.0100347	ieu-a-294	Inflammatory bowel disease || id:ieu-a-294	TRUE	reported	igd	3	TRUE
rs10800309	G	A	G	A	-0.132111	-0.0218367	0.6578		FALSE	FALSE	FALSE	ieu-b-18	1	161472158	0.017477	115803	0.2115	multiple sclerosis || id:ieu-b-18	multiple sclerosis	multiple sclerosis || ||	TRUE	igd	161472158	6.1546e-37	1	65642	0.010405	ieu-a-294	Inflammatory bowel disease || id:ieu-a-294	TRUE	reported	igd	3	TRUE
rs10878302	A	T	A	T	0.112429	-0.001998	0.92855		FALSE	TRUE	TRUE	ieu-b-18	12	40669826	0.0320552	115803	0.9503	multiple sclerosis || id:ieu-b-18	multiple sclerosis	multiple sclerosis || ||	TRUE	igd	40669826	5.26393e-09	12	65642	0.0192561	ieu-a-294	Inflammatory bowel disease || id:ieu-a-294	TRUE	reported	igd	3	FALSE
rs10956252	G	C	G	C	0.0834795	0.013607	0.6189		FALSE	TRUE	TRUE	ieu-b-18	8	126536137	0.0169498	115803	0.4221	multiple sclerosis || id:ieu-b-18	multiple sclerosis	multiple sclerosis || ||	TRUE	igd	126536137	2.26204e-16	8	65642	0.0101714	ieu-a-294	Inflammatory bowel disease || id:ieu-a-294	TRUE	reported	igd	3	FALSE
rs11152949	G	A	G	A	0.105057	-0.000500125	0.3195		FALSE	FALSE	FALSE	ieu-b-18	6	106449085	0.0177329	115803	0.9775	multiple sclerosis || id:ieu-b-18	multiple sclerosis	multiple sclerosis || ||	TRUE	igd	106449085	7.2477e-23	6	65642	0.0106717	ieu-a-294	Inflammatory bowel disease || id:ieu-a-294	TRUE	reported	igd	3	TRUE
rs11185982	C	T	C	T	-0.077882	-0.0305292	0.1517		FALSE	FALSE	FALSE	ieu-b-18	10	82305627	0.0227702	115803	0.18	multiple sclerosis || id:ieu-b-18	multiple sclerosis	multiple sclerosis || ||	TRUE	igd	82305627	1.61161e-08	10	65642	0.0137863	ieu-a-294	Inflammatory bowel disease || id:ieu-a-294	TRUE	reported	igd	3	TRUE
rs11230563	T	C	T	C	-0.081194	-0.0456252	0.348		FALSE	FALSE	FALSE	ieu-b-18	11	60776209	0.0172393	115803	0.00813093	multiple sclerosis || id:ieu-b-18	multiple sclerosis	multiple sclerosis || ||	TRUE	igd	60776209	1.70608e-14	11	65642	0.0105845	ieu-a-294	Inflammatory bowel disease || id:ieu-a-294	TRUE	reported	igd	3	TRUE
rs11236797	A	C	A	C	0.150864	0.00935609	0.4444		FALSE	FALSE	FALSE	ieu-b-18	11	76299649	0.0166995	115803	0.5753	multiple sclerosis || id:ieu-b-18	multiple sclerosis	multiple sclerosis || ||	TRUE	igd	76299649	9.31751e-52	11	65642	0.00996698	ieu-a-294	Inflammatory bowel disease || id:ieu-a-294	TRUE	reported	igd	3	TRUE
rs11641016	G	C	G	C	-0.111288	-0.0860859	0.1973		FALSE	TRUE	TRUE	ieu-b-18	16	86014881	0.0219842	115803	9.0099e-05	multiple sclerosis || id:ieu-b-18	multiple sclerosis	multiple sclerosis || ||	TRUE	igd	86014881	9.50605e-17	16	65642	0.0133908	ieu-a-294	Inflammatory bowel disease || id:ieu-a-294	TRUE	reported	igd	3	FALSE
rs11677953	A	G	A	G	0.0790564	0.00631993	0.3969		FALSE	FALSE	FALSE	ieu-b-18	2	219121663	0.01657	115803	0.702901	multiple sclerosis || id:ieu-b-18	multiple sclerosis	multiple sclerosis || ||	TRUE	igd	219121663	2.92213e-15	2	65642	0.0100145	ieu-a-294	Inflammatory bowel disease || id:ieu-a-294	TRUE	reported	igd	3	TRUE
rs11691685	G	A	G	A	-0.122467	0.0235757	0.08024		FALSE	FALSE	FALSE	ieu-b-18	2	145481827	0.0293422	115803	0.4217	multiple sclerosis || id:ieu-b-18	multiple sclerosis	multiple sclerosis || ||	TRUE	igd	145481827	7.26942e-11	2	65642	0.0187977	ieu-a-294	Inflammatory bowel disease || id:ieu-a-294	TRUE	reported	igd	3	TRUE
rs11713774	C	T	C	T	0.0942858	0.0502412	0.1427		FALSE	FALSE	FALSE	ieu-b-18	3	18765978	0.0228826	115803	0.0281203	multiple sclerosis || id:ieu-b-18	multiple sclerosis	multiple sclerosis || ||	TRUE	igd	18765978	3.91922e-11	3	65642	0.0142704	ieu-a-294	Inflammatory bowel disease || id:ieu-a-294	TRUE	reported	igd	3	TRUE
rs11768997	T	G	T	C	0.155265	-0.0542041	0.1346		TRUE	FALSE	FALSE	ieu-b-18	7	50533716	0.0623297	115803	0.3845	multiple sclerosis || id:ieu-b-18	multiple sclerosis	multiple sclerosis || ||	TRUE	igd	50533716	6.81868e-18	7	65642	0.0180166	ieu-a-294	Inflammatory bowel disease || id:ieu-a-294	TRUE	reported	igd	3	FALSE
rs11793497	G	A	G	A	0.156206	0.00240288	0.423		FALSE	FALSE	FALSE	ieu-b-18	9	139271850	0.0169853	115803	0.8875	multiple sclerosis || id:ieu-b-18	multiple sclerosis	multiple sclerosis || ||	TRUE	igd	139271850	1.70844e-54	9	65642	0.0100484	ieu-a-294	Inflammatory bowel disease || id:ieu-a-294	TRUE	reported	igd	3	TRUE
rs1182188	C	T	C	T	-0.0659028	0.00853633	0.2989		FALSE	FALSE	FALSE	ieu-b-18	7	2869985	0.0177151	115803	0.629901	multiple sclerosis || id:ieu-b-18	multiple sclerosis	multiple sclerosis || ||	TRUE	igd	2869985	1.07912e-09	7	65642	0.0108086	ieu-a-294	Inflammatory bowel disease || id:ieu-a-294	TRUE	reported	igd	3	TRUE
rs12318183	A	C	A	C	0.109531	0.00732678	0.3854		FALSE	FALSE	FALSE	ieu-b-18	12	68503836	0.0168987	115803	0.664599	multiple sclerosis || id:ieu-b-18	multiple sclerosis	multiple sclerosis || ||	TRUE	igd	68503836	1.66994e-27	12	65642	0.01008	ieu-a-294	Inflammatory bowel disease || id:ieu-a-294	TRUE	reported	igd	3	TRUE
rs12411259	A	G	A	G	0.0669054	-0.0114344	0.2401		FALSE	FALSE	FALSE	ieu-b-18	1	172866210	0.0189905	115803	0.5471	multiple sclerosis || id:ieu-b-18	multiple sclerosis	multiple sclerosis || ||	TRUE	igd	172866210	6.17504e-09	1	65642	0.0115117	ieu-a-294	Inflammatory bowel disease || id:ieu-a-294	TRUE	reported	igd	3	TRUE
rs1250566	A	G	A	G	-0.100894	0.116421	0.3161		FALSE	FALSE	FALSE	ieu-b-18	10	81046453	0.0178951	115803	7.72859e-11	multiple sclerosis || id:ieu-b-18	multiple sclerosis	multiple sclerosis || ||	TRUE	igd	81046453	4.7698e-20	10	65642	0.0110038	ieu-a-294	Inflammatory bowel disease || id:ieu-a-294	TRUE	reported	igd	3	TRUE
rs12585310	A	G	A	G	0.0706485	-0.0142973	0.3136		FALSE	FALSE	FALSE	ieu-b-18	13	27528347	0.0178404	115803	0.4229	multiple sclerosis || id:ieu-b-18	multiple sclerosis	multiple sclerosis || ||	TRUE	igd	27528347	5.24928e-11	13	65642	0.0107636	ieu-a-294	Inflammatory bowel disease || id:ieu-a-294	TRUE	reported	igd	3	TRUE
rs1267499	C	T	C	T	0.0821443	0.0892685	0.81		FALSE	FALSE	FALSE	ieu-b-18	6	14715882	0.0210677	115803	2.26298e-05	multiple sclerosis || id:ieu-b-18	multiple sclerosis	multiple sclerosis || ||	TRUE	igd	14715882	5.21555e-11	6	65642	0.0125131	ieu-a-294	Inflammatory bowel disease || id:ieu-a-294	TRUE	reported	igd	3	TRUE
rs12718244	A	G	A	G	0.0761709	0.00883895	0.4081		FALSE	FALSE	FALSE	ieu-b-18	7	50175654	0.0166495	115803	0.5955	multiple sclerosis || id:ieu-b-18	multiple sclerosis	multiple sclerosis || ||	TRUE	igd	50175654	3.35274e-14	7	65642	0.0100437	ieu-a-294	Inflammatory bowel disease || id:ieu-a-294	TRUE	reported	igd	3	TRUE
rs12722515	A	C	A	C	-0.0989022	-0.21632	0.1627		FALSE	FALSE	FALSE	ieu-b-18	10	6081230	0.0233831	115803	2.22075e-20	multiple sclerosis || id:ieu-b-18	multiple sclerosis	multiple sclerosis || ||	TRUE	igd	6081230	4.56773e-12	10	65642	0.0142955	ieu-a-294	Inflammatory bowel disease || id:ieu-a-294	TRUE	reported	igd	3	TRUE
rs1292053	G	A	G	A	0.0701035	0.0964913	0.442		FALSE	FALSE	FALSE	ieu-b-18	17	57963537	0.0162181	115803	2.688e-09	multiple sclerosis || id:ieu-b-18	multiple sclerosis	multiple sclerosis || ||	TRUE	igd	57963537	9.88781e-13	17	65642	0.00982936	ieu-a-294	Inflammatory bowel disease || id:ieu-a-294	TRUE	reported	igd	3	TRUE
rs1297258	T	C	T	C	-0.114524	0.0470744	0.4249		FALSE	FALSE	FALSE	ieu-b-18	21	16806709	0.0165663	115803	0.004489	multiple sclerosis || id:ieu-b-18	multiple sclerosis	multiple sclerosis || ||	TRUE	igd	16806709	5.37898e-30	21	65642	0.0100654	ieu-a-294	Inflammatory bowel disease || id:ieu-a-294	TRUE	reported	igd	3	TRUE
rs13107612	T	C	T	C	0.0732561	0.0344014	0.2969		FALSE	FALSE	FALSE	ieu-b-18	4	102739980	0.0176928	115803	0.0518501	multiple sclerosis || id:ieu-b-18	multiple sclerosis	multiple sclerosis || ||	TRUE	igd	102739980	1.61994e-11	4	65642	0.0108741	ieu-a-294	Inflammatory bowel disease || id:ieu-a-294	TRUE	reported	igd	3	TRUE
rs13204742	T	G	T	G	0.0916208	0.0914576	0.1267		FALSE	FALSE	FALSE	ieu-b-18	6	128245765	0.0242539	115803	0.000162701	multiple sclerosis || id:ieu-b-18	multiple sclerosis	multiple sclerosis || ||	TRUE	igd	128245765	5.39312e-10	6	65642	0.0147604	ieu-a-294	Inflammatory bowel disease || id:ieu-a-294	TRUE	reported	igd	3	TRUE
rs1363907	A	G	A	G	0.0815026	-0.0401818	0.4212		FALSE	FALSE	FALSE	ieu-b-18	5	96252803	0.0165031	115803	0.0149001	multiple sclerosis || id:ieu-b-18	multiple sclerosis	multiple sclerosis || ||	TRUE	igd	96252803	4.86519e-15	5	65642	0.0104086	ieu-a-294	Inflammatory bowel disease || id:ieu-a-294	TRUE	reported	igd	3	TRUE
rs1388585	A	G	A	G	-0.30489	-0.0652855	0.98081		FALSE	FALSE	FALSE	ieu-b-18	12	40531691	0.0604442	115803	0.2801	multiple sclerosis || id:ieu-b-18	multiple sclerosis	multiple sclerosis || ||	TRUE	igd	40531691	6.8533e-22	12	65642	0.031707	ieu-a-294	Inflammatory bowel disease || id:ieu-a-294	TRUE	reported	igd	3	TRUE
rs140143	T	G	G	C	-0.133073	-0.000500125	0.3897		TRUE	FALSE	FALSE	ieu-b-18	22	30173109	0.0246305	115803	0.9838	multiple sclerosis || id:ieu-b-18	multiple sclerosis	multiple sclerosis || ||	TRUE	igd	30173109	2.17871e-31	22	65642	0.0114182	ieu-a-294	Inflammatory bowel disease || id:ieu-a-294	TRUE	reported	igd	3	FALSE
rs1517352	C	A	C	A	0.0778816	0.0590233	0.6048		FALSE	FALSE	FALSE	ieu-b-18	2	191931464	0.0167564	115803	0.000427602	multiple sclerosis || id:ieu-b-18	multiple sclerosis	multiple sclerosis || ||	TRUE	igd	191931464	3.86545e-14	2	65642	0.0102944	ieu-a-294	Inflammatory bowel disease || id:ieu-a-294	TRUE	reported	igd	3	TRUE
rs1569328	T	C	T	C	-0.0809722	-0.00833464	0.1702		FALSE	FALSE	FALSE	ieu-b-18	14	75741751	0.0220548	115803	0.7055	multiple sclerosis || id:ieu-b-18	multiple sclerosis	multiple sclerosis || ||	TRUE	igd	75741751	3.20959e-09	14	65642	0.0136766	ieu-a-294	Inflammatory bowel disease || id:ieu-a-294	TRUE	reported	igd	3	TRUE
rs17293632	T	C	T	C	0.107165	-0.0117309	0.2364		FALSE	FALSE	FALSE	ieu-b-18	15	67442596	0.0193765	115803	0.5449	multiple sclerosis || id:ieu-b-18	multiple sclerosis	multiple sclerosis || ||	TRUE	igd	67442596	2.70894e-20	15	65642	0.0116106	ieu-a-294	Inflammatory bowel disease || id:ieu-a-294	TRUE	reported	igd	3	TRUE
rs17651741	A	G	A	G	0.0702476	0.018164	0.191		FALSE	FALSE	FALSE	ieu-b-18	15	38869666	0.0203507	115803	0.3721	multiple sclerosis || id:ieu-b-18	multiple sclerosis	multiple sclerosis || ||	TRUE	igd	38869666	2.80892e-08	15	65642	0.0126505	ieu-a-294	Inflammatory bowel disease || id:ieu-a-294	TRUE	reported	igd	3	TRUE
rs17694108	A	G	A	G	0.0857629	-0.00451016	0.2797		FALSE	FALSE	FALSE	ieu-b-18	19	33731551	0.0216263	115803	0.8348	multiple sclerosis || id:ieu-b-18	multiple sclerosis	multiple sclerosis || ||	TRUE	igd	33731551	1.21032e-14	19	65642	0.0111165	ieu-a-294	Inflammatory bowel disease || id:ieu-a-294	TRUE	reported	igd	3	TRUE
rs17780256	C	A	C	A	-0.083427	-0.0347878	0.1927		FALSE	FALSE	FALSE	ieu-b-18	17	70642923	0.0209644	115803	0.0970398	multiple sclerosis || id:ieu-b-18	multiple sclerosis	multiple sclerosis || ||	TRUE	igd	70642923	3.19374e-11	17	65642	0.0125693	ieu-a-294	Inflammatory bowel disease || id:ieu-a-294	TRUE	reported	igd	3	TRUE
rs181826	A	C	A	C	0.0820444	0.0738619	0.6266		FALSE	FALSE	FALSE	ieu-b-18	5	141526057	0.017025	115803	1.43499e-05	multiple sclerosis || id:ieu-b-18	multiple sclerosis	multiple sclerosis || ||	TRUE	igd	141526057	4.05229e-15	5	65642	0.0104471	ieu-a-294	Inflammatory bowel disease || id:ieu-a-294	TRUE	reported	igd	3	TRUE
rs1847472	A	C	A	C	-0.0672805	0.103188	0.3421		FALSE	FALSE	FALSE	ieu-b-18	6	90973159	0.0171156	115803	1.65101e-09	multiple sclerosis || id:ieu-b-18	multiple sclerosis	multiple sclerosis || ||	TRUE	igd	90973159	6.62857e-10	6	65642	0.0108961	ieu-a-294	Inflammatory bowel disease || id:ieu-a-294	TRUE	reported	igd	3	TRUE
rs1990760	T	C	T	C	-0.0671151	-0.0458334	0.6085		FALSE	FALSE	FALSE	ieu-b-18	2	163124051	0.0167944	115803	0.00635097	multiple sclerosis || id:ieu-b-18	multiple sclerosis	multiple sclerosis || ||	TRUE	igd	163124051	3.56246e-10	2	65642	0.0107006	ieu-a-294	Inflammatory bowel disease || id:ieu-a-294	TRUE	reported	igd	3	TRUE
rs2024092	A	G	A	G	0.106813	-0.0151841	0.2162		FALSE	FALSE	FALSE	ieu-b-18	19	1124031	0.0199241	115803	0.446	multiple sclerosis || id:ieu-b-18	multiple sclerosis	multiple sclerosis || ||	TRUE	igd	1124031	1.1246e-18	19	65642	0.0121076	ieu-a-294	Inflammatory bowel disease || id:ieu-a-294	TRUE	reported	igd	3	TRUE
rs2050392	A	G	A	G	0.0691178	0.00319489	0.6003		FALSE	FALSE	FALSE	ieu-b-18	10	30691503	0.0176305	115803	0.8562	multiple sclerosis || id:ieu-b-18	multiple sclerosis	multiple sclerosis || ||	TRUE	igd	30691503	1.87241e-11	10	65642	0.0102921	ieu-a-294	Inflammatory bowel disease || id:ieu-a-294	TRUE	reported	igd	3	TRUE
rs2143178	C	T	C	T	-0.176684	0.0686001	0.1658		FALSE	FALSE	FALSE	ieu-b-18	22	39660829	0.0218933	115803	0.00172799	multiple sclerosis || id:ieu-b-18	multiple sclerosis	multiple sclerosis || ||	TRUE	igd	39660829	4.79954e-38	22	65642	0.0137017	ieu-a-294	Inflammatory bowel disease || id:ieu-a-294	TRUE	reported	igd	3	TRUE
rs2153283	A	C	A	C	-0.0859637	-0.0112366	0.217		FALSE	FALSE	FALSE	ieu-b-18	10	59972299	0.0196941	115803	0.5683	multiple sclerosis || id:ieu-b-18	multiple sclerosis	multiple sclerosis || ||	TRUE	igd	59972299	1.53568e-11	10	65642	0.0127458	ieu-a-294	Inflammatory bowel disease || id:ieu-a-294	TRUE	reported	igd	3	TRUE
rs2270395	T	C	T	C	0.0778411	-0.0267393	0.7616		FALSE	FALSE	FALSE	ieu-b-18	16	50846832	0.0198702	115803	0.1784	multiple sclerosis || id:ieu-b-18	multiple sclerosis	multiple sclerosis || ||	TRUE	igd	50846832	5.17249e-11	16	65642	0.0118554	ieu-a-294	Inflammatory bowel disease || id:ieu-a-294	TRUE	reported	igd	3	TRUE
rs2274351	T	C	T	C	0.0604993	0.0115666	0.5373		FALSE	FALSE	FALSE	ieu-b-18	10	104264107	0.0163502	115803	0.4793	multiple sclerosis || id:ieu-b-18	multiple sclerosis	multiple sclerosis || ||	TRUE	igd	104264107	6.93043e-09	10	65642	0.0104442	ieu-a-294	Inflammatory bowel disease || id:ieu-a-294	TRUE	reported	igd	3	TRUE
rs2297559	A	G	A	G	0.0741659	0.0592119	0.6822		FALSE	FALSE	FALSE	ieu-b-18	1	160854526	0.017688	115803	0.000815192	multiple sclerosis || id:ieu-b-18	multiple sclerosis	multiple sclerosis || ||	TRUE	igd	160854526	1.88495e-11	1	65642	0.0110454	ieu-a-294	Inflammatory bowel disease || id:ieu-a-294	TRUE	reported	igd	3	TRUE
rs2328546	C	T	C	T	0.0940162	0.0277124	0.8014		FALSE	FALSE	FALSE	ieu-b-18	6	20657345	0.0204512	115803	0.1754	multiple sclerosis || id:ieu-b-18	multiple sclerosis	multiple sclerosis || ||	TRUE	igd	20657345	1.29718e-13	6	65642	0.0126938	ieu-a-294	Inflammatory bowel disease || id:ieu-a-294	TRUE	reported	igd	3	TRUE
rs2395022	C	A	C	A	-0.181635	-0.00793137	0.95885		FALSE	FALSE	FALSE	ieu-b-18	7	98750379	0.0405163	115803	0.8448	multiple sclerosis || id:ieu-b-18	multiple sclerosis	multiple sclerosis || ||	TRUE	igd	98750379	8.26799e-15	7	65642	0.0233963	ieu-a-294	Inflammatory bowel disease || id:ieu-a-294	TRUE	reported	igd	3	TRUE
rs2488397	C	G	C	G	0.09881	0.0397809	0.2037		FALSE	TRUE	TRUE	ieu-b-18	1	197701279	0.0201415	115803	0.0482603	multiple sclerosis || id:ieu-b-18	multiple sclerosis	multiple sclerosis || ||	TRUE	igd	197701279	4.55302e-16	1	65642	0.0121644	ieu-a-294	Inflammatory bowel disease || id:ieu-a-294	TRUE	reported	igd	3	FALSE
rs2497318	T	C	T	C	-0.0635464	0.0917584	0.4504		FALSE	FALSE	FALSE	ieu-b-18	10	94432000	0.0167377	115803	4.20204e-08	multiple sclerosis || id:ieu-b-18	multiple sclerosis	multiple sclerosis || ||	TRUE	igd	94432000	1.35781e-10	10	65642	0.00989735	ieu-a-294	Inflammatory bowel disease || id:ieu-a-294	TRUE	reported	igd	3	TRUE
rs2538470	G	A	G	A	-0.0675599	-0.0188771	0.6378		FALSE	FALSE	FALSE	ieu-b-18	7	148220448	0.0169709	115803	0.266	multiple sclerosis || id:ieu-b-18	multiple sclerosis	multiple sclerosis || ||	TRUE	igd	148220448	2.99916e-11	7	65642	0.0101646	ieu-a-294	Inflammatory bowel disease || id:ieu-a-294	TRUE	reported	igd	3	TRUE
rs259964	G	A	G	A	-0.0674584	-0.0148091	0.5414		FALSE	FALSE	FALSE	ieu-b-18	20	57824309	0.0163308	115803	0.3645	multiple sclerosis || id:ieu-b-18	multiple sclerosis	multiple sclerosis || ||	TRUE	igd	57824309	6.92947e-12	20	65642	0.00983489	ieu-a-294	Inflammatory bowel disease || id:ieu-a-294	TRUE	reported	igd	3	TRUE
rs2688608	T	G	T	G	0.062403	0.0610951	0.557		FALSE	FALSE	FALSE	ieu-b-18	10	75658349	0.0164166	115803	0.000198002	multiple sclerosis || id:ieu-b-18	multiple sclerosis	multiple sclerosis || ||	TRUE	igd	75658349	2.75467e-10	10	65642	0.00988642	ieu-a-294	Inflammatory bowel disease || id:ieu-a-294	TRUE	reported	igd	3	TRUE
rs272882	T	G	T	G	0.166117	-0.00429078	0.6733		FALSE	FALSE	FALSE	ieu-b-18	5	131669161	0.0175916	115803	0.8073	multiple sclerosis || id:ieu-b-18	multiple sclerosis	multiple sclerosis || ||	TRUE	igd	131669161	1.46656e-52	5	65642	0.0108875	ieu-a-294	Inflammatory bowel disease || id:ieu-a-294	TRUE	reported	igd	3	TRUE
rs2836883	A	G	A	G	-0.168413	-0.0866363	0.2728		FALSE	FALSE	FALSE	ieu-b-18	21	40466744	0.0187911	115803	4.01698e-06	multiple sclerosis || id:ieu-b-18	multiple sclerosis	multiple sclerosis || ||	TRUE	igd	40466744	3.37831e-48	21	65642	0.0115451	ieu-a-294	Inflammatory bowel disease || id:ieu-a-294	TRUE	reported	igd	3	TRUE
rs2847278	T	C	T	C	-0.144528	-0.00662188	0.841		FALSE	FALSE	FALSE	ieu-b-18	18	12778715	0.0228736	115803	0.7722	multiple sclerosis || id:ieu-b-18	multiple sclerosis	multiple sclerosis || ||	TRUE	igd	12778715	8.32722e-28	18	65642	0.0132236	ieu-a-294	Inflammatory bowel disease || id:ieu-a-294	TRUE	reported	igd	3	TRUE
rs2974935	T	G	T	G	0.0687256	0.0326608	0.4948		FALSE	FALSE	FALSE	ieu-b-18	1	155181843	0.0164101	115803	0.0465597	multiple sclerosis || id:ieu-b-18	multiple sclerosis	multiple sclerosis || ||	TRUE	igd	155181843	8.86748e-12	1	65642	0.0100715	ieu-a-294	Inflammatory bowel disease || id:ieu-a-294	TRUE	reported	igd	3	TRUE
rs3024493	A	C	A	C	0.196922	-0.00159872	0.1572		FALSE	FALSE	FALSE	ieu-b-18	1	206943968	0.0233016	115803	0.9453	multiple sclerosis || id:ieu-b-18	multiple sclerosis	multiple sclerosis || ||	TRUE	igd	206943968	1.64778e-50	1	65642	0.0131753	ieu-a-294	Inflammatory bowel disease || id:ieu-a-294	TRUE	reported	igd	3	TRUE
rs3184504	C	T	C	T	-0.0600317	-0.0684994	0.5074		FALSE	FALSE	FALSE	ieu-b-18	12	111884608	0.0165386	115803	3.44604e-05	multiple sclerosis || id:ieu-b-18	multiple sclerosis	multiple sclerosis || ||	TRUE	igd	111884608	1.28988e-09	12	65642	0.00989211	ieu-a-294	Inflammatory bowel disease || id:ieu-a-294	TRUE	reported	igd	3	TRUE
rs34804116	A	C	A	C	-0.0574631	0.00080032	0.3867		FALSE	FALSE	FALSE	ieu-b-18	5	72539850	0.0162419	115803	0.9607	multiple sclerosis || id:ieu-b-18	multiple sclerosis	multiple sclerosis || ||	TRUE	igd	72539850	3.62402e-08	5	65642	0.0104322	ieu-a-294	Inflammatory bowel disease || id:ieu-a-294	TRUE	reported	igd	3	TRUE
rs34856868	A	G	A	G	-0.195275	-0.470691	0.03159		FALSE	FALSE	FALSE	ieu-b-18	1	92554283	0.487717	115803	0.3345	multiple sclerosis || id:ieu-b-18	multiple sclerosis	multiple sclerosis || ||	TRUE	igd	92554283	9.79873e-09	1	65642	0.0340546	ieu-a-294	Inflammatory bowel disease || id:ieu-a-294	TRUE	reported	igd	3	TRUE
rs35164067	A	G	A	G	-0.11754	-0.0990305	0.2039		FALSE	FALSE	FALSE	ieu-b-18	19	10525181	0.0207799	115803	1.882e-06	multiple sclerosis || id:ieu-b-18	multiple sclerosis	multiple sclerosis || ||	TRUE	igd	10525181	2.65705e-20	19	65642	0.0127318	ieu-a-294	Inflammatory bowel disease || id:ieu-a-294	TRUE	reported	igd	3	TRUE
rs35730213	C	G	C	G	-0.159624	-0.123102	0.2807		FALSE	TRUE	TRUE	ieu-b-18	1	200874229	0.0186429	115803	4.02532e-11	multiple sclerosis || id:ieu-b-18	multiple sclerosis	multiple sclerosis || ||	TRUE	igd	200874229	8.33489e-45	1	65642	0.0113656	ieu-a-294	Inflammatory bowel disease || id:ieu-a-294	TRUE	reported	igd	3	FALSE
rs36048684	A	T	A	T	-0.0941465	-0.0904803	0.1107		FALSE	TRUE	TRUE	ieu-b-18	5	158822929	0.0268998	115803	0.000769308	multiple sclerosis || id:ieu-b-18	multiple sclerosis	multiple sclerosis || ||	TRUE	igd	158822929	3.69939e-09	5	65642	0.0159649	ieu-a-294	Inflammatory bowel disease || id:ieu-a-294	TRUE	reported	igd	3	FALSE
rs367569	T	C	T	C	-0.0958166	-0.0975803	0.2891		FALSE	FALSE	FALSE	ieu-b-18	16	11365500	0.0183265	115803	1.012e-07	multiple sclerosis || id:ieu-b-18	multiple sclerosis	multiple sclerosis || ||	TRUE	igd	11365500	1.92664e-17	16	65642	0.011275	ieu-a-294	Inflammatory bowel disease || id:ieu-a-294	TRUE	reported	igd	3	TRUE
rs3801835	T	C	T	C	0.064107	-0.0406137	0.3447		FALSE	FALSE	FALSE	ieu-b-18	7	26852053	0.0171877	115803	0.0181301	multiple sclerosis || id:ieu-b-18	multiple sclerosis	multiple sclerosis || ||	TRUE	igd	26852053	1.47058e-09	7	65642	0.0106005	ieu-a-294	Inflammatory bowel disease || id:ieu-a-294	TRUE	reported	igd	3	TRUE
rs3853824	C	T	C	T	0.064031	0.0186733	0.6385		FALSE	FALSE	FALSE	ieu-b-18	17	54880993	0.0169462	115803	0.2705	multiple sclerosis || id:ieu-b-18	multiple sclerosis	multiple sclerosis || ||	TRUE	igd	54880993	7.70123e-10	17	65642	0.0104099	ieu-a-294	Inflammatory bowel disease || id:ieu-a-294	TRUE	reported	igd	3	TRUE
rs4692386	C	T	C	T	0.0579752	0.0111621	0.593		FALSE	FALSE	FALSE	ieu-b-18	4	26132361	0.0225755	115803	0.621001	multiple sclerosis || id:ieu-b-18	multiple sclerosis	multiple sclerosis || ||	TRUE	igd	26132361	1.21194e-08	4	65642	0.0101746	ieu-a-294	Inflammatory bowel disease || id:ieu-a-294	TRUE	reported	igd	3	TRUE
rs4703855	T	C	T	C	-0.0710611	-0.0258627	0.2998		FALSE	FALSE	FALSE	ieu-b-18	5	71693899	0.0176925	115803	0.1438	multiple sclerosis || id:ieu-b-18	multiple sclerosis	multiple sclerosis || ||	TRUE	igd	71693899	7.15649e-11	5	65642	0.0109034	ieu-a-294	Inflammatory bowel disease || id:ieu-a-294	TRUE	reported	igd	3	TRUE
rs4976646	C	T	C	T	0.0730113	0.095492	0.3415		FALSE	FALSE	FALSE	ieu-b-18	5	176788570	0.0190025	115803	5.02805e-07	multiple sclerosis || id:ieu-b-18	multiple sclerosis	multiple sclerosis || ||	TRUE	igd	176788570	3.23445e-12	5	65642	0.0104794	ieu-a-294	Inflammatory bowel disease || id:ieu-a-294	TRUE	reported	igd	3	TRUE
rs516246	T	C	T	C	0.0755599	-0.0562858	0.4652		FALSE	FALSE	FALSE	ieu-b-18	19	49206172	0.0174521	115803	0.00125901	multiple sclerosis || id:ieu-b-18	multiple sclerosis	multiple sclerosis || ||	TRUE	igd	49206172	1.14842e-13	19	65642	0.0101797	ieu-a-294	Inflammatory bowel disease || id:ieu-a-294	TRUE	reported	igd	3	TRUE
rs55808324	A	G	A	G	0.141213	0.0127813	0.09318		FALSE	FALSE	FALSE	ieu-b-18	14	88444752	0.02741	115803	0.641	multiple sclerosis || id:ieu-b-18	multiple sclerosis	multiple sclerosis || ||	TRUE	igd	88444752	5.13452e-17	14	65642	0.016844	ieu-a-294	Inflammatory bowel disease || id:ieu-a-294	TRUE	reported	igd	3	TRUE
rs559928	C	T	C	T	0.094388	0.00548493	0.8128		FALSE	FALSE	FALSE	ieu-b-18	11	64150370	0.0213444	115803	0.7972	multiple sclerosis || id:ieu-b-18	multiple sclerosis	multiple sclerosis || ||	TRUE	igd	64150370	3.32583e-13	11	65642	0.0129645	ieu-a-294	Inflammatory bowel disease || id:ieu-a-294	TRUE	reported	igd	3	TRUE
rs56167332	A	C	A	C	0.155855	-0.0557241	0.3375		FALSE	FALSE	FALSE	ieu-b-18	5	158827769	0.020052	115803	0.00545306	multiple sclerosis || id:ieu-b-18	multiple sclerosis	multiple sclerosis || ||	TRUE	igd	158827769	7.16638e-50	5	65642	0.0104967	ieu-a-294	Inflammatory bowel disease || id:ieu-a-294	TRUE	reported	igd	3	TRUE
rs6058869	T	C	T	C	0.0556615	0.0230639	0.3991		FALSE	FALSE	FALSE	ieu-b-18	20	31348750	0.0165327	115803	0.163	multiple sclerosis || id:ieu-b-18	multiple sclerosis	multiple sclerosis || ||	TRUE	igd	31348750	2.63494e-08	20	65642	0.0100037	ieu-a-294	Inflammatory bowel disease || id:ieu-a-294	TRUE	reported	igd	3	TRUE
rs6062496	A	G	A	G	0.123216	0.0131136	0.5694		FALSE	FALSE	FALSE	ieu-b-18	20	62329099	0.0175565	115803	0.4551	multiple sclerosis || id:ieu-b-18	multiple sclerosis	multiple sclerosis || ||	TRUE	igd	62329099	2.10814e-33	20	65642	0.0102312	ieu-a-294	Inflammatory bowel disease || id:ieu-a-294	TRUE	reported	igd	3	TRUE
rs6074022	T	C	T	C	-0.0742587	-0.132869	0.7497		FALSE	FALSE	FALSE	ieu-b-18	20	44740196	0.0183164	115803	4.0439e-13	multiple sclerosis || id:ieu-b-18	multiple sclerosis	multiple sclerosis || ||	TRUE	igd	44740196	8.32339e-11	20	65642	0.0114338	ieu-a-294	Inflammatory bowel disease || id:ieu-a-294	TRUE	reported	igd	3	TRUE
rs6111031	T	C	T	C	-0.264091	-0.0111377	0.1591		FALSE	FALSE	FALSE	ieu-b-18	20	1682037	0.0248723	115803	0.6543	multiple sclerosis || id:ieu-b-18	multiple sclerosis	multiple sclerosis || ||	TRUE	igd	1682037	1.23225e-71	20	65642	0.0147557	ieu-a-294	Inflammatory bowel disease || id:ieu-a-294	TRUE	reported	igd	3	TRUE
rs62037363	C	T	C	T	0.0987549	0.0179603	0.3911		FALSE	FALSE	FALSE	ieu-b-18	16	28865042	0.0172288	115803	0.2972	multiple sclerosis || id:ieu-b-18	multiple sclerosis	multiple sclerosis || ||	TRUE	igd	28865042	6.36209e-22	16	65642	0.0102618	ieu-a-294	Inflammatory bowel disease || id:ieu-a-294	TRUE	reported	igd	3	TRUE
rs62434177	A	G	A	G	-0.179105	-0.00299551	0.03236		FALSE	FALSE	FALSE	ieu-b-18	6	138087506	0.114344	115803	0.9791	multiple sclerosis || id:ieu-b-18	multiple sclerosis	multiple sclerosis || ||	TRUE	igd	138087506	1.13951e-08	6	65642	0.031375	ieu-a-294	Inflammatory bowel disease || id:ieu-a-294	TRUE	reported	igd	3	TRUE
rs6456426	A	C	A	C	-0.0643405	-0.0041912	0.4984		FALSE	FALSE	FALSE	ieu-b-18	6	21438889	0.0169588	115803	0.8048	multiple sclerosis || id:ieu-b-18	multiple sclerosis	multiple sclerosis || ||	TRUE	igd	21438889	8.18276e-11	6	65642	0.0099028	ieu-a-294	Inflammatory bowel disease || id:ieu-a-294	TRUE	reported	igd	3	TRUE
rs6466198	T	A	T	A	0.0841312	-0.0266419	0.386		FALSE	TRUE	TRUE	ieu-b-18	7	107480126	0.0171957	115803	0.1213	multiple sclerosis || id:ieu-b-18	multiple sclerosis	multiple sclerosis || ||	TRUE	igd	107480126	2.17771e-16	7	65642	0.0102451	ieu-a-294	Inflammatory bowel disease || id:ieu-a-294	TRUE	reported	igd	3	FALSE
rs648541	G	A	G	A	-0.0648616	0.00230265	0.3409		FALSE	FALSE	FALSE	ieu-b-18	11	114429934	0.0173803	115803	0.8946	multiple sclerosis || id:ieu-b-18	multiple sclerosis	multiple sclerosis || ||	TRUE	igd	114429934	1.21728e-09	11	65642	0.0106716	ieu-a-294	Inflammatory bowel disease || id:ieu-a-294	TRUE	reported	igd	3	TRUE
rs6500315	G	A	G	A	0.0766082	-0.00420884	0.7753		FALSE	FALSE	FALSE	ieu-b-18	16	50508101	0.0196974	115803	0.8308	multiple sclerosis || id:ieu-b-18	multiple sclerosis	multiple sclerosis || ||	TRUE	igd	50508101	1.12065e-10	16	65642	0.0118778	ieu-a-294	Inflammatory bowel disease || id:ieu-a-294	TRUE	reported	igd	3	TRUE
rs6561151	A	G	A	G	0.1	-0.0465018	0.2235		FALSE	FALSE	FALSE	ieu-b-18	13	44484706	0.0196608	115803	0.0180198	multiple sclerosis || id:ieu-b-18	multiple sclerosis	multiple sclerosis || ||	TRUE	igd	44484706	3.53346e-17	13	65642	0.0118661	ieu-a-294	Inflammatory bowel disease || id:ieu-a-294	TRUE	reported	igd	3	TRUE
rs6588248	G	T	G	T	0.0819867	0.0315956	0.5297		FALSE	FALSE	FALSE	ieu-b-18	1	67652984	0.0162393	115803	0.0516999	multiple sclerosis || id:ieu-b-18	multiple sclerosis	multiple sclerosis || ||	TRUE	igd	67652984	1.38484e-16	1	65642	0.0099185	ieu-a-294	Inflammatory bowel disease || id:ieu-a-294	TRUE	reported	igd	3	TRUE
rs6651252	C	T	C	T	-0.0908484	0.0280909	0.13		FALSE	FALSE	FALSE	ieu-b-18	8	129567181	0.0239125	115803	0.2401	multiple sclerosis || id:ieu-b-18	multiple sclerosis	multiple sclerosis || ||	TRUE	igd	129567181	9.08239e-10	8	65642	0.014833	ieu-a-294	Inflammatory bowel disease || id:ieu-a-294	TRUE	reported	igd	3	TRUE
rs6708373	G	A	G	A	0.134178	0.0543935	0.5277		FALSE	FALSE	FALSE	ieu-b-18	2	234172846	0.0162671	115803	0.000826495	multiple sclerosis || id:ieu-b-18	multiple sclerosis	multiple sclerosis || ||	TRUE	igd	234172846	1.42561e-41	2	65642	0.0099341	ieu-a-294	Inflammatory bowel disease || id:ieu-a-294	TRUE	reported	igd	3	TRUE
rs6740462	A	C	A	C	0.0799597	0.0236189	0.7378		FALSE	FALSE	FALSE	ieu-b-18	2	65667272	0.0184545	115803	0.2006	multiple sclerosis || id:ieu-b-18	multiple sclerosis	multiple sclerosis || ||	TRUE	igd	65667272	5.59114e-12	2	65642	0.0116057	ieu-a-294	Inflammatory bowel disease || id:ieu-a-294	TRUE	reported	igd	3	TRUE
rs6745185	G	T	G	T	0.0698267	0.00399202	0.7389		FALSE	FALSE	FALSE	ieu-b-18	2	241586960	0.0189095	115803	0.8328	multiple sclerosis || id:ieu-b-18	multiple sclerosis	multiple sclerosis || ||	TRUE	igd	241586960	1.37322e-09	2	65642	0.0115253	ieu-a-294	Inflammatory bowel disease || id:ieu-a-294	TRUE	reported	igd	3	TRUE
rs67643815	T	G	T	G	-0.0629092	-0.0274206	0.5342		FALSE	FALSE	FALSE	ieu-b-18	18	67561508	0.0166651	115803	0.0998895	multiple sclerosis || id:ieu-b-18	multiple sclerosis	multiple sclerosis || ||	TRUE	igd	67561508	6.41889e-10	18	65642	0.0101798	ieu-a-294	Inflammatory bowel disease || id:ieu-a-294	TRUE	reported	igd	3	TRUE
rs6933404	C	T	C	T	0.0957518	-0.101021	0.2108		FALSE	FALSE	FALSE	ieu-b-18	6	137959235	0.0203902	115803	7.25605e-07	multiple sclerosis || id:ieu-b-18	multiple sclerosis	multiple sclerosis || ||	TRUE	igd	137959235	5.83848e-15	6	65642	0.0122643	ieu-a-294	Inflammatory bowel disease || id:ieu-a-294	TRUE	reported	igd	3	TRUE
rs7011507	A	G	A	G	-0.0846011	-0.00588266	0.1233		FALSE	FALSE	FALSE	ieu-b-18	8	49129242	0.0250864	115803	0.8146	multiple sclerosis || id:ieu-b-18	multiple sclerosis	multiple sclerosis || ||	TRUE	igd	49129242	2.03222e-08	8	65642	0.0150825	ieu-a-294	Inflammatory bowel disease || id:ieu-a-294	TRUE	reported	igd	3	TRUE
rs7015630	C	T	C	T	-0.0627799	-0.0214279	0.2657		FALSE	FALSE	FALSE	ieu-b-18	8	90875918	0.0184275	115803	0.2449	multiple sclerosis || id:ieu-b-18	multiple sclerosis	multiple sclerosis || ||	TRUE	igd	90875918	2.89694e-08	8	65642	0.0113167	ieu-a-294	Inflammatory bowel disease || id:ieu-a-294	TRUE	reported	igd	3	TRUE
rs71593329	G	T	G	T	-0.0978042	0.0486949	0.1998		FALSE	FALSE	FALSE	ieu-b-18	5	158620079	0.0205539	115803	0.0178299	multiple sclerosis || id:ieu-b-18	multiple sclerosis	multiple sclerosis || ||	TRUE	igd	158620079	1.18659e-14	5	65642	0.0126731	ieu-a-294	Inflammatory bowel disease || id:ieu-a-294	TRUE	reported	igd	3	TRUE
rs7194886	T	C	T	C	-0.126026	-0.0068763	0.4357		FALSE	FALSE	FALSE	ieu-b-18	16	50725193	0.0165726	115803	0.6782	multiple sclerosis || id:ieu-b-18	multiple sclerosis	multiple sclerosis || ||	TRUE	igd	50725193	2.53338e-36	16	65642	0.0100135	ieu-a-294	Inflammatory bowel disease || id:ieu-a-294	TRUE	reported	igd	3	TRUE
rs7240004	G	A	G	A	-0.0665215	-0.0384512	0.3795		FALSE	FALSE	FALSE	ieu-b-18	18	46395022	0.0171597	115803	0.0250398	multiple sclerosis || id:ieu-b-18	multiple sclerosis	multiple sclerosis || ||	TRUE	igd	46395022	1.01436e-10	18	65642	0.0102898	ieu-a-294	Inflammatory bowel disease || id:ieu-a-294	TRUE	reported	igd	3	TRUE
rs7253253	T	G	T	G	-0.134424	-0.0841428	0.95432		FALSE	FALSE	FALSE	ieu-b-18	19	10714058	0.0421452	115803	0.0458796	multiple sclerosis || id:ieu-b-18	multiple sclerosis	multiple sclerosis || ||	TRUE	igd	10714058	6.18586e-09	19	65642	0.02313	ieu-a-294	Inflammatory bowel disease || id:ieu-a-294	TRUE	reported	igd	3	TRUE
rs72634258	C	T	C	T	-0.126877	0.0242927	0.1757		FALSE	FALSE	FALSE	ieu-b-18	1	8150638	0.0215307	115803	0.2592	multiple sclerosis || id:ieu-b-18	multiple sclerosis	multiple sclerosis || ||	TRUE	igd	8150638	1.24652e-19	1	65642	0.0139965	ieu-a-294	Inflammatory bowel disease || id:ieu-a-294	TRUE	reported	igd	3	TRUE
rs72924296	G	A	G	A	-0.0638392	0.0296348	0.2696		FALSE	FALSE	FALSE	ieu-b-18	2	199543967	0.0189523	115803	0.1179	multiple sclerosis || id:ieu-b-18	multiple sclerosis	multiple sclerosis || ||	TRUE	igd	199543967	1.44391e-08	2	65642	0.0112629	ieu-a-294	Inflammatory bowel disease || id:ieu-a-294	TRUE	reported	igd	3	TRUE
rs744166	G	A	G	A	-0.100017	0.114738	0.4204		FALSE	FALSE	FALSE	ieu-b-18	17	40514201	0.0163993	115803	2.62422e-12	multiple sclerosis || id:ieu-b-18	multiple sclerosis	multiple sclerosis || ||	TRUE	igd	40514201	1.14446e-22	17	65642	0.0102076	ieu-a-294	Inflammatory bowel disease || id:ieu-a-294	TRUE	reported	igd	3	TRUE
rs7523442	T	C	T	C	0.124537	0.0230327	0.5356		FALSE	FALSE	FALSE	ieu-b-18	1	20165971	0.0164357	115803	0.1611	multiple sclerosis || id:ieu-b-18	multiple sclerosis	multiple sclerosis || ||	TRUE	igd	20165971	2.76439e-36	1	65642	0.00990061	ieu-a-294	Inflammatory bowel disease || id:ieu-a-294	TRUE	reported	igd	3	TRUE
rs7547569	C	T	C	T	-0.6472	0.00541463	0.06675		FALSE	FALSE	FALSE	ieu-b-18	1	67731368	0.0348131	115803	0.8764	multiple sclerosis || id:ieu-b-18	multiple sclerosis	multiple sclerosis || ||	TRUE	igd	67731368	1.65196e-170	1	65642	0.0232516	ieu-a-294	Inflammatory bowel disease || id:ieu-a-294	TRUE	reported	igd	3	TRUE
rs7608910	G	A	G	A	0.126444	0.0804734	0.3909		FALSE	FALSE	FALSE	ieu-b-18	2	61204856	0.0166191	115803	1.28399e-06	multiple sclerosis || id:ieu-b-18	multiple sclerosis	multiple sclerosis || ||	TRUE	igd	61204856	2.59956e-36	2	65642	0.0100484	ieu-a-294	Inflammatory bowel disease || id:ieu-a-294	TRUE	reported	igd	3	TRUE
rs7657746	G	A	G	A	-0.0868542	0.0237165	0.244		FALSE	FALSE	FALSE	ieu-b-18	4	123161619	0.0191064	115803	0.2145	multiple sclerosis || id:ieu-b-18	multiple sclerosis	multiple sclerosis || ||	TRUE	igd	123161619	1.83485e-13	4	65642	0.0118004	ieu-a-294	Inflammatory bowel disease || id:ieu-a-294	TRUE	reported	igd	3	TRUE
rs769177	T	C	T	C	0.260903	-0.350727	0.02548		FALSE	FALSE	FALSE	ieu-b-18	6	31547611	0.0549276	115803	1.711e-10	multiple sclerosis || id:ieu-b-18	multiple sclerosis	multiple sclerosis || ||	TRUE	igd	31547611	6.5283e-20	6	65642	0.0285603	ieu-a-294	Inflammatory bowel disease || id:ieu-a-294	TRUE	reported	igd	3	TRUE
rs7711427	C	A	C	A	0.174764	0.121264	0.613		FALSE	FALSE	FALSE	ieu-b-18	5	40414886	0.0166619	115803	3.39e-13	multiple sclerosis || id:ieu-b-18	multiple sclerosis	multiple sclerosis || ||	TRUE	igd	40414886	4.62914e-66	5	65642	0.0101797	ieu-a-294	Inflammatory bowel disease || id:ieu-a-294	TRUE	reported	igd	3	TRUE
rs7773324	A	G	A	G	0.061818	-0.0128826	0.6002		FALSE	FALSE	FALSE	ieu-b-18	6	382559	0.0265408	115803	0.627401	multiple sclerosis || id:ieu-b-18	multiple sclerosis	multiple sclerosis || ||	TRUE	igd	382559	5.83687e-09	6	65642	0.0106192	ieu-a-294	Inflammatory bowel disease || id:ieu-a-294	TRUE	reported	igd	3	TRUE
rs7848647	C	T	C	T	0.13239	0.0110388	0.6746		FALSE	FALSE	FALSE	ieu-b-18	9	117569046	0.0173954	115803	0.5257	multiple sclerosis || id:ieu-b-18	multiple sclerosis	multiple sclerosis || ||	TRUE	igd	117569046	3.15791e-35	9	65642	0.0106897	ieu-a-294	Inflammatory bowel disease || id:ieu-a-294	TRUE	reported	igd	3	TRUE
rs8127691	C	T	C	T	-0.114259	0.0222506	0.6132		FALSE	FALSE	FALSE	ieu-b-18	21	45614860	0.0166108	115803	0.1804	multiple sclerosis || id:ieu-b-18	multiple sclerosis	multiple sclerosis || ||	TRUE	igd	45614860	8.97842e-30	21	65642	0.0100818	ieu-a-294	Inflammatory bowel disease || id:ieu-a-294	TRUE	reported	igd	3	TRUE
rs913678	C	T	C	T	-0.0691643	0.0172504	0.3293		FALSE	FALSE	FALSE	ieu-b-18	20	48955424	0.0175593	115803	0.3259	multiple sclerosis || id:ieu-b-18	multiple sclerosis	multiple sclerosis || ||	TRUE	igd	48955424	5.34687e-11	20	65642	0.0105418	ieu-a-294	Inflammatory bowel disease || id:ieu-a-294	TRUE	reported	igd	3	TRUE
rs9264942	C	T	C	T	0.094692	-0.189794	0.3529		FALSE	FALSE	FALSE	ieu-b-18	6	31274380	0.017737	115803	1.01298e-26	multiple sclerosis || id:ieu-b-18	multiple sclerosis	multiple sclerosis || ||	TRUE	igd	31274380	1.54703e-18	6	65642	0.0107773	ieu-a-294	Inflammatory bowel disease || id:ieu-a-294	TRUE	reported	igd	3	TRUE
rs9273363	A	C	A	C	-0.193129	-1.07609	0.2748		FALSE	FALSE	FALSE	ieu-b-18	6	32626272	0.130452	115803	1.59809e-16	multiple sclerosis || id:ieu-b-18	multiple sclerosis	multiple sclerosis || ||	TRUE	igd	32626272	3.30217e-58	6	65642	0.0120075	ieu-a-294	Inflammatory bowel disease || id:ieu-a-294	TRUE	reported	igd	3	TRUE
rs941823	C	T	C	T	0.0830172	-0.0170538	0.7509		FALSE	FALSE	FALSE	ieu-b-18	13	41013977	0.0187434	115803	0.3629	multiple sclerosis || id:ieu-b-18	multiple sclerosis	multiple sclerosis || ||	TRUE	igd	41013977	6.18728e-13	13	65642	0.0115361	ieu-a-294	Inflammatory bowel disease || id:ieu-a-294	TRUE	reported	igd	3	TRUE
rs9457247	T	C	T	C	0.089151	-0.00985132	0.5398		FALSE	FALSE	FALSE	ieu-b-18	6	167392174	0.0161512	115803	0.5419	multiple sclerosis || id:ieu-b-18	multiple sclerosis	multiple sclerosis || ||	TRUE	igd	167392174	2.48085e-18	6	65642	0.0102086	ieu-a-294	Inflammatory bowel disease || id:ieu-a-294	TRUE	reported	igd	3	TRUE
rs9557207	G	A	G	A	-0.0878448	-0.0276152	0.2231		FALSE	FALSE	FALSE	ieu-b-18	13	100036418	0.0198845	115803	0.1649	multiple sclerosis || id:ieu-b-18	multiple sclerosis	multiple sclerosis || ||	TRUE	igd	100036418	3.5156e-13	13	65642	0.0120782	ieu-a-294	Inflammatory bowel disease || id:ieu-a-294	TRUE	reported	igd	3	TRUE
rs974801	G	A	G	A	-0.0727718	-0.00954541	0.3799		FALSE	FALSE	FALSE	ieu-b-18	4	106071064	0.0169486	115803	0.5733	multiple sclerosis || id:ieu-b-18	multiple sclerosis	multiple sclerosis || ||	TRUE	igd	106071064	7.07457e-13	4	65642	0.0101382	ieu-a-294	Inflammatory bowel disease || id:ieu-a-294	TRUE	reported	igd	3	TRUE
rs9836291	A	G	A	G	0.160867	0.0068763	0.2878		FALSE	FALSE	FALSE	ieu-b-18	3	49697459	0.0177153	115803	0.6979	multiple sclerosis || id:ieu-b-18	multiple sclerosis	multiple sclerosis || ||	TRUE	igd	49697459	9.61391e-53	3	65642	0.0105244	ieu-a-294	Inflammatory bowel disease || id:ieu-a-294	TRUE	reported	igd	3	TRUE

## Sheet: ebi-a-GCST90013534-dat_Sheet 1
SNP	effect_allele.exposure	other_allele.exposure	effect_allele.outcome	other_allele.outcome	beta.exposure	beta.outcome	eaf.exposure	eaf.outcome	remove	palindromic	ambiguous	id.outcome	chr	pos	se.outcome	samplesize.outcome	pval.outcome	outcome	originalname.outcome	outcome.deprecated	mr_keep.outcome	data_source.outcome	pos.exposure	pval.exposure	chr.exposure	samplesize.exposure	se.exposure	id.exposure	exposure	mr_keep.exposure	pval_origin.exposure	data_source.exposure	action	mr_keep
rs10142466	G	A	G	A	-0.0580054	0.077	0.5065	0.7354	FALSE	FALSE	FALSE	ebi-a-GCST90013534	14	69271784	0.0119	58284	9.56533e-11	Rheumatoid arthritis || id:ebi-a-GCST90013534	Rheumatoid arthritis	Rheumatoid arthritis || ||	TRUE	igd	69271784	1.08365e-08	14	65642	0.010146	ieu-a-294	Inflammatory bowel disease || id:ieu-a-294	TRUE	reported	igd	3	TRUE
rs10758669	A	C	A	C	-0.148762	0.0033	0.6504	0.4833	FALSE	FALSE	FALSE	ebi-a-GCST90013534	9	4981602	0.0121	58284	0.7831	Rheumatoid arthritis || id:ebi-a-GCST90013534	Rheumatoid arthritis	Rheumatoid arthritis || ||	TRUE	igd	4981602	4.69894e-48	9	65642	0.0102138	ieu-a-294	Inflammatory bowel disease || id:ieu-a-294	TRUE	reported	igd	3	TRUE
rs10761659	G	A	G	A	0.153811	-0.0553	0.5399	0.7507	FALSE	FALSE	FALSE	ebi-a-GCST90013534	10	64445564	0.012	58284	4.31201e-06	Rheumatoid arthritis || id:ebi-a-GCST90013534	Rheumatoid arthritis	Rheumatoid arthritis || ||	TRUE	igd	64445564	4.9705e-53	10	65642	0.0100347	ieu-a-294	Inflammatory bowel disease || id:ieu-a-294	TRUE	reported	igd	3	TRUE
rs10800309	G	A	G	A	-0.132111	-0.0235	0.6578	0.5802	FALSE	FALSE	FALSE	ebi-a-GCST90013534	1	161472158	0.0129	58284	0.0691003	Rheumatoid arthritis || id:ebi-a-GCST90013534	Rheumatoid arthritis	Rheumatoid arthritis || ||	TRUE	igd	161472158	6.1546e-37	1	65642	0.010405	ieu-a-294	Inflammatory bowel disease || id:ieu-a-294	TRUE	reported	igd	3	TRUE
rs10878302	A	T	A	T	0.112429	-0.0166	0.92855	0.0907	FALSE	TRUE	FALSE	ebi-a-GCST90013534	12	40669826	0.0191	58284	0.3856	Rheumatoid arthritis || id:ebi-a-GCST90013534	Rheumatoid arthritis	Rheumatoid arthritis || ||	TRUE	igd	40669826	5.26393e-09	12	65642	0.0192561	ieu-a-294	Inflammatory bowel disease || id:ieu-a-294	TRUE	reported	igd	3	FALSE
rs10956252	G	C	G	C	0.0834795	0.0021	0.6189	0.3603	FALSE	TRUE	FALSE	ebi-a-GCST90013534	8	126536137	0.0116	58284	0.8556	Rheumatoid arthritis || id:ebi-a-GCST90013534	Rheumatoid arthritis	Rheumatoid arthritis || ||	TRUE	igd	126536137	2.26204e-16	8	65642	0.0101714	ieu-a-294	Inflammatory bowel disease || id:ieu-a-294	TRUE	reported	igd	3	FALSE
rs11152949	G	A	G	A	0.105057	-0.0148	0.3195	0.6593	FALSE	FALSE	FALSE	ebi-a-GCST90013534	6	106449085	0.017	58284	0.3826	Rheumatoid arthritis || id:ebi-a-GCST90013534	Rheumatoid arthritis	Rheumatoid arthritis || ||	TRUE	igd	106449085	7.2477e-23	6	65642	0.0106717	ieu-a-294	Inflammatory bowel disease || id:ieu-a-294	TRUE	reported	igd	3	TRUE
rs11185982	C	T	C	T	-0.077882	0.0819	0.1517	0.5646	FALSE	FALSE	FALSE	ebi-a-GCST90013534	10	82305627	0.021	58284	9.23294e-05	Rheumatoid arthritis || id:ebi-a-GCST90013534	Rheumatoid arthritis	Rheumatoid arthritis || ||	TRUE	igd	82305627	1.61161e-08	10	65642	0.0137863	ieu-a-294	Inflammatory bowel disease || id:ieu-a-294	TRUE	reported	igd	3	TRUE
rs11230563	T	C	T	C	-0.081194	0.0005	0.348	0.1775	FALSE	FALSE	FALSE	ebi-a-GCST90013534	11	60776209	0.013	58284	0.9672	Rheumatoid arthritis || id:ebi-a-GCST90013534	Rheumatoid arthritis	Rheumatoid arthritis || ||	TRUE	igd	60776209	1.70608e-14	11	65642	0.0105845	ieu-a-294	Inflammatory bowel disease || id:ieu-a-294	TRUE	reported	igd	3	TRUE
rs11236797	A	C	A	C	0.150864	-0.0291	0.4444	0.2876	FALSE	FALSE	FALSE	ebi-a-GCST90013534	11	76299649	0.0117	58284	0.01278	Rheumatoid arthritis || id:ebi-a-GCST90013534	Rheumatoid arthritis	Rheumatoid arthritis || ||	TRUE	igd	76299649	9.31751e-52	11	65642	0.00996698	ieu-a-294	Inflammatory bowel disease || id:ieu-a-294	TRUE	reported	igd	3	TRUE
rs11641016	G	C	G	C	-0.111288	-0.045	0.1973	0.0995	FALSE	TRUE	FALSE	ebi-a-GCST90013534	16	86014881	0.017	58284	0.00797297	Rheumatoid arthritis || id:ebi-a-GCST90013534	Rheumatoid arthritis	Rheumatoid arthritis || ||	TRUE	igd	86014881	9.50605e-17	16	65642	0.0133908	ieu-a-294	Inflammatory bowel disease || id:ieu-a-294	TRUE	reported	igd	3	FALSE
rs11677953	A	G	A	G	0.0790564	-0.0256	0.3969	0.3124	FALSE	FALSE	FALSE	ebi-a-GCST90013534	2	219121663	0.0116	58284	0.0269699	Rheumatoid arthritis || id:ebi-a-GCST90013534	Rheumatoid arthritis	Rheumatoid arthritis || ||	TRUE	igd	219121663	2.92213e-15	2	65642	0.0100145	ieu-a-294	Inflammatory bowel disease || id:ieu-a-294	TRUE	reported	igd	3	TRUE
rs11691685	G	A	G	A	-0.122467	-0.0182	0.08024	0.5401	FALSE	FALSE	FALSE	ebi-a-GCST90013534	2	145481827	0.0296	58284	0.5384	Rheumatoid arthritis || id:ebi-a-GCST90013534	Rheumatoid arthritis	Rheumatoid arthritis || ||	TRUE	igd	145481827	7.26942e-11	2	65642	0.0187977	ieu-a-294	Inflammatory bowel disease || id:ieu-a-294	TRUE	reported	igd	3	TRUE
rs11713774	C	T	C	T	0.0942858	0.0024	0.1427	0.379	FALSE	FALSE	FALSE	ebi-a-GCST90013534	3	18765978	0.016	58284	0.8826	Rheumatoid arthritis || id:ebi-a-GCST90013534	Rheumatoid arthritis	Rheumatoid arthritis || ||	TRUE	igd	18765978	3.91922e-11	3	65642	0.0142704	ieu-a-294	Inflammatory bowel disease || id:ieu-a-294	TRUE	reported	igd	3	TRUE
rs11758694	A	T	A	T	0.107782	0.0252	0.09938	0.0506	FALSE	TRUE	FALSE	ebi-a-GCST90013534	6	111948621	0.0667	58284	0.706	Rheumatoid arthritis || id:ebi-a-GCST90013534	Rheumatoid arthritis	Rheumatoid arthritis || ||	TRUE	igd	111948621	1.74864e-11	6	65642	0.0160257	ieu-a-294	Inflammatory bowel disease || id:ieu-a-294	TRUE	reported	igd	3	FALSE
rs11768997	T	G	T	C	0.155265	-0.0302	0.1346	0.0521	TRUE	FALSE	FALSE	ebi-a-GCST90013534	7	50533716	0.0367	58284	0.4102	Rheumatoid arthritis || id:ebi-a-GCST90013534	Rheumatoid arthritis	Rheumatoid arthritis || ||	TRUE	igd	50533716	6.81868e-18	7	65642	0.0180166	ieu-a-294	Inflammatory bowel disease || id:ieu-a-294	TRUE	reported	igd	3	FALSE
rs11793497	G	A	G	A	0.156206	-0.0347	0.423	0.5354	FALSE	FALSE	FALSE	ebi-a-GCST90013534	9	139271850	0.012	58284	0.00386002	Rheumatoid arthritis || id:ebi-a-GCST90013534	Rheumatoid arthritis	Rheumatoid arthritis || ||	TRUE	igd	139271850	1.70844e-54	9	65642	0.0100484	ieu-a-294	Inflammatory bowel disease || id:ieu-a-294	TRUE	reported	igd	3	TRUE
rs1182188	C	T	C	T	-0.0659028	0.0067	0.2989	0.4737	FALSE	FALSE	FALSE	ebi-a-GCST90013534	7	2869985	0.0131	58284	0.606301	Rheumatoid arthritis || id:ebi-a-GCST90013534	Rheumatoid arthritis	Rheumatoid arthritis || ||	TRUE	igd	2869985	1.07912e-09	7	65642	0.0108086	ieu-a-294	Inflammatory bowel disease || id:ieu-a-294	TRUE	reported	igd	3	TRUE
rs12103	C	T	C	T	-0.0867354	0.0205	0.8166	0.0105	FALSE	FALSE	FALSE	ebi-a-GCST90013534	1	1247494	0.1212	58284	0.8658	Rheumatoid arthritis || id:ebi-a-GCST90013534	Rheumatoid arthritis	Rheumatoid arthritis || ||	TRUE	igd	1247494	3.2802e-11	1	65642	0.0130755	ieu-a-294	Inflammatory bowel disease || id:ieu-a-294	TRUE	reported	igd	3	TRUE
rs12318183	A	C	A	C	0.109531	0.0036	0.3854	0.1885	FALSE	FALSE	FALSE	ebi-a-GCST90013534	12	68503836	0.016	58284	0.8217	Rheumatoid arthritis || id:ebi-a-GCST90013534	Rheumatoid arthritis	Rheumatoid arthritis || ||	TRUE	igd	68503836	1.66994e-27	12	65642	0.01008	ieu-a-294	Inflammatory bowel disease || id:ieu-a-294	TRUE	reported	igd	3	TRUE
rs12411259	A	G	A	G	0.0669054	-0.0284	0.2401	0.283	FALSE	FALSE	FALSE	ebi-a-GCST90013534	1	172866210	0.0163	58284	0.0804396	Rheumatoid arthritis || id:ebi-a-GCST90013534	Rheumatoid arthritis	Rheumatoid arthritis || ||	TRUE	igd	172866210	6.17504e-09	1	65642	0.0115117	ieu-a-294	Inflammatory bowel disease || id:ieu-a-294	TRUE	reported	igd	3	TRUE
rs1250566	A	G	A	G	-0.100894	0.0398	0.3161	0.2663	FALSE	FALSE	FALSE	ebi-a-GCST90013534	10	81046453	0.0121	58284	0.001032	Rheumatoid arthritis || id:ebi-a-GCST90013534	Rheumatoid arthritis	Rheumatoid arthritis || ||	TRUE	igd	81046453	4.7698e-20	10	65642	0.0110038	ieu-a-294	Inflammatory bowel disease || id:ieu-a-294	TRUE	reported	igd	3	TRUE
rs12585310	A	G	A	G	0.0706485	-0.019	0.3136	0.2688	FALSE	FALSE	FALSE	ebi-a-GCST90013534	13	27528347	0.0126	58284	0.1315	Rheumatoid arthritis || id:ebi-a-GCST90013534	Rheumatoid arthritis	Rheumatoid arthritis || ||	TRUE	igd	27528347	5.24928e-11	13	65642	0.0107636	ieu-a-294	Inflammatory bowel disease || id:ieu-a-294	TRUE	reported	igd	3	TRUE
rs1267499	C	T	C	T	0.0821443	-0.0092	0.81	0.9079	FALSE	FALSE	FALSE	ebi-a-GCST90013534	6	14715882	0.0168	58284	0.584901	Rheumatoid arthritis || id:ebi-a-GCST90013534	Rheumatoid arthritis	Rheumatoid arthritis || ||	TRUE	igd	14715882	5.21555e-11	6	65642	0.0125131	ieu-a-294	Inflammatory bowel disease || id:ieu-a-294	TRUE	reported	igd	3	TRUE
rs12718244	A	G	A	G	0.0761709	0.0256	0.4081	0.1995	FALSE	FALSE	FALSE	ebi-a-GCST90013534	7	50175654	0.0128	58284	0.0452804	Rheumatoid arthritis || id:ebi-a-GCST90013534	Rheumatoid arthritis	Rheumatoid arthritis || ||	TRUE	igd	50175654	3.35274e-14	7	65642	0.0100437	ieu-a-294	Inflammatory bowel disease || id:ieu-a-294	TRUE	reported	igd	3	TRUE
rs12722515	A	C	A	C	-0.0989022	-0.0256	0.1627	0.0882	FALSE	FALSE	FALSE	ebi-a-GCST90013534	10	6081230	0.0171	58284	0.1337	Rheumatoid arthritis || id:ebi-a-GCST90013534	Rheumatoid arthritis	Rheumatoid arthritis || ||	TRUE	igd	6081230	4.56773e-12	10	65642	0.0142955	ieu-a-294	Inflammatory bowel disease || id:ieu-a-294	TRUE	reported	igd	3	TRUE
rs12796489	A	C	A	C	-0.760367	0.2142	0.02286	0.0051	FALSE	FALSE	FALSE	ebi-a-GCST90013534	11	3059360	0.129	58284	0.0968902	Rheumatoid arthritis || id:ebi-a-GCST90013534	Rheumatoid arthritis	Rheumatoid arthritis || ||	TRUE	igd	3059360	2.87276e-69	11	65642	0.0432241	ieu-a-294	Inflammatory bowel disease || id:ieu-a-294	TRUE	reported	igd	3	TRUE
rs1292053	G	A	G	A	0.0701035	-0.0092	0.442	0.671	FALSE	FALSE	FALSE	ebi-a-GCST90013534	17	57963537	0.0115	58284	0.4263	Rheumatoid arthritis || id:ebi-a-GCST90013534	Rheumatoid arthritis	Rheumatoid arthritis || ||	TRUE	igd	57963537	9.88781e-13	17	65642	0.00982936	ieu-a-294	Inflammatory bowel disease || id:ieu-a-294	TRUE	reported	igd	3	TRUE
rs1297258	T	C	T	C	-0.114524	-0.0253	0.4249	0.2026	FALSE	FALSE	FALSE	ebi-a-GCST90013534	21	16806709	0.0127	58284	0.04701	Rheumatoid arthritis || id:ebi-a-GCST90013534	Rheumatoid arthritis	Rheumatoid arthritis || ||	TRUE	igd	16806709	5.37898e-30	21	65642	0.0100654	ieu-a-294	Inflammatory bowel disease || id:ieu-a-294	TRUE	reported	igd	3	TRUE
rs13107612	T	C	T	C	0.0732561	-0.0194	0.2969	0.1502	FALSE	FALSE	FALSE	ebi-a-GCST90013534	4	102739980	0.0138	58284	0.1607	Rheumatoid arthritis || id:ebi-a-GCST90013534	Rheumatoid arthritis	Rheumatoid arthritis || ||	TRUE	igd	102739980	1.61994e-11	4	65642	0.0108741	ieu-a-294	Inflammatory bowel disease || id:ieu-a-294	TRUE	reported	igd	3	TRUE
rs13204742	T	G	T	G	0.0916208	-0.0484	0.1267	0.0655	FALSE	FALSE	FALSE	ebi-a-GCST90013534	6	128245765	0.0238	58284	0.0420301	Rheumatoid arthritis || id:ebi-a-GCST90013534	Rheumatoid arthritis	Rheumatoid arthritis || ||	TRUE	igd	128245765	5.39312e-10	6	65642	0.0147604	ieu-a-294	Inflammatory bowel disease || id:ieu-a-294	TRUE	reported	igd	3	TRUE
rs13407913	G	A	G	A	0.0917072	0.0167	0.4306	0.5971	FALSE	FALSE	FALSE	ebi-a-GCST90013534	2	25097644	0.0115	58284	0.1455	Rheumatoid arthritis || id:ebi-a-GCST90013534	Rheumatoid arthritis	Rheumatoid arthritis || ||	TRUE	igd	25097644	1.6885e-20	2	65642	0.00988181	ieu-a-294	Inflammatory bowel disease || id:ieu-a-294	TRUE	reported	igd	3	TRUE
rs1363907	A	G	A	G	0.0815026	0.0005	0.4212	0.2457	FALSE	FALSE	FALSE	ebi-a-GCST90013534	5	96252803	0.0119	58284	0.9647	Rheumatoid arthritis || id:ebi-a-GCST90013534	Rheumatoid arthritis	Rheumatoid arthritis || ||	TRUE	igd	96252803	4.86519e-15	5	65642	0.0104086	ieu-a-294	Inflammatory bowel disease || id:ieu-a-294	TRUE	reported	igd	3	TRUE
rs1388585	A	G	A	G	-0.30489	0.032	0.98081	0.7939	FALSE	FALSE	FALSE	ebi-a-GCST90013534	12	40531691	0.036	58284	0.3745	Rheumatoid arthritis || id:ebi-a-GCST90013534	Rheumatoid arthritis	Rheumatoid arthritis || ||	TRUE	igd	40531691	6.8533e-22	12	65642	0.031707	ieu-a-294	Inflammatory bowel disease || id:ieu-a-294	TRUE	reported	igd	3	TRUE
rs140143	T	G	G	C	-0.133073	-0.0399	0.3897	0.4799	TRUE	FALSE	FALSE	ebi-a-GCST90013534	22	30173109	0.0201	58284	0.04772	Rheumatoid arthritis || id:ebi-a-GCST90013534	Rheumatoid arthritis	Rheumatoid arthritis || ||	TRUE	igd	30173109	2.17871e-31	22	65642	0.0114182	ieu-a-294	Inflammatory bowel disease || id:ieu-a-294	TRUE	reported	igd	3	FALSE
rs1420098	C	T	C	T	-0.0952951	-0.0156	0.3877	0.5493	FALSE	FALSE	FALSE	ebi-a-GCST90013534	2	102984279	0.0117	58284	0.1814	Rheumatoid arthritis || id:ebi-a-GCST90013534	Rheumatoid arthritis	Rheumatoid arthritis || ||	TRUE	igd	102984279	1.82516e-20	2	65642	0.0102776	ieu-a-294	Inflammatory bowel disease || id:ieu-a-294	TRUE	reported	igd	3	TRUE
rs1517352	C	A	C	A	0.0778816	-0.0655	0.6048	0.6866	FALSE	FALSE	FALSE	ebi-a-GCST90013534	2	191931464	0.0116	58284	1.46201e-08	Rheumatoid arthritis || id:ebi-a-GCST90013534	Rheumatoid arthritis	Rheumatoid arthritis || ||	TRUE	igd	191931464	3.86545e-14	2	65642	0.0102944	ieu-a-294	Inflammatory bowel disease || id:ieu-a-294	TRUE	reported	igd	3	TRUE
rs1569328	T	C	T	C	-0.0809722	-0.0364	0.1702	0.1815	FALSE	FALSE	FALSE	ebi-a-GCST90013534	14	75741751	0.0141	58284	0.00994901	Rheumatoid arthritis || id:ebi-a-GCST90013534	Rheumatoid arthritis	Rheumatoid arthritis || ||	TRUE	igd	75741751	3.20959e-09	14	65642	0.0136766	ieu-a-294	Inflammatory bowel disease || id:ieu-a-294	TRUE	reported	igd	3	TRUE
rs17293632	T	C	T	C	0.107165	0.0683	0.2364	0.1079	FALSE	FALSE	FALSE	ebi-a-GCST90013534	15	67442596	0.0169	58284	5.43901e-05	Rheumatoid arthritis || id:ebi-a-GCST90013534	Rheumatoid arthritis	Rheumatoid arthritis || ||	TRUE	igd	67442596	2.70894e-20	15	65642	0.0116106	ieu-a-294	Inflammatory bowel disease || id:ieu-a-294	TRUE	reported	igd	3	TRUE
rs17651741	A	G	A	G	0.0702476	0.0851	0.191	0.0918	FALSE	FALSE	FALSE	ebi-a-GCST90013534	15	38869666	0.017	58284	5.70795e-07	Rheumatoid arthritis || id:ebi-a-GCST90013534	Rheumatoid arthritis	Rheumatoid arthritis || ||	TRUE	igd	38869666	2.80892e-08	15	65642	0.0126505	ieu-a-294	Inflammatory bowel disease || id:ieu-a-294	TRUE	reported	igd	3	TRUE
rs17694108	A	G	A	G	0.0857629	-0.0311	0.2797	0.2143	FALSE	FALSE	FALSE	ebi-a-GCST90013534	19	33731551	0.0143	58284	0.0300698	Rheumatoid arthritis || id:ebi-a-GCST90013534	Rheumatoid arthritis	Rheumatoid arthritis || ||	TRUE	igd	33731551	1.21032e-14	19	65642	0.0111165	ieu-a-294	Inflammatory bowel disease || id:ieu-a-294	TRUE	reported	igd	3	TRUE
rs17780256	C	A	C	A	-0.083427	-0.0057	0.1927	0.4027	FALSE	FALSE	FALSE	ebi-a-GCST90013534	17	70642923	0.0154	58284	0.713199	Rheumatoid arthritis || id:ebi-a-GCST90013534	Rheumatoid arthritis	Rheumatoid arthritis || ||	TRUE	igd	70642923	3.19374e-11	17	65642	0.0125693	ieu-a-294	Inflammatory bowel disease || id:ieu-a-294	TRUE	reported	igd	3	TRUE
rs181826	A	C	A	C	0.0820444	-0.0004	0.6266	0.4651	FALSE	FALSE	FALSE	ebi-a-GCST90013534	5	141526057	0.0118	58284	0.971	Rheumatoid arthritis || id:ebi-a-GCST90013534	Rheumatoid arthritis	Rheumatoid arthritis || ||	TRUE	igd	141526057	4.05229e-15	5	65642	0.0104471	ieu-a-294	Inflammatory bowel disease || id:ieu-a-294	TRUE	reported	igd	3	TRUE
rs1847472	A	C	A	C	-0.0672805	0.0314	0.3421	0.1551	FALSE	FALSE	FALSE	ebi-a-GCST90013534	6	90973159	0.0153	58284	0.0401504	Rheumatoid arthritis || id:ebi-a-GCST90013534	Rheumatoid arthritis	Rheumatoid arthritis || ||	TRUE	igd	90973159	6.62857e-10	6	65642	0.0108961	ieu-a-294	Inflammatory bowel disease || id:ieu-a-294	TRUE	reported	igd	3	TRUE
rs1990760	T	C	T	C	-0.0671151	0.0371	0.6085	0.2662	FALSE	FALSE	FALSE	ebi-a-GCST90013534	2	163124051	0.0127	58284	0.00357001	Rheumatoid arthritis || id:ebi-a-GCST90013534	Rheumatoid arthritis	Rheumatoid arthritis || ||	TRUE	igd	163124051	3.56246e-10	2	65642	0.0107006	ieu-a-294	Inflammatory bowel disease || id:ieu-a-294	TRUE	reported	igd	3	TRUE
rs2024092	A	G	A	G	0.106813	0.0201	0.2162	0.1415	FALSE	FALSE	FALSE	ebi-a-GCST90013534	19	1124031	0.0143	58284	0.1595	Rheumatoid arthritis || id:ebi-a-GCST90013534	Rheumatoid arthritis	Rheumatoid arthritis || ||	TRUE	igd	1124031	1.1246e-18	19	65642	0.0121076	ieu-a-294	Inflammatory bowel disease || id:ieu-a-294	TRUE	reported	igd	3	TRUE
rs2050392	A	G	A	G	0.0691178	-0.0066	0.6003	0.3528	FALSE	FALSE	FALSE	ebi-a-GCST90013534	10	30691503	0.0121	58284	0.5857	Rheumatoid arthritis || id:ebi-a-GCST90013534	Rheumatoid arthritis	Rheumatoid arthritis || ||	TRUE	igd	30691503	1.87241e-11	10	65642	0.0102921	ieu-a-294	Inflammatory bowel disease || id:ieu-a-294	TRUE	reported	igd	3	TRUE
rs2143178	C	T	C	T	-0.176684	0.0319	0.1658	0.4849	FALSE	FALSE	FALSE	ebi-a-GCST90013534	22	39660829	0.0192	58284	0.0954091	Rheumatoid arthritis || id:ebi-a-GCST90013534	Rheumatoid arthritis	Rheumatoid arthritis || ||	TRUE	igd	39660829	4.79954e-38	22	65642	0.0137017	ieu-a-294	Inflammatory bowel disease || id:ieu-a-294	TRUE	reported	igd	3	TRUE
rs2153283	A	C	A	C	-0.0859637	0.0117	0.217	0.269	FALSE	FALSE	FALSE	ebi-a-GCST90013534	10	59972299	0.0127	58284	0.3537	Rheumatoid arthritis || id:ebi-a-GCST90013534	Rheumatoid arthritis	Rheumatoid arthritis || ||	TRUE	igd	59972299	1.53568e-11	10	65642	0.0127458	ieu-a-294	Inflammatory bowel disease || id:ieu-a-294	TRUE	reported	igd	3	TRUE
rs2270395	T	C	T	C	0.0778411	0.007	0.7616	0.4266	FALSE	FALSE	FALSE	ebi-a-GCST90013534	16	50846832	0.0128	58284	0.5835	Rheumatoid arthritis || id:ebi-a-GCST90013534	Rheumatoid arthritis	Rheumatoid arthritis || ||	TRUE	igd	50846832	5.17249e-11	16	65642	0.0118554	ieu-a-294	Inflammatory bowel disease || id:ieu-a-294	TRUE	reported	igd	3	TRUE
rs2274351	T	C	T	C	0.0604993	0.0009	0.5373	0.256	FALSE	FALSE	FALSE	ebi-a-GCST90013534	10	104264107	0.0122	58284	0.9414	Rheumatoid arthritis || id:ebi-a-GCST90013534	Rheumatoid arthritis	Rheumatoid arthritis || ||	TRUE	igd	104264107	6.93043e-09	10	65642	0.0104442	ieu-a-294	Inflammatory bowel disease || id:ieu-a-294	TRUE	reported	igd	3	TRUE
rs2297559	A	G	A	G	0.0741659	-0.0075	0.6822	0.5041	FALSE	FALSE	FALSE	ebi-a-GCST90013534	1	160854526	0.0123	58284	0.5419	Rheumatoid arthritis || id:ebi-a-GCST90013534	Rheumatoid arthritis	Rheumatoid arthritis || ||	TRUE	igd	160854526	1.88495e-11	1	65642	0.0110454	ieu-a-294	Inflammatory bowel disease || id:ieu-a-294	TRUE	reported	igd	3	TRUE
rs2328546	C	T	C	T	0.0940162	0.0445	0.8014	0.8565	FALSE	FALSE	FALSE	ebi-a-GCST90013534	6	20657345	0.0144	58284	0.00201201	Rheumatoid arthritis || id:ebi-a-GCST90013534	Rheumatoid arthritis	Rheumatoid arthritis || ||	TRUE	igd	20657345	1.29718e-13	6	65642	0.0126938	ieu-a-294	Inflammatory bowel disease || id:ieu-a-294	TRUE	reported	igd	3	TRUE
rs2395022	C	A	C	A	-0.181635	-0.0027	0.95885	0.9778	FALSE	FALSE	FALSE	ebi-a-GCST90013534	7	98750379	0.0396	58284	0.9459	Rheumatoid arthritis || id:ebi-a-GCST90013534	Rheumatoid arthritis	Rheumatoid arthritis || ||	TRUE	igd	98750379	8.26799e-15	7	65642	0.0233963	ieu-a-294	Inflammatory bowel disease || id:ieu-a-294	TRUE	reported	igd	3	TRUE
rs2488397	C	G	C	G	0.09881	0.0165	0.2037	0.4219	FALSE	TRUE	TRUE	ebi-a-GCST90013534	1	197701279	0.0145	58284	0.2565	Rheumatoid arthritis || id:ebi-a-GCST90013534	Rheumatoid arthritis	Rheumatoid arthritis || ||	TRUE	igd	197701279	4.55302e-16	1	65642	0.0121644	ieu-a-294	Inflammatory bowel disease || id:ieu-a-294	TRUE	reported	igd	3	FALSE
rs2497318	T	C	T	C	-0.0635464	0.0125	0.4504	0.195	FALSE	FALSE	FALSE	ebi-a-GCST90013534	10	94432000	0.0138	58284	0.3637	Rheumatoid arthritis || id:ebi-a-GCST90013534	Rheumatoid arthritis	Rheumatoid arthritis || ||	TRUE	igd	94432000	1.35781e-10	10	65642	0.00989735	ieu-a-294	Inflammatory bowel disease || id:ieu-a-294	TRUE	reported	igd	3	TRUE
rs2538470	G	A	G	A	-0.0675599	-0.0173	0.6378	0.8124	FALSE	FALSE	FALSE	ebi-a-GCST90013534	7	148220448	0.0128	58284	0.1761	Rheumatoid arthritis || id:ebi-a-GCST90013534	Rheumatoid arthritis	Rheumatoid arthritis || ||	TRUE	igd	148220448	2.99916e-11	7	65642	0.0101646	ieu-a-294	Inflammatory bowel disease || id:ieu-a-294	TRUE	reported	igd	3	TRUE
rs259964	G	A	G	A	-0.0674584	-0.0565	0.5414	0.8027	FALSE	FALSE	FALSE	ebi-a-GCST90013534	20	57824309	0.0137	58284	3.82604e-05	Rheumatoid arthritis || id:ebi-a-GCST90013534	Rheumatoid arthritis	Rheumatoid arthritis || ||	TRUE	igd	57824309	6.92947e-12	20	65642	0.00983489	ieu-a-294	Inflammatory bowel disease || id:ieu-a-294	TRUE	reported	igd	3	TRUE
rs2688608	T	G	T	G	0.062403	-0.0112	0.557	0.2368	FALSE	FALSE	FALSE	ebi-a-GCST90013534	10	75658349	0.0133	58284	0.3994	Rheumatoid arthritis || id:ebi-a-GCST90013534	Rheumatoid arthritis	Rheumatoid arthritis || ||	TRUE	igd	75658349	2.75467e-10	10	65642	0.00988642	ieu-a-294	Inflammatory bowel disease || id:ieu-a-294	TRUE	reported	igd	3	TRUE
rs272882	T	G	T	G	0.166117	0.0213	0.6733	0.4877	FALSE	FALSE	FALSE	ebi-a-GCST90013534	5	131669161	0.0121	58284	0.0789296	Rheumatoid arthritis || id:ebi-a-GCST90013534	Rheumatoid arthritis	Rheumatoid arthritis || ||	TRUE	igd	131669161	1.46656e-52	5	65642	0.0108875	ieu-a-294	Inflammatory bowel disease || id:ieu-a-294	TRUE	reported	igd	3	TRUE
rs2836883	A	G	A	G	-0.168413	-0.0097	0.2728	0.1652	FALSE	FALSE	FALSE	ebi-a-GCST90013534	21	40466744	0.0136	58284	0.4745	Rheumatoid arthritis || id:ebi-a-GCST90013534	Rheumatoid arthritis	Rheumatoid arthritis || ||	TRUE	igd	40466744	3.37831e-48	21	65642	0.0115451	ieu-a-294	Inflammatory bowel disease || id:ieu-a-294	TRUE	reported	igd	3	TRUE
rs2847278	T	C	T	C	-0.144528	-0.0993	0.841	0.6	FALSE	FALSE	FALSE	ebi-a-GCST90013534	18	12778715	0.016	58284	5.08195e-10	Rheumatoid arthritis || id:ebi-a-GCST90013534	Rheumatoid arthritis	Rheumatoid arthritis || ||	TRUE	igd	12778715	8.32722e-28	18	65642	0.0132236	ieu-a-294	Inflammatory bowel disease || id:ieu-a-294	TRUE	reported	igd	3	TRUE
rs2974935	T	G	T	G	0.0687256	-0.0045	0.4948	0.4443	FALSE	FALSE	FALSE	ebi-a-GCST90013534	1	155181843	0.0131	58284	0.733199	Rheumatoid arthritis || id:ebi-a-GCST90013534	Rheumatoid arthritis	Rheumatoid arthritis || ||	TRUE	igd	155181843	8.86748e-12	1	65642	0.0100715	ieu-a-294	Inflammatory bowel disease || id:ieu-a-294	TRUE	reported	igd	3	TRUE
rs3024493	A	C	A	C	0.196922	0.0012	0.1572	0.0721	FALSE	FALSE	FALSE	ebi-a-GCST90013534	1	206943968	0.0202	58284	0.9521	Rheumatoid arthritis || id:ebi-a-GCST90013534	Rheumatoid arthritis	Rheumatoid arthritis || ||	TRUE	igd	206943968	1.64778e-50	1	65642	0.0131753	ieu-a-294	Inflammatory bowel disease || id:ieu-a-294	TRUE	reported	igd	3	TRUE
rs3184504	C	T	C	T	-0.0600317	-0.082	0.5074	0.7544	FALSE	FALSE	FALSE	ebi-a-GCST90013534	12	111884608	0.0161	58284	3.24496e-07	Rheumatoid arthritis || id:ebi-a-GCST90013534	Rheumatoid arthritis	Rheumatoid arthritis || ||	TRUE	igd	111884608	1.28988e-09	12	65642	0.00989211	ieu-a-294	Inflammatory bowel disease || id:ieu-a-294	TRUE	reported	igd	3	TRUE
rs34779708	G	T	G	T	0.106679	-0.0007	0.3512	0.4997	FALSE	FALSE	FALSE	ebi-a-GCST90013534	10	35466185	0.0124	58284	0.9556	Rheumatoid arthritis || id:ebi-a-GCST90013534	Rheumatoid arthritis	Rheumatoid arthritis || ||	TRUE	igd	35466185	2.073e-25	10	65642	0.0102408	ieu-a-294	Inflammatory bowel disease || id:ieu-a-294	TRUE	reported	igd	3	TRUE
rs34804116	A	C	A	C	-0.0574631	0.0147	0.3867	0.1888	FALSE	FALSE	FALSE	ebi-a-GCST90013534	5	72539850	0.0129	58284	0.2549	Rheumatoid arthritis || id:ebi-a-GCST90013534	Rheumatoid arthritis	Rheumatoid arthritis || ||	TRUE	igd	72539850	3.62402e-08	5	65642	0.0104322	ieu-a-294	Inflammatory bowel disease || id:ieu-a-294	TRUE	reported	igd	3	TRUE
rs34856868	A	G	A	G	-0.195275	-0.0163	0.03159	0.0147	FALSE	FALSE	FALSE	ebi-a-GCST90013534	1	92554283	0.0717	58284	0.8207	Rheumatoid arthritis || id:ebi-a-GCST90013534	Rheumatoid arthritis	Rheumatoid arthritis || ||	TRUE	igd	92554283	9.79873e-09	1	65642	0.0340546	ieu-a-294	Inflammatory bowel disease || id:ieu-a-294	TRUE	reported	igd	3	TRUE
rs35164067	A	G	A	G	-0.11754	-0.038	0.2039	0.2578	FALSE	FALSE	FALSE	ebi-a-GCST90013534	19	10525181	0.013	58284	0.00346601	Rheumatoid arthritis || id:ebi-a-GCST90013534	Rheumatoid arthritis	Rheumatoid arthritis || ||	TRUE	igd	10525181	2.65705e-20	19	65642	0.0127318	ieu-a-294	Inflammatory bowel disease || id:ieu-a-294	TRUE	reported	igd	3	TRUE
rs35256947	C	T	C	T	0.0821647	-0.0116	0.2594	0.6312	FALSE	FALSE	FALSE	ebi-a-GCST90013534	2	231161026	0.018	58284	0.5203	Rheumatoid arthritis || id:ebi-a-GCST90013534	Rheumatoid arthritis	Rheumatoid arthritis || ||	TRUE	igd	231161026	3.87347e-13	2	65642	0.0113176	ieu-a-294	Inflammatory bowel disease || id:ieu-a-294	TRUE	reported	igd	3	TRUE
rs35730213	C	G	C	G	-0.159624	0.0524	0.2807	0.6004	FALSE	TRUE	FALSE	ebi-a-GCST90013534	1	200874229	0.0167	58284	0.00165402	Rheumatoid arthritis || id:ebi-a-GCST90013534	Rheumatoid arthritis	Rheumatoid arthritis || ||	TRUE	igd	200874229	8.33489e-45	1	65642	0.0113656	ieu-a-294	Inflammatory bowel disease || id:ieu-a-294	TRUE	reported	igd	3	FALSE
rs36048684	A	T	A	T	-0.0941465	-0.0131	0.1107	0.0793	FALSE	TRUE	FALSE	ebi-a-GCST90013534	5	158822929	0.0187	58284	0.482	Rheumatoid arthritis || id:ebi-a-GCST90013534	Rheumatoid arthritis	Rheumatoid arthritis || ||	TRUE	igd	158822929	3.69939e-09	5	65642	0.0159649	ieu-a-294	Inflammatory bowel disease || id:ieu-a-294	TRUE	reported	igd	3	FALSE
rs367569	T	C	T	C	-0.0958166	-0.0276	0.2891	0.1333	FALSE	FALSE	FALSE	ebi-a-GCST90013534	16	11365500	0.0147	58284	0.0597902	Rheumatoid arthritis || id:ebi-a-GCST90013534	Rheumatoid arthritis	Rheumatoid arthritis || ||	TRUE	igd	11365500	1.92664e-17	16	65642	0.011275	ieu-a-294	Inflammatory bowel disease || id:ieu-a-294	TRUE	reported	igd	3	TRUE
rs3776414	G	T	G	T	0.0773716	0.0637	0.3756	0.7046	FALSE	FALSE	FALSE	ebi-a-GCST90013534	5	10689562	0.0123	58284	2.07898e-07	Rheumatoid arthritis || id:ebi-a-GCST90013534	Rheumatoid arthritis	Rheumatoid arthritis || ||	TRUE	igd	10689562	2.65033e-14	5	65642	0.0101613	ieu-a-294	Inflammatory bowel disease || id:ieu-a-294	TRUE	reported	igd	3	TRUE
rs3801835	T	C	T	C	0.064107	-0.0066	0.3447	0.1647	FALSE	FALSE	FALSE	ebi-a-GCST90013534	7	26852053	0.0135	58284	0.624901	Rheumatoid arthritis || id:ebi-a-GCST90013534	Rheumatoid arthritis	Rheumatoid arthritis || ||	TRUE	igd	26852053	1.47058e-09	7	65642	0.0106005	ieu-a-294	Inflammatory bowel disease || id:ieu-a-294	TRUE	reported	igd	3	TRUE
rs3853824	C	T	C	T	0.064031	-0.0231	0.6385	0.8152	FALSE	FALSE	FALSE	ebi-a-GCST90013534	17	54880993	0.0129	58284	0.0729693	Rheumatoid arthritis || id:ebi-a-GCST90013534	Rheumatoid arthritis	Rheumatoid arthritis || ||	TRUE	igd	54880993	7.70123e-10	17	65642	0.0104099	ieu-a-294	Inflammatory bowel disease || id:ieu-a-294	TRUE	reported	igd	3	TRUE
rs4692386	C	T	C	T	0.0579752	0.0308	0.593	0.8061	FALSE	FALSE	FALSE	ebi-a-GCST90013534	4	26132361	0.0129	58284	0.01695	Rheumatoid arthritis || id:ebi-a-GCST90013534	Rheumatoid arthritis	Rheumatoid arthritis || ||	TRUE	igd	26132361	1.21194e-08	4	65642	0.0101746	ieu-a-294	Inflammatory bowel disease || id:ieu-a-294	TRUE	reported	igd	3	TRUE
rs4703855	T	C	T	C	-0.0710611	-0.0195	0.2998	0.3544	FALSE	FALSE	FALSE	ebi-a-GCST90013534	5	71693899	0.012	58284	0.1049	Rheumatoid arthritis || id:ebi-a-GCST90013534	Rheumatoid arthritis	Rheumatoid arthritis || ||	TRUE	igd	71693899	7.15649e-11	5	65642	0.0109034	ieu-a-294	Inflammatory bowel disease || id:ieu-a-294	TRUE	reported	igd	3	TRUE
rs4743820	T	C	T	C	0.0639523	-0.0133	0.7019	0.4795	FALSE	FALSE	FALSE	ebi-a-GCST90013534	9	93928416	0.0122	58284	0.2765	Rheumatoid arthritis || id:ebi-a-GCST90013534	Rheumatoid arthritis	Rheumatoid arthritis || ||	TRUE	igd	93928416	3.79656e-09	9	65642	0.0108526	ieu-a-294	Inflammatory bowel disease || id:ieu-a-294	TRUE	reported	igd	3	TRUE
rs4795397	G	A	G	A	0.138343	0.0712	0.4713	0.5468	FALSE	FALSE	FALSE	ebi-a-GCST90013534	17	38023745	0.012	58284	2.83498e-09	Rheumatoid arthritis || id:ebi-a-GCST90013534	Rheumatoid arthritis	Rheumatoid arthritis || ||	TRUE	igd	38023745	8.30233e-44	17	65642	0.00996661	ieu-a-294	Inflammatory bowel disease || id:ieu-a-294	TRUE	reported	igd	3	TRUE
rs4976646	C	T	C	T	0.0730113	0.0331	0.3415	0.5193	FALSE	FALSE	FALSE	ebi-a-GCST90013534	5	176788570	0.0122	58284	0.006925	Rheumatoid arthritis || id:ebi-a-GCST90013534	Rheumatoid arthritis	Rheumatoid arthritis || ||	TRUE	igd	176788570	3.23445e-12	5	65642	0.0104794	ieu-a-294	Inflammatory bowel disease || id:ieu-a-294	TRUE	reported	igd	3	TRUE
rs516246	T	C	T	C	0.0755599	0.003	0.4652	0.2398	FALSE	FALSE	FALSE	ebi-a-GCST90013534	19	49206172	0.0169	58284	0.859	Rheumatoid arthritis || id:ebi-a-GCST90013534	Rheumatoid arthritis	Rheumatoid arthritis || ||	TRUE	igd	49206172	1.14842e-13	19	65642	0.0101797	ieu-a-294	Inflammatory bowel disease || id:ieu-a-294	TRUE	reported	igd	3	TRUE
rs55808324	A	G	A	G	0.141213	0.0237	0.09318	0.1233	FALSE	FALSE	FALSE	ebi-a-GCST90013534	14	88444752	0.017	58284	0.1625	Rheumatoid arthritis || id:ebi-a-GCST90013534	Rheumatoid arthritis	Rheumatoid arthritis || ||	TRUE	igd	88444752	5.13452e-17	14	65642	0.016844	ieu-a-294	Inflammatory bowel disease || id:ieu-a-294	TRUE	reported	igd	3	TRUE
rs559928	C	T	C	T	0.094388	0.0201	0.8128	0.8852	FALSE	FALSE	FALSE	ebi-a-GCST90013534	11	64150370	0.0153	58284	0.1903	Rheumatoid arthritis || id:ebi-a-GCST90013534	Rheumatoid arthritis	Rheumatoid arthritis || ||	TRUE	igd	64150370	3.32583e-13	11	65642	0.0129645	ieu-a-294	Inflammatory bowel disease || id:ieu-a-294	TRUE	reported	igd	3	TRUE
rs56167332	A	C	A	C	0.155855	-0.0039	0.3375	0.2618	FALSE	FALSE	FALSE	ebi-a-GCST90013534	5	158827769	0.0127	58284	0.7617	Rheumatoid arthritis || id:ebi-a-GCST90013534	Rheumatoid arthritis	Rheumatoid arthritis || ||	TRUE	igd	158827769	7.16638e-50	5	65642	0.0104967	ieu-a-294	Inflammatory bowel disease || id:ieu-a-294	TRUE	reported	igd	3	TRUE
rs6058869	T	C	T	C	0.0556615	-0.0031	0.3991	0.3729	FALSE	FALSE	FALSE	ebi-a-GCST90013534	20	31348750	0.0137	58284	0.8239	Rheumatoid arthritis || id:ebi-a-GCST90013534	Rheumatoid arthritis	Rheumatoid arthritis || ||	TRUE	igd	31348750	2.63494e-08	20	65642	0.0100037	ieu-a-294	Inflammatory bowel disease || id:ieu-a-294	TRUE	reported	igd	3	TRUE
rs6062496	A	G	A	G	0.123216	0.0414	0.5694	0.2394	FALSE	FALSE	FALSE	ebi-a-GCST90013534	20	62329099	0.0138	58284	0.00273502	Rheumatoid arthritis || id:ebi-a-GCST90013534	Rheumatoid arthritis	Rheumatoid arthritis || ||	TRUE	igd	62329099	2.10814e-33	20	65642	0.0102312	ieu-a-294	Inflammatory bowel disease || id:ieu-a-294	TRUE	reported	igd	3	TRUE
rs6074022	T	C	T	C	-0.0742587	0.1012	0.7497	0.5097	FALSE	FALSE	FALSE	ebi-a-GCST90013534	20	44740196	0.0127	58284	1.34215e-15	Rheumatoid arthritis || id:ebi-a-GCST90013534	Rheumatoid arthritis	Rheumatoid arthritis || ||	TRUE	igd	44740196	8.32339e-11	20	65642	0.0114338	ieu-a-294	Inflammatory bowel disease || id:ieu-a-294	TRUE	reported	igd	3	TRUE
rs6111031	T	C	T	C	-0.264091	0.0322	0.1591	0.0622	FALSE	FALSE	FALSE	ebi-a-GCST90013534	20	1682037	0.0235	58284	0.1697	Rheumatoid arthritis || id:ebi-a-GCST90013534	Rheumatoid arthritis	Rheumatoid arthritis || ||	TRUE	igd	1682037	1.23225e-71	20	65642	0.0147557	ieu-a-294	Inflammatory bowel disease || id:ieu-a-294	TRUE	reported	igd	3	TRUE
rs62037363	C	T	C	T	0.0987549	0.0537	0.3911	0.5106	FALSE	FALSE	FALSE	ebi-a-GCST90013534	16	28865042	0.0139	58284	0.000113201	Rheumatoid arthritis || id:ebi-a-GCST90013534	Rheumatoid arthritis	Rheumatoid arthritis || ||	TRUE	igd	28865042	6.36209e-22	16	65642	0.0102618	ieu-a-294	Inflammatory bowel disease || id:ieu-a-294	TRUE	reported	igd	3	TRUE
rs62434177	A	G	A	G	-0.179105	-0.074	0.03236	0.0168	FALSE	FALSE	FALSE	ebi-a-GCST90013534	6	138087506	0.0489	58284	0.1303	Rheumatoid arthritis || id:ebi-a-GCST90013534	Rheumatoid arthritis	Rheumatoid arthritis || ||	TRUE	igd	138087506	1.13951e-08	6	65642	0.031375	ieu-a-294	Inflammatory bowel disease || id:ieu-a-294	TRUE	reported	igd	3	TRUE
rs6456426	A	C	A	C	-0.0643405	0.0001	0.4984	0.4331	FALSE	FALSE	FALSE	ebi-a-GCST90013534	6	21438889	0.0121	58284	0.9956	Rheumatoid arthritis || id:ebi-a-GCST90013534	Rheumatoid arthritis	Rheumatoid arthritis || ||	TRUE	igd	21438889	8.18276e-11	6	65642	0.0099028	ieu-a-294	Inflammatory bowel disease || id:ieu-a-294	TRUE	reported	igd	3	TRUE
rs6466198	T	A	T	A	0.0841312	-0.0026	0.386	0.8276	FALSE	TRUE	FALSE	ebi-a-GCST90013534	7	107480126	0.0143	58284	0.8539	Rheumatoid arthritis || id:ebi-a-GCST90013534	Rheumatoid arthritis	Rheumatoid arthritis || ||	TRUE	igd	107480126	2.17771e-16	7	65642	0.0102451	ieu-a-294	Inflammatory bowel disease || id:ieu-a-294	TRUE	reported	igd	3	FALSE
rs648541	G	A	G	A	-0.0648616	-0.0052	0.3409	0.6371	FALSE	FALSE	FALSE	ebi-a-GCST90013534	11	114429934	0.0118	58284	0.659601	Rheumatoid arthritis || id:ebi-a-GCST90013534	Rheumatoid arthritis	Rheumatoid arthritis || ||	TRUE	igd	114429934	1.21728e-09	11	65642	0.0106716	ieu-a-294	Inflammatory bowel disease || id:ieu-a-294	TRUE	reported	igd	3	TRUE
rs6500315	G	A	G	A	0.0766082	0.0019	0.7753	0.8948	FALSE	FALSE	FALSE	ebi-a-GCST90013534	16	50508101	0.0177	58284	0.9136	Rheumatoid arthritis || id:ebi-a-GCST90013534	Rheumatoid arthritis	Rheumatoid arthritis || ||	TRUE	igd	50508101	1.12065e-10	16	65642	0.0118778	ieu-a-294	Inflammatory bowel disease || id:ieu-a-294	TRUE	reported	igd	3	TRUE
rs6561151	A	G	A	G	0.1	-0.0036	0.2235	0.2233	FALSE	FALSE	FALSE	ebi-a-GCST90013534	13	44484706	0.013	58284	0.783901	Rheumatoid arthritis || id:ebi-a-GCST90013534	Rheumatoid arthritis	Rheumatoid arthritis || ||	TRUE	igd	44484706	3.53346e-17	13	65642	0.0118661	ieu-a-294	Inflammatory bowel disease || id:ieu-a-294	TRUE	reported	igd	3	TRUE
rs6584281	G	A	G	A	-0.164639	-0.0021	0.5188	0.6694	FALSE	FALSE	FALSE	ebi-a-GCST90013534	10	101286480	0.0114	58284	0.8546	Rheumatoid arthritis || id:ebi-a-GCST90013534	Rheumatoid arthritis	Rheumatoid arthritis || ||	TRUE	igd	101286480	9.36268e-62	10	65642	0.00992861	ieu-a-294	Inflammatory bowel disease || id:ieu-a-294	TRUE	reported	igd	3	TRUE
rs6588248	G	T	G	T	0.0819867	0.0011	0.5297	0.6967	FALSE	FALSE	FALSE	ebi-a-GCST90013534	1	67652984	0.0115	58284	0.9235	Rheumatoid arthritis || id:ebi-a-GCST90013534	Rheumatoid arthritis	Rheumatoid arthritis || ||	TRUE	igd	67652984	1.38484e-16	1	65642	0.0099185	ieu-a-294	Inflammatory bowel disease || id:ieu-a-294	TRUE	reported	igd	3	TRUE
rs6651252	C	T	C	T	-0.0908484	-0.1031	0.13	0.4701	FALSE	FALSE	FALSE	ebi-a-GCST90013534	8	129567181	0.0215	58284	1.57e-06	Rheumatoid arthritis || id:ebi-a-GCST90013534	Rheumatoid arthritis	Rheumatoid arthritis || ||	TRUE	igd	129567181	9.08239e-10	8	65642	0.014833	ieu-a-294	Inflammatory bowel disease || id:ieu-a-294	TRUE	reported	igd	3	TRUE
rs6708373	G	A	G	A	0.134178	-0.0071	0.5277	0.566	FALSE	FALSE	FALSE	ebi-a-GCST90013534	2	234172846	0.012	58284	0.552901	Rheumatoid arthritis || id:ebi-a-GCST90013534	Rheumatoid arthritis	Rheumatoid arthritis || ||	TRUE	igd	234172846	1.42561e-41	2	65642	0.0099341	ieu-a-294	Inflammatory bowel disease || id:ieu-a-294	TRUE	reported	igd	3	TRUE
rs6740462	A	C	A	C	0.0799597	0.0133	0.7378	0.5385	FALSE	FALSE	FALSE	ebi-a-GCST90013534	2	65667272	0.0143	58284	0.3524	Rheumatoid arthritis || id:ebi-a-GCST90013534	Rheumatoid arthritis	Rheumatoid arthritis || ||	TRUE	igd	65667272	5.59114e-12	2	65642	0.0116057	ieu-a-294	Inflammatory bowel disease || id:ieu-a-294	TRUE	reported	igd	3	TRUE
rs6745185	G	T	G	T	0.0698267	-0.003	0.7389	0.8717	FALSE	FALSE	FALSE	ebi-a-GCST90013534	2	241586960	0.0177	58284	0.8655	Rheumatoid arthritis || id:ebi-a-GCST90013534	Rheumatoid arthritis	Rheumatoid arthritis || ||	TRUE	igd	241586960	1.37322e-09	2	65642	0.0115253	ieu-a-294	Inflammatory bowel disease || id:ieu-a-294	TRUE	reported	igd	3	TRUE
rs67643815	T	G	T	G	-0.0629092	-0.0618	0.5342	0.4175	FALSE	FALSE	FALSE	ebi-a-GCST90013534	18	67561508	0.0117	58284	1.28801e-07	Rheumatoid arthritis || id:ebi-a-GCST90013534	Rheumatoid arthritis	Rheumatoid arthritis || ||	TRUE	igd	67561508	6.41889e-10	18	65642	0.0101798	ieu-a-294	Inflammatory bowel disease || id:ieu-a-294	TRUE	reported	igd	3	TRUE
rs6933404	C	T	C	T	0.0957518	0.1545	0.2108	0.6113	FALSE	FALSE	FALSE	ebi-a-GCST90013534	6	137959235	0.0183	58284	2.75296e-17	Rheumatoid arthritis || id:ebi-a-GCST90013534	Rheumatoid arthritis	Rheumatoid arthritis || ||	TRUE	igd	137959235	5.83848e-15	6	65642	0.0122643	ieu-a-294	Inflammatory bowel disease || id:ieu-a-294	TRUE	reported	igd	3	TRUE
rs7011507	A	G	A	G	-0.0846011	0.0084	0.1233	0.1673	FALSE	FALSE	FALSE	ebi-a-GCST90013534	8	49129242	0.017	58284	0.6218	Rheumatoid arthritis || id:ebi-a-GCST90013534	Rheumatoid arthritis	Rheumatoid arthritis || ||	TRUE	igd	49129242	2.03222e-08	8	65642	0.0150825	ieu-a-294	Inflammatory bowel disease || id:ieu-a-294	TRUE	reported	igd	3	TRUE
rs7015630	C	T	C	T	-0.0627799	-0.0294	0.2657	0.4043	FALSE	FALSE	FALSE	ebi-a-GCST90013534	8	90875918	0.0158	58284	0.0627206	Rheumatoid arthritis || id:ebi-a-GCST90013534	Rheumatoid arthritis	Rheumatoid arthritis || ||	TRUE	igd	90875918	2.89694e-08	8	65642	0.0113167	ieu-a-294	Inflammatory bowel disease || id:ieu-a-294	TRUE	reported	igd	3	TRUE
rs71593329	G	T	G	T	-0.0978042	0.0399	0.1998	0.463	FALSE	FALSE	FALSE	ebi-a-GCST90013534	5	158620079	0.0165	58284	0.01575	Rheumatoid arthritis || id:ebi-a-GCST90013534	Rheumatoid arthritis	Rheumatoid arthritis || ||	TRUE	igd	158620079	1.18659e-14	5	65642	0.0126731	ieu-a-294	Inflammatory bowel disease || id:ieu-a-294	TRUE	reported	igd	3	TRUE
rs7194886	T	C	T	C	-0.126026	0.008	0.4357	0.1898	FALSE	FALSE	FALSE	ebi-a-GCST90013534	16	50725193	0.0134	58284	0.5524	Rheumatoid arthritis || id:ebi-a-GCST90013534	Rheumatoid arthritis	Rheumatoid arthritis || ||	TRUE	igd	50725193	2.53338e-36	16	65642	0.0100135	ieu-a-294	Inflammatory bowel disease || id:ieu-a-294	TRUE	reported	igd	3	TRUE
rs7240004	G	A	G	A	-0.0665215	-0.0087	0.3795	0.6236	FALSE	FALSE	FALSE	ebi-a-GCST90013534	18	46395022	0.0117	58284	0.457999	Rheumatoid arthritis || id:ebi-a-GCST90013534	Rheumatoid arthritis	Rheumatoid arthritis || ||	TRUE	igd	46395022	1.01436e-10	18	65642	0.0102898	ieu-a-294	Inflammatory bowel disease || id:ieu-a-294	TRUE	reported	igd	3	TRUE
rs7253253	T	G	T	G	-0.134424	0.061	0.95432	0.4765	FALSE	FALSE	FALSE	ebi-a-GCST90013534	19	10714058	0.0399	58284	0.1263	Rheumatoid arthritis || id:ebi-a-GCST90013534	Rheumatoid arthritis	Rheumatoid arthritis || ||	TRUE	igd	10714058	6.18586e-09	19	65642	0.02313	ieu-a-294	Inflammatory bowel disease || id:ieu-a-294	TRUE	reported	igd	3	TRUE
rs72634258	C	T	C	T	-0.126877	-0.04	0.1757	0.4498	FALSE	FALSE	FALSE	ebi-a-GCST90013534	1	8150638	0.0183	58284	0.0289101	Rheumatoid arthritis || id:ebi-a-GCST90013534	Rheumatoid arthritis	Rheumatoid arthritis || ||	TRUE	igd	8150638	1.24652e-19	1	65642	0.0139965	ieu-a-294	Inflammatory bowel disease || id:ieu-a-294	TRUE	reported	igd	3	TRUE
rs72924296	G	A	G	A	-0.0638392	-0.0001	0.2696	0.4681	FALSE	FALSE	FALSE	ebi-a-GCST90013534	2	199543967	0.0129	58284	0.9933	Rheumatoid arthritis || id:ebi-a-GCST90013534	Rheumatoid arthritis	Rheumatoid arthritis || ||	TRUE	igd	199543967	1.44391e-08	2	65642	0.0112629	ieu-a-294	Inflammatory bowel disease || id:ieu-a-294	TRUE	reported	igd	3	TRUE
rs744166	G	A	G	A	-0.100017	0.0211	0.4204	0.5696	FALSE	FALSE	FALSE	ebi-a-GCST90013534	17	40514201	0.0116	58284	0.0681899	Rheumatoid arthritis || id:ebi-a-GCST90013534	Rheumatoid arthritis	Rheumatoid arthritis || ||	TRUE	igd	40514201	1.14446e-22	17	65642	0.0102076	ieu-a-294	Inflammatory bowel disease || id:ieu-a-294	TRUE	reported	igd	3	TRUE
rs7523442	T	C	T	C	0.124537	0.0098	0.5356	0.4446	FALSE	FALSE	FALSE	ebi-a-GCST90013534	1	20165971	0.0127	58284	0.4411	Rheumatoid arthritis || id:ebi-a-GCST90013534	Rheumatoid arthritis	Rheumatoid arthritis || ||	TRUE	igd	20165971	2.76439e-36	1	65642	0.00990061	ieu-a-294	Inflammatory bowel disease || id:ieu-a-294	TRUE	reported	igd	3	TRUE
rs7547569	C	T	C	T	-0.6472	-0.0132	0.06675	0.5328	FALSE	FALSE	FALSE	ebi-a-GCST90013534	1	67731368	0.0329	58284	0.6893	Rheumatoid arthritis || id:ebi-a-GCST90013534	Rheumatoid arthritis	Rheumatoid arthritis || ||	TRUE	igd	67731368	1.65196e-170	1	65642	0.0232516	ieu-a-294	Inflammatory bowel disease || id:ieu-a-294	TRUE	reported	igd	3	TRUE
rs7608910	G	A	G	A	0.126444	-0.0086	0.3909	0.5933	FALSE	FALSE	FALSE	ebi-a-GCST90013534	2	61204856	0.0146	58284	0.5533	Rheumatoid arthritis || id:ebi-a-GCST90013534	Rheumatoid arthritis	Rheumatoid arthritis || ||	TRUE	igd	61204856	2.59956e-36	2	65642	0.0100484	ieu-a-294	Inflammatory bowel disease || id:ieu-a-294	TRUE	reported	igd	3	TRUE
rs7657746	G	A	G	A	-0.0868542	-0.0232	0.244	0.5463	FALSE	FALSE	FALSE	ebi-a-GCST90013534	4	123161619	0.0169	58284	0.1684	Rheumatoid arthritis || id:ebi-a-GCST90013534	Rheumatoid arthritis	Rheumatoid arthritis || ||	TRUE	igd	123161619	1.83485e-13	4	65642	0.0118004	ieu-a-294	Inflammatory bowel disease || id:ieu-a-294	TRUE	reported	igd	3	TRUE
rs769177	T	C	T	C	0.260903	-0.0672	0.02548	0.1054	FALSE	FALSE	FALSE	ebi-a-GCST90013534	6	31547611	0.024	58284	0.00516202	Rheumatoid arthritis || id:ebi-a-GCST90013534	Rheumatoid arthritis	Rheumatoid arthritis || ||	TRUE	igd	31547611	6.5283e-20	6	65642	0.0285603	ieu-a-294	Inflammatory bowel disease || id:ieu-a-294	TRUE	reported	igd	3	TRUE
rs7711427	C	A	C	A	0.174764	0.0342	0.613	0.5947	FALSE	FALSE	FALSE	ebi-a-GCST90013534	5	40414886	0.013	58284	0.00857492	Rheumatoid arthritis || id:ebi-a-GCST90013534	Rheumatoid arthritis	Rheumatoid arthritis || ||	TRUE	igd	40414886	4.62914e-66	5	65642	0.0101797	ieu-a-294	Inflammatory bowel disease || id:ieu-a-294	TRUE	reported	igd	3	TRUE
rs7773324	A	G	A	G	0.061818	0.0633	0.6002	0.2819	FALSE	FALSE	FALSE	ebi-a-GCST90013534	6	382559	0.0139	58284	5.10399e-06	Rheumatoid arthritis || id:ebi-a-GCST90013534	Rheumatoid arthritis	Rheumatoid arthritis || ||	TRUE	igd	382559	5.83687e-09	6	65642	0.0106192	ieu-a-294	Inflammatory bowel disease || id:ieu-a-294	TRUE	reported	igd	3	TRUE
rs780094	C	T	C	T	-0.0783055	0.0064	0.6051	0.6351	FALSE	FALSE	FALSE	ebi-a-GCST90013534	2	27741237	0.0116	58284	0.5782	Rheumatoid arthritis || id:ebi-a-GCST90013534	Rheumatoid arthritis	Rheumatoid arthritis || ||	TRUE	igd	27741237	3.88329e-15	2	65642	0.00996426	ieu-a-294	Inflammatory bowel disease || id:ieu-a-294	TRUE	reported	igd	3	TRUE
rs7848647	C	T	C	T	0.13239	-0.0207	0.6746	0.7098	FALSE	FALSE	FALSE	ebi-a-GCST90013534	9	117569046	0.0118	58284	0.0804192	Rheumatoid arthritis || id:ebi-a-GCST90013534	Rheumatoid arthritis	Rheumatoid arthritis || ||	TRUE	igd	117569046	3.15791e-35	9	65642	0.0106897	ieu-a-294	Inflammatory bowel disease || id:ieu-a-294	TRUE	reported	igd	3	TRUE
rs78487399	C	G	C	G	-0.132093	0.0146	0.90326	0.5497	FALSE	TRUE	TRUE	ebi-a-GCST90013534	2	43809347	0.0263	58284	0.579101	Rheumatoid arthritis || id:ebi-a-GCST90013534	Rheumatoid arthritis	Rheumatoid arthritis || ||	TRUE	igd	43809347	7.71081e-16	2	65642	0.0163913	ieu-a-294	Inflammatory bowel disease || id:ieu-a-294	TRUE	reported	igd	3	FALSE
rs79980175	C	A	C	A	-0.0953162	-0.0282	0.136	0.5671	FALSE	FALSE	FALSE	ebi-a-GCST90013534	5	40521892	0.023	58284	0.2206	Rheumatoid arthritis || id:ebi-a-GCST90013534	Rheumatoid arthritis	Rheumatoid arthritis || ||	TRUE	igd	40521892	1.30404e-10	5	65642	0.0148313	ieu-a-294	Inflammatory bowel disease || id:ieu-a-294	TRUE	reported	igd	3	TRUE
rs8127691	C	T	C	T	-0.114259	-0.0164	0.6132	0.657	FALSE	FALSE	FALSE	ebi-a-GCST90013534	21	45614860	0.0115	58284	0.1541	Rheumatoid arthritis || id:ebi-a-GCST90013534	Rheumatoid arthritis	Rheumatoid arthritis || ||	TRUE	igd	45614860	8.97842e-30	21	65642	0.0100818	ieu-a-294	Inflammatory bowel disease || id:ieu-a-294	TRUE	reported	igd	3	TRUE
rs913678	C	T	C	T	-0.0691643	0.0267	0.3293	0.663	FALSE	FALSE	FALSE	ebi-a-GCST90013534	20	48955424	0.0128	58284	0.0371698	Rheumatoid arthritis || id:ebi-a-GCST90013534	Rheumatoid arthritis	Rheumatoid arthritis || ||	TRUE	igd	48955424	5.34687e-11	20	65642	0.0105418	ieu-a-294	Inflammatory bowel disease || id:ieu-a-294	TRUE	reported	igd	3	TRUE
rs9264942	C	T	C	T	0.094692	-0.0796	0.3529	0.5492	FALSE	FALSE	FALSE	ebi-a-GCST90013534	6	31274380	0.0118	58284	1.81301e-11	Rheumatoid arthritis || id:ebi-a-GCST90013534	Rheumatoid arthritis	Rheumatoid arthritis || ||	TRUE	igd	31274380	1.54703e-18	6	65642	0.0107773	ieu-a-294	Inflammatory bowel disease || id:ieu-a-294	TRUE	reported	igd	3	TRUE
rs9273363	A	C	A	C	-0.193129	0.397	0.2748	0.2894	FALSE	FALSE	FALSE	ebi-a-GCST90013534	6	32626272	0.0132	58284	3.68129e-199	Rheumatoid arthritis || id:ebi-a-GCST90013534	Rheumatoid arthritis	Rheumatoid arthritis || ||	TRUE	igd	32626272	3.30217e-58	6	65642	0.0120075	ieu-a-294	Inflammatory bowel disease || id:ieu-a-294	TRUE	reported	igd	3	TRUE
rs941823	C	T	C	T	0.0830172	0.0248	0.7509	0.878	FALSE	FALSE	FALSE	ebi-a-GCST90013534	13	41013977	0.0149	58284	0.0971292	Rheumatoid arthritis || id:ebi-a-GCST90013534	Rheumatoid arthritis	Rheumatoid arthritis || ||	TRUE	igd	41013977	6.18728e-13	13	65642	0.0115361	ieu-a-294	Inflammatory bowel disease || id:ieu-a-294	TRUE	reported	igd	3	TRUE
rs9457247	T	C	T	C	0.089151	0.0823	0.5398	0.347	FALSE	FALSE	FALSE	ebi-a-GCST90013534	6	167392174	0.0115	58284	6.81711e-13	Rheumatoid arthritis || id:ebi-a-GCST90013534	Rheumatoid arthritis	Rheumatoid arthritis || ||	TRUE	igd	167392174	2.48085e-18	6	65642	0.0102086	ieu-a-294	Inflammatory bowel disease || id:ieu-a-294	TRUE	reported	igd	3	TRUE
rs9557207	G	A	G	A	-0.0878448	0.0274	0.2231	0.5094	FALSE	FALSE	FALSE	ebi-a-GCST90013534	13	100036418	0.017	58284	0.1057	Rheumatoid arthritis || id:ebi-a-GCST90013534	Rheumatoid arthritis	Rheumatoid arthritis || ||	TRUE	igd	100036418	3.5156e-13	13	65642	0.0120782	ieu-a-294	Inflammatory bowel disease || id:ieu-a-294	TRUE	reported	igd	3	TRUE
rs974801	G	A	G	A	-0.0727718	0.0186	0.3799	0.6567	FALSE	FALSE	FALSE	ebi-a-GCST90013534	4	106071064	0.0118	58284	0.1141	Rheumatoid arthritis || id:ebi-a-GCST90013534	Rheumatoid arthritis	Rheumatoid arthritis || ||	TRUE	igd	106071064	7.07457e-13	4	65642	0.0101382	ieu-a-294	Inflammatory bowel disease || id:ieu-a-294	TRUE	reported	igd	3	TRUE
rs9836291	A	G	A	G	0.160867	0.0111	0.2878	0.1326	FALSE	FALSE	FALSE	ebi-a-GCST90013534	3	49697459	0.0156	58284	0.4763	Rheumatoid arthritis || id:ebi-a-GCST90013534	Rheumatoid arthritis	Rheumatoid arthritis || ||	TRUE	igd	49697459	9.61391e-53	3	65642	0.0105244	ieu-a-294	Inflammatory bowel disease || id:ieu-a-294	TRUE	reported	igd	3	TRUE
rs9889296	A	G	A	G	-0.104999	-0.011	0.2723	0.384	FALSE	FALSE	FALSE	ebi-a-GCST90013534	17	32570547	0.0124	58284	0.3758	Rheumatoid arthritis || id:ebi-a-GCST90013534	Rheumatoid arthritis	Rheumatoid arthritis || ||	TRUE	igd	32570547	1.35301e-20	17	65642	0.0112854	ieu-a-294	Inflammatory bowel disease || id:ieu-a-294	TRUE	reported	igd	3	TRUE

## Sheet: ebi-a-GCST003129-dat_Sheet 1
SNP	effect_allele.exposure	other_allele.exposure	effect_allele.outcome	other_allele.outcome	beta.exposure	beta.outcome	eaf.exposure	eaf.outcome	remove	palindromic	ambiguous	id.outcome	chr	pos	se.outcome	samplesize.outcome	pval.outcome	outcome	originalname.outcome	outcome.deprecated	mr_keep.outcome	data_source.outcome	pos.exposure	pval.exposure	chr.exposure	samplesize.exposure	se.exposure	id.exposure	exposure	mr_keep.exposure	pval_origin.exposure	data_source.exposure	action	mr_keep
rs10758669	A	C	A	C	-0.148762	-0.0411419	0.6504		FALSE	FALSE	FALSE	ebi-a-GCST003129	9	4981602	0.033673	13239	0.22178	Primary biliary cholangitis || id:ebi-a-GCST003129	Primary biliary cholangitis	Primary biliary cholangitis || ||	TRUE	igd	4981602	4.69894e-48	9	65642	0.0102138	ieu-a-294	Inflammatory bowel disease || id:ieu-a-294	TRUE	reported	igd	3	TRUE
rs10761659	G	A	G	A	0.153811	-0.0624113	0.5399		FALSE	FALSE	FALSE	ebi-a-GCST003129	10	64445564	0.0334899	13239	0.0623807	Primary biliary cholangitis || id:ebi-a-GCST003129	Primary biliary cholangitis	Primary biliary cholangitis || ||	TRUE	igd	64445564	4.9705e-53	10	65642	0.0100347	ieu-a-294	Inflammatory bowel disease || id:ieu-a-294	TRUE	reported	igd	3	TRUE
rs10800309	G	A	G	A	-0.132111	0.0148091	0.6578		FALSE	FALSE	FALSE	ebi-a-GCST003129	1	161472158	0.0348141	13239	0.670562	Primary biliary cholangitis || id:ebi-a-GCST003129	Primary biliary cholangitis	Primary biliary cholangitis || ||	TRUE	igd	161472158	6.1546e-37	1	65642	0.010405	ieu-a-294	Inflammatory bowel disease || id:ieu-a-294	TRUE	reported	igd	3	TRUE
rs11152949	G	A	G	A	0.105057	0.00995033	0.3195		FALSE	FALSE	FALSE	ebi-a-GCST003129	6	106449085	0.0352238	13239	0.777569	Primary biliary cholangitis || id:ebi-a-GCST003129	Primary biliary cholangitis	Primary biliary cholangitis || ||	TRUE	igd	106449085	7.2477e-23	6	65642	0.0106717	ieu-a-294	Inflammatory bowel disease || id:ieu-a-294	TRUE	reported	igd	3	TRUE
rs11185982	C	T	C	T	-0.077882	0.0330479	0.1517		FALSE	FALSE	FALSE	ebi-a-GCST003129	10	82305627	0.0435508	13239	0.447952	Primary biliary cholangitis || id:ebi-a-GCST003129	Primary biliary cholangitis	Primary biliary cholangitis || ||	TRUE	igd	82305627	1.61161e-08	10	65642	0.0137863	ieu-a-294	Inflammatory bowel disease || id:ieu-a-294	TRUE	reported	igd	3	TRUE
rs11230563	T	C	T	C	-0.081194	-0.0518197	0.348		FALSE	FALSE	FALSE	ebi-a-GCST003129	11	60776209	0.0336986	13239	0.124112	Primary biliary cholangitis || id:ebi-a-GCST003129	Primary biliary cholangitis	Primary biliary cholangitis || ||	TRUE	igd	60776209	1.70608e-14	11	65642	0.0105845	ieu-a-294	Inflammatory bowel disease || id:ieu-a-294	TRUE	reported	igd	3	TRUE
rs11691685	G	A	G	A	-0.122467	-0.0203048	0.08024		FALSE	FALSE	FALSE	ebi-a-GCST003129	2	145481827	0.0595124	13239	0.732965	Primary biliary cholangitis || id:ebi-a-GCST003129	Primary biliary cholangitis	Primary biliary cholangitis || ||	TRUE	igd	145481827	7.26942e-11	2	65642	0.0187977	ieu-a-294	Inflammatory bowel disease || id:ieu-a-294	TRUE	reported	igd	3	TRUE
rs11713774	C	T	C	T	0.0942858	0.0654131	0.1427		FALSE	FALSE	FALSE	ebi-a-GCST003129	3	18765978	0.0451934	13239	0.147784	Primary biliary cholangitis || id:ebi-a-GCST003129	Primary biliary cholangitis	Primary biliary cholangitis || ||	TRUE	igd	18765978	3.91922e-11	3	65642	0.0142704	ieu-a-294	Inflammatory bowel disease || id:ieu-a-294	TRUE	reported	igd	3	TRUE
rs1182188	C	T	C	T	-0.0659028	-0.022757	0.2989		FALSE	FALSE	FALSE	ebi-a-GCST003129	7	2869985	0.0356654	13239	0.523429	Primary biliary cholangitis || id:ebi-a-GCST003129	Primary biliary cholangitis	Primary biliary cholangitis || ||	TRUE	igd	2869985	1.07912e-09	7	65642	0.0108086	ieu-a-294	Inflammatory bowel disease || id:ieu-a-294	TRUE	reported	igd	3	TRUE
rs12585310	A	G	A	G	0.0706485	0.0434426	0.3136		FALSE	FALSE	FALSE	ebi-a-GCST003129	13	27528347	0.0360838	13239	0.228615	Primary biliary cholangitis || id:ebi-a-GCST003129	Primary biliary cholangitis	Primary biliary cholangitis || ||	TRUE	igd	27528347	5.24928e-11	13	65642	0.0107636	ieu-a-294	Inflammatory bowel disease || id:ieu-a-294	TRUE	reported	igd	3	TRUE
rs1267499	C	T	C	T	0.0821443	0.129881	0.81		FALSE	FALSE	FALSE	ebi-a-GCST003129	6	14715882	0.0409044	13239	0.00149717	Primary biliary cholangitis || id:ebi-a-GCST003129	Primary biliary cholangitis	Primary biliary cholangitis || ||	TRUE	igd	14715882	5.21555e-11	6	65642	0.0125131	ieu-a-294	Inflammatory bowel disease || id:ieu-a-294	TRUE	reported	igd	3	TRUE
rs12718244	A	G	A	G	0.0761709	0.0030952	0.4081		FALSE	FALSE	FALSE	ebi-a-GCST003129	7	50175654	0.0325941	13239	0.924345	Primary biliary cholangitis || id:ebi-a-GCST003129	Primary biliary cholangitis	Primary biliary cholangitis || ||	TRUE	igd	50175654	3.35274e-14	7	65642	0.0100437	ieu-a-294	Inflammatory bowel disease || id:ieu-a-294	TRUE	reported	igd	3	TRUE
rs12722515	A	C	A	C	-0.0989022	-0.132846	0.1627		FALSE	FALSE	FALSE	ebi-a-GCST003129	10	6081230	0.0465434	13239	0.004314	Primary biliary cholangitis || id:ebi-a-GCST003129	Primary biliary cholangitis	Primary biliary cholangitis || ||	TRUE	igd	6081230	4.56773e-12	10	65642	0.0142955	ieu-a-294	Inflammatory bowel disease || id:ieu-a-294	TRUE	reported	igd	3	TRUE
rs1292053	G	A	G	A	0.0701035	0.0622233	0.442		FALSE	FALSE	FALSE	ebi-a-GCST003129	17	57963537	0.0321474	13239	0.0529212	Primary biliary cholangitis || id:ebi-a-GCST003129	Primary biliary cholangitis	Primary biliary cholangitis || ||	TRUE	igd	57963537	9.88781e-13	17	65642	0.00982936	ieu-a-294	Inflammatory bowel disease || id:ieu-a-294	TRUE	reported	igd	3	TRUE
rs13204742	T	G	T	G	0.0916208	0.0400857	0.1267		FALSE	FALSE	FALSE	ebi-a-GCST003129	6	128245765	0.0473227	13239	0.396955	Primary biliary cholangitis || id:ebi-a-GCST003129	Primary biliary cholangitis	Primary biliary cholangitis || ||	TRUE	igd	128245765	5.39312e-10	6	65642	0.0147604	ieu-a-294	Inflammatory bowel disease || id:ieu-a-294	TRUE	reported	igd	3	TRUE
rs13407913	G	A	G	A	0.0917072	0.078164	0.4306		FALSE	FALSE	FALSE	ebi-a-GCST003129	2	25097644	0.0321306	13239	0.0149868	Primary biliary cholangitis || id:ebi-a-GCST003129	Primary biliary cholangitis	Primary biliary cholangitis || ||	TRUE	igd	25097644	1.6885e-20	2	65642	0.00988181	ieu-a-294	Inflammatory bowel disease || id:ieu-a-294	TRUE	reported	igd	3	TRUE
rs1363907	A	G	A	G	0.0815026	0.107598	0.4212		FALSE	FALSE	FALSE	ebi-a-GCST003129	5	96252803	0.0325979	13239	0.000964229	Primary biliary cholangitis || id:ebi-a-GCST003129	Primary biliary cholangitis	Primary biliary cholangitis || ||	TRUE	igd	96252803	4.86519e-15	5	65642	0.0104086	ieu-a-294	Inflammatory bowel disease || id:ieu-a-294	TRUE	reported	igd	3	TRUE
rs1517352	C	A	C	A	0.0778816	-0.040566	0.6048		FALSE	FALSE	FALSE	ebi-a-GCST003129	2	191931464	0.0326351	13239	0.213862	Primary biliary cholangitis || id:ebi-a-GCST003129	Primary biliary cholangitis	Primary biliary cholangitis || ||	TRUE	igd	191931464	3.86545e-14	2	65642	0.0102944	ieu-a-294	Inflammatory bowel disease || id:ieu-a-294	TRUE	reported	igd	3	TRUE
rs1569328	T	C	T	C	-0.0809722	-0.125563	0.1702		FALSE	FALSE	FALSE	ebi-a-GCST003129	14	75741751	0.0456332	13239	0.00593089	Primary biliary cholangitis || id:ebi-a-GCST003129	Primary biliary cholangitis	Primary biliary cholangitis || ||	TRUE	igd	75741751	3.20959e-09	14	65642	0.0136766	ieu-a-294	Inflammatory bowel disease || id:ieu-a-294	TRUE	reported	igd	3	TRUE
rs17293632	T	C	T	C	0.107165	0.0271287	0.2364		FALSE	FALSE	FALSE	ebi-a-GCST003129	15	67442596	0.0380835	13239	0.47625	Primary biliary cholangitis || id:ebi-a-GCST003129	Primary biliary cholangitis	Primary biliary cholangitis || ||	TRUE	igd	67442596	2.70894e-20	15	65642	0.0116106	ieu-a-294	Inflammatory bowel disease || id:ieu-a-294	TRUE	reported	igd	3	TRUE
rs17651741	A	G	A	G	0.0702476	0.114043	0.191		FALSE	FALSE	FALSE	ebi-a-GCST003129	15	38869666	0.0398665	13239	0.00422824	Primary biliary cholangitis || id:ebi-a-GCST003129	Primary biliary cholangitis	Primary biliary cholangitis || ||	TRUE	igd	38869666	2.80892e-08	15	65642	0.0126505	ieu-a-294	Inflammatory bowel disease || id:ieu-a-294	TRUE	reported	igd	3	TRUE
rs17780256	C	A	C	A	-0.083427	-0.0396768	0.1927		FALSE	FALSE	FALSE	ebi-a-GCST003129	17	70642923	0.0410361	13239	0.333606	Primary biliary cholangitis || id:ebi-a-GCST003129	Primary biliary cholangitis	Primary biliary cholangitis || ||	TRUE	igd	70642923	3.19374e-11	17	65642	0.0125693	ieu-a-294	Inflammatory bowel disease || id:ieu-a-294	TRUE	reported	igd	3	TRUE
rs1847472	A	C	A	C	-0.0672805	0.0227395	0.3421		FALSE	FALSE	FALSE	ebi-a-GCST003129	6	90973159	0.0338264	13239	0.50143	Primary biliary cholangitis || id:ebi-a-GCST003129	Primary biliary cholangitis	Primary biliary cholangitis || ||	TRUE	igd	90973159	6.62857e-10	6	65642	0.0108961	ieu-a-294	Inflammatory bowel disease || id:ieu-a-294	TRUE	reported	igd	3	TRUE
rs1990760	T	C	T	C	-0.0671151	-0.10517	0.6085		FALSE	FALSE	FALSE	ebi-a-GCST003129	2	163124051	0.0328279	13239	0.00135678	Primary biliary cholangitis || id:ebi-a-GCST003129	Primary biliary cholangitis	Primary biliary cholangitis || ||	TRUE	igd	163124051	3.56246e-10	2	65642	0.0107006	ieu-a-294	Inflammatory bowel disease || id:ieu-a-294	TRUE	reported	igd	3	TRUE
rs2024092	A	G	A	G	0.106813	0.0247902	0.2162		FALSE	FALSE	FALSE	ebi-a-GCST003129	19	1124031	0.0398928	13239	0.534324	Primary biliary cholangitis || id:ebi-a-GCST003129	Primary biliary cholangitis	Primary biliary cholangitis || ||	TRUE	igd	1124031	1.1246e-18	19	65642	0.0121076	ieu-a-294	Inflammatory bowel disease || id:ieu-a-294	TRUE	reported	igd	3	TRUE
rs2270395	T	C	T	C	0.0778411	0.00370686	0.7616		FALSE	FALSE	FALSE	ebi-a-GCST003129	16	50846832	0.0400601	13239	0.926275	Primary biliary cholangitis || id:ebi-a-GCST003129	Primary biliary cholangitis	Primary biliary cholangitis || ||	TRUE	igd	50846832	5.17249e-11	16	65642	0.0118554	ieu-a-294	Inflammatory bowel disease || id:ieu-a-294	TRUE	reported	igd	3	TRUE
rs2274351	T	C	T	C	0.0604993	0.0248051	0.5373		FALSE	FALSE	FALSE	ebi-a-GCST003129	10	104264107	0.0323853	13239	0.443714	Primary biliary cholangitis || id:ebi-a-GCST003129	Primary biliary cholangitis	Primary biliary cholangitis || ||	TRUE	igd	104264107	6.93043e-09	10	65642	0.0104442	ieu-a-294	Inflammatory bowel disease || id:ieu-a-294	TRUE	reported	igd	3	TRUE
rs2328546	C	T	C	T	0.0940162	0.0134906	0.8014		FALSE	FALSE	FALSE	ebi-a-GCST003129	6	20657345	0.0402588	13239	0.737553	Primary biliary cholangitis || id:ebi-a-GCST003129	Primary biliary cholangitis	Primary biliary cholangitis || ||	TRUE	igd	20657345	1.29718e-13	6	65642	0.0126938	ieu-a-294	Inflammatory bowel disease || id:ieu-a-294	TRUE	reported	igd	3	TRUE
rs2395022	C	A	C	A	-0.181635	-0.166785	0.95885		FALSE	FALSE	FALSE	ebi-a-GCST003129	7	98750379	0.0750133	13239	0.0261885	Primary biliary cholangitis || id:ebi-a-GCST003129	Primary biliary cholangitis	Primary biliary cholangitis || ||	TRUE	igd	98750379	8.26799e-15	7	65642	0.0233963	ieu-a-294	Inflammatory bowel disease || id:ieu-a-294	TRUE	reported	igd	3	TRUE
rs2538470	G	A	G	A	-0.0675599	-0.0371031	0.6378		FALSE	FALSE	FALSE	ebi-a-GCST003129	7	148220448	0.0332525	13239	0.264508	Primary biliary cholangitis || id:ebi-a-GCST003129	Primary biliary cholangitis	Primary biliary cholangitis || ||	TRUE	igd	148220448	2.99916e-11	7	65642	0.0101646	ieu-a-294	Inflammatory bowel disease || id:ieu-a-294	TRUE	reported	igd	3	TRUE
rs259964	G	A	G	A	-0.0674584	-0.0346912	0.5414		FALSE	FALSE	FALSE	ebi-a-GCST003129	20	57824309	0.0322059	13239	0.281404	Primary biliary cholangitis || id:ebi-a-GCST003129	Primary biliary cholangitis	Primary biliary cholangitis || ||	TRUE	igd	57824309	6.92947e-12	20	65642	0.00983489	ieu-a-294	Inflammatory bowel disease || id:ieu-a-294	TRUE	reported	igd	3	TRUE
rs2688608	T	G	T	G	0.062403	0.08534	0.557		FALSE	FALSE	FALSE	ebi-a-GCST003129	10	75658349	0.0325426	13239	0.00873092	Primary biliary cholangitis || id:ebi-a-GCST003129	Primary biliary cholangitis	Primary biliary cholangitis || ||	TRUE	igd	75658349	2.75467e-10	10	65642	0.00988642	ieu-a-294	Inflammatory bowel disease || id:ieu-a-294	TRUE	reported	igd	3	TRUE
rs272882	T	G	T	G	0.166117	-0.0192142	0.6733		FALSE	FALSE	FALSE	ebi-a-GCST003129	5	131669161	0.035345	13239	0.586704	Primary biliary cholangitis || id:ebi-a-GCST003129	Primary biliary cholangitis	Primary biliary cholangitis || ||	TRUE	igd	131669161	1.46656e-52	5	65642	0.0108875	ieu-a-294	Inflammatory bowel disease || id:ieu-a-294	TRUE	reported	igd	3	TRUE
rs3776414	G	T	G	T	0.0773716	0.0102473	0.3756		FALSE	FALSE	FALSE	ebi-a-GCST003129	5	10689562	0.0330933	13239	0.756828	Primary biliary cholangitis || id:ebi-a-GCST003129	Primary biliary cholangitis	Primary biliary cholangitis || ||	TRUE	igd	10689562	2.65033e-14	5	65642	0.0101613	ieu-a-294	Inflammatory bowel disease || id:ieu-a-294	TRUE	reported	igd	3	TRUE
rs3853824	C	T	C	T	0.064031	-0.0362355	0.6385		FALSE	FALSE	FALSE	ebi-a-GCST003129	17	54880993	0.0336921	13239	0.282156	Primary biliary cholangitis || id:ebi-a-GCST003129	Primary biliary cholangitis	Primary biliary cholangitis || ||	TRUE	igd	54880993	7.70123e-10	17	65642	0.0104099	ieu-a-294	Inflammatory bowel disease || id:ieu-a-294	TRUE	reported	igd	3	TRUE
rs4692386	C	T	C	T	0.0579752	0.0280909	0.593		FALSE	FALSE	FALSE	ebi-a-GCST003129	4	26132361	0.0384616	13239	0.465169	Primary biliary cholangitis || id:ebi-a-GCST003129	Primary biliary cholangitis	Primary biliary cholangitis || ||	TRUE	igd	26132361	1.21194e-08	4	65642	0.0101746	ieu-a-294	Inflammatory bowel disease || id:ieu-a-294	TRUE	reported	igd	3	TRUE
rs4703855	T	C	T	C	-0.0710611	0.00747201	0.2998		FALSE	FALSE	FALSE	ebi-a-GCST003129	5	71693899	0.0351006	13239	0.831425	Primary biliary cholangitis || id:ebi-a-GCST003129	Primary biliary cholangitis	Primary biliary cholangitis || ||	TRUE	igd	71693899	7.15649e-11	5	65642	0.0109034	ieu-a-294	Inflammatory bowel disease || id:ieu-a-294	TRUE	reported	igd	3	TRUE
rs4743820	T	C	T	C	0.0639523	0.0212236	0.7019		FALSE	FALSE	FALSE	ebi-a-GCST003129	9	93928416	0.0358425	13239	0.553759	Primary biliary cholangitis || id:ebi-a-GCST003129	Primary biliary cholangitis	Primary biliary cholangitis || ||	TRUE	igd	93928416	3.79656e-09	9	65642	0.0108526	ieu-a-294	Inflammatory bowel disease || id:ieu-a-294	TRUE	reported	igd	3	TRUE
rs4976646	C	T	C	T	0.0730113	0.0923057	0.3415		FALSE	FALSE	FALSE	ebi-a-GCST003129	5	176788570	0.0358189	13239	0.00996575	Primary biliary cholangitis || id:ebi-a-GCST003129	Primary biliary cholangitis	Primary biliary cholangitis || ||	TRUE	igd	176788570	3.23445e-12	5	65642	0.0104794	ieu-a-294	Inflammatory bowel disease || id:ieu-a-294	TRUE	reported	igd	3	TRUE
rs516246	T	C	T	C	0.0755599	0.0605305	0.4652		FALSE	FALSE	FALSE	ebi-a-GCST003129	19	49206172	0.0325524	13239	0.0629593	Primary biliary cholangitis || id:ebi-a-GCST003129	Primary biliary cholangitis	Primary biliary cholangitis || ||	TRUE	igd	49206172	1.14842e-13	19	65642	0.0101797	ieu-a-294	Inflammatory bowel disease || id:ieu-a-294	TRUE	reported	igd	3	TRUE
rs559928	C	T	C	T	0.094388	0.192978	0.8128		FALSE	FALSE	FALSE	ebi-a-GCST003129	11	64150370	0.0431772	13239	7.84224e-06	Primary biliary cholangitis || id:ebi-a-GCST003129	Primary biliary cholangitis	Primary biliary cholangitis || ||	TRUE	igd	64150370	3.32583e-13	11	65642	0.0129645	ieu-a-294	Inflammatory bowel disease || id:ieu-a-294	TRUE	reported	igd	3	TRUE
rs6058869	T	C	T	C	0.0556615	-0.00813298	0.3991		FALSE	FALSE	FALSE	ebi-a-GCST003129	20	31348750	0.0325075	13239	0.802442	Primary biliary cholangitis || id:ebi-a-GCST003129	Primary biliary cholangitis	Primary biliary cholangitis || ||	TRUE	igd	31348750	2.63494e-08	20	65642	0.0100037	ieu-a-294	Inflammatory bowel disease || id:ieu-a-294	TRUE	reported	igd	3	TRUE
rs6074022	T	C	T	C	-0.0742587	-0.0905717	0.7497		FALSE	FALSE	FALSE	ebi-a-GCST003129	20	44740196	0.0363096	13239	0.0126162	Primary biliary cholangitis || id:ebi-a-GCST003129	Primary biliary cholangitis	Primary biliary cholangitis || ||	TRUE	igd	44740196	8.32339e-11	20	65642	0.0114338	ieu-a-294	Inflammatory bowel disease || id:ieu-a-294	TRUE	reported	igd	3	TRUE
rs6500315	G	A	G	A	0.0766082	0.0210194	0.7753		FALSE	FALSE	FALSE	ebi-a-GCST003129	16	50508101	0.0385855	13239	0.585928	Primary biliary cholangitis || id:ebi-a-GCST003129	Primary biliary cholangitis	Primary biliary cholangitis || ||	TRUE	igd	50508101	1.12065e-10	16	65642	0.0118778	ieu-a-294	Inflammatory bowel disease || id:ieu-a-294	TRUE	reported	igd	3	TRUE
rs6588248	G	T	G	T	0.0819867	0.0683126	0.5297		FALSE	FALSE	FALSE	ebi-a-GCST003129	1	67652984	0.0322212	13239	0.0339962	Primary biliary cholangitis || id:ebi-a-GCST003129	Primary biliary cholangitis	Primary biliary cholangitis || ||	TRUE	igd	67652984	1.38484e-16	1	65642	0.0099185	ieu-a-294	Inflammatory bowel disease || id:ieu-a-294	TRUE	reported	igd	3	TRUE
rs6651252	C	T	C	T	-0.0908484	-0.0277824	0.13		FALSE	FALSE	FALSE	ebi-a-GCST003129	8	129567181	0.047685	13239	0.560147	Primary biliary cholangitis || id:ebi-a-GCST003129	Primary biliary cholangitis	Primary biliary cholangitis || ||	TRUE	igd	129567181	9.08239e-10	8	65642	0.014833	ieu-a-294	Inflammatory bowel disease || id:ieu-a-294	TRUE	reported	igd	3	TRUE
rs6740462	A	C	A	C	0.0799597	0.0380134	0.7378		FALSE	FALSE	FALSE	ebi-a-GCST003129	2	65667272	0.0375247	13239	0.311048	Primary biliary cholangitis || id:ebi-a-GCST003129	Primary biliary cholangitis	Primary biliary cholangitis || ||	TRUE	igd	65667272	5.59114e-12	2	65642	0.0116057	ieu-a-294	Inflammatory bowel disease || id:ieu-a-294	TRUE	reported	igd	3	TRUE
rs6933404	C	T	C	T	0.0957518	0.18648	0.2108		FALSE	FALSE	FALSE	ebi-a-GCST003129	6	137959235	0.0380385	13239	9.46782e-07	Primary biliary cholangitis || id:ebi-a-GCST003129	Primary biliary cholangitis	Primary biliary cholangitis || ||	TRUE	igd	137959235	5.83848e-15	6	65642	0.0122643	ieu-a-294	Inflammatory bowel disease || id:ieu-a-294	TRUE	reported	igd	3	TRUE
rs7011507	A	G	A	G	-0.0846011	0.0142973	0.1233		FALSE	FALSE	FALSE	ebi-a-GCST003129	8	49129242	0.0478975	13239	0.765323	Primary biliary cholangitis || id:ebi-a-GCST003129	Primary biliary cholangitis	Primary biliary cholangitis || ||	TRUE	igd	49129242	2.03222e-08	8	65642	0.0150825	ieu-a-294	Inflammatory bowel disease || id:ieu-a-294	TRUE	reported	igd	3	TRUE
rs7015630	C	T	C	T	-0.0627799	-0.0215301	0.2657		FALSE	FALSE	FALSE	ebi-a-GCST003129	8	90875918	0.0367285	13239	0.557744	Primary biliary cholangitis || id:ebi-a-GCST003129	Primary biliary cholangitis	Primary biliary cholangitis || ||	TRUE	igd	90875918	2.89694e-08	8	65642	0.0113167	ieu-a-294	Inflammatory bowel disease || id:ieu-a-294	TRUE	reported	igd	3	TRUE
rs7194886	T	C	T	C	-0.126026	-0.0297378	0.4357		FALSE	FALSE	FALSE	ebi-a-GCST003129	16	50725193	0.0326176	13239	0.361921	Primary biliary cholangitis || id:ebi-a-GCST003129	Primary biliary cholangitis	Primary biliary cholangitis || ||	TRUE	igd	50725193	2.53338e-36	16	65642	0.0100135	ieu-a-294	Inflammatory bowel disease || id:ieu-a-294	TRUE	reported	igd	3	TRUE
rs7240004	G	A	G	A	-0.0665215	-0.0770971	0.3795		FALSE	FALSE	FALSE	ebi-a-GCST003129	18	46395022	0.0344903	13239	0.0253957	Primary biliary cholangitis || id:ebi-a-GCST003129	Primary biliary cholangitis	Primary biliary cholangitis || ||	TRUE	igd	46395022	1.01436e-10	18	65642	0.0102898	ieu-a-294	Inflammatory bowel disease || id:ieu-a-294	TRUE	reported	igd	3	TRUE
rs7253253	T	G	T	G	-0.134424	0.0214279	0.95432		FALSE	FALSE	FALSE	ebi-a-GCST003129	19	10714058	0.0825511	13239	0.795194	Primary biliary cholangitis || id:ebi-a-GCST003129	Primary biliary cholangitis	Primary biliary cholangitis || ||	TRUE	igd	10714058	6.18586e-09	19	65642	0.02313	ieu-a-294	Inflammatory bowel disease || id:ieu-a-294	TRUE	reported	igd	3	TRUE
rs744166	G	A	G	A	-0.100017	0.0335315	0.4204		FALSE	FALSE	FALSE	ebi-a-GCST003129	17	40514201	0.0329194	13239	0.308396	Primary biliary cholangitis || id:ebi-a-GCST003129	Primary biliary cholangitis	Primary biliary cholangitis || ||	TRUE	igd	40514201	1.14446e-22	17	65642	0.0102076	ieu-a-294	Inflammatory bowel disease || id:ieu-a-294	TRUE	reported	igd	3	TRUE
rs7608910	G	A	G	A	0.126444	0.0216636	0.3909		FALSE	FALSE	FALSE	ebi-a-GCST003129	2	61204856	0.0330631	13239	0.512326	Primary biliary cholangitis || id:ebi-a-GCST003129	Primary biliary cholangitis	Primary biliary cholangitis || ||	TRUE	igd	61204856	2.59956e-36	2	65642	0.0100484	ieu-a-294	Inflammatory bowel disease || id:ieu-a-294	TRUE	reported	igd	3	TRUE
rs7657746	G	A	G	A	-0.0868542	-0.0612373	0.244		FALSE	FALSE	FALSE	ebi-a-GCST003129	4	123161619	0.0380764	13239	0.107775	Primary biliary cholangitis || id:ebi-a-GCST003129	Primary biliary cholangitis	Primary biliary cholangitis || ||	TRUE	igd	123161619	1.83485e-13	4	65642	0.0118004	ieu-a-294	Inflammatory bowel disease || id:ieu-a-294	TRUE	reported	igd	3	TRUE
rs7848647	C	T	C	T	0.13239	0.101147	0.6746		FALSE	FALSE	FALSE	ebi-a-GCST003129	9	117569046	0.0352798	13239	0.00414391	Primary biliary cholangitis || id:ebi-a-GCST003129	Primary biliary cholangitis	Primary biliary cholangitis || ||	TRUE	igd	117569046	3.15791e-35	9	65642	0.0106897	ieu-a-294	Inflammatory bowel disease || id:ieu-a-294	TRUE	reported	igd	3	TRUE
rs913678	C	T	C	T	-0.0691643	0.00866237	0.3293		FALSE	FALSE	FALSE	ebi-a-GCST003129	20	48955424	0.0340914	13239	0.799424	Primary biliary cholangitis || id:ebi-a-GCST003129	Primary biliary cholangitis	Primary biliary cholangitis || ||	TRUE	igd	48955424	5.34687e-11	20	65642	0.0105418	ieu-a-294	Inflammatory bowel disease || id:ieu-a-294	TRUE	reported	igd	3	TRUE
rs9264942	C	T	C	T	0.094692	0.00667765	0.3529		FALSE	FALSE	FALSE	ebi-a-GCST003129	6	31274380	0.0330523	13239	0.839891	Primary biliary cholangitis || id:ebi-a-GCST003129	Primary biliary cholangitis	Primary biliary cholangitis || ||	TRUE	igd	31274380	1.54703e-18	6	65642	0.0107773	ieu-a-294	Inflammatory bowel disease || id:ieu-a-294	TRUE	reported	igd	3	TRUE
rs941823	C	T	C	T	0.0830172	-0.0174469	0.7509		FALSE	FALSE	FALSE	ebi-a-GCST003129	13	41013977	0.0371008	13239	0.638171	Primary biliary cholangitis || id:ebi-a-GCST003129	Primary biliary cholangitis	Primary biliary cholangitis || ||	TRUE	igd	41013977	6.18728e-13	13	65642	0.0115361	ieu-a-294	Inflammatory bowel disease || id:ieu-a-294	TRUE	reported	igd	3	TRUE
rs9557207	G	A	G	A	-0.0878448	-0.0954102	0.2231		FALSE	FALSE	FALSE	ebi-a-GCST003129	13	100036418	0.0404147	13239	0.0182369	Primary biliary cholangitis || id:ebi-a-GCST003129	Primary biliary cholangitis	Primary biliary cholangitis || ||	TRUE	igd	100036418	3.5156e-13	13	65642	0.0120782	ieu-a-294	Inflammatory bowel disease || id:ieu-a-294	TRUE	reported	igd	3	TRUE
rs974801	G	A	G	A	-0.0727718	0.034498	0.3799		FALSE	FALSE	FALSE	ebi-a-GCST003129	4	106071064	0.0330396	13239	0.29642	Primary biliary cholangitis || id:ebi-a-GCST003129	Primary biliary cholangitis	Primary biliary cholangitis || ||	TRUE	igd	106071064	7.07457e-13	4	65642	0.0101382	ieu-a-294	Inflammatory bowel disease || id:ieu-a-294	TRUE	reported	igd	3	TRUE

## Sheet: ukb-b-12040-dat_Sheet 1
SNP	effect_allele.exposure	other_allele.exposure	effect_allele.outcome	other_allele.outcome	beta.exposure	beta.outcome	eaf.exposure	eaf.outcome	remove	palindromic	ambiguous	id.outcome	chr	pos	se.outcome	samplesize.outcome	pval.outcome	outcome	originalname.outcome	outcome.deprecated	mr_keep.outcome	data_source.outcome	pos.exposure	pval.exposure	chr.exposure	samplesize.exposure	se.exposure	id.exposure	exposure	mr_keep.exposure	pval_origin.exposure	data_source.exposure	action	mr_keep
rs10142466	G	A	G	A	-0.0580054	0.000148048	0.5065	0.505423	FALSE	FALSE	FALSE	ukb-b-12040	14	69271784	0.000291312	462933	0.61	Non-cancer illness code, self-reported: deep venous thrombosis (dvt) || id:ukb-b-12040	Non-cancer illness code, self-reported: deep venous thrombosis (dvt)	Non-cancer illness code, self-reported: deep venous thrombosis (dvt) || ||	TRUE	igd	69271784	1.08365e-08	14	65642	0.010146	ieu-a-294	Inflammatory bowel disease || id:ieu-a-294	TRUE	reported	igd	3	TRUE
rs10758669	A	C	A	C	-0.148762	-2.51908e-05	0.6504	0.658489	FALSE	FALSE	FALSE	ukb-b-12040	9	4981602	0.000305231	462933	0.93	Non-cancer illness code, self-reported: deep venous thrombosis (dvt) || id:ukb-b-12040	Non-cancer illness code, self-reported: deep venous thrombosis (dvt)	Non-cancer illness code, self-reported: deep venous thrombosis (dvt) || ||	TRUE	igd	4981602	4.69894e-48	9	65642	0.0102138	ieu-a-294	Inflammatory bowel disease || id:ieu-a-294	TRUE	reported	igd	3	TRUE
rs10761659	G	A	G	A	0.153811	-0.000137896	0.5399	0.539723	FALSE	FALSE	FALSE	ukb-b-12040	10	64445564	0.000291728	462933	0.64	Non-cancer illness code, self-reported: deep venous thrombosis (dvt) || id:ukb-b-12040	Non-cancer illness code, self-reported: deep venous thrombosis (dvt)	Non-cancer illness code, self-reported: deep venous thrombosis (dvt) || ||	TRUE	igd	64445564	4.9705e-53	10	65642	0.0100347	ieu-a-294	Inflammatory bowel disease || id:ieu-a-294	TRUE	reported	igd	3	TRUE
rs10800309	G	A	G	A	-0.132111	0.000191601	0.6578	0.68216	FALSE	FALSE	FALSE	ukb-b-12040	1	161472158	0.000312179	462933	0.54	Non-cancer illness code, self-reported: deep venous thrombosis (dvt) || id:ukb-b-12040	Non-cancer illness code, self-reported: deep venous thrombosis (dvt)	Non-cancer illness code, self-reported: deep venous thrombosis (dvt) || ||	TRUE	igd	161472158	6.1546e-37	1	65642	0.010405	ieu-a-294	Inflammatory bowel disease || id:ieu-a-294	TRUE	reported	igd	3	TRUE
rs10878302	A	T	A	T	0.112429	-0.000682248	0.92855	0.067074	FALSE	TRUE	FALSE	ukb-b-12040	12	40669826	0.000581559	462933	0.24	Non-cancer illness code, self-reported: deep venous thrombosis (dvt) || id:ukb-b-12040	Non-cancer illness code, self-reported: deep venous thrombosis (dvt)	Non-cancer illness code, self-reported: deep venous thrombosis (dvt) || ||	TRUE	igd	40669826	5.26393e-09	12	65642	0.0192561	ieu-a-294	Inflammatory bowel disease || id:ieu-a-294	TRUE	reported	igd	3	FALSE
rs10956252	G	C	G	C	0.0834795	1.95331e-05	0.6189	0.621688	FALSE	TRUE	FALSE	ukb-b-12040	8	126536137	0.000299745	462933	0.95	Non-cancer illness code, self-reported: deep venous thrombosis (dvt) || id:ukb-b-12040	Non-cancer illness code, self-reported: deep venous thrombosis (dvt)	Non-cancer illness code, self-reported: deep venous thrombosis (dvt) || ||	TRUE	igd	126536137	2.26204e-16	8	65642	0.0101714	ieu-a-294	Inflammatory bowel disease || id:ieu-a-294	TRUE	reported	igd	3	FALSE
rs11152949	G	A	G	A	0.105057	0.000691157	0.3195	0.326204	FALSE	FALSE	FALSE	ukb-b-12040	6	106449085	0.00031141	462933	0.0259998	Non-cancer illness code, self-reported: deep venous thrombosis (dvt) || id:ukb-b-12040	Non-cancer illness code, self-reported: deep venous thrombosis (dvt)	Non-cancer illness code, self-reported: deep venous thrombosis (dvt) || ||	TRUE	igd	106449085	7.2477e-23	6	65642	0.0106717	ieu-a-294	Inflammatory bowel disease || id:ieu-a-294	TRUE	reported	igd	3	TRUE
rs11185982	C	T	C	T	-0.077882	-0.000574769	0.1517	0.16215	FALSE	FALSE	FALSE	ukb-b-12040	10	82305627	0.000396395	462933	0.15	Non-cancer illness code, self-reported: deep venous thrombosis (dvt) || id:ukb-b-12040	Non-cancer illness code, self-reported: deep venous thrombosis (dvt)	Non-cancer illness code, self-reported: deep venous thrombosis (dvt) || ||	TRUE	igd	82305627	1.61161e-08	10	65642	0.0137863	ieu-a-294	Inflammatory bowel disease || id:ieu-a-294	TRUE	reported	igd	3	TRUE
rs11230563	T	C	T	C	-0.081194	-1.75261e-05	0.348	0.341831	FALSE	FALSE	FALSE	ukb-b-12040	11	60776209	0.000306414	462933	0.95	Non-cancer illness code, self-reported: deep venous thrombosis (dvt) || id:ukb-b-12040	Non-cancer illness code, self-reported: deep venous thrombosis (dvt)	Non-cancer illness code, self-reported: deep venous thrombosis (dvt) || ||	TRUE	igd	60776209	1.70608e-14	11	65642	0.0105845	ieu-a-294	Inflammatory bowel disease || id:ieu-a-294	TRUE	reported	igd	3	TRUE
rs11236797	A	C	A	C	0.150864	2.69967e-05	0.4444	0.451868	FALSE	FALSE	FALSE	ukb-b-12040	11	76299649	0.000292298	462933	0.93	Non-cancer illness code, self-reported: deep venous thrombosis (dvt) || id:ukb-b-12040	Non-cancer illness code, self-reported: deep venous thrombosis (dvt)	Non-cancer illness code, self-reported: deep venous thrombosis (dvt) || ||	TRUE	igd	76299649	9.31751e-52	11	65642	0.00996698	ieu-a-294	Inflammatory bowel disease || id:ieu-a-294	TRUE	reported	igd	3	TRUE
rs11641016	G	C	G	C	-0.111288	-0.000572935	0.1973	0.195271	FALSE	TRUE	FALSE	ukb-b-12040	16	86014881	0.00036986	462933	0.12	Non-cancer illness code, self-reported: deep venous thrombosis (dvt) || id:ukb-b-12040	Non-cancer illness code, self-reported: deep venous thrombosis (dvt)	Non-cancer illness code, self-reported: deep venous thrombosis (dvt) || ||	TRUE	igd	86014881	9.50605e-17	16	65642	0.0133908	ieu-a-294	Inflammatory bowel disease || id:ieu-a-294	TRUE	reported	igd	3	FALSE
rs11677953	A	G	A	G	0.0790564	-5.71671e-05	0.3969	0.405003	FALSE	FALSE	FALSE	ukb-b-12040	2	219121663	0.000296845	462933	0.85	Non-cancer illness code, self-reported: deep venous thrombosis (dvt) || id:ukb-b-12040	Non-cancer illness code, self-reported: deep venous thrombosis (dvt)	Non-cancer illness code, self-reported: deep venous thrombosis (dvt) || ||	TRUE	igd	219121663	2.92213e-15	2	65642	0.0100145	ieu-a-294	Inflammatory bowel disease || id:ieu-a-294	TRUE	reported	igd	3	TRUE
rs11691685	G	A	G	A	-0.122467	0.000789171	0.08024	0.076306	FALSE	FALSE	FALSE	ukb-b-12040	2	145481827	0.0005516	462933	0.15	Non-cancer illness code, self-reported: deep venous thrombosis (dvt) || id:ukb-b-12040	Non-cancer illness code, self-reported: deep venous thrombosis (dvt)	Non-cancer illness code, self-reported: deep venous thrombosis (dvt) || ||	TRUE	igd	145481827	7.26942e-11	2	65642	0.0187977	ieu-a-294	Inflammatory bowel disease || id:ieu-a-294	TRUE	reported	igd	3	TRUE
rs11713774	C	T	C	T	0.0942858	-0.000132928	0.1427	0.154144	FALSE	FALSE	FALSE	ukb-b-12040	3	18765978	0.000402534	462933	0.74	Non-cancer illness code, self-reported: deep venous thrombosis (dvt) || id:ukb-b-12040	Non-cancer illness code, self-reported: deep venous thrombosis (dvt)	Non-cancer illness code, self-reported: deep venous thrombosis (dvt) || ||	TRUE	igd	18765978	3.91922e-11	3	65642	0.0142704	ieu-a-294	Inflammatory bowel disease || id:ieu-a-294	TRUE	reported	igd	3	TRUE
rs11793497	G	A	G	A	0.156206	0.000107567	0.423	0.424518	FALSE	FALSE	FALSE	ukb-b-12040	9	139271850	0.000293802	462933	0.709999	Non-cancer illness code, self-reported: deep venous thrombosis (dvt) || id:ukb-b-12040	Non-cancer illness code, self-reported: deep venous thrombosis (dvt)	Non-cancer illness code, self-reported: deep venous thrombosis (dvt) || ||	TRUE	igd	139271850	1.70844e-54	9	65642	0.0100484	ieu-a-294	Inflammatory bowel disease || id:ieu-a-294	TRUE	reported	igd	3	TRUE
rs1182188	C	T	C	T	-0.0659028	-0.000407081	0.2989	0.301057	FALSE	FALSE	FALSE	ukb-b-12040	7	2869985	0.000316969	462933	0.2	Non-cancer illness code, self-reported: deep venous thrombosis (dvt) || id:ukb-b-12040	Non-cancer illness code, self-reported: deep venous thrombosis (dvt)	Non-cancer illness code, self-reported: deep venous thrombosis (dvt) || ||	TRUE	igd	2869985	1.07912e-09	7	65642	0.0108086	ieu-a-294	Inflammatory bowel disease || id:ieu-a-294	TRUE	reported	igd	3	TRUE
rs12103	C	T	C	T	-0.0867354	-0.000130035	0.8166	0.804215	FALSE	FALSE	FALSE	ukb-b-12040	1	1247494	0.000367242	462933	0.719999	Non-cancer illness code, self-reported: deep venous thrombosis (dvt) || id:ukb-b-12040	Non-cancer illness code, self-reported: deep venous thrombosis (dvt)	Non-cancer illness code, self-reported: deep venous thrombosis (dvt) || ||	TRUE	igd	1247494	3.2802e-11	1	65642	0.0130755	ieu-a-294	Inflammatory bowel disease || id:ieu-a-294	TRUE	reported	igd	3	TRUE
rs12318183	A	C	A	C	0.109531	7.08565e-05	0.3854	0.388956	FALSE	FALSE	FALSE	ukb-b-12040	12	68503836	0.000298309	462933	0.81	Non-cancer illness code, self-reported: deep venous thrombosis (dvt) || id:ukb-b-12040	Non-cancer illness code, self-reported: deep venous thrombosis (dvt)	Non-cancer illness code, self-reported: deep venous thrombosis (dvt) || ||	TRUE	igd	68503836	1.66994e-27	12	65642	0.01008	ieu-a-294	Inflammatory bowel disease || id:ieu-a-294	TRUE	reported	igd	3	TRUE
rs12411259	A	G	A	G	0.0669054	1.47375e-05	0.2401	0.242279	FALSE	FALSE	FALSE	ukb-b-12040	1	172866210	0.000339635	462933	0.97	Non-cancer illness code, self-reported: deep venous thrombosis (dvt) || id:ukb-b-12040	Non-cancer illness code, self-reported: deep venous thrombosis (dvt)	Non-cancer illness code, self-reported: deep venous thrombosis (dvt) || ||	TRUE	igd	172866210	6.17504e-09	1	65642	0.0115117	ieu-a-294	Inflammatory bowel disease || id:ieu-a-294	TRUE	reported	igd	3	TRUE
rs1250566	A	G	A	G	-0.100894	0.00041235	0.3161	0.328349	FALSE	FALSE	FALSE	ukb-b-12040	10	81046453	0.000311102	462933	0.19	Non-cancer illness code, self-reported: deep venous thrombosis (dvt) || id:ukb-b-12040	Non-cancer illness code, self-reported: deep venous thrombosis (dvt)	Non-cancer illness code, self-reported: deep venous thrombosis (dvt) || ||	TRUE	igd	81046453	4.7698e-20	10	65642	0.0110038	ieu-a-294	Inflammatory bowel disease || id:ieu-a-294	TRUE	reported	igd	3	TRUE
rs12585310	A	G	A	G	0.0706485	-0.000750814	0.3136	0.314311	FALSE	FALSE	FALSE	ukb-b-12040	13	27528347	0.000314228	462933	0.017	Non-cancer illness code, self-reported: deep venous thrombosis (dvt) || id:ukb-b-12040	Non-cancer illness code, self-reported: deep venous thrombosis (dvt)	Non-cancer illness code, self-reported: deep venous thrombosis (dvt) || ||	TRUE	igd	27528347	5.24928e-11	13	65642	0.0107636	ieu-a-294	Inflammatory bowel disease || id:ieu-a-294	TRUE	reported	igd	3	TRUE
rs1267499	C	T	C	T	0.0821443	5.50958e-05	0.81	0.805767	FALSE	FALSE	FALSE	ukb-b-12040	6	14715882	0.000367491	462933	0.88	Non-cancer illness code, self-reported: deep venous thrombosis (dvt) || id:ukb-b-12040	Non-cancer illness code, self-reported: deep venous thrombosis (dvt)	Non-cancer illness code, self-reported: deep venous thrombosis (dvt) || ||	TRUE	igd	14715882	5.21555e-11	6	65642	0.0125131	ieu-a-294	Inflammatory bowel disease || id:ieu-a-294	TRUE	reported	igd	3	TRUE
rs12718244	A	G	A	G	0.0761709	7.23248e-05	0.4081	0.42534	FALSE	FALSE	FALSE	ukb-b-12040	7	50175654	0.000294483	462933	0.81	Non-cancer illness code, self-reported: deep venous thrombosis (dvt) || id:ukb-b-12040	Non-cancer illness code, self-reported: deep venous thrombosis (dvt)	Non-cancer illness code, self-reported: deep venous thrombosis (dvt) || ||	TRUE	igd	50175654	3.35274e-14	7	65642	0.0100437	ieu-a-294	Inflammatory bowel disease || id:ieu-a-294	TRUE	reported	igd	3	TRUE
rs12722515	A	C	A	C	-0.0989022	0.000121991	0.1627	0.162896	FALSE	FALSE	FALSE	ukb-b-12040	10	6081230	0.000394482	462933	0.760001	Non-cancer illness code, self-reported: deep venous thrombosis (dvt) || id:ukb-b-12040	Non-cancer illness code, self-reported: deep venous thrombosis (dvt)	Non-cancer illness code, self-reported: deep venous thrombosis (dvt) || ||	TRUE	igd	6081230	4.56773e-12	10	65642	0.0142955	ieu-a-294	Inflammatory bowel disease || id:ieu-a-294	TRUE	reported	igd	3	TRUE
rs1292053	G	A	G	A	0.0701035	-0.000297701	0.442	0.435456	FALSE	FALSE	FALSE	ukb-b-12040	17	57963537	0.000292734	462933	0.31	Non-cancer illness code, self-reported: deep venous thrombosis (dvt) || id:ukb-b-12040	Non-cancer illness code, self-reported: deep venous thrombosis (dvt)	Non-cancer illness code, self-reported: deep venous thrombosis (dvt) || ||	TRUE	igd	57963537	9.88781e-13	17	65642	0.00982936	ieu-a-294	Inflammatory bowel disease || id:ieu-a-294	TRUE	reported	igd	3	TRUE
rs1297258	T	C	T	C	-0.114524	0.000326022	0.4249	0.430703	FALSE	FALSE	FALSE	ukb-b-12040	21	16806709	0.00029374	462933	0.27	Non-cancer illness code, self-reported: deep venous thrombosis (dvt) || id:ukb-b-12040	Non-cancer illness code, self-reported: deep venous thrombosis (dvt)	Non-cancer illness code, self-reported: deep venous thrombosis (dvt) || ||	TRUE	igd	16806709	5.37898e-30	21	65642	0.0100654	ieu-a-294	Inflammatory bowel disease || id:ieu-a-294	TRUE	reported	igd	3	TRUE
rs13107612	T	C	T	C	0.0732561	-0.000182457	0.2969	0.311955	FALSE	FALSE	FALSE	ukb-b-12040	4	102739980	0.000314207	462933	0.56	Non-cancer illness code, self-reported: deep venous thrombosis (dvt) || id:ukb-b-12040	Non-cancer illness code, self-reported: deep venous thrombosis (dvt)	Non-cancer illness code, self-reported: deep venous thrombosis (dvt) || ||	TRUE	igd	102739980	1.61994e-11	4	65642	0.0108741	ieu-a-294	Inflammatory bowel disease || id:ieu-a-294	TRUE	reported	igd	3	TRUE
rs13204742	T	G	T	G	0.0916208	0.00021444	0.1267	0.131589	FALSE	FALSE	FALSE	ukb-b-12040	6	128245765	0.000433571	462933	0.62	Non-cancer illness code, self-reported: deep venous thrombosis (dvt) || id:ukb-b-12040	Non-cancer illness code, self-reported: deep venous thrombosis (dvt)	Non-cancer illness code, self-reported: deep venous thrombosis (dvt) || ||	TRUE	igd	128245765	5.39312e-10	6	65642	0.0147604	ieu-a-294	Inflammatory bowel disease || id:ieu-a-294	TRUE	reported	igd	3	TRUE
rs13407913	G	A	G	A	0.0917072	0.000174445	0.4306	0.452648	FALSE	FALSE	FALSE	ukb-b-12040	2	25097644	0.000292289	462933	0.55	Non-cancer illness code, self-reported: deep venous thrombosis (dvt) || id:ukb-b-12040	Non-cancer illness code, self-reported: deep venous thrombosis (dvt)	Non-cancer illness code, self-reported: deep venous thrombosis (dvt) || ||	TRUE	igd	25097644	1.6885e-20	2	65642	0.00988181	ieu-a-294	Inflammatory bowel disease || id:ieu-a-294	TRUE	reported	igd	3	TRUE
rs1363907	A	G	A	G	0.0815026	-0.000661162	0.4212	0.43472	FALSE	FALSE	FALSE	ukb-b-12040	5	96252803	0.000292963	462933	0.0239999	Non-cancer illness code, self-reported: deep venous thrombosis (dvt) || id:ukb-b-12040	Non-cancer illness code, self-reported: deep venous thrombosis (dvt)	Non-cancer illness code, self-reported: deep venous thrombosis (dvt) || ||	TRUE	igd	96252803	4.86519e-15	5	65642	0.0104086	ieu-a-294	Inflammatory bowel disease || id:ieu-a-294	TRUE	reported	igd	3	TRUE
rs1420098	C	T	C	T	-0.0952951	-0.000157874	0.3877	0.394858	FALSE	FALSE	FALSE	ukb-b-12040	2	102984279	0.000298378	462933	0.6	Non-cancer illness code, self-reported: deep venous thrombosis (dvt) || id:ukb-b-12040	Non-cancer illness code, self-reported: deep venous thrombosis (dvt)	Non-cancer illness code, self-reported: deep venous thrombosis (dvt) || ||	TRUE	igd	102984279	1.82516e-20	2	65642	0.0102776	ieu-a-294	Inflammatory bowel disease || id:ieu-a-294	TRUE	reported	igd	3	TRUE
rs1517352	C	A	C	A	0.0778816	0.000129258	0.6048	0.626317	FALSE	FALSE	FALSE	ukb-b-12040	2	191931464	0.000302421	462933	0.67	Non-cancer illness code, self-reported: deep venous thrombosis (dvt) || id:ukb-b-12040	Non-cancer illness code, self-reported: deep venous thrombosis (dvt)	Non-cancer illness code, self-reported: deep venous thrombosis (dvt) || ||	TRUE	igd	191931464	3.86545e-14	2	65642	0.0102944	ieu-a-294	Inflammatory bowel disease || id:ieu-a-294	TRUE	reported	igd	3	TRUE
rs1569328	T	C	T	C	-0.0809722	6.97585e-05	0.1702	0.171714	FALSE	FALSE	FALSE	ukb-b-12040	14	75741751	0.000386464	462933	0.86	Non-cancer illness code, self-reported: deep venous thrombosis (dvt) || id:ukb-b-12040	Non-cancer illness code, self-reported: deep venous thrombosis (dvt)	Non-cancer illness code, self-reported: deep venous thrombosis (dvt) || ||	TRUE	igd	75741751	3.20959e-09	14	65642	0.0136766	ieu-a-294	Inflammatory bowel disease || id:ieu-a-294	TRUE	reported	igd	3	TRUE
rs17293632	T	C	T	C	0.107165	-0.000412265	0.2364	0.236157	FALSE	FALSE	FALSE	ukb-b-12040	15	67442596	0.000342381	462933	0.23	Non-cancer illness code, self-reported: deep venous thrombosis (dvt) || id:ukb-b-12040	Non-cancer illness code, self-reported: deep venous thrombosis (dvt)	Non-cancer illness code, self-reported: deep venous thrombosis (dvt) || ||	TRUE	igd	67442596	2.70894e-20	15	65642	0.0116106	ieu-a-294	Inflammatory bowel disease || id:ieu-a-294	TRUE	reported	igd	3	TRUE
rs17651741	A	G	A	G	0.0702476	0.000733728	0.191	0.194371	FALSE	FALSE	FALSE	ukb-b-12040	15	38869666	0.000367517	462933	0.0460002	Non-cancer illness code, self-reported: deep venous thrombosis (dvt) || id:ukb-b-12040	Non-cancer illness code, self-reported: deep venous thrombosis (dvt)	Non-cancer illness code, self-reported: deep venous thrombosis (dvt) || ||	TRUE	igd	38869666	2.80892e-08	15	65642	0.0126505	ieu-a-294	Inflammatory bowel disease || id:ieu-a-294	TRUE	reported	igd	3	TRUE
rs17694108	A	G	A	G	0.0857629	-0.000227946	0.2797	0.276093	FALSE	FALSE	FALSE	ukb-b-12040	19	33731551	0.00033206	462933	0.49	Non-cancer illness code, self-reported: deep venous thrombosis (dvt) || id:ukb-b-12040	Non-cancer illness code, self-reported: deep venous thrombosis (dvt)	Non-cancer illness code, self-reported: deep venous thrombosis (dvt) || ||	TRUE	igd	33731551	1.21032e-14	19	65642	0.0111165	ieu-a-294	Inflammatory bowel disease || id:ieu-a-294	TRUE	reported	igd	3	TRUE
rs17780256	C	A	C	A	-0.083427	-0.00035715	0.1927	0.182811	FALSE	FALSE	FALSE	ukb-b-12040	17	70642923	0.000380217	462933	0.35	Non-cancer illness code, self-reported: deep venous thrombosis (dvt) || id:ukb-b-12040	Non-cancer illness code, self-reported: deep venous thrombosis (dvt)	Non-cancer illness code, self-reported: deep venous thrombosis (dvt) || ||	TRUE	igd	70642923	3.19374e-11	17	65642	0.0125693	ieu-a-294	Inflammatory bowel disease || id:ieu-a-294	TRUE	reported	igd	3	TRUE
rs181826	A	C	A	C	0.0820444	-0.000262314	0.6266	0.617523	FALSE	FALSE	FALSE	ukb-b-12040	5	141526057	0.000299357	462933	0.38	Non-cancer illness code, self-reported: deep venous thrombosis (dvt) || id:ukb-b-12040	Non-cancer illness code, self-reported: deep venous thrombosis (dvt)	Non-cancer illness code, self-reported: deep venous thrombosis (dvt) || ||	TRUE	igd	141526057	4.05229e-15	5	65642	0.0104471	ieu-a-294	Inflammatory bowel disease || id:ieu-a-294	TRUE	reported	igd	3	TRUE
rs1847472	A	C	A	C	-0.0672805	0.000440558	0.3421	0.352746	FALSE	FALSE	FALSE	ukb-b-12040	6	90973159	0.000304085	462933	0.15	Non-cancer illness code, self-reported: deep venous thrombosis (dvt) || id:ukb-b-12040	Non-cancer illness code, self-reported: deep venous thrombosis (dvt)	Non-cancer illness code, self-reported: deep venous thrombosis (dvt) || ||	TRUE	igd	90973159	6.62857e-10	6	65642	0.0108961	ieu-a-294	Inflammatory bowel disease || id:ieu-a-294	TRUE	reported	igd	3	TRUE
rs1990760	T	C	T	C	-0.0671151	-6.97158e-05	0.6085	0.606825	FALSE	FALSE	FALSE	ukb-b-12040	2	163124051	0.000297475	462933	0.81	Non-cancer illness code, self-reported: deep venous thrombosis (dvt) || id:ukb-b-12040	Non-cancer illness code, self-reported: deep venous thrombosis (dvt)	Non-cancer illness code, self-reported: deep venous thrombosis (dvt) || ||	TRUE	igd	163124051	3.56246e-10	2	65642	0.0107006	ieu-a-294	Inflammatory bowel disease || id:ieu-a-294	TRUE	reported	igd	3	TRUE
rs2024092	A	G	A	G	0.106813	-8.30093e-05	0.2162	0.201343	FALSE	FALSE	FALSE	ukb-b-12040	19	1124031	0.000363041	462933	0.82	Non-cancer illness code, self-reported: deep venous thrombosis (dvt) || id:ukb-b-12040	Non-cancer illness code, self-reported: deep venous thrombosis (dvt)	Non-cancer illness code, self-reported: deep venous thrombosis (dvt) || ||	TRUE	igd	1124031	1.1246e-18	19	65642	0.0121076	ieu-a-294	Inflammatory bowel disease || id:ieu-a-294	TRUE	reported	igd	3	TRUE
rs2050392	A	G	A	G	0.0691178	-0.000132502	0.6003	0.609183	FALSE	FALSE	FALSE	ukb-b-12040	10	30691503	0.000301796	462933	0.66	Non-cancer illness code, self-reported: deep venous thrombosis (dvt) || id:ukb-b-12040	Non-cancer illness code, self-reported: deep venous thrombosis (dvt)	Non-cancer illness code, self-reported: deep venous thrombosis (dvt) || ||	TRUE	igd	30691503	1.87241e-11	10	65642	0.0102921	ieu-a-294	Inflammatory bowel disease || id:ieu-a-294	TRUE	reported	igd	3	TRUE
rs2143178	C	T	C	T	-0.176684	-0.000348559	0.1658	0.164408	FALSE	FALSE	FALSE	ukb-b-12040	22	39660829	0.000393018	462933	0.38	Non-cancer illness code, self-reported: deep venous thrombosis (dvt) || id:ukb-b-12040	Non-cancer illness code, self-reported: deep venous thrombosis (dvt)	Non-cancer illness code, self-reported: deep venous thrombosis (dvt) || ||	TRUE	igd	39660829	4.79954e-38	22	65642	0.0137017	ieu-a-294	Inflammatory bowel disease || id:ieu-a-294	TRUE	reported	igd	3	TRUE
rs2153283	A	C	A	C	-0.0859637	-0.000524759	0.217	0.21093	FALSE	FALSE	FALSE	ukb-b-12040	10	59972299	0.000356439	462933	0.14	Non-cancer illness code, self-reported: deep venous thrombosis (dvt) || id:ukb-b-12040	Non-cancer illness code, self-reported: deep venous thrombosis (dvt)	Non-cancer illness code, self-reported: deep venous thrombosis (dvt) || ||	TRUE	igd	59972299	1.53568e-11	10	65642	0.0127458	ieu-a-294	Inflammatory bowel disease || id:ieu-a-294	TRUE	reported	igd	3	TRUE
rs2270395	T	C	T	C	0.0778411	9.69288e-05	0.7616	0.772877	FALSE	FALSE	FALSE	ukb-b-12040	16	50846832	0.000354673	462933	0.780001	Non-cancer illness code, self-reported: deep venous thrombosis (dvt) || id:ukb-b-12040	Non-cancer illness code, self-reported: deep venous thrombosis (dvt)	Non-cancer illness code, self-reported: deep venous thrombosis (dvt) || ||	TRUE	igd	50846832	5.17249e-11	16	65642	0.0118554	ieu-a-294	Inflammatory bowel disease || id:ieu-a-294	TRUE	reported	igd	3	TRUE
rs2274351	T	C	T	C	0.0604993	-0.000566749	0.5373	0.543346	FALSE	FALSE	FALSE	ukb-b-12040	10	104264107	0.000291742	462933	0.0519996	Non-cancer illness code, self-reported: deep venous thrombosis (dvt) || id:ukb-b-12040	Non-cancer illness code, self-reported: deep venous thrombosis (dvt)	Non-cancer illness code, self-reported: deep venous thrombosis (dvt) || ||	TRUE	igd	104264107	6.93043e-09	10	65642	0.0104442	ieu-a-294	Inflammatory bowel disease || id:ieu-a-294	TRUE	reported	igd	3	TRUE
rs2297559	A	G	A	G	0.0741659	-9.03525e-05	0.6822	0.687923	FALSE	FALSE	FALSE	ukb-b-12040	1	160854526	0.000314137	462933	0.77	Non-cancer illness code, self-reported: deep venous thrombosis (dvt) || id:ukb-b-12040	Non-cancer illness code, self-reported: deep venous thrombosis (dvt)	Non-cancer illness code, self-reported: deep venous thrombosis (dvt) || ||	TRUE	igd	160854526	1.88495e-11	1	65642	0.0110454	ieu-a-294	Inflammatory bowel disease || id:ieu-a-294	TRUE	reported	igd	3	TRUE
rs2328546	C	T	C	T	0.0940162	0.000156943	0.8014	0.798938	FALSE	FALSE	FALSE	ukb-b-12040	6	20657345	0.00036241	462933	0.66	Non-cancer illness code, self-reported: deep venous thrombosis (dvt) || id:ukb-b-12040	Non-cancer illness code, self-reported: deep venous thrombosis (dvt)	Non-cancer illness code, self-reported: deep venous thrombosis (dvt) || ||	TRUE	igd	20657345	1.29718e-13	6	65642	0.0126938	ieu-a-294	Inflammatory bowel disease || id:ieu-a-294	TRUE	reported	igd	3	TRUE
rs2395022	C	A	C	A	-0.181635	0.000418404	0.95885	0.958252	FALSE	FALSE	FALSE	ukb-b-12040	7	98750379	0.000727161	462933	0.57	Non-cancer illness code, self-reported: deep venous thrombosis (dvt) || id:ukb-b-12040	Non-cancer illness code, self-reported: deep venous thrombosis (dvt)	Non-cancer illness code, self-reported: deep venous thrombosis (dvt) || ||	TRUE	igd	98750379	8.26799e-15	7	65642	0.0233963	ieu-a-294	Inflammatory bowel disease || id:ieu-a-294	TRUE	reported	igd	3	TRUE
rs2488397	C	G	C	G	0.09881	0.000703485	0.2037	0.213231	FALSE	TRUE	FALSE	ukb-b-12040	1	197701279	0.000355005	462933	0.0479999	Non-cancer illness code, self-reported: deep venous thrombosis (dvt) || id:ukb-b-12040	Non-cancer illness code, self-reported: deep venous thrombosis (dvt)	Non-cancer illness code, self-reported: deep venous thrombosis (dvt) || ||	TRUE	igd	197701279	4.55302e-16	1	65642	0.0121644	ieu-a-294	Inflammatory bowel disease || id:ieu-a-294	TRUE	reported	igd	3	FALSE
rs2497318	T	C	T	C	-0.0635464	-4.31634e-05	0.4504	0.448453	FALSE	FALSE	FALSE	ukb-b-12040	10	94432000	0.000293022	462933	0.88	Non-cancer illness code, self-reported: deep venous thrombosis (dvt) || id:ukb-b-12040	Non-cancer illness code, self-reported: deep venous thrombosis (dvt)	Non-cancer illness code, self-reported: deep venous thrombosis (dvt) || ||	TRUE	igd	94432000	1.35781e-10	10	65642	0.00989735	ieu-a-294	Inflammatory bowel disease || id:ieu-a-294	TRUE	reported	igd	3	TRUE
rs2538470	G	A	G	A	-0.0675599	-0.000314052	0.6378	0.619478	FALSE	FALSE	FALSE	ukb-b-12040	7	148220448	0.000300312	462933	0.3	Non-cancer illness code, self-reported: deep venous thrombosis (dvt) || id:ukb-b-12040	Non-cancer illness code, self-reported: deep venous thrombosis (dvt)	Non-cancer illness code, self-reported: deep venous thrombosis (dvt) || ||	TRUE	igd	148220448	2.99916e-11	7	65642	0.0101646	ieu-a-294	Inflammatory bowel disease || id:ieu-a-294	TRUE	reported	igd	3	TRUE
rs259964	G	A	G	A	-0.0674584	-0.000131535	0.5414	0.545503	FALSE	FALSE	FALSE	ukb-b-12040	20	57824309	0.00029252	462933	0.649999	Non-cancer illness code, self-reported: deep venous thrombosis (dvt) || id:ukb-b-12040	Non-cancer illness code, self-reported: deep venous thrombosis (dvt)	Non-cancer illness code, self-reported: deep venous thrombosis (dvt) || ||	TRUE	igd	57824309	6.92947e-12	20	65642	0.00983489	ieu-a-294	Inflammatory bowel disease || id:ieu-a-294	TRUE	reported	igd	3	TRUE
rs2688608	T	G	T	G	0.062403	-0.000409971	0.557	0.550794	FALSE	FALSE	FALSE	ukb-b-12040	10	75658349	0.000294022	462933	0.16	Non-cancer illness code, self-reported: deep venous thrombosis (dvt) || id:ukb-b-12040	Non-cancer illness code, self-reported: deep venous thrombosis (dvt)	Non-cancer illness code, self-reported: deep venous thrombosis (dvt) || ||	TRUE	igd	75658349	2.75467e-10	10	65642	0.00988642	ieu-a-294	Inflammatory bowel disease || id:ieu-a-294	TRUE	reported	igd	3	TRUE
rs272882	T	G	T	G	0.166117	-0.000222153	0.6733	0.706614	FALSE	FALSE	FALSE	ukb-b-12040	5	131669161	0.000319222	462933	0.49	Non-cancer illness code, self-reported: deep venous thrombosis (dvt) || id:ukb-b-12040	Non-cancer illness code, self-reported: deep venous thrombosis (dvt)	Non-cancer illness code, self-reported: deep venous thrombosis (dvt) || ||	TRUE	igd	131669161	1.46656e-52	5	65642	0.0108875	ieu-a-294	Inflammatory bowel disease || id:ieu-a-294	TRUE	reported	igd	3	TRUE
rs2836883	A	G	A	G	-0.168413	-5.5302e-05	0.2728	0.266608	FALSE	FALSE	FALSE	ukb-b-12040	21	40466744	0.000329501	462933	0.87	Non-cancer illness code, self-reported: deep venous thrombosis (dvt) || id:ukb-b-12040	Non-cancer illness code, self-reported: deep venous thrombosis (dvt)	Non-cancer illness code, self-reported: deep venous thrombosis (dvt) || ||	TRUE	igd	40466744	3.37831e-48	21	65642	0.0115451	ieu-a-294	Inflammatory bowel disease || id:ieu-a-294	TRUE	reported	igd	3	TRUE
rs2847278	T	C	T	C	-0.144528	-0.000533578	0.841	0.833169	FALSE	FALSE	FALSE	ukb-b-12040	18	12778715	0.000389739	462933	0.17	Non-cancer illness code, self-reported: deep venous thrombosis (dvt) || id:ukb-b-12040	Non-cancer illness code, self-reported: deep venous thrombosis (dvt)	Non-cancer illness code, self-reported: deep venous thrombosis (dvt) || ||	TRUE	igd	12778715	8.32722e-28	18	65642	0.0132236	ieu-a-294	Inflammatory bowel disease || id:ieu-a-294	TRUE	reported	igd	3	TRUE
rs2974935	T	G	T	G	0.0687256	0.000180152	0.4948	0.507218	FALSE	FALSE	FALSE	ukb-b-12040	1	155181843	0.000290962	462933	0.54	Non-cancer illness code, self-reported: deep venous thrombosis (dvt) || id:ukb-b-12040	Non-cancer illness code, self-reported: deep venous thrombosis (dvt)	Non-cancer illness code, self-reported: deep venous thrombosis (dvt) || ||	TRUE	igd	155181843	8.86748e-12	1	65642	0.0100715	ieu-a-294	Inflammatory bowel disease || id:ieu-a-294	TRUE	reported	igd	3	TRUE
rs3024493	A	C	A	C	0.196922	0.000205698	0.1572	0.154057	FALSE	FALSE	FALSE	ukb-b-12040	1	206943968	0.000402975	462933	0.61	Non-cancer illness code, self-reported: deep venous thrombosis (dvt) || id:ukb-b-12040	Non-cancer illness code, self-reported: deep venous thrombosis (dvt)	Non-cancer illness code, self-reported: deep venous thrombosis (dvt) || ||	TRUE	igd	206943968	1.64778e-50	1	65642	0.0131753	ieu-a-294	Inflammatory bowel disease || id:ieu-a-294	TRUE	reported	igd	3	TRUE
rs3184504	C	T	C	T	-0.0600317	-0.00139463	0.5074	0.517278	FALSE	FALSE	FALSE	ukb-b-12040	12	111884608	0.000290683	462933	1.6e-06	Non-cancer illness code, self-reported: deep venous thrombosis (dvt) || id:ukb-b-12040	Non-cancer illness code, self-reported: deep venous thrombosis (dvt)	Non-cancer illness code, self-reported: deep venous thrombosis (dvt) || ||	TRUE	igd	111884608	1.28988e-09	12	65642	0.00989211	ieu-a-294	Inflammatory bowel disease || id:ieu-a-294	TRUE	reported	igd	3	TRUE
rs34779708	G	T	G	T	0.106679	0.000277555	0.3512	0.344971	FALSE	FALSE	FALSE	ukb-b-12040	10	35466185	0.000306207	462933	0.36	Non-cancer illness code, self-reported: deep venous thrombosis (dvt) || id:ukb-b-12040	Non-cancer illness code, self-reported: deep venous thrombosis (dvt)	Non-cancer illness code, self-reported: deep venous thrombosis (dvt) || ||	TRUE	igd	35466185	2.073e-25	10	65642	0.0102408	ieu-a-294	Inflammatory bowel disease || id:ieu-a-294	TRUE	reported	igd	3	TRUE
rs34804116	A	C	A	C	-0.0574631	0.000220811	0.3867	0.381842	FALSE	FALSE	FALSE	ukb-b-12040	5	72539850	0.000299775	462933	0.46	Non-cancer illness code, self-reported: deep venous thrombosis (dvt) || id:ukb-b-12040	Non-cancer illness code, self-reported: deep venous thrombosis (dvt)	Non-cancer illness code, self-reported: deep venous thrombosis (dvt) || ||	TRUE	igd	72539850	3.62402e-08	5	65642	0.0104322	ieu-a-294	Inflammatory bowel disease || id:ieu-a-294	TRUE	reported	igd	3	TRUE
rs35164067	A	G	A	G	-0.11754	-0.000303356	0.2039	0.201797	FALSE	FALSE	FALSE	ukb-b-12040	19	10525181	0.00036196	462933	0.4	Non-cancer illness code, self-reported: deep venous thrombosis (dvt) || id:ukb-b-12040	Non-cancer illness code, self-reported: deep venous thrombosis (dvt)	Non-cancer illness code, self-reported: deep venous thrombosis (dvt) || ||	TRUE	igd	10525181	2.65705e-20	19	65642	0.0127318	ieu-a-294	Inflammatory bowel disease || id:ieu-a-294	TRUE	reported	igd	3	TRUE
rs35256947	C	T	C	T	0.0821647	1.36522e-05	0.2594	0.273457	FALSE	FALSE	FALSE	ukb-b-12040	2	231161026	0.000326698	462933	0.97	Non-cancer illness code, self-reported: deep venous thrombosis (dvt) || id:ukb-b-12040	Non-cancer illness code, self-reported: deep venous thrombosis (dvt)	Non-cancer illness code, self-reported: deep venous thrombosis (dvt) || ||	TRUE	igd	231161026	3.87347e-13	2	65642	0.0113176	ieu-a-294	Inflammatory bowel disease || id:ieu-a-294	TRUE	reported	igd	3	TRUE
rs35730213	C	G	C	G	-0.159624	-0.000216595	0.2807	0.292706	FALSE	TRUE	FALSE	ukb-b-12040	1	200874229	0.00032046	462933	0.5	Non-cancer illness code, self-reported: deep venous thrombosis (dvt) || id:ukb-b-12040	Non-cancer illness code, self-reported: deep venous thrombosis (dvt)	Non-cancer illness code, self-reported: deep venous thrombosis (dvt) || ||	TRUE	igd	200874229	8.33489e-45	1	65642	0.0113656	ieu-a-294	Inflammatory bowel disease || id:ieu-a-294	TRUE	reported	igd	3	FALSE
rs36048684	A	T	A	T	-0.0941465	-0.000228892	0.1107	0.11999	FALSE	TRUE	FALSE	ukb-b-12040	5	158822929	0.000448766	462933	0.61	Non-cancer illness code, self-reported: deep venous thrombosis (dvt) || id:ukb-b-12040	Non-cancer illness code, self-reported: deep venous thrombosis (dvt)	Non-cancer illness code, self-reported: deep venous thrombosis (dvt) || ||	TRUE	igd	158822929	3.69939e-09	5	65642	0.0159649	ieu-a-294	Inflammatory bowel disease || id:ieu-a-294	TRUE	reported	igd	3	FALSE
rs367569	T	C	T	C	-0.0958166	0.000193852	0.2891	0.282807	FALSE	FALSE	FALSE	ukb-b-12040	16	11365500	0.000322841	462933	0.55	Non-cancer illness code, self-reported: deep venous thrombosis (dvt) || id:ukb-b-12040	Non-cancer illness code, self-reported: deep venous thrombosis (dvt)	Non-cancer illness code, self-reported: deep venous thrombosis (dvt) || ||	TRUE	igd	11365500	1.92664e-17	16	65642	0.011275	ieu-a-294	Inflammatory bowel disease || id:ieu-a-294	TRUE	reported	igd	3	TRUE
rs3776414	G	T	G	T	0.0773716	-0.000126678	0.3756	0.368773	FALSE	FALSE	FALSE	ukb-b-12040	5	10689562	0.000302001	462933	0.67	Non-cancer illness code, self-reported: deep venous thrombosis (dvt) || id:ukb-b-12040	Non-cancer illness code, self-reported: deep venous thrombosis (dvt)	Non-cancer illness code, self-reported: deep venous thrombosis (dvt) || ||	TRUE	igd	10689562	2.65033e-14	5	65642	0.0101613	ieu-a-294	Inflammatory bowel disease || id:ieu-a-294	TRUE	reported	igd	3	TRUE
rs3801835	T	C	T	C	0.064107	-5.47334e-05	0.3447	0.339788	FALSE	FALSE	FALSE	ukb-b-12040	7	26852053	0.000307309	462933	0.86	Non-cancer illness code, self-reported: deep venous thrombosis (dvt) || id:ukb-b-12040	Non-cancer illness code, self-reported: deep venous thrombosis (dvt)	Non-cancer illness code, self-reported: deep venous thrombosis (dvt) || ||	TRUE	igd	26852053	1.47058e-09	7	65642	0.0106005	ieu-a-294	Inflammatory bowel disease || id:ieu-a-294	TRUE	reported	igd	3	TRUE
rs3853824	C	T	C	T	0.064031	6.16551e-05	0.6385	0.658493	FALSE	FALSE	FALSE	ukb-b-12040	17	54880993	0.00030654	462933	0.84	Non-cancer illness code, self-reported: deep venous thrombosis (dvt) || id:ukb-b-12040	Non-cancer illness code, self-reported: deep venous thrombosis (dvt)	Non-cancer illness code, self-reported: deep venous thrombosis (dvt) || ||	TRUE	igd	54880993	7.70123e-10	17	65642	0.0104099	ieu-a-294	Inflammatory bowel disease || id:ieu-a-294	TRUE	reported	igd	3	TRUE
rs4692386	C	T	C	T	0.0579752	0.000331388	0.593	0.592501	FALSE	FALSE	FALSE	ukb-b-12040	4	26132361	0.000295853	462933	0.26	Non-cancer illness code, self-reported: deep venous thrombosis (dvt) || id:ukb-b-12040	Non-cancer illness code, self-reported: deep venous thrombosis (dvt)	Non-cancer illness code, self-reported: deep venous thrombosis (dvt) || ||	TRUE	igd	26132361	1.21194e-08	4	65642	0.0101746	ieu-a-294	Inflammatory bowel disease || id:ieu-a-294	TRUE	reported	igd	3	TRUE
rs4703855	T	C	T	C	-0.0710611	0.000114998	0.2998	0.294896	FALSE	FALSE	FALSE	ukb-b-12040	5	71693899	0.000320342	462933	0.719999	Non-cancer illness code, self-reported: deep venous thrombosis (dvt) || id:ukb-b-12040	Non-cancer illness code, self-reported: deep venous thrombosis (dvt)	Non-cancer illness code, self-reported: deep venous thrombosis (dvt) || ||	TRUE	igd	71693899	7.15649e-11	5	65642	0.0109034	ieu-a-294	Inflammatory bowel disease || id:ieu-a-294	TRUE	reported	igd	3	TRUE
rs4743820	T	C	T	C	0.0639523	-0.000197301	0.7019	0.701105	FALSE	FALSE	FALSE	ukb-b-12040	9	93928416	0.000318974	462933	0.54	Non-cancer illness code, self-reported: deep venous thrombosis (dvt) || id:ukb-b-12040	Non-cancer illness code, self-reported: deep venous thrombosis (dvt)	Non-cancer illness code, self-reported: deep venous thrombosis (dvt) || ||	TRUE	igd	93928416	3.79656e-09	9	65642	0.0108526	ieu-a-294	Inflammatory bowel disease || id:ieu-a-294	TRUE	reported	igd	3	TRUE
rs4795397	G	A	G	A	0.138343	-0.000169972	0.4713	0.481088	FALSE	FALSE	FALSE	ukb-b-12040	17	38023745	0.000291043	462933	0.56	Non-cancer illness code, self-reported: deep venous thrombosis (dvt) || id:ukb-b-12040	Non-cancer illness code, self-reported: deep venous thrombosis (dvt)	Non-cancer illness code, self-reported: deep venous thrombosis (dvt) || ||	TRUE	igd	38023745	8.30233e-44	17	65642	0.00996661	ieu-a-294	Inflammatory bowel disease || id:ieu-a-294	TRUE	reported	igd	3	TRUE
rs4976646	C	T	C	T	0.0730113	0.000259119	0.3415	0.334726	FALSE	FALSE	FALSE	ukb-b-12040	5	176788570	0.000308657	462933	0.4	Non-cancer illness code, self-reported: deep venous thrombosis (dvt) || id:ukb-b-12040	Non-cancer illness code, self-reported: deep venous thrombosis (dvt)	Non-cancer illness code, self-reported: deep venous thrombosis (dvt) || ||	TRUE	igd	176788570	3.23445e-12	5	65642	0.0104794	ieu-a-294	Inflammatory bowel disease || id:ieu-a-294	TRUE	reported	igd	3	TRUE
rs516246	T	C	T	C	0.0755599	0.000542469	0.4652	0.507853	FALSE	FALSE	FALSE	ukb-b-12040	19	49206172	0.000290363	462933	0.0619998	Non-cancer illness code, self-reported: deep venous thrombosis (dvt) || id:ukb-b-12040	Non-cancer illness code, self-reported: deep venous thrombosis (dvt)	Non-cancer illness code, self-reported: deep venous thrombosis (dvt) || ||	TRUE	igd	49206172	1.14842e-13	19	65642	0.0101797	ieu-a-294	Inflammatory bowel disease || id:ieu-a-294	TRUE	reported	igd	3	TRUE
rs55808324	A	G	A	G	0.141213	0.000209686	0.09318	0.098684	FALSE	FALSE	FALSE	ukb-b-12040	14	88444752	0.000488093	462933	0.67	Non-cancer illness code, self-reported: deep venous thrombosis (dvt) || id:ukb-b-12040	Non-cancer illness code, self-reported: deep venous thrombosis (dvt)	Non-cancer illness code, self-reported: deep venous thrombosis (dvt) || ||	TRUE	igd	88444752	5.13452e-17	14	65642	0.016844	ieu-a-294	Inflammatory bowel disease || id:ieu-a-294	TRUE	reported	igd	3	TRUE
rs559928	C	T	C	T	0.094388	-8.62523e-05	0.8128	0.809838	FALSE	FALSE	FALSE	ukb-b-12040	11	64150370	0.000371016	462933	0.82	Non-cancer illness code, self-reported: deep venous thrombosis (dvt) || id:ukb-b-12040	Non-cancer illness code, self-reported: deep venous thrombosis (dvt)	Non-cancer illness code, self-reported: deep venous thrombosis (dvt) || ||	TRUE	igd	64150370	3.32583e-13	11	65642	0.0129645	ieu-a-294	Inflammatory bowel disease || id:ieu-a-294	TRUE	reported	igd	3	TRUE
rs56167332	A	C	A	C	0.155855	-1.52048e-05	0.3375	0.345184	FALSE	FALSE	FALSE	ukb-b-12040	5	158827769	0.000312493	462933	0.96	Non-cancer illness code, self-reported: deep venous thrombosis (dvt) || id:ukb-b-12040	Non-cancer illness code, self-reported: deep venous thrombosis (dvt)	Non-cancer illness code, self-reported: deep venous thrombosis (dvt) || ||	TRUE	igd	158827769	7.16638e-50	5	65642	0.0104967	ieu-a-294	Inflammatory bowel disease || id:ieu-a-294	TRUE	reported	igd	3	TRUE
rs6058869	T	C	T	C	0.0556615	0.00047716	0.3991	0.407775	FALSE	FALSE	FALSE	ukb-b-12040	20	31348750	0.000296399	462933	0.11	Non-cancer illness code, self-reported: deep venous thrombosis (dvt) || id:ukb-b-12040	Non-cancer illness code, self-reported: deep venous thrombosis (dvt)	Non-cancer illness code, self-reported: deep venous thrombosis (dvt) || ||	TRUE	igd	31348750	2.63494e-08	20	65642	0.0100037	ieu-a-294	Inflammatory bowel disease || id:ieu-a-294	TRUE	reported	igd	3	TRUE
rs6062496	A	G	A	G	0.123216	0.000238884	0.5694	0.546188	FALSE	FALSE	FALSE	ukb-b-12040	20	62329099	0.000291932	462933	0.41	Non-cancer illness code, self-reported: deep venous thrombosis (dvt) || id:ukb-b-12040	Non-cancer illness code, self-reported: deep venous thrombosis (dvt)	Non-cancer illness code, self-reported: deep venous thrombosis (dvt) || ||	TRUE	igd	62329099	2.10814e-33	20	65642	0.0102312	ieu-a-294	Inflammatory bowel disease || id:ieu-a-294	TRUE	reported	igd	3	TRUE
rs6074022	T	C	T	C	-0.0742587	0.000217374	0.7497	0.75449	FALSE	FALSE	FALSE	ukb-b-12040	20	44740196	0.000338176	462933	0.52	Non-cancer illness code, self-reported: deep venous thrombosis (dvt) || id:ukb-b-12040	Non-cancer illness code, self-reported: deep venous thrombosis (dvt)	Non-cancer illness code, self-reported: deep venous thrombosis (dvt) || ||	TRUE	igd	44740196	8.32339e-11	20	65642	0.0114338	ieu-a-294	Inflammatory bowel disease || id:ieu-a-294	TRUE	reported	igd	3	TRUE
rs6111031	T	C	T	C	-0.264091	2.99138e-05	0.1591	0.121389	FALSE	FALSE	FALSE	ukb-b-12040	20	1682037	0.000445944	462933	0.95	Non-cancer illness code, self-reported: deep venous thrombosis (dvt) || id:ukb-b-12040	Non-cancer illness code, self-reported: deep venous thrombosis (dvt)	Non-cancer illness code, self-reported: deep venous thrombosis (dvt) || ||	TRUE	igd	1682037	1.23225e-71	20	65642	0.0147557	ieu-a-294	Inflammatory bowel disease || id:ieu-a-294	TRUE	reported	igd	3	TRUE
rs62037363	C	T	C	T	0.0987549	9.63226e-05	0.3911	0.398575	FALSE	FALSE	FALSE	ukb-b-12040	16	28865042	0.000296778	462933	0.75	Non-cancer illness code, self-reported: deep venous thrombosis (dvt) || id:ukb-b-12040	Non-cancer illness code, self-reported: deep venous thrombosis (dvt)	Non-cancer illness code, self-reported: deep venous thrombosis (dvt) || ||	TRUE	igd	28865042	6.36209e-22	16	65642	0.0102618	ieu-a-294	Inflammatory bowel disease || id:ieu-a-294	TRUE	reported	igd	3	TRUE
rs6456426	A	C	A	C	-0.0643405	2.09336e-05	0.4984	0.497904	FALSE	FALSE	FALSE	ukb-b-12040	6	21438889	0.000292565	462933	0.94	Non-cancer illness code, self-reported: deep venous thrombosis (dvt) || id:ukb-b-12040	Non-cancer illness code, self-reported: deep venous thrombosis (dvt)	Non-cancer illness code, self-reported: deep venous thrombosis (dvt) || ||	TRUE	igd	21438889	8.18276e-11	6	65642	0.0099028	ieu-a-294	Inflammatory bowel disease || id:ieu-a-294	TRUE	reported	igd	3	TRUE
rs6466198	T	A	T	A	0.0841312	0.000206842	0.386	0.611056	FALSE	TRUE	FALSE	ukb-b-12040	7	107480126	0.000299682	462933	0.49	Non-cancer illness code, self-reported: deep venous thrombosis (dvt) || id:ukb-b-12040	Non-cancer illness code, self-reported: deep venous thrombosis (dvt)	Non-cancer illness code, self-reported: deep venous thrombosis (dvt) || ||	TRUE	igd	107480126	2.17771e-16	7	65642	0.0102451	ieu-a-294	Inflammatory bowel disease || id:ieu-a-294	TRUE	reported	igd	3	FALSE
rs648541	G	A	G	A	-0.0648616	0.000151932	0.3409	0.329268	FALSE	FALSE	FALSE	ukb-b-12040	11	114429934	0.000309761	462933	0.62	Non-cancer illness code, self-reported: deep venous thrombosis (dvt) || id:ukb-b-12040	Non-cancer illness code, self-reported: deep venous thrombosis (dvt)	Non-cancer illness code, self-reported: deep venous thrombosis (dvt) || ||	TRUE	igd	114429934	1.21728e-09	11	65642	0.0106716	ieu-a-294	Inflammatory bowel disease || id:ieu-a-294	TRUE	reported	igd	3	TRUE
rs6500315	G	A	G	A	0.0766082	0.000389911	0.7753	0.772104	FALSE	FALSE	FALSE	ukb-b-12040	16	50508101	0.000349957	462933	0.27	Non-cancer illness code, self-reported: deep venous thrombosis (dvt) || id:ukb-b-12040	Non-cancer illness code, self-reported: deep venous thrombosis (dvt)	Non-cancer illness code, self-reported: deep venous thrombosis (dvt) || ||	TRUE	igd	50508101	1.12065e-10	16	65642	0.0118778	ieu-a-294	Inflammatory bowel disease || id:ieu-a-294	TRUE	reported	igd	3	TRUE
rs6561151	A	G	A	G	0.1	0.000126185	0.2235	0.207019	FALSE	FALSE	FALSE	ukb-b-12040	13	44484706	0.000358612	462933	0.719999	Non-cancer illness code, self-reported: deep venous thrombosis (dvt) || id:ukb-b-12040	Non-cancer illness code, self-reported: deep venous thrombosis (dvt)	Non-cancer illness code, self-reported: deep venous thrombosis (dvt) || ||	TRUE	igd	44484706	3.53346e-17	13	65642	0.0118661	ieu-a-294	Inflammatory bowel disease || id:ieu-a-294	TRUE	reported	igd	3	TRUE
rs6584281	G	A	G	A	-0.164639	0.000295874	0.5188	0.514595	FALSE	FALSE	FALSE	ukb-b-12040	10	101286480	0.000290621	462933	0.31	Non-cancer illness code, self-reported: deep venous thrombosis (dvt) || id:ukb-b-12040	Non-cancer illness code, self-reported: deep venous thrombosis (dvt)	Non-cancer illness code, self-reported: deep venous thrombosis (dvt) || ||	TRUE	igd	101286480	9.36268e-62	10	65642	0.00992861	ieu-a-294	Inflammatory bowel disease || id:ieu-a-294	TRUE	reported	igd	3	TRUE
rs6588248	G	T	G	T	0.0819867	0.000118192	0.5297	0.531486	FALSE	FALSE	FALSE	ukb-b-12040	1	67652984	0.000291596	462933	0.69	Non-cancer illness code, self-reported: deep venous thrombosis (dvt) || id:ukb-b-12040	Non-cancer illness code, self-reported: deep venous thrombosis (dvt)	Non-cancer illness code, self-reported: deep venous thrombosis (dvt) || ||	TRUE	igd	67652984	1.38484e-16	1	65642	0.0099185	ieu-a-294	Inflammatory bowel disease || id:ieu-a-294	TRUE	reported	igd	3	TRUE
rs6651252	C	T	C	T	-0.0908484	-0.000539754	0.13	0.13078	FALSE	FALSE	FALSE	ukb-b-12040	8	129567181	0.000431231	462933	0.21	Non-cancer illness code, self-reported: deep venous thrombosis (dvt) || id:ukb-b-12040	Non-cancer illness code, self-reported: deep venous thrombosis (dvt)	Non-cancer illness code, self-reported: deep venous thrombosis (dvt) || ||	TRUE	igd	129567181	9.08239e-10	8	65642	0.014833	ieu-a-294	Inflammatory bowel disease || id:ieu-a-294	TRUE	reported	igd	3	TRUE
rs6708373	G	A	G	A	0.134178	-0.000307037	0.5277	0.523179	FALSE	FALSE	FALSE	ukb-b-12040	2	234172846	0.000291098	462933	0.29	Non-cancer illness code, self-reported: deep venous thrombosis (dvt) || id:ukb-b-12040	Non-cancer illness code, self-reported: deep venous thrombosis (dvt)	Non-cancer illness code, self-reported: deep venous thrombosis (dvt) || ||	TRUE	igd	234172846	1.42561e-41	2	65642	0.0099341	ieu-a-294	Inflammatory bowel disease || id:ieu-a-294	TRUE	reported	igd	3	TRUE
rs6740462	A	C	A	C	0.0799597	0.000424313	0.7378	0.734905	FALSE	FALSE	FALSE	ukb-b-12040	2	65667272	0.000329678	462933	0.2	Non-cancer illness code, self-reported: deep venous thrombosis (dvt) || id:ukb-b-12040	Non-cancer illness code, self-reported: deep venous thrombosis (dvt)	Non-cancer illness code, self-reported: deep venous thrombosis (dvt) || ||	TRUE	igd	65667272	5.59114e-12	2	65642	0.0116057	ieu-a-294	Inflammatory bowel disease || id:ieu-a-294	TRUE	reported	igd	3	TRUE
rs6745185	G	T	G	T	0.0698267	-5.54414e-05	0.7389	0.744196	FALSE	FALSE	FALSE	ukb-b-12040	2	241586960	0.000334419	462933	0.87	Non-cancer illness code, self-reported: deep venous thrombosis (dvt) || id:ukb-b-12040	Non-cancer illness code, self-reported: deep venous thrombosis (dvt)	Non-cancer illness code, self-reported: deep venous thrombosis (dvt) || ||	TRUE	igd	241586960	1.37322e-09	2	65642	0.0115253	ieu-a-294	Inflammatory bowel disease || id:ieu-a-294	TRUE	reported	igd	3	TRUE
rs67643815	T	G	T	G	-0.0629092	-0.000105785	0.5342	0.53271	FALSE	FALSE	FALSE	ukb-b-12040	18	67561508	0.000292046	462933	0.719999	Non-cancer illness code, self-reported: deep venous thrombosis (dvt) || id:ukb-b-12040	Non-cancer illness code, self-reported: deep venous thrombosis (dvt)	Non-cancer illness code, self-reported: deep venous thrombosis (dvt) || ||	TRUE	igd	67561508	6.41889e-10	18	65642	0.0101798	ieu-a-294	Inflammatory bowel disease || id:ieu-a-294	TRUE	reported	igd	3	TRUE
rs6933404	C	T	C	T	0.0957518	0.000804852	0.2108	0.219389	FALSE	FALSE	FALSE	ukb-b-12040	6	137959235	0.000353404	462933	0.0230001	Non-cancer illness code, self-reported: deep venous thrombosis (dvt) || id:ukb-b-12040	Non-cancer illness code, self-reported: deep venous thrombosis (dvt)	Non-cancer illness code, self-reported: deep venous thrombosis (dvt) || ||	TRUE	igd	137959235	5.83848e-15	6	65642	0.0122643	ieu-a-294	Inflammatory bowel disease || id:ieu-a-294	TRUE	reported	igd	3	TRUE
rs7011507	A	G	A	G	-0.0846011	0.000149593	0.1233	0.122354	FALSE	FALSE	FALSE	ukb-b-12040	8	49129242	0.000444289	462933	0.74	Non-cancer illness code, self-reported: deep venous thrombosis (dvt) || id:ukb-b-12040	Non-cancer illness code, self-reported: deep venous thrombosis (dvt)	Non-cancer illness code, self-reported: deep venous thrombosis (dvt) || ||	TRUE	igd	49129242	2.03222e-08	8	65642	0.0150825	ieu-a-294	Inflammatory bowel disease || id:ieu-a-294	TRUE	reported	igd	3	TRUE
rs7015630	C	T	C	T	-0.0627799	0.000341214	0.2657	0.266299	FALSE	FALSE	FALSE	ukb-b-12040	8	90875918	0.000331344	462933	0.3	Non-cancer illness code, self-reported: deep venous thrombosis (dvt) || id:ukb-b-12040	Non-cancer illness code, self-reported: deep venous thrombosis (dvt)	Non-cancer illness code, self-reported: deep venous thrombosis (dvt) || ||	TRUE	igd	90875918	2.89694e-08	8	65642	0.0113167	ieu-a-294	Inflammatory bowel disease || id:ieu-a-294	TRUE	reported	igd	3	TRUE
rs71593329	G	T	G	T	-0.0978042	0.000214849	0.1998	0.20038	FALSE	FALSE	FALSE	ukb-b-12040	5	158620079	0.000363182	462933	0.55	Non-cancer illness code, self-reported: deep venous thrombosis (dvt) || id:ukb-b-12040	Non-cancer illness code, self-reported: deep venous thrombosis (dvt)	Non-cancer illness code, self-reported: deep venous thrombosis (dvt) || ||	TRUE	igd	158620079	1.18659e-14	5	65642	0.0126731	ieu-a-294	Inflammatory bowel disease || id:ieu-a-294	TRUE	reported	igd	3	TRUE
rs7194886	T	C	T	C	-0.126026	0.000491091	0.4357	0.419008	FALSE	FALSE	FALSE	ukb-b-12040	16	50725193	0.000294206	462933	0.0949992	Non-cancer illness code, self-reported: deep venous thrombosis (dvt) || id:ukb-b-12040	Non-cancer illness code, self-reported: deep venous thrombosis (dvt)	Non-cancer illness code, self-reported: deep venous thrombosis (dvt) || ||	TRUE	igd	50725193	2.53338e-36	16	65642	0.0100135	ieu-a-294	Inflammatory bowel disease || id:ieu-a-294	TRUE	reported	igd	3	TRUE
rs7240004	G	A	G	A	-0.0665215	-0.000152829	0.3795	0.368836	FALSE	FALSE	FALSE	ukb-b-12040	18	46395022	0.000301091	462933	0.61	Non-cancer illness code, self-reported: deep venous thrombosis (dvt) || id:ukb-b-12040	Non-cancer illness code, self-reported: deep venous thrombosis (dvt)	Non-cancer illness code, self-reported: deep venous thrombosis (dvt) || ||	TRUE	igd	46395022	1.01436e-10	18	65642	0.0102898	ieu-a-294	Inflammatory bowel disease || id:ieu-a-294	TRUE	reported	igd	3	TRUE
rs7253253	T	G	T	G	-0.134424	0.000961297	0.95432	0.950844	FALSE	FALSE	FALSE	ukb-b-12040	19	10714058	0.000681133	462933	0.16	Non-cancer illness code, self-reported: deep venous thrombosis (dvt) || id:ukb-b-12040	Non-cancer illness code, self-reported: deep venous thrombosis (dvt)	Non-cancer illness code, self-reported: deep venous thrombosis (dvt) || ||	TRUE	igd	10714058	6.18586e-09	19	65642	0.02313	ieu-a-294	Inflammatory bowel disease || id:ieu-a-294	TRUE	reported	igd	3	TRUE
rs72634258	C	T	C	T	-0.126877	0.000314245	0.1757	0.174182	FALSE	FALSE	FALSE	ukb-b-12040	1	8150638	0.000384666	462933	0.41	Non-cancer illness code, self-reported: deep venous thrombosis (dvt) || id:ukb-b-12040	Non-cancer illness code, self-reported: deep venous thrombosis (dvt)	Non-cancer illness code, self-reported: deep venous thrombosis (dvt) || ||	TRUE	igd	8150638	1.24652e-19	1	65642	0.0139965	ieu-a-294	Inflammatory bowel disease || id:ieu-a-294	TRUE	reported	igd	3	TRUE
rs72924296	G	A	G	A	-0.0638392	0.000679088	0.2696	0.281762	FALSE	FALSE	FALSE	ukb-b-12040	2	199543967	0.000324767	462933	0.0369999	Non-cancer illness code, self-reported: deep venous thrombosis (dvt) || id:ukb-b-12040	Non-cancer illness code, self-reported: deep venous thrombosis (dvt)	Non-cancer illness code, self-reported: deep venous thrombosis (dvt) || ||	TRUE	igd	199543967	1.44391e-08	2	65642	0.0112629	ieu-a-294	Inflammatory bowel disease || id:ieu-a-294	TRUE	reported	igd	3	TRUE
rs744166	G	A	G	A	-0.100017	0.000414062	0.4204	0.425832	FALSE	FALSE	FALSE	ukb-b-12040	17	40514201	0.000294145	462933	0.16	Non-cancer illness code, self-reported: deep venous thrombosis (dvt) || id:ukb-b-12040	Non-cancer illness code, self-reported: deep venous thrombosis (dvt)	Non-cancer illness code, self-reported: deep venous thrombosis (dvt) || ||	TRUE	igd	40514201	1.14446e-22	17	65642	0.0102076	ieu-a-294	Inflammatory bowel disease || id:ieu-a-294	TRUE	reported	igd	3	TRUE
rs7523442	T	C	T	C	0.124537	0.000302388	0.5356	0.537125	FALSE	FALSE	FALSE	ukb-b-12040	1	20165971	0.000293166	462933	0.3	Non-cancer illness code, self-reported: deep venous thrombosis (dvt) || id:ukb-b-12040	Non-cancer illness code, self-reported: deep venous thrombosis (dvt)	Non-cancer illness code, self-reported: deep venous thrombosis (dvt) || ||	TRUE	igd	20165971	2.76439e-36	1	65642	0.00990061	ieu-a-294	Inflammatory bowel disease || id:ieu-a-294	TRUE	reported	igd	3	TRUE
rs7547569	C	T	C	T	-0.6472	0.000558095	0.06675	0.070097	FALSE	FALSE	FALSE	ukb-b-12040	1	67731368	0.000573046	462933	0.33	Non-cancer illness code, self-reported: deep venous thrombosis (dvt) || id:ukb-b-12040	Non-cancer illness code, self-reported: deep venous thrombosis (dvt)	Non-cancer illness code, self-reported: deep venous thrombosis (dvt) || ||	TRUE	igd	67731368	1.65196e-170	1	65642	0.0232516	ieu-a-294	Inflammatory bowel disease || id:ieu-a-294	TRUE	reported	igd	3	TRUE
rs7608910	G	A	G	A	0.126444	-2.36728e-05	0.3909	0.377186	FALSE	FALSE	FALSE	ukb-b-12040	2	61204856	0.000299604	462933	0.94	Non-cancer illness code, self-reported: deep venous thrombosis (dvt) || id:ukb-b-12040	Non-cancer illness code, self-reported: deep venous thrombosis (dvt)	Non-cancer illness code, self-reported: deep venous thrombosis (dvt) || ||	TRUE	igd	61204856	2.59956e-36	2	65642	0.0100484	ieu-a-294	Inflammatory bowel disease || id:ieu-a-294	TRUE	reported	igd	3	TRUE
rs7657746	G	A	G	A	-0.0868542	-0.000141654	0.244	0.258678	FALSE	FALSE	FALSE	ukb-b-12040	4	123161619	0.000331839	462933	0.67	Non-cancer illness code, self-reported: deep venous thrombosis (dvt) || id:ukb-b-12040	Non-cancer illness code, self-reported: deep venous thrombosis (dvt)	Non-cancer illness code, self-reported: deep venous thrombosis (dvt) || ||	TRUE	igd	123161619	1.83485e-13	4	65642	0.0118004	ieu-a-294	Inflammatory bowel disease || id:ieu-a-294	TRUE	reported	igd	3	TRUE
rs7773324	A	G	A	G	0.061818	0.000358796	0.6002	0.649012	FALSE	FALSE	FALSE	ukb-b-12040	6	382559	0.000305732	462933	0.24	Non-cancer illness code, self-reported: deep venous thrombosis (dvt) || id:ukb-b-12040	Non-cancer illness code, self-reported: deep venous thrombosis (dvt)	Non-cancer illness code, self-reported: deep venous thrombosis (dvt) || ||	TRUE	igd	382559	5.83687e-09	6	65642	0.0106192	ieu-a-294	Inflammatory bowel disease || id:ieu-a-294	TRUE	reported	igd	3	TRUE
rs780094	C	T	C	T	-0.0783055	0.000182701	0.6051	0.615231	FALSE	FALSE	FALSE	ukb-b-12040	2	27741237	0.000298589	462933	0.54	Non-cancer illness code, self-reported: deep venous thrombosis (dvt) || id:ukb-b-12040	Non-cancer illness code, self-reported: deep venous thrombosis (dvt)	Non-cancer illness code, self-reported: deep venous thrombosis (dvt) || ||	TRUE	igd	27741237	3.88329e-15	2	65642	0.00996426	ieu-a-294	Inflammatory bowel disease || id:ieu-a-294	TRUE	reported	igd	3	TRUE
rs7848647	C	T	C	T	0.13239	0.000213888	0.6746	0.671918	FALSE	FALSE	FALSE	ukb-b-12040	9	117569046	0.000309817	462933	0.49	Non-cancer illness code, self-reported: deep venous thrombosis (dvt) || id:ukb-b-12040	Non-cancer illness code, self-reported: deep venous thrombosis (dvt)	Non-cancer illness code, self-reported: deep venous thrombosis (dvt) || ||	TRUE	igd	117569046	3.15791e-35	9	65642	0.0106897	ieu-a-294	Inflammatory bowel disease || id:ieu-a-294	TRUE	reported	igd	3	TRUE
rs78487399	C	G	C	G	-0.132093	0.000656731	0.90326	0.098283	FALSE	TRUE	FALSE	ukb-b-12040	2	43809347	0.000489332	462933	0.18	Non-cancer illness code, self-reported: deep venous thrombosis (dvt) || id:ukb-b-12040	Non-cancer illness code, self-reported: deep venous thrombosis (dvt)	Non-cancer illness code, self-reported: deep venous thrombosis (dvt) || ||	TRUE	igd	43809347	7.71081e-16	2	65642	0.0163913	ieu-a-294	Inflammatory bowel disease || id:ieu-a-294	TRUE	reported	igd	3	FALSE
rs79980175	C	A	C	A	-0.0953162	-8.05071e-05	0.136	0.128867	FALSE	FALSE	FALSE	ukb-b-12040	5	40521892	0.000434711	462933	0.85	Non-cancer illness code, self-reported: deep venous thrombosis (dvt) || id:ukb-b-12040	Non-cancer illness code, self-reported: deep venous thrombosis (dvt)	Non-cancer illness code, self-reported: deep venous thrombosis (dvt) || ||	TRUE	igd	40521892	1.30404e-10	5	65642	0.0148313	ieu-a-294	Inflammatory bowel disease || id:ieu-a-294	TRUE	reported	igd	3	TRUE
rs8127691	C	T	C	T	-0.114259	0.00015245	0.6132	0.610968	FALSE	FALSE	FALSE	ukb-b-12040	21	45614860	0.000298106	462933	0.61	Non-cancer illness code, self-reported: deep venous thrombosis (dvt) || id:ukb-b-12040	Non-cancer illness code, self-reported: deep venous thrombosis (dvt)	Non-cancer illness code, self-reported: deep venous thrombosis (dvt) || ||	TRUE	igd	45614860	8.97842e-30	21	65642	0.0100818	ieu-a-294	Inflammatory bowel disease || id:ieu-a-294	TRUE	reported	igd	3	TRUE
rs913678	C	T	C	T	-0.0691643	0.000190505	0.3293	0.331598	FALSE	FALSE	FALSE	ukb-b-12040	20	48955424	0.000309919	462933	0.54	Non-cancer illness code, self-reported: deep venous thrombosis (dvt) || id:ukb-b-12040	Non-cancer illness code, self-reported: deep venous thrombosis (dvt)	Non-cancer illness code, self-reported: deep venous thrombosis (dvt) || ||	TRUE	igd	48955424	5.34687e-11	20	65642	0.0105418	ieu-a-294	Inflammatory bowel disease || id:ieu-a-294	TRUE	reported	igd	3	TRUE
rs9264942	C	T	C	T	0.094692	-0.00133417	0.3529	0.355739	FALSE	FALSE	FALSE	ukb-b-12040	6	31274380	0.000303121	462933	1.09999e-05	Non-cancer illness code, self-reported: deep venous thrombosis (dvt) || id:ukb-b-12040	Non-cancer illness code, self-reported: deep venous thrombosis (dvt)	Non-cancer illness code, self-reported: deep venous thrombosis (dvt) || ||	TRUE	igd	31274380	1.54703e-18	6	65642	0.0107773	ieu-a-294	Inflammatory bowel disease || id:ieu-a-294	TRUE	reported	igd	3	TRUE
rs9273363	A	C	A	C	-0.193129	-0.000191316	0.2748	0.300675	FALSE	FALSE	FALSE	ukb-b-12040	6	32626272	0.000317363	462933	0.55	Non-cancer illness code, self-reported: deep venous thrombosis (dvt) || id:ukb-b-12040	Non-cancer illness code, self-reported: deep venous thrombosis (dvt)	Non-cancer illness code, self-reported: deep venous thrombosis (dvt) || ||	TRUE	igd	32626272	3.30217e-58	6	65642	0.0120075	ieu-a-294	Inflammatory bowel disease || id:ieu-a-294	TRUE	reported	igd	3	TRUE
rs941823	C	T	C	T	0.0830172	-0.000346685	0.7509	0.745241	FALSE	FALSE	FALSE	ukb-b-12040	13	41013977	0.000333965	462933	0.3	Non-cancer illness code, self-reported: deep venous thrombosis (dvt) || id:ukb-b-12040	Non-cancer illness code, self-reported: deep venous thrombosis (dvt)	Non-cancer illness code, self-reported: deep venous thrombosis (dvt) || ||	TRUE	igd	41013977	6.18728e-13	13	65642	0.0115361	ieu-a-294	Inflammatory bowel disease || id:ieu-a-294	TRUE	reported	igd	3	TRUE
rs9457247	T	C	T	C	0.089151	-0.00013749	0.5398	0.52756	FALSE	FALSE	FALSE	ukb-b-12040	6	167392174	0.000291099	462933	0.64	Non-cancer illness code, self-reported: deep venous thrombosis (dvt) || id:ukb-b-12040	Non-cancer illness code, self-reported: deep venous thrombosis (dvt)	Non-cancer illness code, self-reported: deep venous thrombosis (dvt) || ||	TRUE	igd	167392174	2.48085e-18	6	65642	0.0102086	ieu-a-294	Inflammatory bowel disease || id:ieu-a-294	TRUE	reported	igd	3	TRUE
rs9557207	G	A	G	A	-0.0878448	0.000645931	0.2231	0.210693	FALSE	FALSE	FALSE	ukb-b-12040	13	100036418	0.000356999	462933	0.0700003	Non-cancer illness code, self-reported: deep venous thrombosis (dvt) || id:ukb-b-12040	Non-cancer illness code, self-reported: deep venous thrombosis (dvt)	Non-cancer illness code, self-reported: deep venous thrombosis (dvt) || ||	TRUE	igd	100036418	3.5156e-13	13	65642	0.0120782	ieu-a-294	Inflammatory bowel disease || id:ieu-a-294	TRUE	reported	igd	3	TRUE
rs974801	G	A	G	A	-0.0727718	-8.03308e-05	0.3799	0.364706	FALSE	FALSE	FALSE	ukb-b-12040	4	106071064	0.00030214	462933	0.79	Non-cancer illness code, self-reported: deep venous thrombosis (dvt) || id:ukb-b-12040	Non-cancer illness code, self-reported: deep venous thrombosis (dvt)	Non-cancer illness code, self-reported: deep venous thrombosis (dvt) || ||	TRUE	igd	106071064	7.07457e-13	4	65642	0.0101382	ieu-a-294	Inflammatory bowel disease || id:ieu-a-294	TRUE	reported	igd	3	TRUE
rs9836291	A	G	A	G	0.160867	-0.000159905	0.2878	0.292944	FALSE	FALSE	FALSE	ukb-b-12040	3	49697459	0.000319283	462933	0.62	Non-cancer illness code, self-reported: deep venous thrombosis (dvt) || id:ukb-b-12040	Non-cancer illness code, self-reported: deep venous thrombosis (dvt)	Non-cancer illness code, self-reported: deep venous thrombosis (dvt) || ||	TRUE	igd	49697459	9.61391e-53	3	65642	0.0105244	ieu-a-294	Inflammatory bowel disease || id:ieu-a-294	TRUE	reported	igd	3	TRUE
rs9889296	A	G	A	G	-0.104999	-0.000125017	0.2723	0.274257	FALSE	FALSE	FALSE	ukb-b-12040	17	32570547	0.000326648	462933	0.7	Non-cancer illness code, self-reported: deep venous thrombosis (dvt) || id:ukb-b-12040	Non-cancer illness code, self-reported: deep venous thrombosis (dvt)	Non-cancer illness code, self-reported: deep venous thrombosis (dvt) || ||	TRUE	igd	32570547	1.35301e-20	17	65642	0.0112854	ieu-a-294	Inflammatory bowel disease || id:ieu-a-294	TRUE	reported	igd	3	TRUE

## Sheet: ebi-a-GCST90014325-dat_Sheet 1
SNP	effect_allele.exposure	other_allele.exposure	effect_allele.outcome	other_allele.outcome	beta.exposure	beta.outcome	eaf.exposure	eaf.outcome	remove	palindromic	ambiguous	id.outcome	chr	pos	se.outcome	samplesize.outcome	pval.outcome	outcome	originalname.outcome	outcome.deprecated	mr_keep.outcome	data_source.outcome	pos.exposure	pval.exposure	chr.exposure	samplesize.exposure	se.exposure	id.exposure	exposure	mr_keep.exposure	pval_origin.exposure	data_source.exposure	action	mr_keep
rs10142466	G	A	G	A	-0.0580054	-0.0214331	0.5065	0.503972	FALSE	FALSE	FALSE	ebi-a-GCST90014325	14	69271784	0.00652692	408422	0.00102419	Asthma || id:ebi-a-GCST90014325	Asthma	Asthma || ||	TRUE	igd	69271784	1.08365e-08	14	65642	0.010146	ieu-a-294	Inflammatory bowel disease || id:ieu-a-294	TRUE	reported	igd	3	TRUE
rs10758669	A	C	A	C	-0.148762	-0.0268625	0.6504	0.65989	FALSE	FALSE	FALSE	ebi-a-GCST90014325	9	4981602	0.00685097	408422	8.81901e-05	Asthma || id:ebi-a-GCST90014325	Asthma	Asthma || ||	TRUE	igd	4981602	4.69894e-48	9	65642	0.0102138	ieu-a-294	Inflammatory bowel disease || id:ieu-a-294	TRUE	reported	igd	3	TRUE
rs10761659	G	A	G	A	0.153811	-0.0231433	0.5399	0.540226	FALSE	FALSE	FALSE	ebi-a-GCST90014325	10	64445564	0.00654074	408422	0.000402671	Asthma || id:ebi-a-GCST90014325	Asthma	Asthma || ||	TRUE	igd	64445564	4.9705e-53	10	65642	0.0100347	ieu-a-294	Inflammatory bowel disease || id:ieu-a-294	TRUE	reported	igd	3	TRUE
rs10800309	G	A	G	A	-0.132111	0.0104237	0.6578	0.682744	FALSE	FALSE	FALSE	ebi-a-GCST90014325	1	161472158	0.0070092	408422	0.136978	Asthma || id:ebi-a-GCST90014325	Asthma	Asthma || ||	TRUE	igd	161472158	6.1546e-37	1	65642	0.010405	ieu-a-294	Inflammatory bowel disease || id:ieu-a-294	TRUE	reported	igd	3	TRUE
rs10878302	A	T	A	T	0.112429	-0.0155041	0.92855	0.0664642	FALSE	TRUE	FALSE	ebi-a-GCST90014325	12	40669826	0.0131089	408422	0.23692	Asthma || id:ebi-a-GCST90014325	Asthma	Asthma || ||	TRUE	igd	40669826	5.26393e-09	12	65642	0.0192561	ieu-a-294	Inflammatory bowel disease || id:ieu-a-294	TRUE	reported	igd	3	FALSE
rs10956252	G	C	G	C	0.0834795	-0.00348018	0.6189	0.624005	FALSE	TRUE	FALSE	ebi-a-GCST90014325	8	126536137	0.00673417	408422	0.6053	Asthma || id:ebi-a-GCST90014325	Asthma	Asthma || ||	TRUE	igd	126536137	2.26204e-16	8	65642	0.0101714	ieu-a-294	Inflammatory bowel disease || id:ieu-a-294	TRUE	reported	igd	3	FALSE
rs11152949	G	A	G	A	0.105057	0.00155546	0.3195	0.32721	FALSE	FALSE	FALSE	ebi-a-GCST90014325	6	106449085	0.00697496	408422	0.823531	Asthma || id:ebi-a-GCST90014325	Asthma	Asthma || ||	TRUE	igd	106449085	7.2477e-23	6	65642	0.0106717	ieu-a-294	Inflammatory bowel disease || id:ieu-a-294	TRUE	reported	igd	3	TRUE
rs11185982	C	T	C	T	-0.077882	0.0242639	0.1517	0.162224	FALSE	FALSE	FALSE	ebi-a-GCST90014325	10	82305627	0.0088796	408422	0.00628478	Asthma || id:ebi-a-GCST90014325	Asthma	Asthma || ||	TRUE	igd	82305627	1.61161e-08	10	65642	0.0137863	ieu-a-294	Inflammatory bowel disease || id:ieu-a-294	TRUE	reported	igd	3	TRUE
rs11230563	T	C	T	C	-0.081194	0.00122923	0.348	0.342294	FALSE	FALSE	FALSE	ebi-a-GCST90014325	11	60776209	0.0068646	408422	0.857884	Asthma || id:ebi-a-GCST90014325	Asthma	Asthma || ||	TRUE	igd	60776209	1.70608e-14	11	65642	0.0105845	ieu-a-294	Inflammatory bowel disease || id:ieu-a-294	TRUE	reported	igd	3	TRUE
rs11236797	A	C	A	C	0.150864	0.0834114	0.4444	0.45121	FALSE	FALSE	FALSE	ebi-a-GCST90014325	11	76299649	0.00655088	408422	3.88419e-37	Asthma || id:ebi-a-GCST90014325	Asthma	Asthma || ||	TRUE	igd	76299649	9.31751e-52	11	65642	0.00996698	ieu-a-294	Inflammatory bowel disease || id:ieu-a-294	TRUE	reported	igd	3	TRUE
rs11641016	G	C	G	C	-0.111288	0.0230845	0.1973	0.198359	FALSE	TRUE	FALSE	ebi-a-GCST90014325	16	86014881	0.00824732	408422	0.00512554	Asthma || id:ebi-a-GCST90014325	Asthma	Asthma || ||	TRUE	igd	86014881	9.50605e-17	16	65642	0.0133908	ieu-a-294	Inflammatory bowel disease || id:ieu-a-294	TRUE	reported	igd	3	FALSE
rs11677953	A	G	A	G	0.0790564	0.0176494	0.3969	0.404223	FALSE	FALSE	FALSE	ebi-a-GCST90014325	2	219121663	0.00665925	408422	0.00804044	Asthma || id:ebi-a-GCST90014325	Asthma	Asthma || ||	TRUE	igd	219121663	2.92213e-15	2	65642	0.0100145	ieu-a-294	Inflammatory bowel disease || id:ieu-a-294	TRUE	reported	igd	3	TRUE
rs11691685	G	A	G	A	-0.122467	0.00467563	0.08024	0.0765528	FALSE	FALSE	FALSE	ebi-a-GCST90014325	2	145481827	0.0123427	408422	0.704823	Asthma || id:ebi-a-GCST90014325	Asthma	Asthma || ||	TRUE	igd	145481827	7.26942e-11	2	65642	0.0187977	ieu-a-294	Inflammatory bowel disease || id:ieu-a-294	TRUE	reported	igd	3	TRUE
rs11713774	C	T	C	T	0.0942858	0.0147748	0.1427	0.155018	FALSE	FALSE	FALSE	ebi-a-GCST90014325	3	18765978	0.00900182	408422	0.100732	Asthma || id:ebi-a-GCST90014325	Asthma	Asthma || ||	TRUE	igd	18765978	3.91922e-11	3	65642	0.0142704	ieu-a-294	Inflammatory bowel disease || id:ieu-a-294	TRUE	reported	igd	3	TRUE
rs11758694	A	T	A	T	0.107782	0.00898904	0.09938	0.126371	FALSE	TRUE	FALSE	ebi-a-GCST90014325	6	111948621	0.0103391	408422	0.384617	Asthma || id:ebi-a-GCST90014325	Asthma	Asthma || ||	TRUE	igd	111948621	1.74864e-11	6	65642	0.0160257	ieu-a-294	Inflammatory bowel disease || id:ieu-a-294	TRUE	reported	igd	3	FALSE
rs11793497	G	A	G	A	0.156206	0.00841782	0.423	0.426788	FALSE	FALSE	FALSE	ebi-a-GCST90014325	9	139271850	0.00658053	408422	0.200826	Asthma || id:ebi-a-GCST90014325	Asthma	Asthma || ||	TRUE	igd	139271850	1.70844e-54	9	65642	0.0100484	ieu-a-294	Inflammatory bowel disease || id:ieu-a-294	TRUE	reported	igd	3	TRUE
rs1182188	C	T	C	T	-0.0659028	-0.0108734	0.2989	0.302115	FALSE	FALSE	FALSE	ebi-a-GCST90014325	7	2869985	0.00710271	408422	0.125799	Asthma || id:ebi-a-GCST90014325	Asthma	Asthma || ||	TRUE	igd	2869985	1.07912e-09	7	65642	0.0108086	ieu-a-294	Inflammatory bowel disease || id:ieu-a-294	TRUE	reported	igd	3	TRUE
rs12103	C	T	C	T	-0.0867354	-0.0236044	0.8166	0.805496	FALSE	FALSE	FALSE	ebi-a-GCST90014325	1	1247494	0.00825184	408422	0.0042298	Asthma || id:ebi-a-GCST90014325	Asthma	Asthma || ||	TRUE	igd	1247494	3.2802e-11	1	65642	0.0130755	ieu-a-294	Inflammatory bowel disease || id:ieu-a-294	TRUE	reported	igd	3	TRUE
rs12318183	A	C	A	C	0.109531	-0.0172082	0.3854	0.392567	FALSE	FALSE	FALSE	ebi-a-GCST90014325	12	68503836	0.00667695	408422	0.00995887	Asthma || id:ebi-a-GCST90014325	Asthma	Asthma || ||	TRUE	igd	68503836	1.66994e-27	12	65642	0.01008	ieu-a-294	Inflammatory bowel disease || id:ieu-a-294	TRUE	reported	igd	3	TRUE
rs12411259	A	G	A	G	0.0669054	-0.000226838	0.2401	0.240909	FALSE	FALSE	FALSE	ebi-a-GCST90014325	1	172866210	0.00762596	408422	0.97627	Asthma || id:ebi-a-GCST90014325	Asthma	Asthma || ||	TRUE	igd	172866210	6.17504e-09	1	65642	0.0115117	ieu-a-294	Inflammatory bowel disease || id:ieu-a-294	TRUE	reported	igd	3	TRUE
rs1250566	A	G	A	G	-0.100894	-0.00291543	0.3161	0.332056	FALSE	FALSE	FALSE	ebi-a-GCST90014325	10	81046453	0.00695825	408422	0.675224	Asthma || id:ebi-a-GCST90014325	Asthma	Asthma || ||	TRUE	igd	81046453	4.7698e-20	10	65642	0.0110038	ieu-a-294	Inflammatory bowel disease || id:ieu-a-294	TRUE	reported	igd	3	TRUE
rs12585310	A	G	A	G	0.0706485	0.01132	0.3136	0.314151	FALSE	FALSE	FALSE	ebi-a-GCST90014325	13	27528347	0.0070451	408422	0.1081	Asthma || id:ebi-a-GCST90014325	Asthma	Asthma || ||	TRUE	igd	27528347	5.24928e-11	13	65642	0.0107636	ieu-a-294	Inflammatory bowel disease || id:ieu-a-294	TRUE	reported	igd	3	TRUE
rs1267499	C	T	C	T	0.0821443	0.026937	0.81	0.808536	FALSE	FALSE	FALSE	ebi-a-GCST90014325	6	14715882	0.00828848	408422	0.00115433	Asthma || id:ebi-a-GCST90014325	Asthma	Asthma || ||	TRUE	igd	14715882	5.21555e-11	6	65642	0.0125131	ieu-a-294	Inflammatory bowel disease || id:ieu-a-294	TRUE	reported	igd	3	TRUE
rs12718244	A	G	A	G	0.0761709	0.0134032	0.4081	0.428231	FALSE	FALSE	FALSE	ebi-a-GCST90014325	7	50175654	0.00659907	408422	0.0422484	Asthma || id:ebi-a-GCST90014325	Asthma	Asthma || ||	TRUE	igd	50175654	3.35274e-14	7	65642	0.0100437	ieu-a-294	Inflammatory bowel disease || id:ieu-a-294	TRUE	reported	igd	3	TRUE
rs12722515	A	C	A	C	-0.0989022	-0.00556886	0.1627	0.164632	FALSE	FALSE	FALSE	ebi-a-GCST90014325	10	6081230	0.00881605	408422	0.527601	Asthma || id:ebi-a-GCST90014325	Asthma	Asthma || ||	TRUE	igd	6081230	4.56773e-12	10	65642	0.0142955	ieu-a-294	Inflammatory bowel disease || id:ieu-a-294	TRUE	reported	igd	3	TRUE
rs12796489	A	C	A	C	-0.760367	-0.0332649	0.02286	0.0093898	FALSE	FALSE	FALSE	ebi-a-GCST90014325	11	3059360	0.0336602	408422	0.323027	Asthma || id:ebi-a-GCST90014325	Asthma	Asthma || ||	TRUE	igd	3059360	2.87276e-69	11	65642	0.0432241	ieu-a-294	Inflammatory bowel disease || id:ieu-a-294	TRUE	reported	igd	3	TRUE
rs1292053	G	A	G	A	0.0701035	0.00322146	0.442	0.435623	FALSE	FALSE	FALSE	ebi-a-GCST90014325	17	57963537	0.00656729	408422	0.623758	Asthma || id:ebi-a-GCST90014325	Asthma	Asthma || ||	TRUE	igd	57963537	9.88781e-13	17	65642	0.00982936	ieu-a-294	Inflammatory bowel disease || id:ieu-a-294	TRUE	reported	igd	3	TRUE
rs1297258	T	C	T	C	-0.114524	-0.0259832	0.4249	0.432216	FALSE	FALSE	FALSE	ebi-a-GCST90014325	21	16806709	0.00658472	408422	7.94712e-05	Asthma || id:ebi-a-GCST90014325	Asthma	Asthma || ||	TRUE	igd	16806709	5.37898e-30	21	65642	0.0100654	ieu-a-294	Inflammatory bowel disease || id:ieu-a-294	TRUE	reported	igd	3	TRUE
rs13107612	T	C	T	C	0.0732561	-0.000162041	0.2969	0.311809	FALSE	FALSE	FALSE	ebi-a-GCST90014325	4	102739980	0.00704332	408422	0.981645	Asthma || id:ebi-a-GCST90014325	Asthma	Asthma || ||	TRUE	igd	102739980	1.61994e-11	4	65642	0.0108741	ieu-a-294	Inflammatory bowel disease || id:ieu-a-294	TRUE	reported	igd	3	TRUE
rs13204742	T	G	T	G	0.0916208	-0.0386012	0.1267	0.132627	FALSE	FALSE	FALSE	ebi-a-GCST90014325	6	128245765	0.00968836	408422	6.76831e-05	Asthma || id:ebi-a-GCST90014325	Asthma	Asthma || ||	TRUE	igd	128245765	5.39312e-10	6	65642	0.0147604	ieu-a-294	Inflammatory bowel disease || id:ieu-a-294	TRUE	reported	igd	3	TRUE
rs13407913	G	A	G	A	0.0917072	0.00758122	0.4306	0.452447	FALSE	FALSE	FALSE	ebi-a-GCST90014325	2	25097644	0.00655255	408422	0.247277	Asthma || id:ebi-a-GCST90014325	Asthma	Asthma || ||	TRUE	igd	25097644	1.6885e-20	2	65642	0.00988181	ieu-a-294	Inflammatory bowel disease || id:ieu-a-294	TRUE	reported	igd	3	TRUE
rs1363907	A	G	A	G	0.0815026	-0.00662907	0.4212	0.438213	FALSE	FALSE	FALSE	ebi-a-GCST90014325	5	96252803	0.00657262	408422	0.313172	Asthma || id:ebi-a-GCST90014325	Asthma	Asthma || ||	TRUE	igd	96252803	4.86519e-15	5	65642	0.0104086	ieu-a-294	Inflammatory bowel disease || id:ieu-a-294	TRUE	reported	igd	3	TRUE
rs1388585	A	G	A	G	-0.30489	-0.023187	0.98081	0.986333	FALSE	FALSE	FALSE	ebi-a-GCST90014325	12	40531691	0.0281358	408422	0.409876	Asthma || id:ebi-a-GCST90014325	Asthma	Asthma || ||	TRUE	igd	40531691	6.8533e-22	12	65642	0.031707	ieu-a-294	Inflammatory bowel disease || id:ieu-a-294	TRUE	reported	igd	3	TRUE
rs1420098	C	T	C	T	-0.0952951	0.0811872	0.3877	0.396085	FALSE	FALSE	FALSE	ebi-a-GCST90014325	2	102984279	0.00668624	408422	6.29216e-34	Asthma || id:ebi-a-GCST90014325	Asthma	Asthma || ||	TRUE	igd	102984279	1.82516e-20	2	65642	0.0102776	ieu-a-294	Inflammatory bowel disease || id:ieu-a-294	TRUE	reported	igd	3	TRUE
rs1517352	C	A	C	A	0.0778816	0.000870922	0.6048	0.628802	FALSE	FALSE	FALSE	ebi-a-GCST90014325	2	191931464	0.00679472	408422	0.898009	Asthma || id:ebi-a-GCST90014325	Asthma	Asthma || ||	TRUE	igd	191931464	3.86545e-14	2	65642	0.0102944	ieu-a-294	Inflammatory bowel disease || id:ieu-a-294	TRUE	reported	igd	3	TRUE
rs1569328	T	C	T	C	-0.0809722	0.0107419	0.1702	0.172881	FALSE	FALSE	FALSE	ebi-a-GCST90014325	14	75741751	0.00863842	408422	0.213683	Asthma || id:ebi-a-GCST90014325	Asthma	Asthma || ||	TRUE	igd	75741751	3.20959e-09	14	65642	0.0136766	ieu-a-294	Inflammatory bowel disease || id:ieu-a-294	TRUE	reported	igd	3	TRUE
rs17293632	T	C	T	C	0.107165	0.103112	0.2364	0.237222	FALSE	FALSE	FALSE	ebi-a-GCST90014325	15	67442596	0.00768997	408422	5.38518e-41	Asthma || id:ebi-a-GCST90014325	Asthma	Asthma || ||	TRUE	igd	67442596	2.70894e-20	15	65642	0.0116106	ieu-a-294	Inflammatory bowel disease || id:ieu-a-294	TRUE	reported	igd	3	TRUE
rs17651741	A	G	A	G	0.0702476	0.023883	0.191	0.194504	FALSE	FALSE	FALSE	ebi-a-GCST90014325	15	38869666	0.00823101	408422	0.0037127	Asthma || id:ebi-a-GCST90014325	Asthma	Asthma || ||	TRUE	igd	38869666	2.80892e-08	15	65642	0.0126505	ieu-a-294	Inflammatory bowel disease || id:ieu-a-294	TRUE	reported	igd	3	TRUE
rs17694108	A	G	A	G	0.0857629	-0.0167999	0.2797	0.275299	FALSE	FALSE	FALSE	ebi-a-GCST90014325	19	33731551	0.00744802	408422	0.0240941	Asthma || id:ebi-a-GCST90014325	Asthma	Asthma || ||	TRUE	igd	33731551	1.21032e-14	19	65642	0.0111165	ieu-a-294	Inflammatory bowel disease || id:ieu-a-294	TRUE	reported	igd	3	TRUE
rs17780256	C	A	C	A	-0.083427	0.00667226	0.1927	0.181204	FALSE	FALSE	FALSE	ebi-a-GCST90014325	17	70642923	0.00854978	408422	0.435154	Asthma || id:ebi-a-GCST90014325	Asthma	Asthma || ||	TRUE	igd	70642923	3.19374e-11	17	65642	0.0125693	ieu-a-294	Inflammatory bowel disease || id:ieu-a-294	TRUE	reported	igd	3	TRUE
rs181826	A	C	A	C	0.0820444	0.0465939	0.6266	0.616081	FALSE	FALSE	FALSE	ebi-a-GCST90014325	5	141526057	0.0067067	408422	3.72135e-12	Asthma || id:ebi-a-GCST90014325	Asthma	Asthma || ||	TRUE	igd	141526057	4.05229e-15	5	65642	0.0104471	ieu-a-294	Inflammatory bowel disease || id:ieu-a-294	TRUE	reported	igd	3	TRUE
rs1847472	A	C	A	C	-0.0672805	-0.0695757	0.3421	0.354117	FALSE	FALSE	FALSE	ebi-a-GCST90014325	6	90973159	0.00681105	408422	1.69668e-24	Asthma || id:ebi-a-GCST90014325	Asthma	Asthma || ||	TRUE	igd	90973159	6.62857e-10	6	65642	0.0108961	ieu-a-294	Inflammatory bowel disease || id:ieu-a-294	TRUE	reported	igd	3	TRUE
rs1990760	T	C	T	C	-0.0671151	-0.0247054	0.6085	0.609365	FALSE	FALSE	FALSE	ebi-a-GCST90014325	2	163124051	0.00667883	408422	0.000216401	Asthma || id:ebi-a-GCST90014325	Asthma	Asthma || ||	TRUE	igd	163124051	3.56246e-10	2	65642	0.0107006	ieu-a-294	Inflammatory bowel disease || id:ieu-a-294	TRUE	reported	igd	3	TRUE
rs2024092	A	G	A	G	0.106813	-0.00738325	0.2162	0.201078	FALSE	FALSE	FALSE	ebi-a-GCST90014325	19	1124031	0.00815713	408422	0.365397	Asthma || id:ebi-a-GCST90014325	Asthma	Asthma || ||	TRUE	igd	1124031	1.1246e-18	19	65642	0.0121076	ieu-a-294	Inflammatory bowel disease || id:ieu-a-294	TRUE	reported	igd	3	TRUE
rs2050392	A	G	A	G	0.0691178	0.0114222	0.6003	0.611177	FALSE	FALSE	FALSE	ebi-a-GCST90014325	10	30691503	0.00677981	408422	0.0920386	Asthma || id:ebi-a-GCST90014325	Asthma	Asthma || ||	TRUE	igd	30691503	1.87241e-11	10	65642	0.0102921	ieu-a-294	Inflammatory bowel disease || id:ieu-a-294	TRUE	reported	igd	3	TRUE
rs2143178	C	T	C	T	-0.176684	0.007568	0.1658	0.163728	FALSE	FALSE	FALSE	ebi-a-GCST90014325	22	39660829	0.00882542	408422	0.391156	Asthma || id:ebi-a-GCST90014325	Asthma	Asthma || ||	TRUE	igd	39660829	4.79954e-38	22	65642	0.0137017	ieu-a-294	Inflammatory bowel disease || id:ieu-a-294	TRUE	reported	igd	3	TRUE
rs2153283	A	C	A	C	-0.0859637	0.00345139	0.217	0.209085	FALSE	FALSE	FALSE	ebi-a-GCST90014325	10	59972299	0.00801891	408422	0.6669	Asthma || id:ebi-a-GCST90014325	Asthma	Asthma || ||	TRUE	igd	59972299	1.53568e-11	10	65642	0.0127458	ieu-a-294	Inflammatory bowel disease || id:ieu-a-294	TRUE	reported	igd	3	TRUE
rs2270395	T	C	T	C	0.0778411	-0.00660502	0.7616	0.774085	FALSE	FALSE	FALSE	ebi-a-GCST90014325	16	50846832	0.00796961	408422	0.407231	Asthma || id:ebi-a-GCST90014325	Asthma	Asthma || ||	TRUE	igd	50846832	5.17249e-11	16	65642	0.0118554	ieu-a-294	Inflammatory bowel disease || id:ieu-a-294	TRUE	reported	igd	3	TRUE
rs2274351	T	C	T	C	0.0604993	-0.016852	0.5373	0.541342	FALSE	FALSE	FALSE	ebi-a-GCST90014325	10	104264107	0.0065427	408422	0.0100037	Asthma || id:ebi-a-GCST90014325	Asthma	Asthma || ||	TRUE	igd	104264107	6.93043e-09	10	65642	0.0104442	ieu-a-294	Inflammatory bowel disease || id:ieu-a-294	TRUE	reported	igd	3	TRUE
rs2297559	A	G	A	G	0.0741659	-0.00541944	0.6822	0.687214	FALSE	FALSE	FALSE	ebi-a-GCST90014325	1	160854526	0.00703735	408422	0.441242	Asthma || id:ebi-a-GCST90014325	Asthma	Asthma || ||	TRUE	igd	160854526	1.88495e-11	1	65642	0.0110454	ieu-a-294	Inflammatory bowel disease || id:ieu-a-294	TRUE	reported	igd	3	TRUE
rs2328546	C	T	C	T	0.0940162	0.00584089	0.8014	0.798989	FALSE	FALSE	FALSE	ebi-a-GCST90014325	6	20657345	0.00812957	408422	0.472464	Asthma || id:ebi-a-GCST90014325	Asthma	Asthma || ||	TRUE	igd	20657345	1.29718e-13	6	65642	0.0126938	ieu-a-294	Inflammatory bowel disease || id:ieu-a-294	TRUE	reported	igd	3	TRUE
rs2395022	C	A	C	A	-0.181635	-0.0286476	0.95885	0.958834	FALSE	FALSE	FALSE	ebi-a-GCST90014325	7	98750379	0.0163838	408422	0.0803711	Asthma || id:ebi-a-GCST90014325	Asthma	Asthma || ||	TRUE	igd	98750379	8.26799e-15	7	65642	0.0233963	ieu-a-294	Inflammatory bowel disease || id:ieu-a-294	TRUE	reported	igd	3	TRUE
rs2488397	C	G	C	G	0.09881	-0.00607819	0.2037	0.211605	FALSE	TRUE	FALSE	ebi-a-GCST90014325	1	197701279	0.00798819	408422	0.446719	Asthma || id:ebi-a-GCST90014325	Asthma	Asthma || ||	TRUE	igd	197701279	4.55302e-16	1	65642	0.0121644	ieu-a-294	Inflammatory bowel disease || id:ieu-a-294	TRUE	reported	igd	3	FALSE
rs2497318	T	C	T	C	-0.0635464	-0.0328812	0.4504	0.449968	FALSE	FALSE	FALSE	ebi-a-GCST90014325	10	94432000	0.00656841	408422	5.55853e-07	Asthma || id:ebi-a-GCST90014325	Asthma	Asthma || ||	TRUE	igd	94432000	1.35781e-10	10	65642	0.00989735	ieu-a-294	Inflammatory bowel disease || id:ieu-a-294	TRUE	reported	igd	3	TRUE
rs2538470	G	A	G	A	-0.0675599	0.00492336	0.6378	0.618724	FALSE	FALSE	FALSE	ebi-a-GCST90014325	7	148220448	0.0067301	408422	0.464447	Asthma || id:ebi-a-GCST90014325	Asthma	Asthma || ||	TRUE	igd	148220448	2.99916e-11	7	65642	0.0101646	ieu-a-294	Inflammatory bowel disease || id:ieu-a-294	TRUE	reported	igd	3	TRUE
rs259964	G	A	G	A	-0.0674584	-0.0153484	0.5414	0.545168	FALSE	FALSE	FALSE	ebi-a-GCST90014325	20	57824309	0.0065591	408422	0.0192828	Asthma || id:ebi-a-GCST90014325	Asthma	Asthma || ||	TRUE	igd	57824309	6.92947e-12	20	65642	0.00983489	ieu-a-294	Inflammatory bowel disease || id:ieu-a-294	TRUE	reported	igd	3	TRUE
rs2688608	T	G	T	G	0.062403	0.00567079	0.557	0.549469	FALSE	FALSE	FALSE	ebi-a-GCST90014325	10	75658349	0.00658849	408422	0.389397	Asthma || id:ebi-a-GCST90014325	Asthma	Asthma || ||	TRUE	igd	75658349	2.75467e-10	10	65642	0.00988642	ieu-a-294	Inflammatory bowel disease || id:ieu-a-294	TRUE	reported	igd	3	TRUE
rs272882	T	G	T	G	0.166117	-0.0361214	0.6733	0.707249	FALSE	FALSE	FALSE	ebi-a-GCST90014325	5	131669161	0.00716463	408422	4.61583e-07	Asthma || id:ebi-a-GCST90014325	Asthma	Asthma || ||	TRUE	igd	131669161	1.46656e-52	5	65642	0.0108875	ieu-a-294	Inflammatory bowel disease || id:ieu-a-294	TRUE	reported	igd	3	TRUE
rs2836883	A	G	A	G	-0.168413	0.0221303	0.2728	0.267527	FALSE	FALSE	FALSE	ebi-a-GCST90014325	21	40466744	0.00738072	408422	0.00271406	Asthma || id:ebi-a-GCST90014325	Asthma	Asthma || ||	TRUE	igd	40466744	3.37831e-48	21	65642	0.0115451	ieu-a-294	Inflammatory bowel disease || id:ieu-a-294	TRUE	reported	igd	3	TRUE
rs2847278	T	C	T	C	-0.144528	-0.00504744	0.841	0.832231	FALSE	FALSE	FALSE	ebi-a-GCST90014325	18	12778715	0.00872192	408422	0.562786	Asthma || id:ebi-a-GCST90014325	Asthma	Asthma || ||	TRUE	igd	12778715	8.32722e-28	18	65642	0.0132236	ieu-a-294	Inflammatory bowel disease || id:ieu-a-294	TRUE	reported	igd	3	TRUE
rs2974935	T	G	T	G	0.0687256	0.00829751	0.4948	0.508732	FALSE	FALSE	FALSE	ebi-a-GCST90014325	1	155181843	0.00652445	408422	0.20346	Asthma || id:ebi-a-GCST90014325	Asthma	Asthma || ||	TRUE	igd	155181843	8.86748e-12	1	65642	0.0100715	ieu-a-294	Inflammatory bowel disease || id:ieu-a-294	TRUE	reported	igd	3	TRUE
rs3024493	A	C	A	C	0.196922	-0.00822949	0.1572	0.154094	FALSE	FALSE	FALSE	ebi-a-GCST90014325	1	206943968	0.00903172	408422	0.362202	Asthma || id:ebi-a-GCST90014325	Asthma	Asthma || ||	TRUE	igd	206943968	1.64778e-50	1	65642	0.0131753	ieu-a-294	Inflammatory bowel disease || id:ieu-a-294	TRUE	reported	igd	3	TRUE
rs3184504	C	T	C	T	-0.0600317	0.0196352	0.5074	0.517852	FALSE	FALSE	FALSE	ebi-a-GCST90014325	12	111884608	0.00652411	408422	0.00261559	Asthma || id:ebi-a-GCST90014325	Asthma	Asthma || ||	TRUE	igd	111884608	1.28988e-09	12	65642	0.00989211	ieu-a-294	Inflammatory bowel disease || id:ieu-a-294	TRUE	reported	igd	3	TRUE
rs34779708	G	T	G	T	0.106679	0.0238911	0.3512	0.344942	FALSE	FALSE	FALSE	ebi-a-GCST90014325	10	35466185	0.0068652	408422	0.000501372	Asthma || id:ebi-a-GCST90014325	Asthma	Asthma || ||	TRUE	igd	35466185	2.073e-25	10	65642	0.0102408	ieu-a-294	Inflammatory bowel disease || id:ieu-a-294	TRUE	reported	igd	3	TRUE
rs34804116	A	C	A	C	-0.0574631	-0.00894541	0.3867	0.38244	FALSE	FALSE	FALSE	ebi-a-GCST90014325	5	72539850	0.00671691	408422	0.182934	Asthma || id:ebi-a-GCST90014325	Asthma	Asthma || ||	TRUE	igd	72539850	3.62402e-08	5	65642	0.0104322	ieu-a-294	Inflammatory bowel disease || id:ieu-a-294	TRUE	reported	igd	3	TRUE
rs34856868	A	G	A	G	-0.195275	0.034011	0.03159	0.0304318	FALSE	FALSE	FALSE	ebi-a-GCST90014325	1	92554283	0.018925	408422	0.0723119	Asthma || id:ebi-a-GCST90014325	Asthma	Asthma || ||	TRUE	igd	92554283	9.79873e-09	1	65642	0.0340546	ieu-a-294	Inflammatory bowel disease || id:ieu-a-294	TRUE	reported	igd	3	TRUE
rs35164067	A	G	A	G	-0.11754	0.000605277	0.2039	0.201441	FALSE	FALSE	FALSE	ebi-a-GCST90014325	19	10525181	0.00811868	408422	0.94057	Asthma || id:ebi-a-GCST90014325	Asthma	Asthma || ||	TRUE	igd	10525181	2.65705e-20	19	65642	0.0127318	ieu-a-294	Inflammatory bowel disease || id:ieu-a-294	TRUE	reported	igd	3	TRUE
rs35256947	C	T	C	T	0.0821647	-0.00200356	0.2594	0.273513	FALSE	FALSE	FALSE	ebi-a-GCST90014325	2	231161026	0.00732323	408422	0.784399	Asthma || id:ebi-a-GCST90014325	Asthma	Asthma || ||	TRUE	igd	231161026	3.87347e-13	2	65642	0.0113176	ieu-a-294	Inflammatory bowel disease || id:ieu-a-294	TRUE	reported	igd	3	TRUE
rs35730213	C	G	C	G	-0.159624	0.0180544	0.2807	0.295321	FALSE	TRUE	FALSE	ebi-a-GCST90014325	1	200874229	0.00716785	408422	0.0117755	Asthma || id:ebi-a-GCST90014325	Asthma	Asthma || ||	TRUE	igd	200874229	8.33489e-45	1	65642	0.0113656	ieu-a-294	Inflammatory bowel disease || id:ieu-a-294	TRUE	reported	igd	3	FALSE
rs36048684	A	T	A	T	-0.0941465	-0.0039442	0.1107	0.119275	FALSE	TRUE	FALSE	ebi-a-GCST90014325	5	158822929	0.0100876	408422	0.695803	Asthma || id:ebi-a-GCST90014325	Asthma	Asthma || ||	TRUE	igd	158822929	3.69939e-09	5	65642	0.0159649	ieu-a-294	Inflammatory bowel disease || id:ieu-a-294	TRUE	reported	igd	3	FALSE
rs367569	T	C	T	C	-0.0958166	0.00264028	0.2891	0.281833	FALSE	FALSE	FALSE	ebi-a-GCST90014325	16	11365500	0.00724043	408422	0.715367	Asthma || id:ebi-a-GCST90014325	Asthma	Asthma || ||	TRUE	igd	11365500	1.92664e-17	16	65642	0.011275	ieu-a-294	Inflammatory bowel disease || id:ieu-a-294	TRUE	reported	igd	3	TRUE
rs3776414	G	T	G	T	0.0773716	0.0136142	0.3756	0.365646	FALSE	FALSE	FALSE	ebi-a-GCST90014325	5	10689562	0.00679019	408422	0.0449656	Asthma || id:ebi-a-GCST90014325	Asthma	Asthma || ||	TRUE	igd	10689562	2.65033e-14	5	65642	0.0101613	ieu-a-294	Inflammatory bowel disease || id:ieu-a-294	TRUE	reported	igd	3	TRUE
rs3801835	T	C	T	C	0.064107	-0.0123776	0.3447	0.338225	FALSE	FALSE	FALSE	ebi-a-GCST90014325	7	26852053	0.00689665	408422	0.0726959	Asthma || id:ebi-a-GCST90014325	Asthma	Asthma || ||	TRUE	igd	26852053	1.47058e-09	7	65642	0.0106005	ieu-a-294	Inflammatory bowel disease || id:ieu-a-294	TRUE	reported	igd	3	TRUE
rs3853824	C	T	C	T	0.064031	0.00377658	0.6385	0.65778	FALSE	FALSE	FALSE	ebi-a-GCST90014325	17	54880993	0.00687195	408422	0.582618	Asthma || id:ebi-a-GCST90014325	Asthma	Asthma || ||	TRUE	igd	54880993	7.70123e-10	17	65642	0.0104099	ieu-a-294	Inflammatory bowel disease || id:ieu-a-294	TRUE	reported	igd	3	TRUE
rs4692386	C	T	C	T	0.0579752	0.0103792	0.593	0.590294	FALSE	FALSE	FALSE	ebi-a-GCST90014325	4	26132361	0.00662708	408422	0.117307	Asthma || id:ebi-a-GCST90014325	Asthma	Asthma || ||	TRUE	igd	26132361	1.21194e-08	4	65642	0.0101746	ieu-a-294	Inflammatory bowel disease || id:ieu-a-294	TRUE	reported	igd	3	TRUE
rs4703855	T	C	T	C	-0.0710611	0.0130306	0.2998	0.294997	FALSE	FALSE	FALSE	ebi-a-GCST90014325	5	71693899	0.00717621	408422	0.0694001	Asthma || id:ebi-a-GCST90014325	Asthma	Asthma || ||	TRUE	igd	71693899	7.15649e-11	5	65642	0.0109034	ieu-a-294	Inflammatory bowel disease || id:ieu-a-294	TRUE	reported	igd	3	TRUE
rs4743820	T	C	T	C	0.0639523	0.0150324	0.7019	0.701712	FALSE	FALSE	FALSE	ebi-a-GCST90014325	9	93928416	0.0071546	408422	0.0356336	Asthma || id:ebi-a-GCST90014325	Asthma	Asthma || ||	TRUE	igd	93928416	3.79656e-09	9	65642	0.0108526	ieu-a-294	Inflammatory bowel disease || id:ieu-a-294	TRUE	reported	igd	3	TRUE
rs4795397	G	A	G	A	0.138343	-0.0965855	0.4713	0.484212	FALSE	FALSE	FALSE	ebi-a-GCST90014325	17	38023745	0.00652447	408422	1.38899e-49	Asthma || id:ebi-a-GCST90014325	Asthma	Asthma || ||	TRUE	igd	38023745	8.30233e-44	17	65642	0.00996661	ieu-a-294	Inflammatory bowel disease || id:ieu-a-294	TRUE	reported	igd	3	TRUE
rs4976646	C	T	C	T	0.0730113	0.0193893	0.3415	0.332551	FALSE	FALSE	FALSE	ebi-a-GCST90014325	5	176788570	0.00692946	408422	0.00514055	Asthma || id:ebi-a-GCST90014325	Asthma	Asthma || ||	TRUE	igd	176788570	3.23445e-12	5	65642	0.0104794	ieu-a-294	Inflammatory bowel disease || id:ieu-a-294	TRUE	reported	igd	3	TRUE
rs516246	T	C	T	C	0.0755599	-0.00203352	0.4652	0.508506	FALSE	FALSE	FALSE	ebi-a-GCST90014325	19	49206172	0.00653917	408422	0.755819	Asthma || id:ebi-a-GCST90014325	Asthma	Asthma || ||	TRUE	igd	49206172	1.14842e-13	19	65642	0.0101797	ieu-a-294	Inflammatory bowel disease || id:ieu-a-294	TRUE	reported	igd	3	TRUE
rs55808324	A	G	A	G	0.141213	0.00525285	0.09318	0.0990188	FALSE	FALSE	FALSE	ebi-a-GCST90014325	14	88444752	0.0109189	408422	0.630461	Asthma || id:ebi-a-GCST90014325	Asthma	Asthma || ||	TRUE	igd	88444752	5.13452e-17	14	65642	0.016844	ieu-a-294	Inflammatory bowel disease || id:ieu-a-294	TRUE	reported	igd	3	TRUE
rs559928	C	T	C	T	0.094388	0.00224785	0.8128	0.807538	FALSE	FALSE	FALSE	ebi-a-GCST90014325	11	64150370	0.00828337	408422	0.786108	Asthma || id:ebi-a-GCST90014325	Asthma	Asthma || ||	TRUE	igd	64150370	3.32583e-13	11	65642	0.0129645	ieu-a-294	Inflammatory bowel disease || id:ieu-a-294	TRUE	reported	igd	3	TRUE
rs56167332	A	C	A	C	0.155855	-0.0165627	0.3375	0.346146	FALSE	FALSE	FALSE	ebi-a-GCST90014325	5	158827769	0.00700165	408422	0.0180032	Asthma || id:ebi-a-GCST90014325	Asthma	Asthma || ||	TRUE	igd	158827769	7.16638e-50	5	65642	0.0104967	ieu-a-294	Inflammatory bowel disease || id:ieu-a-294	TRUE	reported	igd	3	TRUE
rs6058869	T	C	T	C	0.0556615	-0.013538	0.3991	0.407329	FALSE	FALSE	FALSE	ebi-a-GCST90014325	20	31348750	0.00664797	408422	0.041709	Asthma || id:ebi-a-GCST90014325	Asthma	Asthma || ||	TRUE	igd	31348750	2.63494e-08	20	65642	0.0100037	ieu-a-294	Inflammatory bowel disease || id:ieu-a-294	TRUE	reported	igd	3	TRUE
rs6062496	A	G	A	G	0.123216	0.0166211	0.5694	0.544372	FALSE	FALSE	FALSE	ebi-a-GCST90014325	20	62329099	0.00654299	408422	0.0110759	Asthma || id:ebi-a-GCST90014325	Asthma	Asthma || ||	TRUE	igd	62329099	2.10814e-33	20	65642	0.0102312	ieu-a-294	Inflammatory bowel disease || id:ieu-a-294	TRUE	reported	igd	3	TRUE
rs6074022	T	C	T	C	-0.0742587	0.00847259	0.7497	0.755718	FALSE	FALSE	FALSE	ebi-a-GCST90014325	20	44740196	0.00759994	408422	0.264926	Asthma || id:ebi-a-GCST90014325	Asthma	Asthma || ||	TRUE	igd	44740196	8.32339e-11	20	65642	0.0114338	ieu-a-294	Inflammatory bowel disease || id:ieu-a-294	TRUE	reported	igd	3	TRUE
rs6111031	T	C	T	C	-0.264091	-0.004266	0.1591	0.121143	FALSE	FALSE	FALSE	ebi-a-GCST90014325	20	1682037	0.0100132	408422	0.670081	Asthma || id:ebi-a-GCST90014325	Asthma	Asthma || ||	TRUE	igd	1682037	1.23225e-71	20	65642	0.0147557	ieu-a-294	Inflammatory bowel disease || id:ieu-a-294	TRUE	reported	igd	3	TRUE
rs62037363	C	T	C	T	0.0987549	-0.0100857	0.3911	0.401981	FALSE	FALSE	FALSE	ebi-a-GCST90014325	16	28865042	0.00664613	408422	0.129134	Asthma || id:ebi-a-GCST90014325	Asthma	Asthma || ||	TRUE	igd	28865042	6.36209e-22	16	65642	0.0102618	ieu-a-294	Inflammatory bowel disease || id:ieu-a-294	TRUE	reported	igd	3	TRUE
rs62434177	A	G	A	G	-0.179105	-0.0116635	0.03236	0.0290178	FALSE	FALSE	FALSE	ebi-a-GCST90014325	6	138087506	0.0194458	408422	0.548643	Asthma || id:ebi-a-GCST90014325	Asthma	Asthma || ||	TRUE	igd	138087506	1.13951e-08	6	65642	0.031375	ieu-a-294	Inflammatory bowel disease || id:ieu-a-294	TRUE	reported	igd	3	TRUE
rs6456426	A	C	A	C	-0.0643405	-0.00255105	0.4984	0.499045	FALSE	FALSE	FALSE	ebi-a-GCST90014325	6	21438889	0.00655421	408422	0.697111	Asthma || id:ebi-a-GCST90014325	Asthma	Asthma || ||	TRUE	igd	21438889	8.18276e-11	6	65642	0.0099028	ieu-a-294	Inflammatory bowel disease || id:ieu-a-294	TRUE	reported	igd	3	TRUE
rs6466198	T	A	T	A	0.0841312	-0.00547784	0.386	0.609562	FALSE	TRUE	FALSE	ebi-a-GCST90014325	7	107480126	0.00671493	408422	0.414631	Asthma || id:ebi-a-GCST90014325	Asthma	Asthma || ||	TRUE	igd	107480126	2.17771e-16	7	65642	0.0102451	ieu-a-294	Inflammatory bowel disease || id:ieu-a-294	TRUE	reported	igd	3	FALSE
rs648541	G	A	G	A	-0.0648616	-0.0103019	0.3409	0.327722	FALSE	FALSE	FALSE	ebi-a-GCST90014325	11	114429934	0.00696044	408422	0.138857	Asthma || id:ebi-a-GCST90014325	Asthma	Asthma || ||	TRUE	igd	114429934	1.21728e-09	11	65642	0.0106716	ieu-a-294	Inflammatory bowel disease || id:ieu-a-294	TRUE	reported	igd	3	TRUE
rs6500315	G	A	G	A	0.0766082	0.0170835	0.7753	0.771864	FALSE	FALSE	FALSE	ebi-a-GCST90014325	16	50508101	0.00783948	408422	0.0293197	Asthma || id:ebi-a-GCST90014325	Asthma	Asthma || ||	TRUE	igd	50508101	1.12065e-10	16	65642	0.0118778	ieu-a-294	Inflammatory bowel disease || id:ieu-a-294	TRUE	reported	igd	3	TRUE
rs6561151	A	G	A	G	0.1	0.0384828	0.2235	0.203846	FALSE	FALSE	FALSE	ebi-a-GCST90014325	13	44484706	0.00810424	408422	2.04946e-06	Asthma || id:ebi-a-GCST90014325	Asthma	Asthma || ||	TRUE	igd	44484706	3.53346e-17	13	65642	0.0118661	ieu-a-294	Inflammatory bowel disease || id:ieu-a-294	TRUE	reported	igd	3	TRUE
rs6584281	G	A	G	A	-0.164639	-0.00088839	0.5188	0.515604	FALSE	FALSE	FALSE	ebi-a-GCST90014325	10	101286480	0.0065149	408422	0.891535	Asthma || id:ebi-a-GCST90014325	Asthma	Asthma || ||	TRUE	igd	101286480	9.36268e-62	10	65642	0.00992861	ieu-a-294	Inflammatory bowel disease || id:ieu-a-294	TRUE	reported	igd	3	TRUE
rs6588248	G	T	G	T	0.0819867	0.00613602	0.5297	0.53144	FALSE	FALSE	FALSE	ebi-a-GCST90014325	1	67652984	0.00653857	408422	0.348021	Asthma || id:ebi-a-GCST90014325	Asthma	Asthma || ||	TRUE	igd	67652984	1.38484e-16	1	65642	0.0099185	ieu-a-294	Inflammatory bowel disease || id:ieu-a-294	TRUE	reported	igd	3	TRUE
rs6651252	C	T	C	T	-0.0908484	-0.00648621	0.13	0.130565	FALSE	FALSE	FALSE	ebi-a-GCST90014325	8	129567181	0.00967353	408422	0.502532	Asthma || id:ebi-a-GCST90014325	Asthma	Asthma || ||	TRUE	igd	129567181	9.08239e-10	8	65642	0.014833	ieu-a-294	Inflammatory bowel disease || id:ieu-a-294	TRUE	reported	igd	3	TRUE
rs6708373	G	A	G	A	0.134178	0.0109551	0.5277	0.522972	FALSE	FALSE	FALSE	ebi-a-GCST90014325	2	234172846	0.00652416	408422	0.0931215	Asthma || id:ebi-a-GCST90014325	Asthma	Asthma || ||	TRUE	igd	234172846	1.42561e-41	2	65642	0.0099341	ieu-a-294	Inflammatory bowel disease || id:ieu-a-294	TRUE	reported	igd	3	TRUE
rs6740462	A	C	A	C	0.0799597	-0.00625573	0.7378	0.733627	FALSE	FALSE	FALSE	ebi-a-GCST90014325	2	65667272	0.00738079	408422	0.396678	Asthma || id:ebi-a-GCST90014325	Asthma	Asthma || ||	TRUE	igd	65667272	5.59114e-12	2	65642	0.0116057	ieu-a-294	Inflammatory bowel disease || id:ieu-a-294	TRUE	reported	igd	3	TRUE
rs6745185	G	T	G	T	0.0698267	-0.00684565	0.7389	0.746364	FALSE	FALSE	FALSE	ebi-a-GCST90014325	2	241586960	0.00752043	408422	0.362679	Asthma || id:ebi-a-GCST90014325	Asthma	Asthma || ||	TRUE	igd	241586960	1.37322e-09	2	65642	0.0115253	ieu-a-294	Inflammatory bowel disease || id:ieu-a-294	TRUE	reported	igd	3	TRUE
rs67643815	T	G	T	G	-0.0629092	-0.0127115	0.5342	0.533841	FALSE	FALSE	FALSE	ebi-a-GCST90014325	18	67561508	0.00654795	408422	0.0522216	Asthma || id:ebi-a-GCST90014325	Asthma	Asthma || ||	TRUE	igd	67561508	6.41889e-10	18	65642	0.0101798	ieu-a-294	Inflammatory bowel disease || id:ieu-a-294	TRUE	reported	igd	3	TRUE
rs6933404	C	T	C	T	0.0957518	-0.0295836	0.2108	0.22172	FALSE	FALSE	FALSE	ebi-a-GCST90014325	6	137959235	0.00789834	408422	0.000180007	Asthma || id:ebi-a-GCST90014325	Asthma	Asthma || ||	TRUE	igd	137959235	5.83848e-15	6	65642	0.0122643	ieu-a-294	Inflammatory bowel disease || id:ieu-a-294	TRUE	reported	igd	3	TRUE
rs7011507	A	G	A	G	-0.0846011	-0.000291527	0.1233	0.122351	FALSE	FALSE	FALSE	ebi-a-GCST90014325	8	49129242	0.00995541	408422	0.976639	Asthma || id:ebi-a-GCST90014325	Asthma	Asthma || ||	TRUE	igd	49129242	2.03222e-08	8	65642	0.0150825	ieu-a-294	Inflammatory bowel disease || id:ieu-a-294	TRUE	reported	igd	3	TRUE
rs7015630	C	T	C	T	-0.0627799	0.00162995	0.2657	0.266296	FALSE	FALSE	FALSE	ebi-a-GCST90014325	8	90875918	0.00742069	408422	0.826145	Asthma || id:ebi-a-GCST90014325	Asthma	Asthma || ||	TRUE	igd	90875918	2.89694e-08	8	65642	0.0113167	ieu-a-294	Inflammatory bowel disease || id:ieu-a-294	TRUE	reported	igd	3	TRUE
rs71593329	G	T	G	T	-0.0978042	-0.00233768	0.1998	0.202075	FALSE	FALSE	FALSE	ebi-a-GCST90014325	5	158620079	0.00811775	408422	0.773368	Asthma || id:ebi-a-GCST90014325	Asthma	Asthma || ||	TRUE	igd	158620079	1.18659e-14	5	65642	0.0126731	ieu-a-294	Inflammatory bowel disease || id:ieu-a-294	TRUE	reported	igd	3	TRUE
rs7194886	T	C	T	C	-0.126026	-0.000529469	0.4357	0.417861	FALSE	FALSE	FALSE	ebi-a-GCST90014325	16	50725193	0.00660132	408422	0.936073	Asthma || id:ebi-a-GCST90014325	Asthma	Asthma || ||	TRUE	igd	50725193	2.53338e-36	16	65642	0.0100135	ieu-a-294	Inflammatory bowel disease || id:ieu-a-294	TRUE	reported	igd	3	TRUE
rs7240004	G	A	G	A	-0.0665215	-0.018245	0.3795	0.368146	FALSE	FALSE	FALSE	ebi-a-GCST90014325	18	46395022	0.0067491	408422	0.00686499	Asthma || id:ebi-a-GCST90014325	Asthma	Asthma || ||	TRUE	igd	46395022	1.01436e-10	18	65642	0.0102898	ieu-a-294	Inflammatory bowel disease || id:ieu-a-294	TRUE	reported	igd	3	TRUE
rs7253253	T	G	T	G	-0.134424	0.0179771	0.95432	0.95128	FALSE	FALSE	FALSE	ebi-a-GCST90014325	19	10714058	0.0153409	408422	0.24126	Asthma || id:ebi-a-GCST90014325	Asthma	Asthma || ||	TRUE	igd	10714058	6.18586e-09	19	65642	0.02313	ieu-a-294	Inflammatory bowel disease || id:ieu-a-294	TRUE	reported	igd	3	TRUE
rs72634258	C	T	C	T	-0.126877	-0.0247982	0.1757	0.176727	FALSE	FALSE	FALSE	ebi-a-GCST90014325	1	8150638	0.00857965	408422	0.00384804	Asthma || id:ebi-a-GCST90014325	Asthma	Asthma || ||	TRUE	igd	8150638	1.24652e-19	1	65642	0.0139965	ieu-a-294	Inflammatory bowel disease || id:ieu-a-294	TRUE	reported	igd	3	TRUE
rs72924296	G	A	G	A	-0.0638392	-0.00144916	0.2696	0.280952	FALSE	FALSE	FALSE	ebi-a-GCST90014325	2	199543967	0.00728583	408422	0.84234	Asthma || id:ebi-a-GCST90014325	Asthma	Asthma || ||	TRUE	igd	199543967	1.44391e-08	2	65642	0.0112629	ieu-a-294	Inflammatory bowel disease || id:ieu-a-294	TRUE	reported	igd	3	TRUE
rs744166	G	A	G	A	-0.100017	-0.0147208	0.4204	0.426968	FALSE	FALSE	FALSE	ebi-a-GCST90014325	17	40514201	0.00659384	408422	0.0255811	Asthma || id:ebi-a-GCST90014325	Asthma	Asthma || ||	TRUE	igd	40514201	1.14446e-22	17	65642	0.0102076	ieu-a-294	Inflammatory bowel disease || id:ieu-a-294	TRUE	reported	igd	3	TRUE
rs7523442	T	C	T	C	0.124537	0.0043087	0.5356	0.536742	FALSE	FALSE	FALSE	ebi-a-GCST90014325	1	20165971	0.00657309	408422	0.512142	Asthma || id:ebi-a-GCST90014325	Asthma	Asthma || ||	TRUE	igd	20165971	2.76439e-36	1	65642	0.00990061	ieu-a-294	Inflammatory bowel disease || id:ieu-a-294	TRUE	reported	igd	3	TRUE
rs7547569	C	T	C	T	-0.6472	0.0156918	0.06675	0.0703314	FALSE	FALSE	FALSE	ebi-a-GCST90014325	1	67731368	0.0128323	408422	0.221391	Asthma || id:ebi-a-GCST90014325	Asthma	Asthma || ||	TRUE	igd	67731368	1.65196e-170	1	65642	0.0232516	ieu-a-294	Inflammatory bowel disease || id:ieu-a-294	TRUE	reported	igd	3	TRUE
rs7608910	G	A	G	A	0.126444	0.0145741	0.3909	0.376438	FALSE	FALSE	FALSE	ebi-a-GCST90014325	2	61204856	0.00672496	408422	0.0302218	Asthma || id:ebi-a-GCST90014325	Asthma	Asthma || ||	TRUE	igd	61204856	2.59956e-36	2	65642	0.0100484	ieu-a-294	Inflammatory bowel disease || id:ieu-a-294	TRUE	reported	igd	3	TRUE
rs7657746	G	A	G	A	-0.0868542	-0.0315918	0.244	0.259839	FALSE	FALSE	FALSE	ebi-a-GCST90014325	4	123161619	0.00743827	408422	2.16466e-05	Asthma || id:ebi-a-GCST90014325	Asthma	Asthma || ||	TRUE	igd	123161619	1.83485e-13	4	65642	0.0118004	ieu-a-294	Inflammatory bowel disease || id:ieu-a-294	TRUE	reported	igd	3	TRUE
rs769177	T	C	T	C	0.260903	-0.0739118	0.02548	0.0192864	FALSE	FALSE	FALSE	ebi-a-GCST90014325	6	31547611	0.0243998	408422	0.00245205	Asthma || id:ebi-a-GCST90014325	Asthma	Asthma || ||	TRUE	igd	31547611	6.5283e-20	6	65642	0.0285603	ieu-a-294	Inflammatory bowel disease || id:ieu-a-294	TRUE	reported	igd	3	TRUE
rs7711427	C	A	C	A	0.174764	0.000984698	0.613	0.60582	FALSE	FALSE	FALSE	ebi-a-GCST90014325	5	40414886	0.00667438	408422	0.882711	Asthma || id:ebi-a-GCST90014325	Asthma	Asthma || ||	TRUE	igd	40414886	4.62914e-66	5	65642	0.0101797	ieu-a-294	Inflammatory bowel disease || id:ieu-a-294	TRUE	reported	igd	3	TRUE
rs7773324	A	G	A	G	0.061818	0.00435218	0.6002	0.649325	FALSE	FALSE	FALSE	ebi-a-GCST90014325	6	382559	0.00690677	408422	0.528608	Asthma || id:ebi-a-GCST90014325	Asthma	Asthma || ||	TRUE	igd	382559	5.83687e-09	6	65642	0.0106192	ieu-a-294	Inflammatory bowel disease || id:ieu-a-294	TRUE	reported	igd	3	TRUE
rs780094	C	T	C	T	-0.0783055	-0.0037189	0.6051	0.619197	FALSE	FALSE	FALSE	ebi-a-GCST90014325	2	27741237	0.0067111	408422	0.579482	Asthma || id:ebi-a-GCST90014325	Asthma	Asthma || ||	TRUE	igd	27741237	3.88329e-15	2	65642	0.00996426	ieu-a-294	Inflammatory bowel disease || id:ieu-a-294	TRUE	reported	igd	3	TRUE
rs7848647	C	T	C	T	0.13239	0.022219	0.6746	0.669718	FALSE	FALSE	FALSE	ebi-a-GCST90014325	9	117569046	0.00693655	408422	0.00135922	Asthma || id:ebi-a-GCST90014325	Asthma	Asthma || ||	TRUE	igd	117569046	3.15791e-35	9	65642	0.0106897	ieu-a-294	Inflammatory bowel disease || id:ieu-a-294	TRUE	reported	igd	3	TRUE
rs78487399	C	G	C	G	-0.132093	0.00320846	0.90326	0.099081	FALSE	TRUE	FALSE	ebi-a-GCST90014325	2	43809347	0.0109346	408422	0.769198	Asthma || id:ebi-a-GCST90014325	Asthma	Asthma || ||	TRUE	igd	43809347	7.71081e-16	2	65642	0.0163913	ieu-a-294	Inflammatory bowel disease || id:ieu-a-294	TRUE	reported	igd	3	FALSE
rs79980175	C	A	C	A	-0.0953162	-0.0174781	0.136	0.129089	FALSE	FALSE	FALSE	ebi-a-GCST90014325	5	40521892	0.00974539	408422	0.0728971	Asthma || id:ebi-a-GCST90014325	Asthma	Asthma || ||	TRUE	igd	40521892	1.30404e-10	5	65642	0.0148313	ieu-a-294	Inflammatory bowel disease || id:ieu-a-294	TRUE	reported	igd	3	TRUE
rs8127691	C	T	C	T	-0.114259	0.00220677	0.6132	0.610174	FALSE	FALSE	FALSE	ebi-a-GCST90014325	21	45614860	0.00668245	408422	0.741223	Asthma || id:ebi-a-GCST90014325	Asthma	Asthma || ||	TRUE	igd	45614860	8.97842e-30	21	65642	0.0100818	ieu-a-294	Inflammatory bowel disease || id:ieu-a-294	TRUE	reported	igd	3	TRUE
rs913678	C	T	C	T	-0.0691643	0.0120371	0.3293	0.330545	FALSE	FALSE	FALSE	ebi-a-GCST90014325	20	48955424	0.00695619	408422	0.0835565	Asthma || id:ebi-a-GCST90014325	Asthma	Asthma || ||	TRUE	igd	48955424	5.34687e-11	20	65642	0.0105418	ieu-a-294	Inflammatory bowel disease || id:ieu-a-294	TRUE	reported	igd	3	TRUE
rs9264942	C	T	C	T	0.094692	-0.00587157	0.3529	0.351525	FALSE	FALSE	FALSE	ebi-a-GCST90014325	6	31274380	0.0106213	408422	0.580393	Asthma || id:ebi-a-GCST90014325	Asthma	Asthma || ||	TRUE	igd	31274380	1.54703e-18	6	65642	0.0107773	ieu-a-294	Inflammatory bowel disease || id:ieu-a-294	TRUE	reported	igd	3	TRUE
rs9273363	A	C	A	C	-0.193129	0.0834325	0.2748	0.304083	FALSE	FALSE	FALSE	ebi-a-GCST90014325	6	32626272	0.00935932	408422	4.90569e-19	Asthma || id:ebi-a-GCST90014325	Asthma	Asthma || ||	TRUE	igd	32626272	3.30217e-58	6	65642	0.0120075	ieu-a-294	Inflammatory bowel disease || id:ieu-a-294	TRUE	reported	igd	3	TRUE
rs941823	C	T	C	T	0.0830172	-0.0116975	0.7509	0.743553	FALSE	FALSE	FALSE	ebi-a-GCST90014325	13	41013977	0.00746672	408422	0.117203	Asthma || id:ebi-a-GCST90014325	Asthma	Asthma || ||	TRUE	igd	41013977	6.18728e-13	13	65642	0.0115361	ieu-a-294	Inflammatory bowel disease || id:ieu-a-294	TRUE	reported	igd	3	TRUE
rs9457247	T	C	T	C	0.089151	0.00151768	0.5398	0.52894	FALSE	FALSE	FALSE	ebi-a-GCST90014325	6	167392174	0.00652853	408422	0.816174	Asthma || id:ebi-a-GCST90014325	Asthma	Asthma || ||	TRUE	igd	167392174	2.48085e-18	6	65642	0.0102086	ieu-a-294	Inflammatory bowel disease || id:ieu-a-294	TRUE	reported	igd	3	TRUE
rs9557207	G	A	G	A	-0.0878448	0.0298465	0.2231	0.210179	FALSE	FALSE	FALSE	ebi-a-GCST90014325	13	100036418	0.00801293	408422	0.000195474	Asthma || id:ebi-a-GCST90014325	Asthma	Asthma || ||	TRUE	igd	100036418	3.5156e-13	13	65642	0.0120782	ieu-a-294	Inflammatory bowel disease || id:ieu-a-294	TRUE	reported	igd	3	TRUE
rs974801	G	A	G	A	-0.0727718	0.00242688	0.3799	0.363237	FALSE	FALSE	FALSE	ebi-a-GCST90014325	4	106071064	0.00678455	408422	0.720563	Asthma || id:ebi-a-GCST90014325	Asthma	Asthma || ||	TRUE	igd	106071064	7.07457e-13	4	65642	0.0101382	ieu-a-294	Inflammatory bowel disease || id:ieu-a-294	TRUE	reported	igd	3	TRUE
rs9836291	A	G	A	G	0.160867	-0.00698557	0.2878	0.290738	FALSE	FALSE	FALSE	ebi-a-GCST90014325	3	49697459	0.00717628	408422	0.330342	Asthma || id:ebi-a-GCST90014325	Asthma	Asthma || ||	TRUE	igd	49697459	9.61391e-53	3	65642	0.0105244	ieu-a-294	Inflammatory bowel disease || id:ieu-a-294	TRUE	reported	igd	3	TRUE
rs9889296	A	G	A	G	-0.104999	3.71512e-05	0.2723	0.273597	FALSE	FALSE	FALSE	ebi-a-GCST90014325	17	32570547	0.0073209	408422	0.995951	Asthma || id:ebi-a-GCST90014325	Asthma	Asthma || ||	TRUE	igd	32570547	1.35301e-20	17	65642	0.0112854	ieu-a-294	Inflammatory bowel disease || id:ieu-a-294	TRUE	reported	igd	3	TRUE

## Sheet: ebi-a-GCST005536-dat_Sheet 1
SNP	effect_allele.exposure	other_allele.exposure	effect_allele.outcome	other_allele.outcome	beta.exposure	beta.outcome	eaf.exposure	eaf.outcome	remove	palindromic	ambiguous	id.outcome	chr	pos	se.outcome	samplesize.outcome	pval.outcome	outcome	originalname.outcome	outcome.deprecated	mr_keep.outcome	data_source.outcome	pos.exposure	pval.exposure	chr.exposure	samplesize.exposure	se.exposure	id.exposure	exposure	mr_keep.exposure	pval_origin.exposure	data_source.exposure	action	mr_keep
rs10142466	G	A	G	A	-0.0580054	0.0419685	0.5065		FALSE	FALSE	FALSE	ebi-a-GCST005536	14	69271784	0.0189857	18856	0.0270689	Type 1 diabetes || id:ebi-a-GCST005536	Type 1 diabetes	Type 1 diabetes || ||	TRUE	igd	69271784	1.08365e-08	14	65642	0.010146	ieu-a-294	Inflammatory bowel disease || id:ieu-a-294	TRUE	reported	igd	3	TRUE
rs10761659	G	A	G	A	0.153811	-0.0230327	0.5399		FALSE	FALSE	FALSE	ebi-a-GCST005536	10	64445564	0.0180256	18856	0.201328	Type 1 diabetes || id:ebi-a-GCST005536	Type 1 diabetes	Type 1 diabetes || ||	TRUE	igd	64445564	4.9705e-53	10	65642	0.0100347	ieu-a-294	Inflammatory bowel disease || id:ieu-a-294	TRUE	reported	igd	3	TRUE
rs10800309	G	A	G	A	-0.132111	-0.0169554	0.6578		FALSE	FALSE	FALSE	ebi-a-GCST005536	1	161472158	0.0199476	18856	0.395325	Type 1 diabetes || id:ebi-a-GCST005536	Type 1 diabetes	Type 1 diabetes || ||	TRUE	igd	161472158	6.1546e-37	1	65642	0.010405	ieu-a-294	Inflammatory bowel disease || id:ieu-a-294	TRUE	reported	igd	3	TRUE
rs11152949	G	A	G	A	0.105057	-0.002002	0.3195		FALSE	FALSE	FALSE	ebi-a-GCST005536	6	106449085	0.02002	18856	0.920344	Type 1 diabetes || id:ebi-a-GCST005536	Type 1 diabetes	Type 1 diabetes || ||	TRUE	igd	106449085	7.2477e-23	6	65642	0.0106717	ieu-a-294	Inflammatory bowel disease || id:ieu-a-294	TRUE	reported	igd	3	TRUE
rs11185982	C	T	C	T	-0.077882	-0.0139975	0.1517		FALSE	FALSE	FALSE	ebi-a-GCST005536	10	82305627	0.0249956	18856	0.57548	Type 1 diabetes || id:ebi-a-GCST005536	Type 1 diabetes	Type 1 diabetes || ||	TRUE	igd	82305627	1.61161e-08	10	65642	0.0137863	ieu-a-294	Inflammatory bowel disease || id:ieu-a-294	TRUE	reported	igd	3	TRUE
rs11230563	T	C	T	C	-0.081194	-0.0350056	0.348		FALSE	FALSE	FALSE	ebi-a-GCST005536	11	60776209	0.019003	18856	0.0654591	Type 1 diabetes || id:ebi-a-GCST005536	Type 1 diabetes	Type 1 diabetes || ||	TRUE	igd	60776209	1.70608e-14	11	65642	0.0105845	ieu-a-294	Inflammatory bowel disease || id:ieu-a-294	TRUE	reported	igd	3	TRUE
rs11236797	A	C	A	C	0.150864	0.0920321	0.4444		FALSE	FALSE	FALSE	ebi-a-GCST005536	11	76299649	0.0190066	18856	1.28469e-06	Type 1 diabetes || id:ebi-a-GCST005536	Type 1 diabetes	Type 1 diabetes || ||	TRUE	igd	76299649	9.31751e-52	11	65642	0.00996698	ieu-a-294	Inflammatory bowel disease || id:ieu-a-294	TRUE	reported	igd	3	TRUE
rs11691685	G	A	G	A	-0.122467	0.0270313	0.08024		FALSE	FALSE	FALSE	ebi-a-GCST005536	2	145481827	0.0340395	18856	0.427127	Type 1 diabetes || id:ebi-a-GCST005536	Type 1 diabetes	Type 1 diabetes || ||	TRUE	igd	145481827	7.26942e-11	2	65642	0.0187977	ieu-a-294	Inflammatory bowel disease || id:ieu-a-294	TRUE	reported	igd	3	TRUE
rs11713774	C	T	C	T	0.0942858	0.0529719	0.1427		FALSE	FALSE	FALSE	ebi-a-GCST005536	3	18765978	0.0259862	18856	0.041504	Type 1 diabetes || id:ebi-a-GCST005536	Type 1 diabetes	Type 1 diabetes || ||	TRUE	igd	18765978	3.91922e-11	3	65642	0.0142704	ieu-a-294	Inflammatory bowel disease || id:ieu-a-294	TRUE	reported	igd	3	TRUE
rs11768997	T	G	T	G	0.155265	0.019018	0.1346		FALSE	FALSE	FALSE	ebi-a-GCST005536	7	50533716	0.0270256	18856	0.481617	Type 1 diabetes || id:ebi-a-GCST005536	Type 1 diabetes	Type 1 diabetes || ||	TRUE	igd	50533716	6.81868e-18	7	65642	0.0180166	ieu-a-294	Inflammatory bowel disease || id:ieu-a-294	TRUE	reported	igd	3	TRUE
rs11793497	G	A	G	A	0.156206	0.0140015	0.423		FALSE	FALSE	FALSE	ebi-a-GCST005536	9	139271850	0.0190021	18856	0.461219	Type 1 diabetes || id:ebi-a-GCST005536	Type 1 diabetes	Type 1 diabetes || ||	TRUE	igd	139271850	1.70844e-54	9	65642	0.0100484	ieu-a-294	Inflammatory bowel disease || id:ieu-a-294	TRUE	reported	igd	3	TRUE
rs1182188	C	T	C	T	-0.0659028	-0.00300451	0.2989		FALSE	FALSE	FALSE	ebi-a-GCST005536	7	2869985	0.0200301	18856	0.880765	Type 1 diabetes || id:ebi-a-GCST005536	Type 1 diabetes	Type 1 diabetes || ||	TRUE	igd	2869985	1.07912e-09	7	65642	0.0108086	ieu-a-294	Inflammatory bowel disease || id:ieu-a-294	TRUE	reported	igd	3	TRUE
rs12103	C	T	C	T	-0.0867354	0.0119714	0.8166		FALSE	FALSE	FALSE	ebi-a-GCST005536	1	1247494	0.0239427	18856	0.617075	Type 1 diabetes || id:ebi-a-GCST005536	Type 1 diabetes	Type 1 diabetes || ||	TRUE	igd	1247494	3.2802e-11	1	65642	0.0130755	ieu-a-294	Inflammatory bowel disease || id:ieu-a-294	TRUE	reported	igd	3	TRUE
rs12318183	A	C	A	C	0.109531	-0.0360418	0.3854		FALSE	FALSE	FALSE	ebi-a-GCST005536	12	68503836	0.019022	18856	0.0581273	Type 1 diabetes || id:ebi-a-GCST005536	Type 1 diabetes	Type 1 diabetes || ||	TRUE	igd	68503836	1.66994e-27	12	65642	0.01008	ieu-a-294	Inflammatory bowel disease || id:ieu-a-294	TRUE	reported	igd	3	TRUE
rs12411259	A	G	A	G	0.0669054	-0.0010005	0.2401		FALSE	FALSE	FALSE	ebi-a-GCST005536	1	172866210	0.022011	18856	0.963745	Type 1 diabetes || id:ebi-a-GCST005536	Type 1 diabetes	Type 1 diabetes || ||	TRUE	igd	172866210	6.17504e-09	1	65642	0.0115117	ieu-a-294	Inflammatory bowel disease || id:ieu-a-294	TRUE	reported	igd	3	TRUE
rs1250566	A	G	A	G	-0.100894	0.0640071	0.3161		FALSE	FALSE	FALSE	ebi-a-GCST005536	10	81046453	0.0200022	18856	0.00137426	Type 1 diabetes || id:ebi-a-GCST005536	Type 1 diabetes	Type 1 diabetes || ||	TRUE	igd	81046453	4.7698e-20	10	65642	0.0110038	ieu-a-294	Inflammatory bowel disease || id:ieu-a-294	TRUE	reported	igd	3	TRUE
rs12585310	A	G	A	G	0.0706485	0.00498754	0.3136		FALSE	FALSE	FALSE	ebi-a-GCST005536	13	27528347	0.0199502	18856	0.802587	Type 1 diabetes || id:ebi-a-GCST005536	Type 1 diabetes	Type 1 diabetes || ||	TRUE	igd	27528347	5.24928e-11	13	65642	0.0107636	ieu-a-294	Inflammatory bowel disease || id:ieu-a-294	TRUE	reported	igd	3	TRUE
rs1267499	C	T	C	T	0.0821443	-0.0300441	0.81		FALSE	FALSE	FALSE	ebi-a-GCST005536	6	14715882	0.0230338	18856	0.192115	Type 1 diabetes || id:ebi-a-GCST005536	Type 1 diabetes	Type 1 diabetes || ||	TRUE	igd	14715882	5.21555e-11	6	65642	0.0125131	ieu-a-294	Inflammatory bowel disease || id:ieu-a-294	TRUE	reported	igd	3	TRUE
rs12718244	A	G	A	G	0.0761709	0.0199987	0.4081		FALSE	FALSE	FALSE	ebi-a-GCST005536	7	50175654	0.0189988	18856	0.29251	Type 1 diabetes || id:ebi-a-GCST005536	Type 1 diabetes	Type 1 diabetes || ||	TRUE	igd	50175654	3.35274e-14	7	65642	0.0100437	ieu-a-294	Inflammatory bowel disease || id:ieu-a-294	TRUE	reported	igd	3	TRUE
rs12722515	A	C	A	C	-0.0989022	-0.0560414	0.1627		FALSE	FALSE	FALSE	ebi-a-GCST005536	10	6081230	0.0250185	18856	0.0250911	Type 1 diabetes || id:ebi-a-GCST005536	Type 1 diabetes	Type 1 diabetes || ||	TRUE	igd	6081230	4.56773e-12	10	65642	0.0142955	ieu-a-294	Inflammatory bowel disease || id:ieu-a-294	TRUE	reported	igd	3	TRUE
rs1292053	G	A	G	A	0.0701035	-0.00904074	0.442		FALSE	FALSE	FALSE	ebi-a-GCST005536	17	57963537	0.019086	18856	0.635725	Type 1 diabetes || id:ebi-a-GCST005536	Type 1 diabetes	Type 1 diabetes || ||	TRUE	igd	57963537	9.88781e-13	17	65642	0.00982936	ieu-a-294	Inflammatory bowel disease || id:ieu-a-294	TRUE	reported	igd	3	TRUE
rs1297258	T	C	T	C	-0.114524	0.0159718	0.4249		FALSE	FALSE	FALSE	ebi-a-GCST005536	21	16806709	0.0189665	18856	0.399729	Type 1 diabetes || id:ebi-a-GCST005536	Type 1 diabetes	Type 1 diabetes || ||	TRUE	igd	16806709	5.37898e-30	21	65642	0.0100654	ieu-a-294	Inflammatory bowel disease || id:ieu-a-294	TRUE	reported	igd	3	TRUE
rs13107612	T	C	T	C	0.0732561	0.0370067	0.2969		FALSE	FALSE	FALSE	ebi-a-GCST005536	4	102739980	0.0200036	18856	0.0643132	Type 1 diabetes || id:ebi-a-GCST005536	Type 1 diabetes	Type 1 diabetes || ||	TRUE	igd	102739980	1.61994e-11	4	65642	0.0108741	ieu-a-294	Inflammatory bowel disease || id:ieu-a-294	TRUE	reported	igd	3	TRUE
rs13204742	T	G	T	G	0.0916208	-0.0819696	0.1267		FALSE	FALSE	FALSE	ebi-a-GCST005536	6	128245765	0.0279896	18856	0.00340526	Type 1 diabetes || id:ebi-a-GCST005536	Type 1 diabetes	Type 1 diabetes || ||	TRUE	igd	128245765	5.39312e-10	6	65642	0.0147604	ieu-a-294	Inflammatory bowel disease || id:ieu-a-294	TRUE	reported	igd	3	TRUE
rs13407913	G	A	G	A	0.0917072	0.0549616	0.4306		FALSE	FALSE	FALSE	ebi-a-GCST005536	2	25097644	0.0179874	18856	0.00224642	Type 1 diabetes || id:ebi-a-GCST005536	Type 1 diabetes	Type 1 diabetes || ||	TRUE	igd	25097644	1.6885e-20	2	65642	0.00988181	ieu-a-294	Inflammatory bowel disease || id:ieu-a-294	TRUE	reported	igd	3	TRUE
rs1363907	A	G	A	G	0.0815026	0.0270313	0.4212		FALSE	FALSE	FALSE	ebi-a-GCST005536	5	96252803	0.0190221	18856	0.155302	Type 1 diabetes || id:ebi-a-GCST005536	Type 1 diabetes	Type 1 diabetes || ||	TRUE	igd	96252803	4.86519e-15	5	65642	0.0104086	ieu-a-294	Inflammatory bowel disease || id:ieu-a-294	TRUE	reported	igd	3	TRUE
rs140143	T	G	T	G	-0.133073	0.122041	0.3897		FALSE	FALSE	FALSE	ebi-a-GCST005536	22	30173109	0.0190063	18856	1.35335e-10	Type 1 diabetes || id:ebi-a-GCST005536	Type 1 diabetes	Type 1 diabetes || ||	TRUE	igd	30173109	2.17871e-31	22	65642	0.0114182	ieu-a-294	Inflammatory bowel disease || id:ieu-a-294	TRUE	reported	igd	3	TRUE
rs1420098	C	T	C	T	-0.0952951	-0.00702462	0.3877		FALSE	FALSE	FALSE	ebi-a-GCST005536	2	102984279	0.0190668	18856	0.712559	Type 1 diabetes || id:ebi-a-GCST005536	Type 1 diabetes	Type 1 diabetes || ||	TRUE	igd	102984279	1.82516e-20	2	65642	0.0102776	ieu-a-294	Inflammatory bowel disease || id:ieu-a-294	TRUE	reported	igd	3	TRUE
rs1517352	C	A	C	A	0.0778816	0.0109598	0.6048		FALSE	FALSE	FALSE	ebi-a-GCST005536	2	191931464	0.0189306	18856	0.562625	Type 1 diabetes || id:ebi-a-GCST005536	Type 1 diabetes	Type 1 diabetes || ||	TRUE	igd	191931464	3.86545e-14	2	65642	0.0102944	ieu-a-294	Inflammatory bowel disease || id:ieu-a-294	TRUE	reported	igd	3	TRUE
rs1569328	T	C	T	C	-0.0809722	-0.0480355	0.1702		FALSE	FALSE	FALSE	ebi-a-GCST005536	14	75741751	0.0250185	18856	0.054858	Type 1 diabetes || id:ebi-a-GCST005536	Type 1 diabetes	Type 1 diabetes || ||	TRUE	igd	75741751	3.20959e-09	14	65642	0.0136766	ieu-a-294	Inflammatory bowel disease || id:ieu-a-294	TRUE	reported	igd	3	TRUE
rs17293632	T	C	T	C	0.107165	0.0640071	0.2364		FALSE	FALSE	FALSE	ebi-a-GCST005536	15	67442596	0.0220025	18856	0.00362485	Type 1 diabetes || id:ebi-a-GCST005536	Type 1 diabetes	Type 1 diabetes || ||	TRUE	igd	67442596	2.70894e-20	15	65642	0.0116106	ieu-a-294	Inflammatory bowel disease || id:ieu-a-294	TRUE	reported	igd	3	TRUE
rs17651741	A	G	A	G	0.0702476	0.131028	0.191		FALSE	FALSE	FALSE	ebi-a-GCST005536	15	38869666	0.023005	18856	1.22902e-08	Type 1 diabetes || id:ebi-a-GCST005536	Type 1 diabetes	Type 1 diabetes || ||	TRUE	igd	38869666	2.80892e-08	15	65642	0.0126505	ieu-a-294	Inflammatory bowel disease || id:ieu-a-294	TRUE	reported	igd	3	TRUE
rs17780256	C	A	C	A	-0.083427	0.0110388	0.1927		FALSE	FALSE	FALSE	ebi-a-GCST005536	17	70642923	0.0240848	18856	0.646714	Type 1 diabetes || id:ebi-a-GCST005536	Type 1 diabetes	Type 1 diabetes || ||	TRUE	igd	70642923	3.19374e-11	17	65642	0.0125693	ieu-a-294	Inflammatory bowel disease || id:ieu-a-294	TRUE	reported	igd	3	TRUE
rs181826	A	C	A	C	0.0820444	0.0500309	0.6266		FALSE	FALSE	FALSE	ebi-a-GCST005536	5	141526057	0.0190118	18856	0.00849885	Type 1 diabetes || id:ebi-a-GCST005536	Type 1 diabetes	Type 1 diabetes || ||	TRUE	igd	141526057	4.05229e-15	5	65642	0.0104471	ieu-a-294	Inflammatory bowel disease || id:ieu-a-294	TRUE	reported	igd	3	TRUE
rs1847472	A	C	A	C	-0.0672805	0.115024	0.3421		FALSE	FALSE	FALSE	ebi-a-GCST005536	6	90973159	0.0190039	18856	1.42498e-09	Type 1 diabetes || id:ebi-a-GCST005536	Type 1 diabetes	Type 1 diabetes || ||	TRUE	igd	90973159	6.62857e-10	6	65642	0.0108961	ieu-a-294	Inflammatory bowel disease || id:ieu-a-294	TRUE	reported	igd	3	TRUE
rs1990760	T	C	T	C	-0.0671151	0.158996	0.6085		FALSE	FALSE	FALSE	ebi-a-GCST005536	2	163124051	0.0189995	18856	5.83983e-17	Type 1 diabetes || id:ebi-a-GCST005536	Type 1 diabetes	Type 1 diabetes || ||	TRUE	igd	163124051	3.56246e-10	2	65642	0.0107006	ieu-a-294	Inflammatory bowel disease || id:ieu-a-294	TRUE	reported	igd	3	TRUE
rs2024092	A	G	A	G	0.106813	0.0259601	0.2162		FALSE	FALSE	FALSE	ebi-a-GCST005536	19	1124031	0.0229647	18856	0.258293	Type 1 diabetes || id:ebi-a-GCST005536	Type 1 diabetes	Type 1 diabetes || ||	TRUE	igd	1124031	1.1246e-18	19	65642	0.0121076	ieu-a-294	Inflammatory bowel disease || id:ieu-a-294	TRUE	reported	igd	3	TRUE
rs2050392	A	G	A	G	0.0691178	0.0139975	0.6003		FALSE	FALSE	FALSE	ebi-a-GCST005536	10	30691503	0.0189966	18856	0.461219	Type 1 diabetes || id:ebi-a-GCST005536	Type 1 diabetes	Type 1 diabetes || ||	TRUE	igd	30691503	1.87241e-11	10	65642	0.0102921	ieu-a-294	Inflammatory bowel disease || id:ieu-a-294	TRUE	reported	igd	3	TRUE
rs2143178	C	T	C	T	-0.176684	0.00498754	0.1658		FALSE	FALSE	FALSE	ebi-a-GCST005536	22	39660829	0.0249377	18856	0.841481	Type 1 diabetes || id:ebi-a-GCST005536	Type 1 diabetes	Type 1 diabetes || ||	TRUE	igd	39660829	4.79954e-38	22	65642	0.0137017	ieu-a-294	Inflammatory bowel disease || id:ieu-a-294	TRUE	reported	igd	3	TRUE
rs2153283	A	C	A	C	-0.0859637	-0.002002	0.217		FALSE	FALSE	FALSE	ebi-a-GCST005536	10	59972299	0.023023	18856	0.930706	Type 1 diabetes || id:ebi-a-GCST005536	Type 1 diabetes	Type 1 diabetes || ||	TRUE	igd	59972299	1.53568e-11	10	65642	0.0127458	ieu-a-294	Inflammatory bowel disease || id:ieu-a-294	TRUE	reported	igd	3	TRUE
rs2270395	T	C	T	C	0.0778411	-0.0120274	0.7616		FALSE	FALSE	FALSE	ebi-a-GCST005536	16	50846832	0.0220502	18856	0.585441	Type 1 diabetes || id:ebi-a-GCST005536	Type 1 diabetes	Type 1 diabetes || ||	TRUE	igd	50846832	5.17249e-11	16	65642	0.0118554	ieu-a-294	Inflammatory bowel disease || id:ieu-a-294	TRUE	reported	igd	3	TRUE
rs2274351	T	C	T	C	0.0604993	0.0489802	0.5373		FALSE	FALSE	FALSE	ebi-a-GCST005536	10	104264107	0.0179927	18856	0.0064844	Type 1 diabetes || id:ebi-a-GCST005536	Type 1 diabetes	Type 1 diabetes || ||	TRUE	igd	104264107	6.93043e-09	10	65642	0.0104442	ieu-a-294	Inflammatory bowel disease || id:ieu-a-294	TRUE	reported	igd	3	TRUE
rs2297559	A	G	A	G	0.0741659	-0.00895974	0.6822		FALSE	FALSE	FALSE	ebi-a-GCST005536	1	160854526	0.0199105	18856	0.652711	Type 1 diabetes || id:ebi-a-GCST005536	Type 1 diabetes	Type 1 diabetes || ||	TRUE	igd	160854526	1.88495e-11	1	65642	0.0110454	ieu-a-294	Inflammatory bowel disease || id:ieu-a-294	TRUE	reported	igd	3	TRUE
rs2328546	C	T	C	T	0.0940162	0.0109598	0.8014		FALSE	FALSE	FALSE	ebi-a-GCST005536	6	20657345	0.022916	18856	0.632464	Type 1 diabetes || id:ebi-a-GCST005536	Type 1 diabetes	Type 1 diabetes || ||	TRUE	igd	20657345	1.29718e-13	6	65642	0.0126938	ieu-a-294	Inflammatory bowel disease || id:ieu-a-294	TRUE	reported	igd	3	TRUE
rs2395022	C	A	C	A	-0.181635	-0.0560022	0.95885		FALSE	FALSE	FALSE	ebi-a-GCST005536	7	98750379	0.0450018	18856	0.213336	Type 1 diabetes || id:ebi-a-GCST005536	Type 1 diabetes	Type 1 diabetes || ||	TRUE	igd	98750379	8.26799e-15	7	65642	0.0233963	ieu-a-294	Inflammatory bowel disease || id:ieu-a-294	TRUE	reported	igd	3	TRUE
rs2538470	G	A	G	A	-0.0675599	0.0250102	0.6378		FALSE	FALSE	FALSE	ebi-a-GCST005536	7	148220448	0.0190077	18856	0.188245	Type 1 diabetes || id:ebi-a-GCST005536	Type 1 diabetes	Type 1 diabetes || ||	TRUE	igd	148220448	2.99916e-11	7	65642	0.0101646	ieu-a-294	Inflammatory bowel disease || id:ieu-a-294	TRUE	reported	igd	3	TRUE
rs259964	G	A	G	A	-0.0674584	0.0119714	0.5414		FALSE	FALSE	FALSE	ebi-a-GCST005536	20	57824309	0.0189547	18856	0.527662	Type 1 diabetes || id:ebi-a-GCST005536	Type 1 diabetes	Type 1 diabetes || ||	TRUE	igd	57824309	6.92947e-12	20	65642	0.00983489	ieu-a-294	Inflammatory bowel disease || id:ieu-a-294	TRUE	reported	igd	3	TRUE
rs2688608	T	G	T	G	0.062403	0.0290169	0.557		FALSE	FALSE	FALSE	ebi-a-GCST005536	10	75658349	0.0190111	18856	0.126931	Type 1 diabetes || id:ebi-a-GCST005536	Type 1 diabetes	Type 1 diabetes || ||	TRUE	igd	75658349	2.75467e-10	10	65642	0.00988642	ieu-a-294	Inflammatory bowel disease || id:ieu-a-294	TRUE	reported	igd	3	TRUE
rs2836883	A	G	A	G	-0.168413	-0.0150121	0.2728		FALSE	FALSE	FALSE	ebi-a-GCST005536	21	40466744	0.021017	18856	0.475051	Type 1 diabetes || id:ebi-a-GCST005536	Type 1 diabetes	Type 1 diabetes || ||	TRUE	igd	40466744	3.37831e-48	21	65642	0.0115451	ieu-a-294	Inflammatory bowel disease || id:ieu-a-294	TRUE	reported	igd	3	TRUE
rs2847278	T	C	T	C	-0.144528	-0.187972	0.841		FALSE	FALSE	FALSE	ebi-a-GCST005536	18	12778715	0.0239965	18856	4.75116e-15	Type 1 diabetes || id:ebi-a-GCST005536	Type 1 diabetes	Type 1 diabetes || ||	TRUE	igd	12778715	8.32722e-28	18	65642	0.0132236	ieu-a-294	Inflammatory bowel disease || id:ieu-a-294	TRUE	reported	igd	3	TRUE
rs3024493	A	C	A	C	0.196922	-0.142947	0.1572		FALSE	FALSE	FALSE	ebi-a-GCST005536	1	206943968	0.02699	18856	1.18176e-07	Type 1 diabetes || id:ebi-a-GCST005536	Type 1 diabetes	Type 1 diabetes || ||	TRUE	igd	206943968	1.64778e-50	1	65642	0.0131753	ieu-a-294	Inflammatory bowel disease || id:ieu-a-294	TRUE	reported	igd	3	TRUE
rs3184504	C	T	C	T	-0.0600317	-0.266051	0.5074		FALSE	FALSE	FALSE	ebi-a-GCST005536	12	111884608	0.0190036	18856	1.55883e-44	Type 1 diabetes || id:ebi-a-GCST005536	Type 1 diabetes	Type 1 diabetes || ||	TRUE	igd	111884608	1.28988e-09	12	65642	0.00989211	ieu-a-294	Inflammatory bowel disease || id:ieu-a-294	TRUE	reported	igd	3	TRUE
rs34779708	G	T	G	T	0.106679	-0.0410304	0.3512		FALSE	FALSE	FALSE	ebi-a-GCST005536	10	35466185	0.0190141	18856	0.0309357	Type 1 diabetes || id:ebi-a-GCST005536	Type 1 diabetes	Type 1 diabetes || ||	TRUE	igd	35466185	2.073e-25	10	65642	0.0102408	ieu-a-294	Inflammatory bowel disease || id:ieu-a-294	TRUE	reported	igd	3	TRUE
rs34804116	A	C	A	C	-0.0574631	0.0199987	0.3867		FALSE	FALSE	FALSE	ebi-a-GCST005536	5	72539850	0.0189988	18856	0.29251	Type 1 diabetes || id:ebi-a-GCST005536	Type 1 diabetes	Type 1 diabetes || ||	TRUE	igd	72539850	3.62402e-08	5	65642	0.0104322	ieu-a-294	Inflammatory bowel disease || id:ieu-a-294	TRUE	reported	igd	3	TRUE
rs34856868	A	G	A	G	-0.195275	-0.189951	0.03159		FALSE	FALSE	FALSE	ebi-a-GCST005536	1	92554283	0.0579849	18856	0.00105339	Type 1 diabetes || id:ebi-a-GCST005536	Type 1 diabetes	Type 1 diabetes || ||	TRUE	igd	92554283	9.79873e-09	1	65642	0.0340546	ieu-a-294	Inflammatory bowel disease || id:ieu-a-294	TRUE	reported	igd	3	TRUE
rs35164067	A	G	A	G	-0.11754	-0.114962	0.2039		FALSE	FALSE	FALSE	ebi-a-GCST005536	19	10525181	0.0229924	18856	5.73297e-07	Type 1 diabetes || id:ebi-a-GCST005536	Type 1 diabetes	Type 1 diabetes || ||	TRUE	igd	10525181	2.65705e-20	19	65642	0.0127318	ieu-a-294	Inflammatory bowel disease || id:ieu-a-294	TRUE	reported	igd	3	TRUE
rs35256947	C	T	C	T	0.0821647	0.0839734	0.2594		FALSE	FALSE	FALSE	ebi-a-GCST005536	2	231161026	0.0209934	18856	6.33417e-05	Type 1 diabetes || id:ebi-a-GCST005536	Type 1 diabetes	Type 1 diabetes || ||	TRUE	igd	231161026	3.87347e-13	2	65642	0.0113176	ieu-a-294	Inflammatory bowel disease || id:ieu-a-294	TRUE	reported	igd	3	TRUE
rs367569	T	C	T	C	-0.0958166	-0.0800177	0.2891		FALSE	FALSE	FALSE	ebi-a-GCST005536	16	11365500	0.0210046	18856	0.000139236	Type 1 diabetes || id:ebi-a-GCST005536	Type 1 diabetes	Type 1 diabetes || ||	TRUE	igd	11365500	1.92664e-17	16	65642	0.011275	ieu-a-294	Inflammatory bowel disease || id:ieu-a-294	TRUE	reported	igd	3	TRUE
rs3776414	G	T	G	T	0.0773716	0.0420053	0.3756		FALSE	FALSE	FALSE	ebi-a-GCST005536	5	10689562	0.0190024	18856	0.0270689	Type 1 diabetes || id:ebi-a-GCST005536	Type 1 diabetes	Type 1 diabetes || ||	TRUE	igd	10689562	2.65033e-14	5	65642	0.0101613	ieu-a-294	Inflammatory bowel disease || id:ieu-a-294	TRUE	reported	igd	3	TRUE
rs3801835	T	C	T	C	0.064107	-0.0590072	0.3447		FALSE	FALSE	FALSE	ebi-a-GCST005536	7	26852053	0.0200024	18856	0.00317775	Type 1 diabetes || id:ebi-a-GCST005536	Type 1 diabetes	Type 1 diabetes || ||	TRUE	igd	26852053	1.47058e-09	7	65642	0.0106005	ieu-a-294	Inflammatory bowel disease || id:ieu-a-294	TRUE	reported	igd	3	TRUE
rs4692386	C	T	C	T	0.0579752	0.0720332	0.593		FALSE	FALSE	FALSE	ebi-a-GCST005536	4	26132361	0.0190088	18856	0.000150966	Type 1 diabetes || id:ebi-a-GCST005536	Type 1 diabetes	Type 1 diabetes || ||	TRUE	igd	26132361	1.21194e-08	4	65642	0.0101746	ieu-a-294	Inflammatory bowel disease || id:ieu-a-294	TRUE	reported	igd	3	TRUE
rs4703855	T	C	T	C	-0.0710611	0.001998	0.2998		FALSE	FALSE	FALSE	ebi-a-GCST005536	5	71693899	0.020979	18856	0.924126	Type 1 diabetes || id:ebi-a-GCST005536	Type 1 diabetes	Type 1 diabetes || ||	TRUE	igd	71693899	7.15649e-11	5	65642	0.0109034	ieu-a-294	Inflammatory bowel disease || id:ieu-a-294	TRUE	reported	igd	3	TRUE
rs4743820	T	C	T	C	0.0639523	-0.001998	0.7019		FALSE	FALSE	FALSE	ebi-a-GCST005536	9	93928416	0.01998	18856	0.920344	Type 1 diabetes || id:ebi-a-GCST005536	Type 1 diabetes	Type 1 diabetes || ||	TRUE	igd	93928416	3.79656e-09	9	65642	0.0108526	ieu-a-294	Inflammatory bowel disease || id:ieu-a-294	TRUE	reported	igd	3	TRUE
rs4976646	C	T	C	T	0.0730113	-0.0560414	0.3415		FALSE	FALSE	FALSE	ebi-a-GCST005536	5	176788570	0.0200148	18856	0.00511022	Type 1 diabetes || id:ebi-a-GCST005536	Type 1 diabetes	Type 1 diabetes || ||	TRUE	igd	176788570	3.23445e-12	5	65642	0.0104794	ieu-a-294	Inflammatory bowel disease || id:ieu-a-294	TRUE	reported	igd	3	TRUE
rs516246	T	C	T	C	0.0755599	0.142947	0.4652		FALSE	FALSE	FALSE	ebi-a-GCST005536	19	49206172	0.018993	18856	5.21915e-14	Type 1 diabetes || id:ebi-a-GCST005536	Type 1 diabetes	Type 1 diabetes || ||	TRUE	igd	49206172	1.14842e-13	19	65642	0.0101797	ieu-a-294	Inflammatory bowel disease || id:ieu-a-294	TRUE	reported	igd	3	TRUE
rs55808324	A	G	A	G	0.141213	0.0130149	0.09318		FALSE	FALSE	FALSE	ebi-a-GCST005536	14	88444752	0.0310356	18856	0.674957	Type 1 diabetes || id:ebi-a-GCST005536	Type 1 diabetes	Type 1 diabetes || ||	TRUE	igd	88444752	5.13452e-17	14	65642	0.016844	ieu-a-294	Inflammatory bowel disease || id:ieu-a-294	TRUE	reported	igd	3	TRUE
rs559928	C	T	C	T	0.094388	0.0529789	0.8128		FALSE	FALSE	FALSE	ebi-a-GCST005536	11	64150370	0.0239905	18856	0.0272207	Type 1 diabetes || id:ebi-a-GCST005536	Type 1 diabetes	Type 1 diabetes || ||	TRUE	igd	64150370	3.32583e-13	11	65642	0.0129645	ieu-a-294	Inflammatory bowel disease || id:ieu-a-294	TRUE	reported	igd	3	TRUE
rs56167332	A	C	A	C	0.155855	-0.00501254	0.3375		FALSE	FALSE	FALSE	ebi-a-GCST005536	5	158827769	0.0200502	18856	0.802587	Type 1 diabetes || id:ebi-a-GCST005536	Type 1 diabetes	Type 1 diabetes || ||	TRUE	igd	158827769	7.16638e-50	5	65642	0.0104967	ieu-a-294	Inflammatory bowel disease || id:ieu-a-294	TRUE	reported	igd	3	TRUE
rs6058869	T	C	T	C	0.0556615	-0.0309748	0.3991		FALSE	FALSE	FALSE	ebi-a-GCST005536	20	31348750	0.0189846	18856	0.102768	Type 1 diabetes || id:ebi-a-GCST005536	Type 1 diabetes	Type 1 diabetes || ||	TRUE	igd	31348750	2.63494e-08	20	65642	0.0100037	ieu-a-294	Inflammatory bowel disease || id:ieu-a-294	TRUE	reported	igd	3	TRUE
rs6062496	A	G	A	G	0.123216	0.0210194	0.5694		FALSE	FALSE	FALSE	ebi-a-GCST005536	20	62329099	0.0190175	18856	0.269046	Type 1 diabetes || id:ebi-a-GCST005536	Type 1 diabetes	Type 1 diabetes || ||	TRUE	igd	62329099	2.10814e-33	20	65642	0.0102312	ieu-a-294	Inflammatory bowel disease || id:ieu-a-294	TRUE	reported	igd	3	TRUE
rs6074022	T	C	T	C	-0.0742587	-0.0209784	0.7497		FALSE	FALSE	FALSE	ebi-a-GCST005536	20	44740196	0.0209784	18856	0.31731	Type 1 diabetes || id:ebi-a-GCST005536	Type 1 diabetes	Type 1 diabetes || ||	TRUE	igd	44740196	8.32339e-11	20	65642	0.0114338	ieu-a-294	Inflammatory bowel disease || id:ieu-a-294	TRUE	reported	igd	3	TRUE
rs62037363	C	T	C	T	0.0987549	-0.0949702	0.3911		FALSE	FALSE	FALSE	ebi-a-GCST005536	16	28865042	0.018994	18856	5.73297e-07	Type 1 diabetes || id:ebi-a-GCST005536	Type 1 diabetes	Type 1 diabetes || ||	TRUE	igd	28865042	6.36209e-22	16	65642	0.0102618	ieu-a-294	Inflammatory bowel disease || id:ieu-a-294	TRUE	reported	igd	3	TRUE
rs62434177	A	G	A	G	-0.179105	-0.039989	0.03236		FALSE	FALSE	FALSE	ebi-a-GCST005536	6	138087506	0.0549849	18856	0.467059	Type 1 diabetes || id:ebi-a-GCST005536	Type 1 diabetes	Type 1 diabetes || ||	TRUE	igd	138087506	1.13951e-08	6	65642	0.031375	ieu-a-294	Inflammatory bowel disease || id:ieu-a-294	TRUE	reported	igd	3	TRUE
rs648541	G	A	G	A	-0.0648616	0.0209784	0.3409		FALSE	FALSE	FALSE	ebi-a-GCST005536	11	114429934	0.0199794	18856	0.293718	Type 1 diabetes || id:ebi-a-GCST005536	Type 1 diabetes	Type 1 diabetes || ||	TRUE	igd	114429934	1.21728e-09	11	65642	0.0106716	ieu-a-294	Inflammatory bowel disease || id:ieu-a-294	TRUE	reported	igd	3	TRUE
rs6500315	G	A	G	A	0.0766082	-0.0270313	0.7753		FALSE	FALSE	FALSE	ebi-a-GCST005536	16	50508101	0.0220255	18856	0.21972	Type 1 diabetes || id:ebi-a-GCST005536	Type 1 diabetes	Type 1 diabetes || ||	TRUE	igd	50508101	1.12065e-10	16	65642	0.0118778	ieu-a-294	Inflammatory bowel disease || id:ieu-a-294	TRUE	reported	igd	3	TRUE
rs6561151	A	G	A	G	0.1	0.0110388	0.2235		FALSE	FALSE	FALSE	ebi-a-GCST005536	13	44484706	0.0230812	18856	0.632464	Type 1 diabetes || id:ebi-a-GCST005536	Type 1 diabetes	Type 1 diabetes || ||	TRUE	igd	44484706	3.53346e-17	13	65642	0.0118661	ieu-a-294	Inflammatory bowel disease || id:ieu-a-294	TRUE	reported	igd	3	TRUE
rs6584281	G	A	G	A	-0.164639	-0.052023	0.5188		FALSE	FALSE	FALSE	ebi-a-GCST005536	10	101286480	0.0190084	18856	0.00620326	Type 1 diabetes || id:ebi-a-GCST005536	Type 1 diabetes	Type 1 diabetes || ||	TRUE	igd	101286480	9.36268e-62	10	65642	0.00992861	ieu-a-294	Inflammatory bowel disease || id:ieu-a-294	TRUE	reported	igd	3	TRUE
rs6588248	G	T	G	T	0.0819867	-0.00399202	0.5297		FALSE	FALSE	FALSE	ebi-a-GCST005536	1	67652984	0.0189621	18856	0.833257	Type 1 diabetes || id:ebi-a-GCST005536	Type 1 diabetes	Type 1 diabetes || ||	TRUE	igd	67652984	1.38484e-16	1	65642	0.0099185	ieu-a-294	Inflammatory bowel disease || id:ieu-a-294	TRUE	reported	igd	3	TRUE
rs6651252	C	T	C	T	-0.0908484	0.0340149	0.13		FALSE	FALSE	FALSE	ebi-a-GCST005536	8	129567181	0.0270118	18856	0.207937	Type 1 diabetes || id:ebi-a-GCST005536	Type 1 diabetes	Type 1 diabetes || ||	TRUE	igd	129567181	9.08239e-10	8	65642	0.014833	ieu-a-294	Inflammatory bowel disease || id:ieu-a-294	TRUE	reported	igd	3	TRUE
rs6708373	G	A	G	A	0.134178	0.00702462	0.5277		FALSE	FALSE	FALSE	ebi-a-GCST005536	2	234172846	0.0170598	18856	0.680512	Type 1 diabetes || id:ebi-a-GCST005536	Type 1 diabetes	Type 1 diabetes || ||	TRUE	igd	234172846	1.42561e-41	2	65642	0.0099341	ieu-a-294	Inflammatory bowel disease || id:ieu-a-294	TRUE	reported	igd	3	TRUE
rs6740462	A	C	A	C	0.0799597	0.0109598	0.7378		FALSE	FALSE	FALSE	ebi-a-GCST005536	2	65667272	0.0219197	18856	0.617075	Type 1 diabetes || id:ebi-a-GCST005536	Type 1 diabetes	Type 1 diabetes || ||	TRUE	igd	65667272	5.59114e-12	2	65642	0.0116057	ieu-a-294	Inflammatory bowel disease || id:ieu-a-294	TRUE	reported	igd	3	TRUE
rs67643815	T	G	T	G	-0.0629092	-0.0990305	0.5342		FALSE	FALSE	FALSE	ebi-a-GCST005536	18	67561508	0.0190059	18856	1.88304e-07	Type 1 diabetes || id:ebi-a-GCST005536	Type 1 diabetes	Type 1 diabetes || ||	TRUE	igd	67561508	6.41889e-10	18	65642	0.0101798	ieu-a-294	Inflammatory bowel disease || id:ieu-a-294	TRUE	reported	igd	3	TRUE
rs6933404	C	T	C	T	0.0957518	0.0950374	0.2108		FALSE	FALSE	FALSE	ebi-a-GCST005536	6	137959235	0.0220087	18856	1.57319e-05	Type 1 diabetes || id:ebi-a-GCST005536	Type 1 diabetes	Type 1 diabetes || ||	TRUE	igd	137959235	5.83848e-15	6	65642	0.0122643	ieu-a-294	Inflammatory bowel disease || id:ieu-a-294	TRUE	reported	igd	3	TRUE
rs7011507	A	G	A	G	-0.0846011	-0.0720332	0.1233		FALSE	FALSE	FALSE	ebi-a-GCST005536	8	49129242	0.0280129	18856	0.0101279	Type 1 diabetes || id:ebi-a-GCST005536	Type 1 diabetes	Type 1 diabetes || ||	TRUE	igd	49129242	2.03222e-08	8	65642	0.0150825	ieu-a-294	Inflammatory bowel disease || id:ieu-a-294	TRUE	reported	igd	3	TRUE
rs7015630	C	T	C	T	-0.0627799	-0.039989	0.2657		FALSE	FALSE	FALSE	ebi-a-GCST005536	8	90875918	0.0209942	18856	0.0568107	Type 1 diabetes || id:ebi-a-GCST005536	Type 1 diabetes	Type 1 diabetes || ||	TRUE	igd	90875918	2.89694e-08	8	65642	0.0113167	ieu-a-294	Inflammatory bowel disease || id:ieu-a-294	TRUE	reported	igd	3	TRUE
rs71593329	G	T	G	T	-0.0978042	0.0259601	0.1998		FALSE	FALSE	FALSE	ebi-a-GCST005536	5	158620079	0.0229647	18856	0.258293	Type 1 diabetes || id:ebi-a-GCST005536	Type 1 diabetes	Type 1 diabetes || ||	TRUE	igd	158620079	1.18659e-14	5	65642	0.0126731	ieu-a-294	Inflammatory bowel disease || id:ieu-a-294	TRUE	reported	igd	3	TRUE
rs7194886	T	C	T	C	-0.126026	-0.0160278	0.4357		FALSE	FALSE	FALSE	ebi-a-GCST005536	16	50725193	0.019033	18856	0.399729	Type 1 diabetes || id:ebi-a-GCST005536	Type 1 diabetes	Type 1 diabetes || ||	TRUE	igd	50725193	2.53338e-36	16	65642	0.0100135	ieu-a-294	Inflammatory bowel disease || id:ieu-a-294	TRUE	reported	igd	3	TRUE
rs7240004	G	A	G	A	-0.0665215	0.00399202	0.3795		FALSE	FALSE	FALSE	ebi-a-GCST005536	18	46395022	0.0189621	18856	0.833257	Type 1 diabetes || id:ebi-a-GCST005536	Type 1 diabetes	Type 1 diabetes || ||	TRUE	igd	46395022	1.01436e-10	18	65642	0.0102898	ieu-a-294	Inflammatory bowel disease || id:ieu-a-294	TRUE	reported	igd	3	TRUE
rs7253253	T	G	T	G	-0.134424	0.00702462	0.95432		FALSE	FALSE	FALSE	ebi-a-GCST005536	19	10714058	0.0441547	18856	0.873597	Type 1 diabetes || id:ebi-a-GCST005536	Type 1 diabetes	Type 1 diabetes || ||	TRUE	igd	10714058	6.18586e-09	19	65642	0.02313	ieu-a-294	Inflammatory bowel disease || id:ieu-a-294	TRUE	reported	igd	3	TRUE
rs72634258	C	T	C	T	-0.126877	-0.0460439	0.1757		FALSE	FALSE	FALSE	ebi-a-GCST005536	1	8150638	0.0240229	18856	0.0552803	Type 1 diabetes || id:ebi-a-GCST005536	Type 1 diabetes	Type 1 diabetes || ||	TRUE	igd	8150638	1.24652e-19	1	65642	0.0139965	ieu-a-294	Inflammatory bowel disease || id:ieu-a-294	TRUE	reported	igd	3	TRUE
rs744166	G	A	G	A	-0.100017	-0.0220411	0.4204		FALSE	FALSE	FALSE	ebi-a-GCST005536	17	40514201	0.0190355	18856	0.246907	Type 1 diabetes || id:ebi-a-GCST005536	Type 1 diabetes	Type 1 diabetes || ||	TRUE	igd	40514201	1.14446e-22	17	65642	0.0102076	ieu-a-294	Inflammatory bowel disease || id:ieu-a-294	TRUE	reported	igd	3	TRUE
rs7523442	T	C	T	C	0.124537	0.027988	0.5356		FALSE	FALSE	FALSE	ebi-a-GCST005536	1	20165971	0.0189919	18856	0.140567	Type 1 diabetes || id:ebi-a-GCST005536	Type 1 diabetes	Type 1 diabetes || ||	TRUE	igd	20165971	2.76439e-36	1	65642	0.00990061	ieu-a-294	Inflammatory bowel disease || id:ieu-a-294	TRUE	reported	igd	3	TRUE
rs7547569	C	T	C	T	-0.6472	-0.0410304	0.06675		FALSE	FALSE	FALSE	ebi-a-GCST005536	1	67731368	0.0370274	18856	0.267815	Type 1 diabetes || id:ebi-a-GCST005536	Type 1 diabetes	Type 1 diabetes || ||	TRUE	igd	67731368	1.65196e-170	1	65642	0.0232516	ieu-a-294	Inflammatory bowel disease || id:ieu-a-294	TRUE	reported	igd	3	TRUE
rs7608910	G	A	G	A	0.126444	0.0360426	0.3909		FALSE	FALSE	FALSE	ebi-a-GCST005536	2	61204856	0.0190225	18856	0.0581273	Type 1 diabetes || id:ebi-a-GCST005536	Type 1 diabetes	Type 1 diabetes || ||	TRUE	igd	61204856	2.59956e-36	2	65642	0.0100484	ieu-a-294	Inflammatory bowel disease || id:ieu-a-294	TRUE	reported	igd	3	TRUE
rs7773324	A	G	A	G	0.061818	0.0410304	0.6002		FALSE	FALSE	FALSE	ebi-a-GCST005536	6	382559	0.0190141	18856	0.0309357	Type 1 diabetes || id:ebi-a-GCST005536	Type 1 diabetes	Type 1 diabetes || ||	TRUE	igd	382559	5.83687e-09	6	65642	0.0106192	ieu-a-294	Inflammatory bowel disease || id:ieu-a-294	TRUE	reported	igd	3	TRUE
rs780094	C	T	C	T	-0.0783055	0.0360418	0.6051		FALSE	FALSE	FALSE	ebi-a-GCST005536	2	27741237	0.019022	18856	0.0581273	Type 1 diabetes || id:ebi-a-GCST005536	Type 1 diabetes	Type 1 diabetes || ||	TRUE	igd	27741237	3.88329e-15	2	65642	0.00996426	ieu-a-294	Inflammatory bowel disease || id:ieu-a-294	TRUE	reported	igd	3	TRUE
rs7848647	C	T	C	T	0.13239	0.0119714	0.6746		FALSE	FALSE	FALSE	ebi-a-GCST005536	9	117569046	0.0199523	18856	0.548507	Type 1 diabetes || id:ebi-a-GCST005536	Type 1 diabetes	Type 1 diabetes || ||	TRUE	igd	117569046	3.15791e-35	9	65642	0.0106897	ieu-a-294	Inflammatory bowel disease || id:ieu-a-294	TRUE	reported	igd	3	TRUE
rs79980175	C	A	C	A	-0.0953162	0.0440169	0.136		FALSE	FALSE	FALSE	ebi-a-GCST005536	5	40521892	0.0270104	18856	0.10318	Type 1 diabetes || id:ebi-a-GCST005536	Type 1 diabetes	Type 1 diabetes || ||	TRUE	igd	40521892	1.30404e-10	5	65642	0.0148313	ieu-a-294	Inflammatory bowel disease || id:ieu-a-294	TRUE	reported	igd	3	TRUE
rs8127691	C	T	C	T	-0.114259	-0.0199987	0.6132		FALSE	FALSE	FALSE	ebi-a-GCST005536	21	45614860	0.0189988	18856	0.29251	Type 1 diabetes || id:ebi-a-GCST005536	Type 1 diabetes	Type 1 diabetes || ||	TRUE	igd	45614860	8.97842e-30	21	65642	0.0100818	ieu-a-294	Inflammatory bowel disease || id:ieu-a-294	TRUE	reported	igd	3	TRUE
rs913678	C	T	C	T	-0.0691643	0.0009995	0.3293		FALSE	FALSE	FALSE	ebi-a-GCST005536	20	48955424	0.01999	18856	0.960122	Type 1 diabetes || id:ebi-a-GCST005536	Type 1 diabetes	Type 1 diabetes || ||	TRUE	igd	48955424	5.34687e-11	20	65642	0.0105418	ieu-a-294	Inflammatory bowel disease || id:ieu-a-294	TRUE	reported	igd	3	TRUE
rs941823	C	T	C	T	0.0830172	-0.0420053	0.7509		FALSE	FALSE	FALSE	ebi-a-GCST005536	13	41013977	0.0210026	18856	0.0454999	Type 1 diabetes || id:ebi-a-GCST005536	Type 1 diabetes	Type 1 diabetes || ||	TRUE	igd	41013977	6.18728e-13	13	65642	0.0115361	ieu-a-294	Inflammatory bowel disease || id:ieu-a-294	TRUE	reported	igd	3	TRUE
rs9457247	T	C	T	C	0.089151	-0.0009995	0.5398		FALSE	FALSE	FALSE	ebi-a-GCST005536	6	167392174	0.0189905	18856	0.958025	Type 1 diabetes || id:ebi-a-GCST005536	Type 1 diabetes	Type 1 diabetes || ||	TRUE	igd	167392174	2.48085e-18	6	65642	0.0102086	ieu-a-294	Inflammatory bowel disease || id:ieu-a-294	TRUE	reported	igd	3	TRUE
rs9557207	G	A	G	A	-0.0878448	-0.0549843	0.2231		FALSE	FALSE	FALSE	ebi-a-GCST005536	13	100036418	0.0229934	18856	0.0167888	Type 1 diabetes || id:ebi-a-GCST005536	Type 1 diabetes	Type 1 diabetes || ||	TRUE	igd	100036418	3.5156e-13	13	65642	0.0120782	ieu-a-294	Inflammatory bowel disease || id:ieu-a-294	TRUE	reported	igd	3	TRUE
rs974801	G	A	G	A	-0.0727718	-0.00400802	0.3799		FALSE	FALSE	FALSE	ebi-a-GCST005536	4	106071064	0.0190381	18856	0.833257	Type 1 diabetes || id:ebi-a-GCST005536	Type 1 diabetes	Type 1 diabetes || ||	TRUE	igd	106071064	7.07457e-13	4	65642	0.0101382	ieu-a-294	Inflammatory bowel disease || id:ieu-a-294	TRUE	reported	igd	3	TRUE
rs9889296	A	G	A	G	-0.104999	-0.0119714	0.2723		FALSE	FALSE	FALSE	ebi-a-GCST005536	17	32570547	0.0209499	18856	0.567709	Type 1 diabetes || id:ebi-a-GCST005536	Type 1 diabetes	Type 1 diabetes || ||	TRUE	igd	32570547	1.35301e-20	17	65642	0.0112854	ieu-a-294	Inflammatory bowel disease || id:ieu-a-294	TRUE	reported	igd	3	TRUE

## Sheet: finn-b-D3_SARCOIDOSIS-dat_Sheet
SNP	effect_allele.exposure	other_allele.exposure	effect_allele.outcome	other_allele.outcome	beta.exposure	beta.outcome	eaf.exposure	eaf.outcome	remove	palindromic	ambiguous	id.outcome	chr	pos	se.outcome	samplesize.outcome	pval.outcome	outcome	originalname.outcome	outcome.deprecated	mr_keep.outcome	data_source.outcome	pos.exposure	pval.exposure	chr.exposure	samplesize.exposure	se.exposure	id.exposure	exposure	mr_keep.exposure	pval_origin.exposure	data_source.exposure	action	mr_keep
rs10142466	G	A	G	A	-0.0580054	-0.035	0.5065	0.4881	FALSE	FALSE	FALSE	finn-b-D3_SARCOIDOSIS	14	69271784	0.0323		0.2784	Sarcoidosis || id:finn-b-D3_SARCOIDOSIS	Sarcoidosis	Sarcoidosis || ||	TRUE	igd	69271784	1.08365e-08	14	65642	0.010146	ieu-a-294	Inflammatory bowel disease || id:ieu-a-294	TRUE	reported	igd	3	TRUE
rs10758669	A	C	A	C	-0.148762	-0.1399	0.6504	0.6419	FALSE	FALSE	FALSE	finn-b-D3_SARCOIDOSIS	9	4981602	0.0335		3.03802e-05	Sarcoidosis || id:finn-b-D3_SARCOIDOSIS	Sarcoidosis	Sarcoidosis || ||	TRUE	igd	4981602	4.69894e-48	9	65642	0.0102138	ieu-a-294	Inflammatory bowel disease || id:ieu-a-294	TRUE	reported	igd	3	TRUE
rs10761659	G	A	G	A	0.153811	0.0055	0.5399	0.5284	FALSE	FALSE	FALSE	finn-b-D3_SARCOIDOSIS	10	64445564	0.0322		0.8642	Sarcoidosis || id:finn-b-D3_SARCOIDOSIS	Sarcoidosis	Sarcoidosis || ||	TRUE	igd	64445564	4.9705e-53	10	65642	0.0100347	ieu-a-294	Inflammatory bowel disease || id:ieu-a-294	TRUE	reported	igd	3	TRUE
rs10800309	G	A	G	A	-0.132111	0.0187	0.6578	0.6283	FALSE	FALSE	FALSE	finn-b-D3_SARCOIDOSIS	1	161472158	0.0334		0.5748	Sarcoidosis || id:finn-b-D3_SARCOIDOSIS	Sarcoidosis	Sarcoidosis || ||	TRUE	igd	161472158	6.1546e-37	1	65642	0.010405	ieu-a-294	Inflammatory bowel disease || id:ieu-a-294	TRUE	reported	igd	3	TRUE
rs10878302	A	T	A	T	0.112429	-0.0644	0.92855	0.06041	FALSE	TRUE	FALSE	finn-b-D3_SARCOIDOSIS	12	40669826	0.0678		0.3428	Sarcoidosis || id:finn-b-D3_SARCOIDOSIS	Sarcoidosis	Sarcoidosis || ||	TRUE	igd	40669826	5.26393e-09	12	65642	0.0192561	ieu-a-294	Inflammatory bowel disease || id:ieu-a-294	TRUE	reported	igd	3	FALSE
rs10956252	G	C	G	C	0.0834795	0.0073	0.6189	0.7226	FALSE	TRUE	FALSE	finn-b-D3_SARCOIDOSIS	8	126536137	0.036		0.8388	Sarcoidosis || id:finn-b-D3_SARCOIDOSIS	Sarcoidosis	Sarcoidosis || ||	TRUE	igd	126536137	2.26204e-16	8	65642	0.0101714	ieu-a-294	Inflammatory bowel disease || id:ieu-a-294	TRUE	reported	igd	3	FALSE
rs11152949	G	A	G	A	0.105057	-0.0054	0.3195	0.246	FALSE	FALSE	FALSE	finn-b-D3_SARCOIDOSIS	6	106449085	0.0374		0.8859	Sarcoidosis || id:finn-b-D3_SARCOIDOSIS	Sarcoidosis	Sarcoidosis || ||	TRUE	igd	106449085	7.2477e-23	6	65642	0.0106717	ieu-a-294	Inflammatory bowel disease || id:ieu-a-294	TRUE	reported	igd	3	TRUE
rs11185982	C	T	C	T	-0.077882	0.0534	0.1517	0.1233	FALSE	FALSE	FALSE	finn-b-D3_SARCOIDOSIS	10	82305627	0.0493		0.2792	Sarcoidosis || id:finn-b-D3_SARCOIDOSIS	Sarcoidosis	Sarcoidosis || ||	TRUE	igd	82305627	1.61161e-08	10	65642	0.0137863	ieu-a-294	Inflammatory bowel disease || id:ieu-a-294	TRUE	reported	igd	3	TRUE
rs11230563	T	C	T	C	-0.081194	-0.0558	0.348	0.2483	FALSE	FALSE	FALSE	finn-b-D3_SARCOIDOSIS	11	60776209	0.0376		0.1374	Sarcoidosis || id:finn-b-D3_SARCOIDOSIS	Sarcoidosis	Sarcoidosis || ||	TRUE	igd	60776209	1.70608e-14	11	65642	0.0105845	ieu-a-294	Inflammatory bowel disease || id:ieu-a-294	TRUE	reported	igd	3	TRUE
rs11236797	A	C	A	C	0.150864	-0.0347	0.4444	0.4066	FALSE	FALSE	FALSE	finn-b-D3_SARCOIDOSIS	11	76299649	0.0328		0.2905	Sarcoidosis || id:finn-b-D3_SARCOIDOSIS	Sarcoidosis	Sarcoidosis || ||	TRUE	igd	76299649	9.31751e-52	11	65642	0.00996698	ieu-a-294	Inflammatory bowel disease || id:ieu-a-294	TRUE	reported	igd	3	TRUE
rs11641016	G	C	G	C	-0.111288	-0.0151	0.1973	0.2654	FALSE	TRUE	FALSE	finn-b-D3_SARCOIDOSIS	16	86014881	0.0368		0.680899	Sarcoidosis || id:finn-b-D3_SARCOIDOSIS	Sarcoidosis	Sarcoidosis || ||	TRUE	igd	86014881	9.50605e-17	16	65642	0.0133908	ieu-a-294	Inflammatory bowel disease || id:ieu-a-294	TRUE	reported	igd	3	FALSE
rs11677953	A	G	A	G	0.0790564	-0.0136	0.3969	0.3058	FALSE	FALSE	FALSE	finn-b-D3_SARCOIDOSIS	2	219121663	0.0349		0.6964	Sarcoidosis || id:finn-b-D3_SARCOIDOSIS	Sarcoidosis	Sarcoidosis || ||	TRUE	igd	219121663	2.92213e-15	2	65642	0.0100145	ieu-a-294	Inflammatory bowel disease || id:ieu-a-294	TRUE	reported	igd	3	TRUE
rs11691685	G	A	G	A	-0.122467	-0.0459	0.08024	0.07822	FALSE	FALSE	FALSE	finn-b-D3_SARCOIDOSIS	2	145481827	0.06		0.4446	Sarcoidosis || id:finn-b-D3_SARCOIDOSIS	Sarcoidosis	Sarcoidosis || ||	TRUE	igd	145481827	7.26942e-11	2	65642	0.0187977	ieu-a-294	Inflammatory bowel disease || id:ieu-a-294	TRUE	reported	igd	3	TRUE
rs11713774	C	T	C	T	0.0942858	0.0237	0.1427	0.1176	FALSE	FALSE	FALSE	finn-b-D3_SARCOIDOSIS	3	18765978	0.05		0.6348	Sarcoidosis || id:finn-b-D3_SARCOIDOSIS	Sarcoidosis	Sarcoidosis || ||	TRUE	igd	18765978	3.91922e-11	3	65642	0.0142704	ieu-a-294	Inflammatory bowel disease || id:ieu-a-294	TRUE	reported	igd	3	TRUE
rs11768997	T	G	T	G	0.155265	0.0373	0.1346	0.09252	FALSE	FALSE	FALSE	finn-b-D3_SARCOIDOSIS	7	50533716	0.0552		0.499001	Sarcoidosis || id:finn-b-D3_SARCOIDOSIS	Sarcoidosis	Sarcoidosis || ||	TRUE	igd	50533716	6.81868e-18	7	65642	0.0180166	ieu-a-294	Inflammatory bowel disease || id:ieu-a-294	TRUE	reported	igd	3	TRUE
rs11793497	G	A	G	A	0.156206	-0.0038	0.423	0.417	FALSE	FALSE	FALSE	finn-b-D3_SARCOIDOSIS	9	139271850	0.0326		0.9066	Sarcoidosis || id:finn-b-D3_SARCOIDOSIS	Sarcoidosis	Sarcoidosis || ||	TRUE	igd	139271850	1.70844e-54	9	65642	0.0100484	ieu-a-294	Inflammatory bowel disease || id:ieu-a-294	TRUE	reported	igd	3	TRUE
rs1182188	C	T	C	T	-0.0659028	-0.0541	0.2989	0.3611	FALSE	FALSE	FALSE	finn-b-D3_SARCOIDOSIS	7	2869985	0.0336		0.1079	Sarcoidosis || id:finn-b-D3_SARCOIDOSIS	Sarcoidosis	Sarcoidosis || ||	TRUE	igd	2869985	1.07912e-09	7	65642	0.0108086	ieu-a-294	Inflammatory bowel disease || id:ieu-a-294	TRUE	reported	igd	3	TRUE
rs12318183	A	C	A	C	0.109531	-0.0404	0.3854	0.3237	FALSE	FALSE	FALSE	finn-b-D3_SARCOIDOSIS	12	68503836	0.0345		0.241	Sarcoidosis || id:finn-b-D3_SARCOIDOSIS	Sarcoidosis	Sarcoidosis || ||	TRUE	igd	68503836	1.66994e-27	12	65642	0.01008	ieu-a-294	Inflammatory bowel disease || id:ieu-a-294	TRUE	reported	igd	3	TRUE
rs12411259	A	G	A	G	0.0669054	0.0427	0.2401	0.2829	FALSE	FALSE	FALSE	finn-b-D3_SARCOIDOSIS	1	172866210	0.0359		0.2339	Sarcoidosis || id:finn-b-D3_SARCOIDOSIS	Sarcoidosis	Sarcoidosis || ||	TRUE	igd	172866210	6.17504e-09	1	65642	0.0115117	ieu-a-294	Inflammatory bowel disease || id:ieu-a-294	TRUE	reported	igd	3	TRUE
rs1250566	A	G	A	G	-0.100894	-0.0002	0.3161	0.4093	FALSE	FALSE	FALSE	finn-b-D3_SARCOIDOSIS	10	81046453	0.033		0.9953	Sarcoidosis || id:finn-b-D3_SARCOIDOSIS	Sarcoidosis	Sarcoidosis || ||	TRUE	igd	81046453	4.7698e-20	10	65642	0.0110038	ieu-a-294	Inflammatory bowel disease || id:ieu-a-294	TRUE	reported	igd	3	TRUE
rs12585310	A	G	A	G	0.0706485	0.0385	0.3136	0.3208	FALSE	FALSE	FALSE	finn-b-D3_SARCOIDOSIS	13	27528347	0.0347		0.2674	Sarcoidosis || id:finn-b-D3_SARCOIDOSIS	Sarcoidosis	Sarcoidosis || ||	TRUE	igd	27528347	5.24928e-11	13	65642	0.0107636	ieu-a-294	Inflammatory bowel disease || id:ieu-a-294	TRUE	reported	igd	3	TRUE
rs1267499	C	T	C	T	0.0821443	0.0374	0.81	0.888	FALSE	FALSE	FALSE	finn-b-D3_SARCOIDOSIS	6	14715882	0.0516		0.469	Sarcoidosis || id:finn-b-D3_SARCOIDOSIS	Sarcoidosis	Sarcoidosis || ||	TRUE	igd	14715882	5.21555e-11	6	65642	0.0125131	ieu-a-294	Inflammatory bowel disease || id:ieu-a-294	TRUE	reported	igd	3	TRUE
rs12718244	A	G	A	G	0.0761709	-0.0072	0.4081	0.293	FALSE	FALSE	FALSE	finn-b-D3_SARCOIDOSIS	7	50175654	0.0355		0.8389	Sarcoidosis || id:finn-b-D3_SARCOIDOSIS	Sarcoidosis	Sarcoidosis || ||	TRUE	igd	50175654	3.35274e-14	7	65642	0.0100437	ieu-a-294	Inflammatory bowel disease || id:ieu-a-294	TRUE	reported	igd	3	TRUE
rs12722515	A	C	A	C	-0.0989022	-0.0453	0.1627	0.1435	FALSE	FALSE	FALSE	finn-b-D3_SARCOIDOSIS	10	6081230	0.046		0.3248	Sarcoidosis || id:finn-b-D3_SARCOIDOSIS	Sarcoidosis	Sarcoidosis || ||	TRUE	igd	6081230	4.56773e-12	10	65642	0.0142955	ieu-a-294	Inflammatory bowel disease || id:ieu-a-294	TRUE	reported	igd	3	TRUE
rs12796489	A	C	A	C	-0.760367	-0.343	0.02286	0.004321	FALSE	FALSE	FALSE	finn-b-D3_SARCOIDOSIS	11	3059360	0.2481		0.1667	Sarcoidosis || id:finn-b-D3_SARCOIDOSIS	Sarcoidosis	Sarcoidosis || ||	TRUE	igd	3059360	2.87276e-69	11	65642	0.0432241	ieu-a-294	Inflammatory bowel disease || id:ieu-a-294	TRUE	reported	igd	3	TRUE
rs1292053	G	A	G	A	0.0701035	0.0431	0.442	0.4339	FALSE	FALSE	FALSE	finn-b-D3_SARCOIDOSIS	17	57963537	0.0326		0.1858	Sarcoidosis || id:finn-b-D3_SARCOIDOSIS	Sarcoidosis	Sarcoidosis || ||	TRUE	igd	57963537	9.88781e-13	17	65642	0.00982936	ieu-a-294	Inflammatory bowel disease || id:ieu-a-294	TRUE	reported	igd	3	TRUE
rs1297258	T	C	T	C	-0.114524	-0.0975	0.4249	0.4056	FALSE	FALSE	FALSE	finn-b-D3_SARCOIDOSIS	21	16806709	0.0328		0.00294897	Sarcoidosis || id:finn-b-D3_SARCOIDOSIS	Sarcoidosis	Sarcoidosis || ||	TRUE	igd	16806709	5.37898e-30	21	65642	0.0100654	ieu-a-294	Inflammatory bowel disease || id:ieu-a-294	TRUE	reported	igd	3	TRUE
rs13107612	T	C	T	C	0.0732561	-0.0007	0.2969	0.3091	FALSE	FALSE	FALSE	finn-b-D3_SARCOIDOSIS	4	102739980	0.035		0.9842	Sarcoidosis || id:finn-b-D3_SARCOIDOSIS	Sarcoidosis	Sarcoidosis || ||	TRUE	igd	102739980	1.61994e-11	4	65642	0.0108741	ieu-a-294	Inflammatory bowel disease || id:ieu-a-294	TRUE	reported	igd	3	TRUE
rs13204742	T	G	T	G	0.0916208	0.0241	0.1267	0.1305	FALSE	FALSE	FALSE	finn-b-D3_SARCOIDOSIS	6	128245765	0.0483		0.617701	Sarcoidosis || id:finn-b-D3_SARCOIDOSIS	Sarcoidosis	Sarcoidosis || ||	TRUE	igd	128245765	5.39312e-10	6	65642	0.0147604	ieu-a-294	Inflammatory bowel disease || id:ieu-a-294	TRUE	reported	igd	3	TRUE
rs13407913	G	A	G	A	0.0917072	0.0143	0.4306	0.4089	FALSE	FALSE	FALSE	finn-b-D3_SARCOIDOSIS	2	25097644	0.0329		0.6629	Sarcoidosis || id:finn-b-D3_SARCOIDOSIS	Sarcoidosis	Sarcoidosis || ||	TRUE	igd	25097644	1.6885e-20	2	65642	0.00988181	ieu-a-294	Inflammatory bowel disease || id:ieu-a-294	TRUE	reported	igd	3	TRUE
rs1363907	A	G	A	G	0.0815026	0.0179	0.4212	0.3791	FALSE	FALSE	FALSE	finn-b-D3_SARCOIDOSIS	5	96252803	0.0332		0.589299	Sarcoidosis || id:finn-b-D3_SARCOIDOSIS	Sarcoidosis	Sarcoidosis || ||	TRUE	igd	96252803	4.86519e-15	5	65642	0.0104086	ieu-a-294	Inflammatory bowel disease || id:ieu-a-294	TRUE	reported	igd	3	TRUE
rs1388585	A	G	A	G	-0.30489	-0.0428	0.98081	0.9731	FALSE	FALSE	FALSE	finn-b-D3_SARCOIDOSIS	12	40531691	0.1005		0.6704	Sarcoidosis || id:finn-b-D3_SARCOIDOSIS	Sarcoidosis	Sarcoidosis || ||	TRUE	igd	40531691	6.8533e-22	12	65642	0.031707	ieu-a-294	Inflammatory bowel disease || id:ieu-a-294	TRUE	reported	igd	3	TRUE
rs140143	T	G	T	G	-0.133073	0.0412	0.3897	0.3474	FALSE	FALSE	FALSE	finn-b-D3_SARCOIDOSIS	22	30173109	0.0339		0.2238	Sarcoidosis || id:finn-b-D3_SARCOIDOSIS	Sarcoidosis	Sarcoidosis || ||	TRUE	igd	30173109	2.17871e-31	22	65642	0.0114182	ieu-a-294	Inflammatory bowel disease || id:ieu-a-294	TRUE	reported	igd	3	TRUE
rs1420098	C	T	C	T	-0.0952951	-0.0149	0.3877	0.4002	FALSE	FALSE	FALSE	finn-b-D3_SARCOIDOSIS	2	102984279	0.033		0.6513	Sarcoidosis || id:finn-b-D3_SARCOIDOSIS	Sarcoidosis	Sarcoidosis || ||	TRUE	igd	102984279	1.82516e-20	2	65642	0.0102776	ieu-a-294	Inflammatory bowel disease || id:ieu-a-294	TRUE	reported	igd	3	TRUE
rs1517352	C	A	C	A	0.0778816	-0.0023	0.6048	0.6237	FALSE	FALSE	FALSE	finn-b-D3_SARCOIDOSIS	2	191931464	0.0333		0.946	Sarcoidosis || id:finn-b-D3_SARCOIDOSIS	Sarcoidosis	Sarcoidosis || ||	TRUE	igd	191931464	3.86545e-14	2	65642	0.0102944	ieu-a-294	Inflammatory bowel disease || id:ieu-a-294	TRUE	reported	igd	3	TRUE
rs1569328	T	C	T	C	-0.0809722	0.0164	0.1702	0.179	FALSE	FALSE	FALSE	finn-b-D3_SARCOIDOSIS	14	75741751	0.0422		0.697199	Sarcoidosis || id:finn-b-D3_SARCOIDOSIS	Sarcoidosis	Sarcoidosis || ||	TRUE	igd	75741751	3.20959e-09	14	65642	0.0136766	ieu-a-294	Inflammatory bowel disease || id:ieu-a-294	TRUE	reported	igd	3	TRUE
rs17293632	T	C	T	C	0.107165	0.0211	0.2364	0.2624	FALSE	FALSE	FALSE	finn-b-D3_SARCOIDOSIS	15	67442596	0.0366		0.5647	Sarcoidosis || id:finn-b-D3_SARCOIDOSIS	Sarcoidosis	Sarcoidosis || ||	TRUE	igd	67442596	2.70894e-20	15	65642	0.0116106	ieu-a-294	Inflammatory bowel disease || id:ieu-a-294	TRUE	reported	igd	3	TRUE
rs17651741	A	G	A	G	0.0702476	0.0437	0.191	0.1982	FALSE	FALSE	FALSE	finn-b-D3_SARCOIDOSIS	15	38869666	0.0404		0.2796	Sarcoidosis || id:finn-b-D3_SARCOIDOSIS	Sarcoidosis	Sarcoidosis || ||	TRUE	igd	38869666	2.80892e-08	15	65642	0.0126505	ieu-a-294	Inflammatory bowel disease || id:ieu-a-294	TRUE	reported	igd	3	TRUE
rs17694108	A	G	A	G	0.0857629	-0.0035	0.2797	0.3482	FALSE	FALSE	FALSE	finn-b-D3_SARCOIDOSIS	19	33731551	0.0339		0.9179	Sarcoidosis || id:finn-b-D3_SARCOIDOSIS	Sarcoidosis	Sarcoidosis || ||	TRUE	igd	33731551	1.21032e-14	19	65642	0.0111165	ieu-a-294	Inflammatory bowel disease || id:ieu-a-294	TRUE	reported	igd	3	TRUE
rs17780256	C	A	C	A	-0.083427	-0.0775	0.1927	0.1699	FALSE	FALSE	FALSE	finn-b-D3_SARCOIDOSIS	17	70642923	0.0429		0.0709905	Sarcoidosis || id:finn-b-D3_SARCOIDOSIS	Sarcoidosis	Sarcoidosis || ||	TRUE	igd	70642923	3.19374e-11	17	65642	0.0125693	ieu-a-294	Inflammatory bowel disease || id:ieu-a-294	TRUE	reported	igd	3	TRUE
rs181826	A	C	A	C	0.0820444	0.0708	0.6266	0.6569	FALSE	FALSE	FALSE	finn-b-D3_SARCOIDOSIS	5	141526057	0.034		0.0376097	Sarcoidosis || id:finn-b-D3_SARCOIDOSIS	Sarcoidosis	Sarcoidosis || ||	TRUE	igd	141526057	4.05229e-15	5	65642	0.0104471	ieu-a-294	Inflammatory bowel disease || id:ieu-a-294	TRUE	reported	igd	3	TRUE
rs1847472	A	C	A	C	-0.0672805	0.0839	0.3421	0.2516	FALSE	FALSE	FALSE	finn-b-D3_SARCOIDOSIS	6	90973159	0.0372		0.0239199	Sarcoidosis || id:finn-b-D3_SARCOIDOSIS	Sarcoidosis	Sarcoidosis || ||	TRUE	igd	90973159	6.62857e-10	6	65642	0.0108961	ieu-a-294	Inflammatory bowel disease || id:ieu-a-294	TRUE	reported	igd	3	TRUE
rs1990760	T	C	T	C	-0.0671151	0.017	0.6085	0.5849	FALSE	FALSE	FALSE	finn-b-D3_SARCOIDOSIS	2	163124051	0.0327		0.6034	Sarcoidosis || id:finn-b-D3_SARCOIDOSIS	Sarcoidosis	Sarcoidosis || ||	TRUE	igd	163124051	3.56246e-10	2	65642	0.0107006	ieu-a-294	Inflammatory bowel disease || id:ieu-a-294	TRUE	reported	igd	3	TRUE
rs2024092	A	G	A	G	0.106813	0.0072	0.2162	0.232	FALSE	FALSE	FALSE	finn-b-D3_SARCOIDOSIS	19	1124031	0.0385		0.851	Sarcoidosis || id:finn-b-D3_SARCOIDOSIS	Sarcoidosis	Sarcoidosis || ||	TRUE	igd	1124031	1.1246e-18	19	65642	0.0121076	ieu-a-294	Inflammatory bowel disease || id:ieu-a-294	TRUE	reported	igd	3	TRUE
rs2050392	A	G	A	G	0.0691178	-0.025	0.6003	0.5887	FALSE	FALSE	FALSE	finn-b-D3_SARCOIDOSIS	10	30691503	0.0328		0.4458	Sarcoidosis || id:finn-b-D3_SARCOIDOSIS	Sarcoidosis	Sarcoidosis || ||	TRUE	igd	30691503	1.87241e-11	10	65642	0.0102921	ieu-a-294	Inflammatory bowel disease || id:ieu-a-294	TRUE	reported	igd	3	TRUE
rs2143178	C	T	C	T	-0.176684	0.0217	0.1658	0.1168	FALSE	FALSE	FALSE	finn-b-D3_SARCOIDOSIS	22	39660829	0.0503		0.6663	Sarcoidosis || id:finn-b-D3_SARCOIDOSIS	Sarcoidosis	Sarcoidosis || ||	TRUE	igd	39660829	4.79954e-38	22	65642	0.0137017	ieu-a-294	Inflammatory bowel disease || id:ieu-a-294	TRUE	reported	igd	3	TRUE
rs2153283	A	C	A	C	-0.0859637	-0.0024	0.217	0.236	FALSE	FALSE	FALSE	finn-b-D3_SARCOIDOSIS	10	59972299	0.0379		0.9505	Sarcoidosis || id:finn-b-D3_SARCOIDOSIS	Sarcoidosis	Sarcoidosis || ||	TRUE	igd	59972299	1.53568e-11	10	65642	0.0127458	ieu-a-294	Inflammatory bowel disease || id:ieu-a-294	TRUE	reported	igd	3	TRUE
rs2270395	T	C	T	C	0.0778411	-0.0145	0.7616	0.6947	FALSE	FALSE	FALSE	finn-b-D3_SARCOIDOSIS	16	50846832	0.0353		0.6806	Sarcoidosis || id:finn-b-D3_SARCOIDOSIS	Sarcoidosis	Sarcoidosis || ||	TRUE	igd	50846832	5.17249e-11	16	65642	0.0118554	ieu-a-294	Inflammatory bowel disease || id:ieu-a-294	TRUE	reported	igd	3	TRUE
rs2274351	T	C	T	C	0.0604993	-0.0241	0.5373	0.5224	FALSE	FALSE	FALSE	finn-b-D3_SARCOIDOSIS	10	104264107	0.0323		0.4544	Sarcoidosis || id:finn-b-D3_SARCOIDOSIS	Sarcoidosis	Sarcoidosis || ||	TRUE	igd	104264107	6.93043e-09	10	65642	0.0104442	ieu-a-294	Inflammatory bowel disease || id:ieu-a-294	TRUE	reported	igd	3	TRUE
rs2297559	A	G	A	G	0.0741659	0.0078	0.6822	0.6787	FALSE	FALSE	FALSE	finn-b-D3_SARCOIDOSIS	1	160854526	0.0345		0.8216	Sarcoidosis || id:finn-b-D3_SARCOIDOSIS	Sarcoidosis	Sarcoidosis || ||	TRUE	igd	160854526	1.88495e-11	1	65642	0.0110454	ieu-a-294	Inflammatory bowel disease || id:ieu-a-294	TRUE	reported	igd	3	TRUE
rs2328546	C	T	C	T	0.0940162	0.101	0.8014	0.7542	FALSE	FALSE	FALSE	finn-b-D3_SARCOIDOSIS	6	20657345	0.0376		0.00720095	Sarcoidosis || id:finn-b-D3_SARCOIDOSIS	Sarcoidosis	Sarcoidosis || ||	TRUE	igd	20657345	1.29718e-13	6	65642	0.0126938	ieu-a-294	Inflammatory bowel disease || id:ieu-a-294	TRUE	reported	igd	3	TRUE
rs2395022	C	A	C	A	-0.181635	-0.1682	0.95885	0.9554	FALSE	FALSE	FALSE	finn-b-D3_SARCOIDOSIS	7	98750379	0.0775		0.0299502	Sarcoidosis || id:finn-b-D3_SARCOIDOSIS	Sarcoidosis	Sarcoidosis || ||	TRUE	igd	98750379	8.26799e-15	7	65642	0.0233963	ieu-a-294	Inflammatory bowel disease || id:ieu-a-294	TRUE	reported	igd	3	TRUE
rs2488397	C	G	C	G	0.09881	0.0974	0.2037	0.1459	FALSE	TRUE	FALSE	finn-b-D3_SARCOIDOSIS	1	197701279	0.0456		0.0326197	Sarcoidosis || id:finn-b-D3_SARCOIDOSIS	Sarcoidosis	Sarcoidosis || ||	TRUE	igd	197701279	4.55302e-16	1	65642	0.0121644	ieu-a-294	Inflammatory bowel disease || id:ieu-a-294	TRUE	reported	igd	3	FALSE
rs2497318	T	C	T	C	-0.0635464	-0.0024	0.4504	0.4497	FALSE	FALSE	FALSE	finn-b-D3_SARCOIDOSIS	10	94432000	0.0324		0.9402	Sarcoidosis || id:finn-b-D3_SARCOIDOSIS	Sarcoidosis	Sarcoidosis || ||	TRUE	igd	94432000	1.35781e-10	10	65642	0.00989735	ieu-a-294	Inflammatory bowel disease || id:ieu-a-294	TRUE	reported	igd	3	TRUE
rs2538470	G	A	G	A	-0.0675599	-0.0215	0.6378	0.6187	FALSE	FALSE	FALSE	finn-b-D3_SARCOIDOSIS	7	148220448	0.0333		0.519	Sarcoidosis || id:finn-b-D3_SARCOIDOSIS	Sarcoidosis	Sarcoidosis || ||	TRUE	igd	148220448	2.99916e-11	7	65642	0.0101646	ieu-a-294	Inflammatory bowel disease || id:ieu-a-294	TRUE	reported	igd	3	TRUE
rs259964	G	A	G	A	-0.0674584	-0.061	0.5414	0.577	FALSE	FALSE	FALSE	finn-b-D3_SARCOIDOSIS	20	57824309	0.0327		0.0620497	Sarcoidosis || id:finn-b-D3_SARCOIDOSIS	Sarcoidosis	Sarcoidosis || ||	TRUE	igd	57824309	6.92947e-12	20	65642	0.00983489	ieu-a-294	Inflammatory bowel disease || id:ieu-a-294	TRUE	reported	igd	3	TRUE
rs2688608	T	G	T	G	0.062403	0.0098	0.557	0.4691	FALSE	FALSE	FALSE	finn-b-D3_SARCOIDOSIS	10	75658349	0.0324		0.762901	Sarcoidosis || id:finn-b-D3_SARCOIDOSIS	Sarcoidosis	Sarcoidosis || ||	TRUE	igd	75658349	2.75467e-10	10	65642	0.00988642	ieu-a-294	Inflammatory bowel disease || id:ieu-a-294	TRUE	reported	igd	3	TRUE
rs272882	T	G	T	G	0.166117	0.0076	0.6733	0.5851	FALSE	FALSE	FALSE	finn-b-D3_SARCOIDOSIS	5	131669161	0.0329		0.8161	Sarcoidosis || id:finn-b-D3_SARCOIDOSIS	Sarcoidosis	Sarcoidosis || ||	TRUE	igd	131669161	1.46656e-52	5	65642	0.0108875	ieu-a-294	Inflammatory bowel disease || id:ieu-a-294	TRUE	reported	igd	3	TRUE
rs2836883	A	G	A	G	-0.168413	-0.006	0.2728	0.2475	FALSE	FALSE	FALSE	finn-b-D3_SARCOIDOSIS	21	40466744	0.0374		0.872	Sarcoidosis || id:finn-b-D3_SARCOIDOSIS	Sarcoidosis	Sarcoidosis || ||	TRUE	igd	40466744	3.37831e-48	21	65642	0.0115451	ieu-a-294	Inflammatory bowel disease || id:ieu-a-294	TRUE	reported	igd	3	TRUE
rs2847278	T	C	T	C	-0.144528	-0.0499	0.841	0.8535	FALSE	FALSE	FALSE	finn-b-D3_SARCOIDOSIS	18	12778715	0.0454		0.2726	Sarcoidosis || id:finn-b-D3_SARCOIDOSIS	Sarcoidosis	Sarcoidosis || ||	TRUE	igd	12778715	8.32722e-28	18	65642	0.0132236	ieu-a-294	Inflammatory bowel disease || id:ieu-a-294	TRUE	reported	igd	3	TRUE
rs2974935	T	G	T	G	0.0687256	0.0064	0.4948	0.5433	FALSE	FALSE	FALSE	finn-b-D3_SARCOIDOSIS	1	155181843	0.0325		0.8448	Sarcoidosis || id:finn-b-D3_SARCOIDOSIS	Sarcoidosis	Sarcoidosis || ||	TRUE	igd	155181843	8.86748e-12	1	65642	0.0100715	ieu-a-294	Inflammatory bowel disease || id:ieu-a-294	TRUE	reported	igd	3	TRUE
rs3024493	A	C	A	C	0.196922	-0.0097	0.1572	0.1562	FALSE	FALSE	FALSE	finn-b-D3_SARCOIDOSIS	1	206943968	0.0448		0.8284	Sarcoidosis || id:finn-b-D3_SARCOIDOSIS	Sarcoidosis	Sarcoidosis || ||	TRUE	igd	206943968	1.64778e-50	1	65642	0.0131753	ieu-a-294	Inflammatory bowel disease || id:ieu-a-294	TRUE	reported	igd	3	TRUE
rs3184504	C	T	C	T	-0.0600317	-0.1035	0.5074	0.5913	FALSE	FALSE	FALSE	finn-b-D3_SARCOIDOSIS	12	111884608	0.0328		0.00159199	Sarcoidosis || id:finn-b-D3_SARCOIDOSIS	Sarcoidosis	Sarcoidosis || ||	TRUE	igd	111884608	1.28988e-09	12	65642	0.00989211	ieu-a-294	Inflammatory bowel disease || id:ieu-a-294	TRUE	reported	igd	3	TRUE
rs34779708	G	T	G	T	0.106679	0.0571	0.3512	0.3731	FALSE	FALSE	FALSE	finn-b-D3_SARCOIDOSIS	10	35466185	0.0334		0.0872107	Sarcoidosis || id:finn-b-D3_SARCOIDOSIS	Sarcoidosis	Sarcoidosis || ||	TRUE	igd	35466185	2.073e-25	10	65642	0.0102408	ieu-a-294	Inflammatory bowel disease || id:ieu-a-294	TRUE	reported	igd	3	TRUE
rs34804116	A	C	A	C	-0.0574631	0.01	0.3867	0.3669	FALSE	FALSE	FALSE	finn-b-D3_SARCOIDOSIS	5	72539850	0.0334		0.7643	Sarcoidosis || id:finn-b-D3_SARCOIDOSIS	Sarcoidosis	Sarcoidosis || ||	TRUE	igd	72539850	3.62402e-08	5	65642	0.0104322	ieu-a-294	Inflammatory bowel disease || id:ieu-a-294	TRUE	reported	igd	3	TRUE
rs34856868	A	G	A	G	-0.195275	-0.1286	0.03159	0.03383	FALSE	FALSE	FALSE	finn-b-D3_SARCOIDOSIS	1	92554283	0.0906		0.1557	Sarcoidosis || id:finn-b-D3_SARCOIDOSIS	Sarcoidosis	Sarcoidosis || ||	TRUE	igd	92554283	9.79873e-09	1	65642	0.0340546	ieu-a-294	Inflammatory bowel disease || id:ieu-a-294	TRUE	reported	igd	3	TRUE
rs35164067	A	G	A	G	-0.11754	-0.1011	0.2039	0.1756	FALSE	FALSE	FALSE	finn-b-D3_SARCOIDOSIS	19	10525181	0.0422		0.0167001	Sarcoidosis || id:finn-b-D3_SARCOIDOSIS	Sarcoidosis	Sarcoidosis || ||	TRUE	igd	10525181	2.65705e-20	19	65642	0.0127318	ieu-a-294	Inflammatory bowel disease || id:ieu-a-294	TRUE	reported	igd	3	TRUE
rs35256947	C	T	C	T	0.0821647	0.0655	0.2594	0.2171	FALSE	FALSE	FALSE	finn-b-D3_SARCOIDOSIS	2	231161026	0.039		0.0925806	Sarcoidosis || id:finn-b-D3_SARCOIDOSIS	Sarcoidosis	Sarcoidosis || ||	TRUE	igd	231161026	3.87347e-13	2	65642	0.0113176	ieu-a-294	Inflammatory bowel disease || id:ieu-a-294	TRUE	reported	igd	3	TRUE
rs35730213	C	G	C	G	-0.159624	-0.0305	0.2807	0.2127	FALSE	TRUE	FALSE	finn-b-D3_SARCOIDOSIS	1	200874229	0.0394		0.4379	Sarcoidosis || id:finn-b-D3_SARCOIDOSIS	Sarcoidosis	Sarcoidosis || ||	TRUE	igd	200874229	8.33489e-45	1	65642	0.0113656	ieu-a-294	Inflammatory bowel disease || id:ieu-a-294	TRUE	reported	igd	3	FALSE
rs36048684	A	T	A	T	-0.0941465	-0.0519	0.1107	0.07025	FALSE	TRUE	FALSE	finn-b-D3_SARCOIDOSIS	5	158822929	0.0635		0.4135	Sarcoidosis || id:finn-b-D3_SARCOIDOSIS	Sarcoidosis	Sarcoidosis || ||	TRUE	igd	158822929	3.69939e-09	5	65642	0.0159649	ieu-a-294	Inflammatory bowel disease || id:ieu-a-294	TRUE	reported	igd	3	FALSE
rs367569	T	C	T	C	-0.0958166	-0.134	0.2891	0.2755	FALSE	FALSE	FALSE	finn-b-D3_SARCOIDOSIS	16	11365500	0.0363		0.000220602	Sarcoidosis || id:finn-b-D3_SARCOIDOSIS	Sarcoidosis	Sarcoidosis || ||	TRUE	igd	11365500	1.92664e-17	16	65642	0.011275	ieu-a-294	Inflammatory bowel disease || id:ieu-a-294	TRUE	reported	igd	3	TRUE
rs3776414	G	T	G	T	0.0773716	0.0833	0.3756	0.2985	FALSE	FALSE	FALSE	finn-b-D3_SARCOIDOSIS	5	10689562	0.0353		0.0181999	Sarcoidosis || id:finn-b-D3_SARCOIDOSIS	Sarcoidosis	Sarcoidosis || ||	TRUE	igd	10689562	2.65033e-14	5	65642	0.0101613	ieu-a-294	Inflammatory bowel disease || id:ieu-a-294	TRUE	reported	igd	3	TRUE
rs3801835	T	C	T	C	0.064107	-0.0591	0.3447	0.2771	FALSE	FALSE	FALSE	finn-b-D3_SARCOIDOSIS	7	26852053	0.036		0.1009	Sarcoidosis || id:finn-b-D3_SARCOIDOSIS	Sarcoidosis	Sarcoidosis || ||	TRUE	igd	26852053	1.47058e-09	7	65642	0.0106005	ieu-a-294	Inflammatory bowel disease || id:ieu-a-294	TRUE	reported	igd	3	TRUE
rs3853824	C	T	C	T	0.064031	-0.0341	0.6385	0.5589	FALSE	FALSE	FALSE	finn-b-D3_SARCOIDOSIS	17	54880993	0.0325		0.2943	Sarcoidosis || id:finn-b-D3_SARCOIDOSIS	Sarcoidosis	Sarcoidosis || ||	TRUE	igd	54880993	7.70123e-10	17	65642	0.0104099	ieu-a-294	Inflammatory bowel disease || id:ieu-a-294	TRUE	reported	igd	3	TRUE
rs4692386	C	T	C	T	0.0579752	0.011	0.593	0.6217	FALSE	FALSE	FALSE	finn-b-D3_SARCOIDOSIS	4	26132361	0.0334		0.741	Sarcoidosis || id:finn-b-D3_SARCOIDOSIS	Sarcoidosis	Sarcoidosis || ||	TRUE	igd	26132361	1.21194e-08	4	65642	0.0101746	ieu-a-294	Inflammatory bowel disease || id:ieu-a-294	TRUE	reported	igd	3	TRUE
rs4703855	T	C	T	C	-0.0710611	0.0238	0.2998	0.3667	FALSE	FALSE	FALSE	finn-b-D3_SARCOIDOSIS	5	71693899	0.0335		0.4788	Sarcoidosis || id:finn-b-D3_SARCOIDOSIS	Sarcoidosis	Sarcoidosis || ||	TRUE	igd	71693899	7.15649e-11	5	65642	0.0109034	ieu-a-294	Inflammatory bowel disease || id:ieu-a-294	TRUE	reported	igd	3	TRUE
rs4743820	T	C	T	C	0.0639523	-0.0638	0.7019	0.666	FALSE	FALSE	FALSE	finn-b-D3_SARCOIDOSIS	9	93928416	0.0343		0.0623807	Sarcoidosis || id:finn-b-D3_SARCOIDOSIS	Sarcoidosis	Sarcoidosis || ||	TRUE	igd	93928416	3.79656e-09	9	65642	0.0108526	ieu-a-294	Inflammatory bowel disease || id:ieu-a-294	TRUE	reported	igd	3	TRUE
rs4795397	G	A	G	A	0.138343	-0.0594	0.4713	0.5185	FALSE	FALSE	FALSE	finn-b-D3_SARCOIDOSIS	17	38023745	0.0323		0.0654892	Sarcoidosis || id:finn-b-D3_SARCOIDOSIS	Sarcoidosis	Sarcoidosis || ||	TRUE	igd	38023745	8.30233e-44	17	65642	0.00996661	ieu-a-294	Inflammatory bowel disease || id:ieu-a-294	TRUE	reported	igd	3	TRUE
rs4976646	C	T	C	T	0.0730113	0.0307	0.3415	0.3579	FALSE	FALSE	FALSE	finn-b-D3_SARCOIDOSIS	5	176788570	0.0336		0.3603	Sarcoidosis || id:finn-b-D3_SARCOIDOSIS	Sarcoidosis	Sarcoidosis || ||	TRUE	igd	176788570	3.23445e-12	5	65642	0.0104794	ieu-a-294	Inflammatory bowel disease || id:ieu-a-294	TRUE	reported	igd	3	TRUE
rs516246	T	C	T	C	0.0755599	0.0666	0.4652	0.3749	FALSE	FALSE	FALSE	finn-b-D3_SARCOIDOSIS	19	49206172	0.0332		0.0452095	Sarcoidosis || id:finn-b-D3_SARCOIDOSIS	Sarcoidosis	Sarcoidosis || ||	TRUE	igd	49206172	1.14842e-13	19	65642	0.0101797	ieu-a-294	Inflammatory bowel disease || id:ieu-a-294	TRUE	reported	igd	3	TRUE
rs55808324	A	G	A	G	0.141213	0.0465	0.09318	0.0825	FALSE	FALSE	FALSE	finn-b-D3_SARCOIDOSIS	14	88444752	0.0584		0.4264	Sarcoidosis || id:finn-b-D3_SARCOIDOSIS	Sarcoidosis	Sarcoidosis || ||	TRUE	igd	88444752	5.13452e-17	14	65642	0.016844	ieu-a-294	Inflammatory bowel disease || id:ieu-a-294	TRUE	reported	igd	3	TRUE
rs559928	C	T	C	T	0.094388	-0.0185	0.8128	0.8012	FALSE	FALSE	FALSE	finn-b-D3_SARCOIDOSIS	11	64150370	0.0403		0.646399	Sarcoidosis || id:finn-b-D3_SARCOIDOSIS	Sarcoidosis	Sarcoidosis || ||	TRUE	igd	64150370	3.32583e-13	11	65642	0.0129645	ieu-a-294	Inflammatory bowel disease || id:ieu-a-294	TRUE	reported	igd	3	TRUE
rs56167332	A	C	A	C	0.155855	0.0627	0.3375	0.3056	FALSE	FALSE	FALSE	finn-b-D3_SARCOIDOSIS	5	158827769	0.0351		0.0738601	Sarcoidosis || id:finn-b-D3_SARCOIDOSIS	Sarcoidosis	Sarcoidosis || ||	TRUE	igd	158827769	7.16638e-50	5	65642	0.0104967	ieu-a-294	Inflammatory bowel disease || id:ieu-a-294	TRUE	reported	igd	3	TRUE
rs6058869	T	C	T	C	0.0556615	-0.0066	0.3991	0.4023	FALSE	FALSE	FALSE	finn-b-D3_SARCOIDOSIS	20	31348750	0.0329		0.841	Sarcoidosis || id:finn-b-D3_SARCOIDOSIS	Sarcoidosis	Sarcoidosis || ||	TRUE	igd	31348750	2.63494e-08	20	65642	0.0100037	ieu-a-294	Inflammatory bowel disease || id:ieu-a-294	TRUE	reported	igd	3	TRUE
rs6062496	A	G	A	G	0.123216	0.0173	0.5694	0.6446	FALSE	FALSE	FALSE	finn-b-D3_SARCOIDOSIS	20	62329099	0.0337		0.6083	Sarcoidosis || id:finn-b-D3_SARCOIDOSIS	Sarcoidosis	Sarcoidosis || ||	TRUE	igd	62329099	2.10814e-33	20	65642	0.0102312	ieu-a-294	Inflammatory bowel disease || id:ieu-a-294	TRUE	reported	igd	3	TRUE
rs6074022	T	C	T	C	-0.0742587	-0.057	0.7497	0.7267	FALSE	FALSE	FALSE	finn-b-D3_SARCOIDOSIS	20	44740196	0.0362		0.1161	Sarcoidosis || id:finn-b-D3_SARCOIDOSIS	Sarcoidosis	Sarcoidosis || ||	TRUE	igd	44740196	8.32339e-11	20	65642	0.0114338	ieu-a-294	Inflammatory bowel disease || id:ieu-a-294	TRUE	reported	igd	3	TRUE
rs6111031	T	C	T	C	-0.264091	-0.0469	0.1591	0.125	FALSE	FALSE	FALSE	finn-b-D3_SARCOIDOSIS	20	1682037	0.0488		0.3361	Sarcoidosis || id:finn-b-D3_SARCOIDOSIS	Sarcoidosis	Sarcoidosis || ||	TRUE	igd	1682037	1.23225e-71	20	65642	0.0147557	ieu-a-294	Inflammatory bowel disease || id:ieu-a-294	TRUE	reported	igd	3	TRUE
rs62037363	C	T	C	T	0.0987549	-0.1003	0.3911	0.4127	FALSE	FALSE	FALSE	finn-b-D3_SARCOIDOSIS	16	28865042	0.0327		0.00216401	Sarcoidosis || id:finn-b-D3_SARCOIDOSIS	Sarcoidosis	Sarcoidosis || ||	TRUE	igd	28865042	6.36209e-22	16	65642	0.0102618	ieu-a-294	Inflammatory bowel disease || id:ieu-a-294	TRUE	reported	igd	3	TRUE
rs62434177	A	G	A	G	-0.179105	0.0948	0.03236	0.05892	FALSE	FALSE	FALSE	finn-b-D3_SARCOIDOSIS	6	138087506	0.0699		0.1751	Sarcoidosis || id:finn-b-D3_SARCOIDOSIS	Sarcoidosis	Sarcoidosis || ||	TRUE	igd	138087506	1.13951e-08	6	65642	0.031375	ieu-a-294	Inflammatory bowel disease || id:ieu-a-294	TRUE	reported	igd	3	TRUE
rs6456426	A	C	A	C	-0.0643405	-0.0598	0.4984	0.486	FALSE	FALSE	FALSE	finn-b-D3_SARCOIDOSIS	6	21438889	0.0322		0.0632106	Sarcoidosis || id:finn-b-D3_SARCOIDOSIS	Sarcoidosis	Sarcoidosis || ||	TRUE	igd	21438889	8.18276e-11	6	65642	0.0099028	ieu-a-294	Inflammatory bowel disease || id:ieu-a-294	TRUE	reported	igd	3	TRUE
rs6466198	T	A	T	A	0.0841312	0.0304	0.386	0.6301	FALSE	TRUE	FALSE	finn-b-D3_SARCOIDOSIS	7	107480126	0.0334		0.3635	Sarcoidosis || id:finn-b-D3_SARCOIDOSIS	Sarcoidosis	Sarcoidosis || ||	TRUE	igd	107480126	2.17771e-16	7	65642	0.0102451	ieu-a-294	Inflammatory bowel disease || id:ieu-a-294	TRUE	reported	igd	3	FALSE
rs648541	G	A	G	A	-0.0648616	0.0034	0.3409	0.3924	FALSE	FALSE	FALSE	finn-b-D3_SARCOIDOSIS	11	114429934	0.0331		0.9173	Sarcoidosis || id:finn-b-D3_SARCOIDOSIS	Sarcoidosis	Sarcoidosis || ||	TRUE	igd	114429934	1.21728e-09	11	65642	0.0106716	ieu-a-294	Inflammatory bowel disease || id:ieu-a-294	TRUE	reported	igd	3	TRUE
rs6500315	G	A	G	A	0.0766082	-0.0011	0.7753	0.8481	FALSE	FALSE	FALSE	finn-b-D3_SARCOIDOSIS	16	50508101	0.0452		0.9807	Sarcoidosis || id:finn-b-D3_SARCOIDOSIS	Sarcoidosis	Sarcoidosis || ||	TRUE	igd	50508101	1.12065e-10	16	65642	0.0118778	ieu-a-294	Inflammatory bowel disease || id:ieu-a-294	TRUE	reported	igd	3	TRUE
rs6561151	A	G	A	G	0.1	-0.0987	0.2235	0.2002	FALSE	FALSE	FALSE	finn-b-D3_SARCOIDOSIS	13	44484706	0.0404		0.0145201	Sarcoidosis || id:finn-b-D3_SARCOIDOSIS	Sarcoidosis	Sarcoidosis || ||	TRUE	igd	44484706	3.53346e-17	13	65642	0.0118661	ieu-a-294	Inflammatory bowel disease || id:ieu-a-294	TRUE	reported	igd	3	TRUE
rs6584281	G	A	G	A	-0.164639	0.042	0.5188	0.5296	FALSE	FALSE	FALSE	finn-b-D3_SARCOIDOSIS	10	101286480	0.0323		0.193	Sarcoidosis || id:finn-b-D3_SARCOIDOSIS	Sarcoidosis	Sarcoidosis || ||	TRUE	igd	101286480	9.36268e-62	10	65642	0.00992861	ieu-a-294	Inflammatory bowel disease || id:ieu-a-294	TRUE	reported	igd	3	TRUE
rs6588248	G	T	G	T	0.0819867	-0.0882	0.5297	0.4994	FALSE	FALSE	FALSE	finn-b-D3_SARCOIDOSIS	1	67652984	0.0323		0.00630202	Sarcoidosis || id:finn-b-D3_SARCOIDOSIS	Sarcoidosis	Sarcoidosis || ||	TRUE	igd	67652984	1.38484e-16	1	65642	0.0099185	ieu-a-294	Inflammatory bowel disease || id:ieu-a-294	TRUE	reported	igd	3	TRUE
rs6651252	C	T	C	T	-0.0908484	-0.1006	0.13	0.116	FALSE	FALSE	FALSE	finn-b-D3_SARCOIDOSIS	8	129567181	0.0509		0.0480496	Sarcoidosis || id:finn-b-D3_SARCOIDOSIS	Sarcoidosis	Sarcoidosis || ||	TRUE	igd	129567181	9.08239e-10	8	65642	0.014833	ieu-a-294	Inflammatory bowel disease || id:ieu-a-294	TRUE	reported	igd	3	TRUE
rs6708373	G	A	G	A	0.134178	0.0461	0.5277	0.4394	FALSE	FALSE	FALSE	finn-b-D3_SARCOIDOSIS	2	234172846	0.0325		0.1554	Sarcoidosis || id:finn-b-D3_SARCOIDOSIS	Sarcoidosis	Sarcoidosis || ||	TRUE	igd	234172846	1.42561e-41	2	65642	0.0099341	ieu-a-294	Inflammatory bowel disease || id:ieu-a-294	TRUE	reported	igd	3	TRUE
rs6740462	A	C	A	C	0.0799597	-0.046	0.7378	0.6254	FALSE	FALSE	FALSE	finn-b-D3_SARCOIDOSIS	2	65667272	0.0333		0.1676	Sarcoidosis || id:finn-b-D3_SARCOIDOSIS	Sarcoidosis	Sarcoidosis || ||	TRUE	igd	65667272	5.59114e-12	2	65642	0.0116057	ieu-a-294	Inflammatory bowel disease || id:ieu-a-294	TRUE	reported	igd	3	TRUE
rs6745185	G	T	G	T	0.0698267	0.0153	0.7389	0.8338	FALSE	FALSE	FALSE	finn-b-D3_SARCOIDOSIS	2	241586960	0.043		0.7224	Sarcoidosis || id:finn-b-D3_SARCOIDOSIS	Sarcoidosis	Sarcoidosis || ||	TRUE	igd	241586960	1.37322e-09	2	65642	0.0115253	ieu-a-294	Inflammatory bowel disease || id:ieu-a-294	TRUE	reported	igd	3	TRUE
rs67643815	T	G	T	G	-0.0629092	-0.098	0.5342	0.5857	FALSE	FALSE	FALSE	finn-b-D3_SARCOIDOSIS	18	67561508	0.0328		0.00277703	Sarcoidosis || id:finn-b-D3_SARCOIDOSIS	Sarcoidosis	Sarcoidosis || ||	TRUE	igd	67561508	6.41889e-10	18	65642	0.0101798	ieu-a-294	Inflammatory bowel disease || id:ieu-a-294	TRUE	reported	igd	3	TRUE
rs6933404	C	T	C	T	0.0957518	0.0322	0.2108	0.1888	FALSE	FALSE	FALSE	finn-b-D3_SARCOIDOSIS	6	137959235	0.041		0.4325	Sarcoidosis || id:finn-b-D3_SARCOIDOSIS	Sarcoidosis	Sarcoidosis || ||	TRUE	igd	137959235	5.83848e-15	6	65642	0.0122643	ieu-a-294	Inflammatory bowel disease || id:ieu-a-294	TRUE	reported	igd	3	TRUE
rs7011507	A	G	A	G	-0.0846011	-0.1033	0.1233	0.08423	FALSE	FALSE	FALSE	finn-b-D3_SARCOIDOSIS	8	49129242	0.058		0.0746397	Sarcoidosis || id:finn-b-D3_SARCOIDOSIS	Sarcoidosis	Sarcoidosis || ||	TRUE	igd	49129242	2.03222e-08	8	65642	0.0150825	ieu-a-294	Inflammatory bowel disease || id:ieu-a-294	TRUE	reported	igd	3	TRUE
rs7015630	C	T	C	T	-0.0627799	0.0492	0.2657	0.2712	FALSE	FALSE	FALSE	finn-b-D3_SARCOIDOSIS	8	90875918	0.0363		0.1755	Sarcoidosis || id:finn-b-D3_SARCOIDOSIS	Sarcoidosis	Sarcoidosis || ||	TRUE	igd	90875918	2.89694e-08	8	65642	0.0113167	ieu-a-294	Inflammatory bowel disease || id:ieu-a-294	TRUE	reported	igd	3	TRUE
rs71593329	G	T	G	T	-0.0978042	0.0151	0.1998	0.1516	FALSE	FALSE	FALSE	finn-b-D3_SARCOIDOSIS	5	158620079	0.0449		0.736801	Sarcoidosis || id:finn-b-D3_SARCOIDOSIS	Sarcoidosis	Sarcoidosis || ||	TRUE	igd	158620079	1.18659e-14	5	65642	0.0126731	ieu-a-294	Inflammatory bowel disease || id:ieu-a-294	TRUE	reported	igd	3	TRUE
rs7194886	T	C	T	C	-0.126026	0.0027	0.4357	0.4886	FALSE	FALSE	FALSE	finn-b-D3_SARCOIDOSIS	16	50725193	0.0323		0.9321	Sarcoidosis || id:finn-b-D3_SARCOIDOSIS	Sarcoidosis	Sarcoidosis || ||	TRUE	igd	50725193	2.53338e-36	16	65642	0.0100135	ieu-a-294	Inflammatory bowel disease || id:ieu-a-294	TRUE	reported	igd	3	TRUE
rs7240004	G	A	G	A	-0.0665215	0.0499	0.3795	0.3782	FALSE	FALSE	FALSE	finn-b-D3_SARCOIDOSIS	18	46395022	0.0333		0.1346	Sarcoidosis || id:finn-b-D3_SARCOIDOSIS	Sarcoidosis	Sarcoidosis || ||	TRUE	igd	46395022	1.01436e-10	18	65642	0.0102898	ieu-a-294	Inflammatory bowel disease || id:ieu-a-294	TRUE	reported	igd	3	TRUE
rs7253253	T	G	T	G	-0.134424	0.0996	0.95432	0.9417	FALSE	FALSE	FALSE	finn-b-D3_SARCOIDOSIS	19	10714058	0.0696		0.1524	Sarcoidosis || id:finn-b-D3_SARCOIDOSIS	Sarcoidosis	Sarcoidosis || ||	TRUE	igd	10714058	6.18586e-09	19	65642	0.02313	ieu-a-294	Inflammatory bowel disease || id:ieu-a-294	TRUE	reported	igd	3	TRUE
rs72634258	C	T	C	T	-0.126877	-0.0264	0.1757	0.2533	FALSE	FALSE	FALSE	finn-b-D3_SARCOIDOSIS	1	8150638	0.0371		0.4774	Sarcoidosis || id:finn-b-D3_SARCOIDOSIS	Sarcoidosis	Sarcoidosis || ||	TRUE	igd	8150638	1.24652e-19	1	65642	0.0139965	ieu-a-294	Inflammatory bowel disease || id:ieu-a-294	TRUE	reported	igd	3	TRUE
rs72924296	G	A	G	A	-0.0638392	-0.0121	0.2696	0.2264	FALSE	FALSE	FALSE	finn-b-D3_SARCOIDOSIS	2	199543967	0.0386		0.7535	Sarcoidosis || id:finn-b-D3_SARCOIDOSIS	Sarcoidosis	Sarcoidosis || ||	TRUE	igd	199543967	1.44391e-08	2	65642	0.0112629	ieu-a-294	Inflammatory bowel disease || id:ieu-a-294	TRUE	reported	igd	3	TRUE
rs744166	G	A	G	A	-0.100017	-0.0993	0.4204	0.4206	FALSE	FALSE	FALSE	finn-b-D3_SARCOIDOSIS	17	40514201	0.0327		0.00239999	Sarcoidosis || id:finn-b-D3_SARCOIDOSIS	Sarcoidosis	Sarcoidosis || ||	TRUE	igd	40514201	1.14446e-22	17	65642	0.0102076	ieu-a-294	Inflammatory bowel disease || id:ieu-a-294	TRUE	reported	igd	3	TRUE
rs7523442	T	C	T	C	0.124537	0.0114	0.5356	0.4913	FALSE	FALSE	FALSE	finn-b-D3_SARCOIDOSIS	1	20165971	0.0323		0.723199	Sarcoidosis || id:finn-b-D3_SARCOIDOSIS	Sarcoidosis	Sarcoidosis || ||	TRUE	igd	20165971	2.76439e-36	1	65642	0.00990061	ieu-a-294	Inflammatory bowel disease || id:ieu-a-294	TRUE	reported	igd	3	TRUE
rs7547569	C	T	C	T	-0.6472	-0.228	0.06675	0.04776	FALSE	FALSE	FALSE	finn-b-D3_SARCOIDOSIS	1	67731368	0.0781		0.00352103	Sarcoidosis || id:finn-b-D3_SARCOIDOSIS	Sarcoidosis	Sarcoidosis || ||	TRUE	igd	67731368	1.65196e-170	1	65642	0.0232516	ieu-a-294	Inflammatory bowel disease || id:ieu-a-294	TRUE	reported	igd	3	TRUE
rs7608910	G	A	G	A	0.126444	0.0761	0.3909	0.3687	FALSE	FALSE	FALSE	finn-b-D3_SARCOIDOSIS	2	61204856	0.0333		0.02243	Sarcoidosis || id:finn-b-D3_SARCOIDOSIS	Sarcoidosis	Sarcoidosis || ||	TRUE	igd	61204856	2.59956e-36	2	65642	0.0100484	ieu-a-294	Inflammatory bowel disease || id:ieu-a-294	TRUE	reported	igd	3	TRUE
rs7657746	G	A	G	A	-0.0868542	-0.1196	0.244	0.1407	FALSE	FALSE	FALSE	finn-b-D3_SARCOIDOSIS	4	123161619	0.0465		0.0101	Sarcoidosis || id:finn-b-D3_SARCOIDOSIS	Sarcoidosis	Sarcoidosis || ||	TRUE	igd	123161619	1.83485e-13	4	65642	0.0118004	ieu-a-294	Inflammatory bowel disease || id:ieu-a-294	TRUE	reported	igd	3	TRUE
rs769177	T	C	T	C	0.260903	-0.1234	0.02548	0.05667	FALSE	FALSE	FALSE	finn-b-D3_SARCOIDOSIS	6	31547611	0.0741		0.0957591	Sarcoidosis || id:finn-b-D3_SARCOIDOSIS	Sarcoidosis	Sarcoidosis || ||	TRUE	igd	31547611	6.5283e-20	6	65642	0.0285603	ieu-a-294	Inflammatory bowel disease || id:ieu-a-294	TRUE	reported	igd	3	TRUE
rs7773324	A	G	A	G	0.061818	-0.0321	0.6002	0.5523	FALSE	FALSE	FALSE	finn-b-D3_SARCOIDOSIS	6	382559	0.0325		0.3235	Sarcoidosis || id:finn-b-D3_SARCOIDOSIS	Sarcoidosis	Sarcoidosis || ||	TRUE	igd	382559	5.83687e-09	6	65642	0.0106192	ieu-a-294	Inflammatory bowel disease || id:ieu-a-294	TRUE	reported	igd	3	TRUE
rs780094	C	T	C	T	-0.0783055	-0.0605	0.6051	0.6433	FALSE	FALSE	FALSE	finn-b-D3_SARCOIDOSIS	2	27741237	0.0337		0.0729794	Sarcoidosis || id:finn-b-D3_SARCOIDOSIS	Sarcoidosis	Sarcoidosis || ||	TRUE	igd	27741237	3.88329e-15	2	65642	0.00996426	ieu-a-294	Inflammatory bowel disease || id:ieu-a-294	TRUE	reported	igd	3	TRUE
rs7848647	C	T	C	T	0.13239	0.0289	0.6746	0.6942	FALSE	FALSE	FALSE	finn-b-D3_SARCOIDOSIS	9	117569046	0.035		0.4078	Sarcoidosis || id:finn-b-D3_SARCOIDOSIS	Sarcoidosis	Sarcoidosis || ||	TRUE	igd	117569046	3.15791e-35	9	65642	0.0106897	ieu-a-294	Inflammatory bowel disease || id:ieu-a-294	TRUE	reported	igd	3	TRUE
rs78487399	C	G	C	G	-0.132093	0.0557	0.90326	0.05498	FALSE	TRUE	FALSE	finn-b-D3_SARCOIDOSIS	2	43809347	0.0703		0.4281	Sarcoidosis || id:finn-b-D3_SARCOIDOSIS	Sarcoidosis	Sarcoidosis || ||	TRUE	igd	43809347	7.71081e-16	2	65642	0.0163913	ieu-a-294	Inflammatory bowel disease || id:ieu-a-294	TRUE	reported	igd	3	FALSE
rs913678	C	T	C	T	-0.0691643	-0.0719	0.3293	0.3497	FALSE	FALSE	FALSE	finn-b-D3_SARCOIDOSIS	20	48955424	0.0341		0.0348201	Sarcoidosis || id:finn-b-D3_SARCOIDOSIS	Sarcoidosis	Sarcoidosis || ||	TRUE	igd	48955424	5.34687e-11	20	65642	0.0105418	ieu-a-294	Inflammatory bowel disease || id:ieu-a-294	TRUE	reported	igd	3	TRUE
rs9264942	C	T	C	T	0.094692	-0.0778	0.3529	0.2743	FALSE	FALSE	FALSE	finn-b-D3_SARCOIDOSIS	6	31274380	0.0363		0.0319801	Sarcoidosis || id:finn-b-D3_SARCOIDOSIS	Sarcoidosis	Sarcoidosis || ||	TRUE	igd	31274380	1.54703e-18	6	65642	0.0107773	ieu-a-294	Inflammatory bowel disease || id:ieu-a-294	TRUE	reported	igd	3	TRUE
rs9273363	A	C	A	C	-0.193129	-0.0169	0.2748	0.2793	FALSE	FALSE	FALSE	finn-b-D3_SARCOIDOSIS	6	32626272	0.0369		0.647201	Sarcoidosis || id:finn-b-D3_SARCOIDOSIS	Sarcoidosis	Sarcoidosis || ||	TRUE	igd	32626272	3.30217e-58	6	65642	0.0120075	ieu-a-294	Inflammatory bowel disease || id:ieu-a-294	TRUE	reported	igd	3	TRUE
rs941823	C	T	C	T	0.0830172	-0.0347	0.7509	0.7289	FALSE	FALSE	FALSE	finn-b-D3_SARCOIDOSIS	13	41013977	0.0363		0.3387	Sarcoidosis || id:finn-b-D3_SARCOIDOSIS	Sarcoidosis	Sarcoidosis || ||	TRUE	igd	41013977	6.18728e-13	13	65642	0.0115361	ieu-a-294	Inflammatory bowel disease || id:ieu-a-294	TRUE	reported	igd	3	TRUE
rs9457247	T	C	T	C	0.089151	-0.0306	0.5398	0.4884	FALSE	FALSE	FALSE	finn-b-D3_SARCOIDOSIS	6	167392174	0.0323		0.3437	Sarcoidosis || id:finn-b-D3_SARCOIDOSIS	Sarcoidosis	Sarcoidosis || ||	TRUE	igd	167392174	2.48085e-18	6	65642	0.0102086	ieu-a-294	Inflammatory bowel disease || id:ieu-a-294	TRUE	reported	igd	3	TRUE
rs9557207	G	A	G	A	-0.0878448	0.0879	0.2231	0.1316	FALSE	FALSE	FALSE	finn-b-D3_SARCOIDOSIS	13	100036418	0.0473		0.0631801	Sarcoidosis || id:finn-b-D3_SARCOIDOSIS	Sarcoidosis	Sarcoidosis || ||	TRUE	igd	100036418	3.5156e-13	13	65642	0.0120782	ieu-a-294	Inflammatory bowel disease || id:ieu-a-294	TRUE	reported	igd	3	TRUE
rs974801	G	A	G	A	-0.0727718	0.0033	0.3799	0.3831	FALSE	FALSE	FALSE	finn-b-D3_SARCOIDOSIS	4	106071064	0.0332		0.9217	Sarcoidosis || id:finn-b-D3_SARCOIDOSIS	Sarcoidosis	Sarcoidosis || ||	TRUE	igd	106071064	7.07457e-13	4	65642	0.0101382	ieu-a-294	Inflammatory bowel disease || id:ieu-a-294	TRUE	reported	igd	3	TRUE
rs9836291	A	G	A	G	0.160867	0.0283	0.2878	0.4135	FALSE	FALSE	FALSE	finn-b-D3_SARCOIDOSIS	3	49697459	0.0329		0.3903	Sarcoidosis || id:finn-b-D3_SARCOIDOSIS	Sarcoidosis	Sarcoidosis || ||	TRUE	igd	49697459	9.61391e-53	3	65642	0.0105244	ieu-a-294	Inflammatory bowel disease || id:ieu-a-294	TRUE	reported	igd	3	TRUE
rs9889296	A	G	A	G	-0.104999	0.0208	0.2723	0.3362	FALSE	FALSE	FALSE	finn-b-D3_SARCOIDOSIS	17	32570547	0.0342		0.5424	Sarcoidosis || id:finn-b-D3_SARCOIDOSIS	Sarcoidosis	Sarcoidosis || ||	TRUE	igd	32570547	1.35301e-20	17	65642	0.0112854	ieu-a-294	Inflammatory bowel disease || id:ieu-a-294	TRUE	reported	igd	3	TRUE

## Sheet: finn-b-R18_MALAI_FATIG-dat_Shee
SNP	effect_allele.exposure	other_allele.exposure	effect_allele.outcome	other_allele.outcome	beta.exposure	beta.outcome	eaf.exposure	eaf.outcome	remove	palindromic	ambiguous	id.outcome	chr	pos	se.outcome	samplesize.outcome	pval.outcome	outcome	originalname.outcome	outcome.deprecated	mr_keep.outcome	data_source.outcome	pos.exposure	pval.exposure	chr.exposure	samplesize.exposure	se.exposure	id.exposure	exposure	mr_keep.exposure	pval_origin.exposure	data_source.exposure	action	mr_keep
rs10142466	G	A	G	A	-0.0580054	0.0074	0.5065	0.4882	FALSE	FALSE	FALSE	finn-b-R18_MALAI_FATIG	14	69271784	0.0173		0.668499	Malaise and fatigue || id:finn-b-R18_MALAI_FATIG	Malaise and fatigue	Malaise and fatigue || ||	TRUE	igd	69271784	1.08365e-08	14	65642	0.010146	ieu-a-294	Inflammatory bowel disease || id:ieu-a-294	TRUE	reported	igd	3	TRUE
rs10758669	A	C	A	C	-0.148762	0.019	0.6504	0.6417	FALSE	FALSE	FALSE	finn-b-R18_MALAI_FATIG	9	4981602	0.018		0.2907	Malaise and fatigue || id:finn-b-R18_MALAI_FATIG	Malaise and fatigue	Malaise and fatigue || ||	TRUE	igd	4981602	4.69894e-48	9	65642	0.0102138	ieu-a-294	Inflammatory bowel disease || id:ieu-a-294	TRUE	reported	igd	3	TRUE
rs10761659	G	A	G	A	0.153811	0.0198	0.5399	0.5285	FALSE	FALSE	FALSE	finn-b-R18_MALAI_FATIG	10	64445564	0.0173		0.2519	Malaise and fatigue || id:finn-b-R18_MALAI_FATIG	Malaise and fatigue	Malaise and fatigue || ||	TRUE	igd	64445564	4.9705e-53	10	65642	0.0100347	ieu-a-294	Inflammatory bowel disease || id:ieu-a-294	TRUE	reported	igd	3	TRUE
rs10800309	G	A	G	A	-0.132111	0.0149	0.6578	0.6278	FALSE	FALSE	FALSE	finn-b-R18_MALAI_FATIG	1	161472158	0.0179		0.405	Malaise and fatigue || id:finn-b-R18_MALAI_FATIG	Malaise and fatigue	Malaise and fatigue || ||	TRUE	igd	161472158	6.1546e-37	1	65642	0.010405	ieu-a-294	Inflammatory bowel disease || id:ieu-a-294	TRUE	reported	igd	3	TRUE
rs10878302	A	T	A	T	0.112429	0.002	0.92855	0.06049	FALSE	TRUE	FALSE	finn-b-R18_MALAI_FATIG	12	40669826	0.0363		0.9562	Malaise and fatigue || id:finn-b-R18_MALAI_FATIG	Malaise and fatigue	Malaise and fatigue || ||	TRUE	igd	40669826	5.26393e-09	12	65642	0.0192561	ieu-a-294	Inflammatory bowel disease || id:ieu-a-294	TRUE	reported	igd	3	FALSE
rs10956252	G	C	G	C	0.0834795	0.0265	0.6189	0.7224	FALSE	TRUE	FALSE	finn-b-R18_MALAI_FATIG	8	126536137	0.0193		0.1687	Malaise and fatigue || id:finn-b-R18_MALAI_FATIG	Malaise and fatigue	Malaise and fatigue || ||	TRUE	igd	126536137	2.26204e-16	8	65642	0.0101714	ieu-a-294	Inflammatory bowel disease || id:ieu-a-294	TRUE	reported	igd	3	FALSE
rs11152949	G	A	G	A	0.105057	-0.0316	0.3195	0.2457	FALSE	FALSE	FALSE	finn-b-R18_MALAI_FATIG	6	106449085	0.0201		0.1163	Malaise and fatigue || id:finn-b-R18_MALAI_FATIG	Malaise and fatigue	Malaise and fatigue || ||	TRUE	igd	106449085	7.2477e-23	6	65642	0.0106717	ieu-a-294	Inflammatory bowel disease || id:ieu-a-294	TRUE	reported	igd	3	TRUE
rs11185982	C	T	C	T	-0.077882	0.0366	0.1517	0.1236	FALSE	FALSE	FALSE	finn-b-R18_MALAI_FATIG	10	82305627	0.0263		0.165	Malaise and fatigue || id:finn-b-R18_MALAI_FATIG	Malaise and fatigue	Malaise and fatigue || ||	TRUE	igd	82305627	1.61161e-08	10	65642	0.0137863	ieu-a-294	Inflammatory bowel disease || id:ieu-a-294	TRUE	reported	igd	3	TRUE
rs11230563	T	C	T	C	-0.081194	-0.0209	0.348	0.2487	FALSE	FALSE	FALSE	finn-b-R18_MALAI_FATIG	11	60776209	0.0201		0.299	Malaise and fatigue || id:finn-b-R18_MALAI_FATIG	Malaise and fatigue	Malaise and fatigue || ||	TRUE	igd	60776209	1.70608e-14	11	65642	0.0105845	ieu-a-294	Inflammatory bowel disease || id:ieu-a-294	TRUE	reported	igd	3	TRUE
rs11236797	A	C	A	C	0.150864	0.0063	0.4444	0.4066	FALSE	FALSE	FALSE	finn-b-R18_MALAI_FATIG	11	76299649	0.0176		0.721099	Malaise and fatigue || id:finn-b-R18_MALAI_FATIG	Malaise and fatigue	Malaise and fatigue || ||	TRUE	igd	76299649	9.31751e-52	11	65642	0.00996698	ieu-a-294	Inflammatory bowel disease || id:ieu-a-294	TRUE	reported	igd	3	TRUE
rs11641016	G	C	G	C	-0.111288	-0.0242	0.1973	0.2658	FALSE	TRUE	FALSE	finn-b-R18_MALAI_FATIG	16	86014881	0.0197		0.2194	Malaise and fatigue || id:finn-b-R18_MALAI_FATIG	Malaise and fatigue	Malaise and fatigue || ||	TRUE	igd	86014881	9.50605e-17	16	65642	0.0133908	ieu-a-294	Inflammatory bowel disease || id:ieu-a-294	TRUE	reported	igd	3	FALSE
rs11677953	A	G	A	G	0.0790564	-0.0153	0.3969	0.3063	FALSE	FALSE	FALSE	finn-b-R18_MALAI_FATIG	2	219121663	0.0188		0.4161	Malaise and fatigue || id:finn-b-R18_MALAI_FATIG	Malaise and fatigue	Malaise and fatigue || ||	TRUE	igd	219121663	2.92213e-15	2	65642	0.0100145	ieu-a-294	Inflammatory bowel disease || id:ieu-a-294	TRUE	reported	igd	3	TRUE
rs11691685	G	A	G	A	-0.122467	0.0063	0.08024	0.07828	FALSE	FALSE	FALSE	finn-b-R18_MALAI_FATIG	2	145481827	0.0322		0.8441	Malaise and fatigue || id:finn-b-R18_MALAI_FATIG	Malaise and fatigue	Malaise and fatigue || ||	TRUE	igd	145481827	7.26942e-11	2	65642	0.0187977	ieu-a-294	Inflammatory bowel disease || id:ieu-a-294	TRUE	reported	igd	3	TRUE
rs11713774	C	T	C	T	0.0942858	-0.0271	0.1427	0.1176	FALSE	FALSE	FALSE	finn-b-R18_MALAI_FATIG	3	18765978	0.0269		0.3148	Malaise and fatigue || id:finn-b-R18_MALAI_FATIG	Malaise and fatigue	Malaise and fatigue || ||	TRUE	igd	18765978	3.91922e-11	3	65642	0.0142704	ieu-a-294	Inflammatory bowel disease || id:ieu-a-294	TRUE	reported	igd	3	TRUE
rs11768997	T	G	T	C	0.155265	0.0427	0.1346	0.05044	TRUE	FALSE	FALSE	finn-b-R18_MALAI_FATIG	7	50533716	0.0408		0.2953	Malaise and fatigue || id:finn-b-R18_MALAI_FATIG	Malaise and fatigue	Malaise and fatigue || ||	TRUE	igd	50533716	6.81868e-18	7	65642	0.0180166	ieu-a-294	Inflammatory bowel disease || id:ieu-a-294	TRUE	reported	igd	3	FALSE
rs11793497	G	A	G	A	0.156206	-0.0044	0.423	0.4168	FALSE	FALSE	FALSE	finn-b-R18_MALAI_FATIG	9	139271850	0.0175		0.8003	Malaise and fatigue || id:finn-b-R18_MALAI_FATIG	Malaise and fatigue	Malaise and fatigue || ||	TRUE	igd	139271850	1.70844e-54	9	65642	0.0100484	ieu-a-294	Inflammatory bowel disease || id:ieu-a-294	TRUE	reported	igd	3	TRUE
rs1182188	C	T	C	T	-0.0659028	-0.0182	0.2989	0.3616	FALSE	FALSE	FALSE	finn-b-R18_MALAI_FATIG	7	2869985	0.0179		0.3116	Malaise and fatigue || id:finn-b-R18_MALAI_FATIG	Malaise and fatigue	Malaise and fatigue || ||	TRUE	igd	2869985	1.07912e-09	7	65642	0.0108086	ieu-a-294	Inflammatory bowel disease || id:ieu-a-294	TRUE	reported	igd	3	TRUE
rs12318183	A	C	A	C	0.109531	-0.0019	0.3854	0.3234	FALSE	FALSE	FALSE	finn-b-R18_MALAI_FATIG	12	68503836	0.0185		0.9161	Malaise and fatigue || id:finn-b-R18_MALAI_FATIG	Malaise and fatigue	Malaise and fatigue || ||	TRUE	igd	68503836	1.66994e-27	12	65642	0.01008	ieu-a-294	Inflammatory bowel disease || id:ieu-a-294	TRUE	reported	igd	3	TRUE
rs12411259	A	G	A	G	0.0669054	0.0058	0.2401	0.2824	FALSE	FALSE	FALSE	finn-b-R18_MALAI_FATIG	1	172866210	0.0192		0.763099	Malaise and fatigue || id:finn-b-R18_MALAI_FATIG	Malaise and fatigue	Malaise and fatigue || ||	TRUE	igd	172866210	6.17504e-09	1	65642	0.0115117	ieu-a-294	Inflammatory bowel disease || id:ieu-a-294	TRUE	reported	igd	3	TRUE
rs1250566	A	G	A	G	-0.100894	0.013	0.3161	0.4099	FALSE	FALSE	FALSE	finn-b-R18_MALAI_FATIG	10	81046453	0.0176		0.4616	Malaise and fatigue || id:finn-b-R18_MALAI_FATIG	Malaise and fatigue	Malaise and fatigue || ||	TRUE	igd	81046453	4.7698e-20	10	65642	0.0110038	ieu-a-294	Inflammatory bowel disease || id:ieu-a-294	TRUE	reported	igd	3	TRUE
rs12585310	A	G	A	G	0.0706485	0.0048	0.3136	0.3206	FALSE	FALSE	FALSE	finn-b-R18_MALAI_FATIG	13	27528347	0.0186		0.7978	Malaise and fatigue || id:finn-b-R18_MALAI_FATIG	Malaise and fatigue	Malaise and fatigue || ||	TRUE	igd	27528347	5.24928e-11	13	65642	0.0107636	ieu-a-294	Inflammatory bowel disease || id:ieu-a-294	TRUE	reported	igd	3	TRUE
rs1267499	C	T	C	T	0.0821443	-0.0032	0.81	0.8878	FALSE	FALSE	FALSE	finn-b-R18_MALAI_FATIG	6	14715882	0.0277		0.9087	Malaise and fatigue || id:finn-b-R18_MALAI_FATIG	Malaise and fatigue	Malaise and fatigue || ||	TRUE	igd	14715882	5.21555e-11	6	65642	0.0125131	ieu-a-294	Inflammatory bowel disease || id:ieu-a-294	TRUE	reported	igd	3	TRUE
rs12718244	A	G	A	G	0.0761709	0.0112	0.4081	0.2931	FALSE	FALSE	FALSE	finn-b-R18_MALAI_FATIG	7	50175654	0.019		0.5571	Malaise and fatigue || id:finn-b-R18_MALAI_FATIG	Malaise and fatigue	Malaise and fatigue || ||	TRUE	igd	50175654	3.35274e-14	7	65642	0.0100437	ieu-a-294	Inflammatory bowel disease || id:ieu-a-294	TRUE	reported	igd	3	TRUE
rs12722515	A	C	A	C	-0.0989022	0.0287	0.1627	0.1434	FALSE	FALSE	FALSE	finn-b-R18_MALAI_FATIG	10	6081230	0.0249		0.2487	Malaise and fatigue || id:finn-b-R18_MALAI_FATIG	Malaise and fatigue	Malaise and fatigue || ||	TRUE	igd	6081230	4.56773e-12	10	65642	0.0142955	ieu-a-294	Inflammatory bowel disease || id:ieu-a-294	TRUE	reported	igd	3	TRUE
rs12796489	A	C	A	C	-0.760367	0.0068	0.02286	0.004291	FALSE	FALSE	FALSE	finn-b-R18_MALAI_FATIG	11	3059360	0.1321		0.9592	Malaise and fatigue || id:finn-b-R18_MALAI_FATIG	Malaise and fatigue	Malaise and fatigue || ||	TRUE	igd	3059360	2.87276e-69	11	65642	0.0432241	ieu-a-294	Inflammatory bowel disease || id:ieu-a-294	TRUE	reported	igd	3	TRUE
rs1292053	G	A	G	A	0.0701035	-0.0119	0.442	0.4337	FALSE	FALSE	FALSE	finn-b-R18_MALAI_FATIG	17	57963537	0.0175		0.4964	Malaise and fatigue || id:finn-b-R18_MALAI_FATIG	Malaise and fatigue	Malaise and fatigue || ||	TRUE	igd	57963537	9.88781e-13	17	65642	0.00982936	ieu-a-294	Inflammatory bowel disease || id:ieu-a-294	TRUE	reported	igd	3	TRUE
rs1297258	T	C	T	C	-0.114524	-0.0163	0.4249	0.4057	FALSE	FALSE	FALSE	finn-b-R18_MALAI_FATIG	21	16806709	0.0176		0.3529	Malaise and fatigue || id:finn-b-R18_MALAI_FATIG	Malaise and fatigue	Malaise and fatigue || ||	TRUE	igd	16806709	5.37898e-30	21	65642	0.0100654	ieu-a-294	Inflammatory bowel disease || id:ieu-a-294	TRUE	reported	igd	3	TRUE
rs13107612	T	C	T	C	0.0732561	0.0082	0.2969	0.309	FALSE	FALSE	FALSE	finn-b-R18_MALAI_FATIG	4	102739980	0.0187		0.6631	Malaise and fatigue || id:finn-b-R18_MALAI_FATIG	Malaise and fatigue	Malaise and fatigue || ||	TRUE	igd	102739980	1.61994e-11	4	65642	0.0108741	ieu-a-294	Inflammatory bowel disease || id:ieu-a-294	TRUE	reported	igd	3	TRUE
rs13204742	T	G	T	G	0.0916208	-0.0629	0.1267	0.1302	FALSE	FALSE	FALSE	finn-b-R18_MALAI_FATIG	6	128245765	0.0257		0.0144401	Malaise and fatigue || id:finn-b-R18_MALAI_FATIG	Malaise and fatigue	Malaise and fatigue || ||	TRUE	igd	128245765	5.39312e-10	6	65642	0.0147604	ieu-a-294	Inflammatory bowel disease || id:ieu-a-294	TRUE	reported	igd	3	TRUE
rs13407913	G	A	G	A	0.0917072	0.0298	0.4306	0.4085	FALSE	FALSE	FALSE	finn-b-R18_MALAI_FATIG	2	25097644	0.0176		0.0907006	Malaise and fatigue || id:finn-b-R18_MALAI_FATIG	Malaise and fatigue	Malaise and fatigue || ||	TRUE	igd	25097644	1.6885e-20	2	65642	0.00988181	ieu-a-294	Inflammatory bowel disease || id:ieu-a-294	TRUE	reported	igd	3	TRUE
rs1363907	A	G	A	G	0.0815026	0.0155	0.4212	0.3796	FALSE	FALSE	FALSE	finn-b-R18_MALAI_FATIG	5	96252803	0.0178		0.3848	Malaise and fatigue || id:finn-b-R18_MALAI_FATIG	Malaise and fatigue	Malaise and fatigue || ||	TRUE	igd	96252803	4.86519e-15	5	65642	0.0104086	ieu-a-294	Inflammatory bowel disease || id:ieu-a-294	TRUE	reported	igd	3	TRUE
rs1388585	A	G	A	G	-0.30489	0.045	0.98081	0.9731	FALSE	FALSE	FALSE	finn-b-R18_MALAI_FATIG	12	40531691	0.0533		0.3983	Malaise and fatigue || id:finn-b-R18_MALAI_FATIG	Malaise and fatigue	Malaise and fatigue || ||	TRUE	igd	40531691	6.8533e-22	12	65642	0.031707	ieu-a-294	Inflammatory bowel disease || id:ieu-a-294	TRUE	reported	igd	3	TRUE
rs140143	T	G	T	G	-0.133073	0.0176	0.3897	0.3476	FALSE	FALSE	FALSE	finn-b-R18_MALAI_FATIG	22	30173109	0.0182		0.3327	Malaise and fatigue || id:finn-b-R18_MALAI_FATIG	Malaise and fatigue	Malaise and fatigue || ||	TRUE	igd	30173109	2.17871e-31	22	65642	0.0114182	ieu-a-294	Inflammatory bowel disease || id:ieu-a-294	TRUE	reported	igd	3	TRUE
rs1420098	C	T	C	T	-0.0952951	-0.0381	0.3877	0.4005	FALSE	FALSE	FALSE	finn-b-R18_MALAI_FATIG	2	102984279	0.0177		0.0310499	Malaise and fatigue || id:finn-b-R18_MALAI_FATIG	Malaise and fatigue	Malaise and fatigue || ||	TRUE	igd	102984279	1.82516e-20	2	65642	0.0102776	ieu-a-294	Inflammatory bowel disease || id:ieu-a-294	TRUE	reported	igd	3	TRUE
rs1517352	C	A	C	A	0.0778816	-0.0128	0.6048	0.6235	FALSE	FALSE	FALSE	finn-b-R18_MALAI_FATIG	2	191931464	0.0178		0.4732	Malaise and fatigue || id:finn-b-R18_MALAI_FATIG	Malaise and fatigue	Malaise and fatigue || ||	TRUE	igd	191931464	3.86545e-14	2	65642	0.0102944	ieu-a-294	Inflammatory bowel disease || id:ieu-a-294	TRUE	reported	igd	3	TRUE
rs1569328	T	C	T	C	-0.0809722	0.0089	0.1702	0.1789	FALSE	FALSE	FALSE	finn-b-R18_MALAI_FATIG	14	75741751	0.0225		0.6939	Malaise and fatigue || id:finn-b-R18_MALAI_FATIG	Malaise and fatigue	Malaise and fatigue || ||	TRUE	igd	75741751	3.20959e-09	14	65642	0.0136766	ieu-a-294	Inflammatory bowel disease || id:ieu-a-294	TRUE	reported	igd	3	TRUE
rs17293632	T	C	T	C	0.107165	0.0073	0.2364	0.2623	FALSE	FALSE	FALSE	finn-b-R18_MALAI_FATIG	15	67442596	0.0197		0.7126	Malaise and fatigue || id:finn-b-R18_MALAI_FATIG	Malaise and fatigue	Malaise and fatigue || ||	TRUE	igd	67442596	2.70894e-20	15	65642	0.0116106	ieu-a-294	Inflammatory bowel disease || id:ieu-a-294	TRUE	reported	igd	3	TRUE
rs17651741	A	G	A	G	0.0702476	-0.0224	0.191	0.1982	FALSE	FALSE	FALSE	finn-b-R18_MALAI_FATIG	15	38869666	0.0218		0.3026	Malaise and fatigue || id:finn-b-R18_MALAI_FATIG	Malaise and fatigue	Malaise and fatigue || ||	TRUE	igd	38869666	2.80892e-08	15	65642	0.0126505	ieu-a-294	Inflammatory bowel disease || id:ieu-a-294	TRUE	reported	igd	3	TRUE
rs17694108	A	G	A	G	0.0857629	0.0004	0.2797	0.3482	FALSE	FALSE	FALSE	finn-b-R18_MALAI_FATIG	19	33731551	0.0181		0.9841	Malaise and fatigue || id:finn-b-R18_MALAI_FATIG	Malaise and fatigue	Malaise and fatigue || ||	TRUE	igd	33731551	1.21032e-14	19	65642	0.0111165	ieu-a-294	Inflammatory bowel disease || id:ieu-a-294	TRUE	reported	igd	3	TRUE
rs17780256	C	A	C	A	-0.083427	0.0117	0.1927	0.1696	FALSE	FALSE	FALSE	finn-b-R18_MALAI_FATIG	17	70642923	0.0231		0.611799	Malaise and fatigue || id:finn-b-R18_MALAI_FATIG	Malaise and fatigue	Malaise and fatigue || ||	TRUE	igd	70642923	3.19374e-11	17	65642	0.0125693	ieu-a-294	Inflammatory bowel disease || id:ieu-a-294	TRUE	reported	igd	3	TRUE
rs181826	A	C	A	C	0.0820444	-0.0094	0.6266	0.6573	FALSE	FALSE	FALSE	finn-b-R18_MALAI_FATIG	5	141526057	0.0182		0.605701	Malaise and fatigue || id:finn-b-R18_MALAI_FATIG	Malaise and fatigue	Malaise and fatigue || ||	TRUE	igd	141526057	4.05229e-15	5	65642	0.0104471	ieu-a-294	Inflammatory bowel disease || id:ieu-a-294	TRUE	reported	igd	3	TRUE
rs1847472	A	C	A	C	-0.0672805	0.002	0.3421	0.2518	FALSE	FALSE	FALSE	finn-b-R18_MALAI_FATIG	6	90973159	0.0199		0.9206	Malaise and fatigue || id:finn-b-R18_MALAI_FATIG	Malaise and fatigue	Malaise and fatigue || ||	TRUE	igd	90973159	6.62857e-10	6	65642	0.0108961	ieu-a-294	Inflammatory bowel disease || id:ieu-a-294	TRUE	reported	igd	3	TRUE
rs1990760	T	C	T	C	-0.0671151	-0.0149	0.6085	0.5847	FALSE	FALSE	FALSE	finn-b-R18_MALAI_FATIG	2	163124051	0.0176		0.3966	Malaise and fatigue || id:finn-b-R18_MALAI_FATIG	Malaise and fatigue	Malaise and fatigue || ||	TRUE	igd	163124051	3.56246e-10	2	65642	0.0107006	ieu-a-294	Inflammatory bowel disease || id:ieu-a-294	TRUE	reported	igd	3	TRUE
rs2024092	A	G	A	G	0.106813	0.0054	0.2162	0.2321	FALSE	FALSE	FALSE	finn-b-R18_MALAI_FATIG	19	1124031	0.0205		0.793699	Malaise and fatigue || id:finn-b-R18_MALAI_FATIG	Malaise and fatigue	Malaise and fatigue || ||	TRUE	igd	1124031	1.1246e-18	19	65642	0.0121076	ieu-a-294	Inflammatory bowel disease || id:ieu-a-294	TRUE	reported	igd	3	TRUE
rs2050392	A	G	A	G	0.0691178	-0.0089	0.6003	0.5882	FALSE	FALSE	FALSE	finn-b-R18_MALAI_FATIG	10	30691503	0.0176		0.6133	Malaise and fatigue || id:finn-b-R18_MALAI_FATIG	Malaise and fatigue	Malaise and fatigue || ||	TRUE	igd	30691503	1.87241e-11	10	65642	0.0102921	ieu-a-294	Inflammatory bowel disease || id:ieu-a-294	TRUE	reported	igd	3	TRUE
rs2143178	C	T	C	T	-0.176684	-0.0192	0.1658	0.117	FALSE	FALSE	FALSE	finn-b-R18_MALAI_FATIG	22	39660829	0.0269		0.476	Malaise and fatigue || id:finn-b-R18_MALAI_FATIG	Malaise and fatigue	Malaise and fatigue || ||	TRUE	igd	39660829	4.79954e-38	22	65642	0.0137017	ieu-a-294	Inflammatory bowel disease || id:ieu-a-294	TRUE	reported	igd	3	TRUE
rs2153283	A	C	A	C	-0.0859637	-0.0222	0.217	0.2364	FALSE	FALSE	FALSE	finn-b-R18_MALAI_FATIG	10	59972299	0.0203		0.276	Malaise and fatigue || id:finn-b-R18_MALAI_FATIG	Malaise and fatigue	Malaise and fatigue || ||	TRUE	igd	59972299	1.53568e-11	10	65642	0.0127458	ieu-a-294	Inflammatory bowel disease || id:ieu-a-294	TRUE	reported	igd	3	TRUE
rs2270395	T	C	T	C	0.0778411	0.0007	0.7616	0.6945	FALSE	FALSE	FALSE	finn-b-R18_MALAI_FATIG	16	50846832	0.0188		0.9719	Malaise and fatigue || id:finn-b-R18_MALAI_FATIG	Malaise and fatigue	Malaise and fatigue || ||	TRUE	igd	50846832	5.17249e-11	16	65642	0.0118554	ieu-a-294	Inflammatory bowel disease || id:ieu-a-294	TRUE	reported	igd	3	TRUE
rs2274351	T	C	T	C	0.0604993	0.0258	0.5373	0.5233	FALSE	FALSE	FALSE	finn-b-R18_MALAI_FATIG	10	104264107	0.0173		0.1362	Malaise and fatigue || id:finn-b-R18_MALAI_FATIG	Malaise and fatigue	Malaise and fatigue || ||	TRUE	igd	104264107	6.93043e-09	10	65642	0.0104442	ieu-a-294	Inflammatory bowel disease || id:ieu-a-294	TRUE	reported	igd	3	TRUE
rs2297559	A	G	A	G	0.0741659	-0.0029	0.6822	0.6787	FALSE	FALSE	FALSE	finn-b-R18_MALAI_FATIG	1	160854526	0.0185		0.8765	Malaise and fatigue || id:finn-b-R18_MALAI_FATIG	Malaise and fatigue	Malaise and fatigue || ||	TRUE	igd	160854526	1.88495e-11	1	65642	0.0110454	ieu-a-294	Inflammatory bowel disease || id:ieu-a-294	TRUE	reported	igd	3	TRUE
rs2328546	C	T	C	T	0.0940162	-0.0093	0.8014	0.7539	FALSE	FALSE	FALSE	finn-b-R18_MALAI_FATIG	6	20657345	0.0201		0.643101	Malaise and fatigue || id:finn-b-R18_MALAI_FATIG	Malaise and fatigue	Malaise and fatigue || ||	TRUE	igd	20657345	1.29718e-13	6	65642	0.0126938	ieu-a-294	Inflammatory bowel disease || id:ieu-a-294	TRUE	reported	igd	3	TRUE
rs2395022	C	A	C	A	-0.181635	-0.0319	0.95885	0.9555	FALSE	FALSE	FALSE	finn-b-R18_MALAI_FATIG	7	98750379	0.042		0.4482	Malaise and fatigue || id:finn-b-R18_MALAI_FATIG	Malaise and fatigue	Malaise and fatigue || ||	TRUE	igd	98750379	8.26799e-15	7	65642	0.0233963	ieu-a-294	Inflammatory bowel disease || id:ieu-a-294	TRUE	reported	igd	3	TRUE
rs2488397	C	G	C	G	0.09881	-0.0031	0.2037	0.1453	FALSE	TRUE	FALSE	finn-b-R18_MALAI_FATIG	1	197701279	0.0245		0.8995	Malaise and fatigue || id:finn-b-R18_MALAI_FATIG	Malaise and fatigue	Malaise and fatigue || ||	TRUE	igd	197701279	4.55302e-16	1	65642	0.0121644	ieu-a-294	Inflammatory bowel disease || id:ieu-a-294	TRUE	reported	igd	3	FALSE
rs2497318	T	C	T	C	-0.0635464	-0.0119	0.4504	0.4493	FALSE	FALSE	FALSE	finn-b-R18_MALAI_FATIG	10	94432000	0.0173		0.491801	Malaise and fatigue || id:finn-b-R18_MALAI_FATIG	Malaise and fatigue	Malaise and fatigue || ||	TRUE	igd	94432000	1.35781e-10	10	65642	0.00989735	ieu-a-294	Inflammatory bowel disease || id:ieu-a-294	TRUE	reported	igd	3	TRUE
rs2538470	G	A	G	A	-0.0675599	-0.0109	0.6378	0.6185	FALSE	FALSE	FALSE	finn-b-R18_MALAI_FATIG	7	148220448	0.0178		0.5416	Malaise and fatigue || id:finn-b-R18_MALAI_FATIG	Malaise and fatigue	Malaise and fatigue || ||	TRUE	igd	148220448	2.99916e-11	7	65642	0.0101646	ieu-a-294	Inflammatory bowel disease || id:ieu-a-294	TRUE	reported	igd	3	TRUE
rs259964	G	A	G	A	-0.0674584	-0.0144	0.5414	0.5771	FALSE	FALSE	FALSE	finn-b-R18_MALAI_FATIG	20	57824309	0.0175		0.4114	Malaise and fatigue || id:finn-b-R18_MALAI_FATIG	Malaise and fatigue	Malaise and fatigue || ||	TRUE	igd	57824309	6.92947e-12	20	65642	0.00983489	ieu-a-294	Inflammatory bowel disease || id:ieu-a-294	TRUE	reported	igd	3	TRUE
rs2688608	T	G	T	G	0.062403	0.0129	0.557	0.4687	FALSE	FALSE	FALSE	finn-b-R18_MALAI_FATIG	10	75658349	0.0173		0.4566	Malaise and fatigue || id:finn-b-R18_MALAI_FATIG	Malaise and fatigue	Malaise and fatigue || ||	TRUE	igd	75658349	2.75467e-10	10	65642	0.00988642	ieu-a-294	Inflammatory bowel disease || id:ieu-a-294	TRUE	reported	igd	3	TRUE
rs272882	T	G	T	G	0.166117	0.0121	0.6733	0.5854	FALSE	FALSE	FALSE	finn-b-R18_MALAI_FATIG	5	131669161	0.0176		0.4921	Malaise and fatigue || id:finn-b-R18_MALAI_FATIG	Malaise and fatigue	Malaise and fatigue || ||	TRUE	igd	131669161	1.46656e-52	5	65642	0.0108875	ieu-a-294	Inflammatory bowel disease || id:ieu-a-294	TRUE	reported	igd	3	TRUE
rs2836883	A	G	A	G	-0.168413	-0.0035	0.2728	0.2471	FALSE	FALSE	FALSE	finn-b-R18_MALAI_FATIG	21	40466744	0.0201		0.8638	Malaise and fatigue || id:finn-b-R18_MALAI_FATIG	Malaise and fatigue	Malaise and fatigue || ||	TRUE	igd	40466744	3.37831e-48	21	65642	0.0115451	ieu-a-294	Inflammatory bowel disease || id:ieu-a-294	TRUE	reported	igd	3	TRUE
rs2847278	T	C	T	C	-0.144528	-0.0073	0.841	0.8534	FALSE	FALSE	FALSE	finn-b-R18_MALAI_FATIG	18	12778715	0.0244		0.7648	Malaise and fatigue || id:finn-b-R18_MALAI_FATIG	Malaise and fatigue	Malaise and fatigue || ||	TRUE	igd	12778715	8.32722e-28	18	65642	0.0132236	ieu-a-294	Inflammatory bowel disease || id:ieu-a-294	TRUE	reported	igd	3	TRUE
rs2974935	T	G	T	G	0.0687256	-0.0361	0.4948	0.5432	FALSE	FALSE	FALSE	finn-b-R18_MALAI_FATIG	1	155181843	0.0174		0.0381399	Malaise and fatigue || id:finn-b-R18_MALAI_FATIG	Malaise and fatigue	Malaise and fatigue || ||	TRUE	igd	155181843	8.86748e-12	1	65642	0.0100715	ieu-a-294	Inflammatory bowel disease || id:ieu-a-294	TRUE	reported	igd	3	TRUE
rs3024493	A	C	A	C	0.196922	0.008	0.1572	0.156	FALSE	FALSE	FALSE	finn-b-R18_MALAI_FATIG	1	206943968	0.0238		0.7377	Malaise and fatigue || id:finn-b-R18_MALAI_FATIG	Malaise and fatigue	Malaise and fatigue || ||	TRUE	igd	206943968	1.64778e-50	1	65642	0.0131753	ieu-a-294	Inflammatory bowel disease || id:ieu-a-294	TRUE	reported	igd	3	TRUE
rs3184504	C	T	C	T	-0.0600317	-0.002	0.5074	0.5922	FALSE	FALSE	FALSE	finn-b-R18_MALAI_FATIG	12	111884608	0.0176		0.9079	Malaise and fatigue || id:finn-b-R18_MALAI_FATIG	Malaise and fatigue	Malaise and fatigue || ||	TRUE	igd	111884608	1.28988e-09	12	65642	0.00989211	ieu-a-294	Inflammatory bowel disease || id:ieu-a-294	TRUE	reported	igd	3	TRUE
rs34779708	G	T	G	T	0.106679	-0.0152	0.3512	0.3734	FALSE	FALSE	FALSE	finn-b-R18_MALAI_FATIG	10	35466185	0.0179		0.3949	Malaise and fatigue || id:finn-b-R18_MALAI_FATIG	Malaise and fatigue	Malaise and fatigue || ||	TRUE	igd	35466185	2.073e-25	10	65642	0.0102408	ieu-a-294	Inflammatory bowel disease || id:ieu-a-294	TRUE	reported	igd	3	TRUE
rs34804116	A	C	A	C	-0.0574631	-0.0225	0.3867	0.367	FALSE	FALSE	FALSE	finn-b-R18_MALAI_FATIG	5	72539850	0.0179		0.2095	Malaise and fatigue || id:finn-b-R18_MALAI_FATIG	Malaise and fatigue	Malaise and fatigue || ||	TRUE	igd	72539850	3.62402e-08	5	65642	0.0104322	ieu-a-294	Inflammatory bowel disease || id:ieu-a-294	TRUE	reported	igd	3	TRUE
rs34856868	A	G	A	G	-0.195275	0.0327	0.03159	0.03375	FALSE	FALSE	FALSE	finn-b-R18_MALAI_FATIG	1	92554283	0.0481		0.4959	Malaise and fatigue || id:finn-b-R18_MALAI_FATIG	Malaise and fatigue	Malaise and fatigue || ||	TRUE	igd	92554283	9.79873e-09	1	65642	0.0340546	ieu-a-294	Inflammatory bowel disease || id:ieu-a-294	TRUE	reported	igd	3	TRUE
rs35164067	A	G	A	G	-0.11754	0.0166	0.2039	0.1756	FALSE	FALSE	FALSE	finn-b-R18_MALAI_FATIG	19	10525181	0.0227		0.4643	Malaise and fatigue || id:finn-b-R18_MALAI_FATIG	Malaise and fatigue	Malaise and fatigue || ||	TRUE	igd	10525181	2.65705e-20	19	65642	0.0127318	ieu-a-294	Inflammatory bowel disease || id:ieu-a-294	TRUE	reported	igd	3	TRUE
rs35256947	C	T	C	T	0.0821647	0.0018	0.2594	0.2173	FALSE	FALSE	FALSE	finn-b-R18_MALAI_FATIG	2	231161026	0.021		0.9313	Malaise and fatigue || id:finn-b-R18_MALAI_FATIG	Malaise and fatigue	Malaise and fatigue || ||	TRUE	igd	231161026	3.87347e-13	2	65642	0.0113176	ieu-a-294	Inflammatory bowel disease || id:ieu-a-294	TRUE	reported	igd	3	TRUE
rs35730213	C	G	C	G	-0.159624	0.0167	0.2807	0.2126	FALSE	TRUE	FALSE	finn-b-R18_MALAI_FATIG	1	200874229	0.0212		0.4295	Malaise and fatigue || id:finn-b-R18_MALAI_FATIG	Malaise and fatigue	Malaise and fatigue || ||	TRUE	igd	200874229	8.33489e-45	1	65642	0.0113656	ieu-a-294	Inflammatory bowel disease || id:ieu-a-294	TRUE	reported	igd	3	FALSE
rs36048684	A	T	A	T	-0.0941465	0.0348	0.1107	0.07042	FALSE	TRUE	FALSE	finn-b-R18_MALAI_FATIG	5	158822929	0.0339		0.3047	Malaise and fatigue || id:finn-b-R18_MALAI_FATIG	Malaise and fatigue	Malaise and fatigue || ||	TRUE	igd	158822929	3.69939e-09	5	65642	0.0159649	ieu-a-294	Inflammatory bowel disease || id:ieu-a-294	TRUE	reported	igd	3	FALSE
rs367569	T	C	T	C	-0.0958166	0.0057	0.2891	0.2754	FALSE	FALSE	FALSE	finn-b-R18_MALAI_FATIG	16	11365500	0.0194		0.7703	Malaise and fatigue || id:finn-b-R18_MALAI_FATIG	Malaise and fatigue	Malaise and fatigue || ||	TRUE	igd	11365500	1.92664e-17	16	65642	0.011275	ieu-a-294	Inflammatory bowel disease || id:ieu-a-294	TRUE	reported	igd	3	TRUE
rs3776414	G	T	G	T	0.0773716	-0.0061	0.3756	0.2979	FALSE	FALSE	FALSE	finn-b-R18_MALAI_FATIG	5	10689562	0.019		0.7461	Malaise and fatigue || id:finn-b-R18_MALAI_FATIG	Malaise and fatigue	Malaise and fatigue || ||	TRUE	igd	10689562	2.65033e-14	5	65642	0.0101613	ieu-a-294	Inflammatory bowel disease || id:ieu-a-294	TRUE	reported	igd	3	TRUE
rs3801835	T	C	T	C	0.064107	-0.0141	0.3447	0.2772	FALSE	FALSE	FALSE	finn-b-R18_MALAI_FATIG	7	26852053	0.0193		0.4672	Malaise and fatigue || id:finn-b-R18_MALAI_FATIG	Malaise and fatigue	Malaise and fatigue || ||	TRUE	igd	26852053	1.47058e-09	7	65642	0.0106005	ieu-a-294	Inflammatory bowel disease || id:ieu-a-294	TRUE	reported	igd	3	TRUE
rs3853824	C	T	C	T	0.064031	-0.0075	0.6385	0.5585	FALSE	FALSE	FALSE	finn-b-R18_MALAI_FATIG	17	54880993	0.0174		0.6663	Malaise and fatigue || id:finn-b-R18_MALAI_FATIG	Malaise and fatigue	Malaise and fatigue || ||	TRUE	igd	54880993	7.70123e-10	17	65642	0.0104099	ieu-a-294	Inflammatory bowel disease || id:ieu-a-294	TRUE	reported	igd	3	TRUE
rs4692386	C	T	C	T	0.0579752	-0.0348	0.593	0.6217	FALSE	FALSE	FALSE	finn-b-R18_MALAI_FATIG	4	26132361	0.0179		0.0517297	Malaise and fatigue || id:finn-b-R18_MALAI_FATIG	Malaise and fatigue	Malaise and fatigue || ||	TRUE	igd	26132361	1.21194e-08	4	65642	0.0101746	ieu-a-294	Inflammatory bowel disease || id:ieu-a-294	TRUE	reported	igd	3	TRUE
rs4703855	T	C	T	C	-0.0710611	-0.0247	0.2998	0.3666	FALSE	FALSE	FALSE	finn-b-R18_MALAI_FATIG	5	71693899	0.018		0.1682	Malaise and fatigue || id:finn-b-R18_MALAI_FATIG	Malaise and fatigue	Malaise and fatigue || ||	TRUE	igd	71693899	7.15649e-11	5	65642	0.0109034	ieu-a-294	Inflammatory bowel disease || id:ieu-a-294	TRUE	reported	igd	3	TRUE
rs4743820	T	C	T	C	0.0639523	0.0098	0.7019	0.6661	FALSE	FALSE	FALSE	finn-b-R18_MALAI_FATIG	9	93928416	0.0183		0.5924	Malaise and fatigue || id:finn-b-R18_MALAI_FATIG	Malaise and fatigue	Malaise and fatigue || ||	TRUE	igd	93928416	3.79656e-09	9	65642	0.0108526	ieu-a-294	Inflammatory bowel disease || id:ieu-a-294	TRUE	reported	igd	3	TRUE
rs4795397	G	A	G	A	0.138343	-0.0143	0.4713	0.5177	FALSE	FALSE	FALSE	finn-b-R18_MALAI_FATIG	17	38023745	0.0173		0.4093	Malaise and fatigue || id:finn-b-R18_MALAI_FATIG	Malaise and fatigue	Malaise and fatigue || ||	TRUE	igd	38023745	8.30233e-44	17	65642	0.00996661	ieu-a-294	Inflammatory bowel disease || id:ieu-a-294	TRUE	reported	igd	3	TRUE
rs4976646	C	T	C	T	0.0730113	-0.031	0.3415	0.3581	FALSE	FALSE	FALSE	finn-b-R18_MALAI_FATIG	5	176788570	0.018		0.0844092	Malaise and fatigue || id:finn-b-R18_MALAI_FATIG	Malaise and fatigue	Malaise and fatigue || ||	TRUE	igd	176788570	3.23445e-12	5	65642	0.0104794	ieu-a-294	Inflammatory bowel disease || id:ieu-a-294	TRUE	reported	igd	3	TRUE
rs516246	T	C	T	C	0.0755599	0.0147	0.4652	0.3744	FALSE	FALSE	FALSE	finn-b-R18_MALAI_FATIG	19	49206172	0.0178		0.4087	Malaise and fatigue || id:finn-b-R18_MALAI_FATIG	Malaise and fatigue	Malaise and fatigue || ||	TRUE	igd	49206172	1.14842e-13	19	65642	0.0101797	ieu-a-294	Inflammatory bowel disease || id:ieu-a-294	TRUE	reported	igd	3	TRUE
rs55808324	A	G	A	G	0.141213	-0.0415	0.09318	0.08221	FALSE	FALSE	FALSE	finn-b-R18_MALAI_FATIG	14	88444752	0.0314		0.1863	Malaise and fatigue || id:finn-b-R18_MALAI_FATIG	Malaise and fatigue	Malaise and fatigue || ||	TRUE	igd	88444752	5.13452e-17	14	65642	0.016844	ieu-a-294	Inflammatory bowel disease || id:ieu-a-294	TRUE	reported	igd	3	TRUE
rs559928	C	T	C	T	0.094388	-0.0262	0.8128	0.801	FALSE	FALSE	FALSE	finn-b-R18_MALAI_FATIG	11	64150370	0.0216		0.2263	Malaise and fatigue || id:finn-b-R18_MALAI_FATIG	Malaise and fatigue	Malaise and fatigue || ||	TRUE	igd	64150370	3.32583e-13	11	65642	0.0129645	ieu-a-294	Inflammatory bowel disease || id:ieu-a-294	TRUE	reported	igd	3	TRUE
rs56167332	A	C	A	C	0.155855	-0.0017	0.3375	0.305	FALSE	FALSE	FALSE	finn-b-R18_MALAI_FATIG	5	158827769	0.0188		0.9288	Malaise and fatigue || id:finn-b-R18_MALAI_FATIG	Malaise and fatigue	Malaise and fatigue || ||	TRUE	igd	158827769	7.16638e-50	5	65642	0.0104967	ieu-a-294	Inflammatory bowel disease || id:ieu-a-294	TRUE	reported	igd	3	TRUE
rs6058869	T	C	T	C	0.0556615	-0.0252	0.3991	0.4021	FALSE	FALSE	FALSE	finn-b-R18_MALAI_FATIG	20	31348750	0.0176		0.1539	Malaise and fatigue || id:finn-b-R18_MALAI_FATIG	Malaise and fatigue	Malaise and fatigue || ||	TRUE	igd	31348750	2.63494e-08	20	65642	0.0100037	ieu-a-294	Inflammatory bowel disease || id:ieu-a-294	TRUE	reported	igd	3	TRUE
rs6062496	A	G	A	G	0.123216	-0.032	0.5694	0.6439	FALSE	FALSE	FALSE	finn-b-R18_MALAI_FATIG	20	62329099	0.0181		0.0766002	Malaise and fatigue || id:finn-b-R18_MALAI_FATIG	Malaise and fatigue	Malaise and fatigue || ||	TRUE	igd	62329099	2.10814e-33	20	65642	0.0102312	ieu-a-294	Inflammatory bowel disease || id:ieu-a-294	TRUE	reported	igd	3	TRUE
rs6074022	T	C	T	C	-0.0742587	-0.0232	0.7497	0.7272	FALSE	FALSE	FALSE	finn-b-R18_MALAI_FATIG	20	44740196	0.0194		0.2308	Malaise and fatigue || id:finn-b-R18_MALAI_FATIG	Malaise and fatigue	Malaise and fatigue || ||	TRUE	igd	44740196	8.32339e-11	20	65642	0.0114338	ieu-a-294	Inflammatory bowel disease || id:ieu-a-294	TRUE	reported	igd	3	TRUE
rs6111031	T	C	T	C	-0.264091	0.0227	0.1591	0.1253	FALSE	FALSE	FALSE	finn-b-R18_MALAI_FATIG	20	1682037	0.0261		0.3848	Malaise and fatigue || id:finn-b-R18_MALAI_FATIG	Malaise and fatigue	Malaise and fatigue || ||	TRUE	igd	1682037	1.23225e-71	20	65642	0.0147557	ieu-a-294	Inflammatory bowel disease || id:ieu-a-294	TRUE	reported	igd	3	TRUE
rs62037363	C	T	C	T	0.0987549	-0.0137	0.3911	0.4125	FALSE	FALSE	FALSE	finn-b-R18_MALAI_FATIG	16	28865042	0.0175		0.4344	Malaise and fatigue || id:finn-b-R18_MALAI_FATIG	Malaise and fatigue	Malaise and fatigue || ||	TRUE	igd	28865042	6.36209e-22	16	65642	0.0102618	ieu-a-294	Inflammatory bowel disease || id:ieu-a-294	TRUE	reported	igd	3	TRUE
rs62434177	A	G	A	G	-0.179105	-0.0094	0.03236	0.05866	FALSE	FALSE	FALSE	finn-b-R18_MALAI_FATIG	6	138087506	0.0373		0.8009	Malaise and fatigue || id:finn-b-R18_MALAI_FATIG	Malaise and fatigue	Malaise and fatigue || ||	TRUE	igd	138087506	1.13951e-08	6	65642	0.031375	ieu-a-294	Inflammatory bowel disease || id:ieu-a-294	TRUE	reported	igd	3	TRUE
rs6456426	A	C	A	C	-0.0643405	-0.0224	0.4984	0.4861	FALSE	FALSE	FALSE	finn-b-R18_MALAI_FATIG	6	21438889	0.0173		0.1942	Malaise and fatigue || id:finn-b-R18_MALAI_FATIG	Malaise and fatigue	Malaise and fatigue || ||	TRUE	igd	21438889	8.18276e-11	6	65642	0.0099028	ieu-a-294	Inflammatory bowel disease || id:ieu-a-294	TRUE	reported	igd	3	TRUE
rs6466198	T	A	T	A	0.0841312	-0.0143	0.386	0.6306	FALSE	TRUE	FALSE	finn-b-R18_MALAI_FATIG	7	107480126	0.0179		0.4259	Malaise and fatigue || id:finn-b-R18_MALAI_FATIG	Malaise and fatigue	Malaise and fatigue || ||	TRUE	igd	107480126	2.17771e-16	7	65642	0.0102451	ieu-a-294	Inflammatory bowel disease || id:ieu-a-294	TRUE	reported	igd	3	FALSE
rs648541	G	A	G	A	-0.0648616	0.019	0.3409	0.3925	FALSE	FALSE	FALSE	finn-b-R18_MALAI_FATIG	11	114429934	0.0177		0.2836	Malaise and fatigue || id:finn-b-R18_MALAI_FATIG	Malaise and fatigue	Malaise and fatigue || ||	TRUE	igd	114429934	1.21728e-09	11	65642	0.0106716	ieu-a-294	Inflammatory bowel disease || id:ieu-a-294	TRUE	reported	igd	3	TRUE
rs6500315	G	A	G	A	0.0766082	-0.0137	0.7753	0.8478	FALSE	FALSE	FALSE	finn-b-R18_MALAI_FATIG	16	50508101	0.0243		0.5734	Malaise and fatigue || id:finn-b-R18_MALAI_FATIG	Malaise and fatigue	Malaise and fatigue || ||	TRUE	igd	50508101	1.12065e-10	16	65642	0.0118778	ieu-a-294	Inflammatory bowel disease || id:ieu-a-294	TRUE	reported	igd	3	TRUE
rs6561151	A	G	A	G	0.1	-0.0107	0.2235	0.1999	FALSE	FALSE	FALSE	finn-b-R18_MALAI_FATIG	13	44484706	0.0215		0.6193	Malaise and fatigue || id:finn-b-R18_MALAI_FATIG	Malaise and fatigue	Malaise and fatigue || ||	TRUE	igd	44484706	3.53346e-17	13	65642	0.0118661	ieu-a-294	Inflammatory bowel disease || id:ieu-a-294	TRUE	reported	igd	3	TRUE
rs6584281	G	A	G	A	-0.164639	0.0395	0.5188	0.5298	FALSE	FALSE	FALSE	finn-b-R18_MALAI_FATIG	10	101286480	0.0173		0.02229	Malaise and fatigue || id:finn-b-R18_MALAI_FATIG	Malaise and fatigue	Malaise and fatigue || ||	TRUE	igd	101286480	9.36268e-62	10	65642	0.00992861	ieu-a-294	Inflammatory bowel disease || id:ieu-a-294	TRUE	reported	igd	3	TRUE
rs6588248	G	T	G	T	0.0819867	0.0095	0.5297	0.4997	FALSE	FALSE	FALSE	finn-b-R18_MALAI_FATIG	1	67652984	0.0172		0.5814	Malaise and fatigue || id:finn-b-R18_MALAI_FATIG	Malaise and fatigue	Malaise and fatigue || ||	TRUE	igd	67652984	1.38484e-16	1	65642	0.0099185	ieu-a-294	Inflammatory bowel disease || id:ieu-a-294	TRUE	reported	igd	3	TRUE
rs6651252	C	T	C	T	-0.0908484	-0.0409	0.13	0.1159	FALSE	FALSE	FALSE	finn-b-R18_MALAI_FATIG	8	129567181	0.027		0.1288	Malaise and fatigue || id:finn-b-R18_MALAI_FATIG	Malaise and fatigue	Malaise and fatigue || ||	TRUE	igd	129567181	9.08239e-10	8	65642	0.014833	ieu-a-294	Inflammatory bowel disease || id:ieu-a-294	TRUE	reported	igd	3	TRUE
rs6708373	G	A	G	A	0.134178	0.0196	0.5277	0.4391	FALSE	FALSE	FALSE	finn-b-R18_MALAI_FATIG	2	234172846	0.0174		0.2587	Malaise and fatigue || id:finn-b-R18_MALAI_FATIG	Malaise and fatigue	Malaise and fatigue || ||	TRUE	igd	234172846	1.42561e-41	2	65642	0.0099341	ieu-a-294	Inflammatory bowel disease || id:ieu-a-294	TRUE	reported	igd	3	TRUE
rs6740462	A	C	A	C	0.0799597	-0.0116	0.7378	0.6262	FALSE	FALSE	FALSE	finn-b-R18_MALAI_FATIG	2	65667272	0.0179		0.517101	Malaise and fatigue || id:finn-b-R18_MALAI_FATIG	Malaise and fatigue	Malaise and fatigue || ||	TRUE	igd	65667272	5.59114e-12	2	65642	0.0116057	ieu-a-294	Inflammatory bowel disease || id:ieu-a-294	TRUE	reported	igd	3	TRUE
rs6745185	G	T	G	T	0.0698267	0.0242	0.7389	0.8339	FALSE	FALSE	FALSE	finn-b-R18_MALAI_FATIG	2	241586960	0.0232		0.2961	Malaise and fatigue || id:finn-b-R18_MALAI_FATIG	Malaise and fatigue	Malaise and fatigue || ||	TRUE	igd	241586960	1.37322e-09	2	65642	0.0115253	ieu-a-294	Inflammatory bowel disease || id:ieu-a-294	TRUE	reported	igd	3	TRUE
rs67643815	T	G	T	G	-0.0629092	-0.0048	0.5342	0.5863	FALSE	FALSE	FALSE	finn-b-R18_MALAI_FATIG	18	67561508	0.0176		0.783901	Malaise and fatigue || id:finn-b-R18_MALAI_FATIG	Malaise and fatigue	Malaise and fatigue || ||	TRUE	igd	67561508	6.41889e-10	18	65642	0.0101798	ieu-a-294	Inflammatory bowel disease || id:ieu-a-294	TRUE	reported	igd	3	TRUE
rs6933404	C	T	C	T	0.0957518	0.0252	0.2108	0.1888	FALSE	FALSE	FALSE	finn-b-R18_MALAI_FATIG	6	137959235	0.0221		0.2537	Malaise and fatigue || id:finn-b-R18_MALAI_FATIG	Malaise and fatigue	Malaise and fatigue || ||	TRUE	igd	137959235	5.83848e-15	6	65642	0.0122643	ieu-a-294	Inflammatory bowel disease || id:ieu-a-294	TRUE	reported	igd	3	TRUE
rs7011507	A	G	A	G	-0.0846011	-0.0104	0.1233	0.08415	FALSE	FALSE	FALSE	finn-b-R18_MALAI_FATIG	8	49129242	0.0313		0.7396	Malaise and fatigue || id:finn-b-R18_MALAI_FATIG	Malaise and fatigue	Malaise and fatigue || ||	TRUE	igd	49129242	2.03222e-08	8	65642	0.0150825	ieu-a-294	Inflammatory bowel disease || id:ieu-a-294	TRUE	reported	igd	3	TRUE
rs7015630	C	T	C	T	-0.0627799	-0.018	0.2657	0.2711	FALSE	FALSE	FALSE	finn-b-R18_MALAI_FATIG	8	90875918	0.0195		0.3551	Malaise and fatigue || id:finn-b-R18_MALAI_FATIG	Malaise and fatigue	Malaise and fatigue || ||	TRUE	igd	90875918	2.89694e-08	8	65642	0.0113167	ieu-a-294	Inflammatory bowel disease || id:ieu-a-294	TRUE	reported	igd	3	TRUE
rs71593329	G	T	G	T	-0.0978042	0.0019	0.1998	0.1518	FALSE	FALSE	FALSE	finn-b-R18_MALAI_FATIG	5	158620079	0.0243		0.9373	Malaise and fatigue || id:finn-b-R18_MALAI_FATIG	Malaise and fatigue	Malaise and fatigue || ||	TRUE	igd	158620079	1.18659e-14	5	65642	0.0126731	ieu-a-294	Inflammatory bowel disease || id:ieu-a-294	TRUE	reported	igd	3	TRUE
rs7194886	T	C	T	C	-0.126026	-0.0152	0.4357	0.4888	FALSE	FALSE	FALSE	finn-b-R18_MALAI_FATIG	16	50725193	0.0173		0.3798	Malaise and fatigue || id:finn-b-R18_MALAI_FATIG	Malaise and fatigue	Malaise and fatigue || ||	TRUE	igd	50725193	2.53338e-36	16	65642	0.0100135	ieu-a-294	Inflammatory bowel disease || id:ieu-a-294	TRUE	reported	igd	3	TRUE
rs7240004	G	A	G	A	-0.0665215	-0.0082	0.3795	0.3777	FALSE	FALSE	FALSE	finn-b-R18_MALAI_FATIG	18	46395022	0.0179		0.6459	Malaise and fatigue || id:finn-b-R18_MALAI_FATIG	Malaise and fatigue	Malaise and fatigue || ||	TRUE	igd	46395022	1.01436e-10	18	65642	0.0102898	ieu-a-294	Inflammatory bowel disease || id:ieu-a-294	TRUE	reported	igd	3	TRUE
rs7253253	T	G	T	G	-0.134424	0.0115	0.95432	0.9417	FALSE	FALSE	FALSE	finn-b-R18_MALAI_FATIG	19	10714058	0.0369		0.756	Malaise and fatigue || id:finn-b-R18_MALAI_FATIG	Malaise and fatigue	Malaise and fatigue || ||	TRUE	igd	10714058	6.18586e-09	19	65642	0.02313	ieu-a-294	Inflammatory bowel disease || id:ieu-a-294	TRUE	reported	igd	3	TRUE
rs72634258	C	T	C	T	-0.126877	0.0242	0.1757	0.2535	FALSE	FALSE	FALSE	finn-b-R18_MALAI_FATIG	1	8150638	0.0199		0.2224	Malaise and fatigue || id:finn-b-R18_MALAI_FATIG	Malaise and fatigue	Malaise and fatigue || ||	TRUE	igd	8150638	1.24652e-19	1	65642	0.0139965	ieu-a-294	Inflammatory bowel disease || id:ieu-a-294	TRUE	reported	igd	3	TRUE
rs72924296	G	A	G	A	-0.0638392	-0.0016	0.2696	0.2264	FALSE	FALSE	FALSE	finn-b-R18_MALAI_FATIG	2	199543967	0.0207		0.9378	Malaise and fatigue || id:finn-b-R18_MALAI_FATIG	Malaise and fatigue	Malaise and fatigue || ||	TRUE	igd	199543967	1.44391e-08	2	65642	0.0112629	ieu-a-294	Inflammatory bowel disease || id:ieu-a-294	TRUE	reported	igd	3	TRUE
rs744166	G	A	G	A	-0.100017	-0.0204	0.4204	0.4208	FALSE	FALSE	FALSE	finn-b-R18_MALAI_FATIG	17	40514201	0.0175		0.243	Malaise and fatigue || id:finn-b-R18_MALAI_FATIG	Malaise and fatigue	Malaise and fatigue || ||	TRUE	igd	40514201	1.14446e-22	17	65642	0.0102076	ieu-a-294	Inflammatory bowel disease || id:ieu-a-294	TRUE	reported	igd	3	TRUE
rs7523442	T	C	T	C	0.124537	0.0025	0.5356	0.491	FALSE	FALSE	FALSE	finn-b-R18_MALAI_FATIG	1	20165971	0.0173		0.8831	Malaise and fatigue || id:finn-b-R18_MALAI_FATIG	Malaise and fatigue	Malaise and fatigue || ||	TRUE	igd	20165971	2.76439e-36	1	65642	0.00990061	ieu-a-294	Inflammatory bowel disease || id:ieu-a-294	TRUE	reported	igd	3	TRUE
rs7547569	C	T	C	T	-0.6472	-0.0069	0.06675	0.04791	FALSE	FALSE	FALSE	finn-b-R18_MALAI_FATIG	1	67731368	0.0407		0.866	Malaise and fatigue || id:finn-b-R18_MALAI_FATIG	Malaise and fatigue	Malaise and fatigue || ||	TRUE	igd	67731368	1.65196e-170	1	65642	0.0232516	ieu-a-294	Inflammatory bowel disease || id:ieu-a-294	TRUE	reported	igd	3	TRUE
rs7608910	G	A	G	A	0.126444	0.046	0.3909	0.3686	FALSE	FALSE	FALSE	finn-b-R18_MALAI_FATIG	2	61204856	0.0179		0.0101	Malaise and fatigue || id:finn-b-R18_MALAI_FATIG	Malaise and fatigue	Malaise and fatigue || ||	TRUE	igd	61204856	2.59956e-36	2	65642	0.0100484	ieu-a-294	Inflammatory bowel disease || id:ieu-a-294	TRUE	reported	igd	3	TRUE
rs7657746	G	A	G	A	-0.0868542	0.0168	0.244	0.1405	FALSE	FALSE	FALSE	finn-b-R18_MALAI_FATIG	4	123161619	0.0249		0.5	Malaise and fatigue || id:finn-b-R18_MALAI_FATIG	Malaise and fatigue	Malaise and fatigue || ||	TRUE	igd	123161619	1.83485e-13	4	65642	0.0118004	ieu-a-294	Inflammatory bowel disease || id:ieu-a-294	TRUE	reported	igd	3	TRUE
rs769177	T	C	T	C	0.260903	-0.0292	0.02548	0.05645	FALSE	FALSE	FALSE	finn-b-R18_MALAI_FATIG	6	31547611	0.0374		0.4345	Malaise and fatigue || id:finn-b-R18_MALAI_FATIG	Malaise and fatigue	Malaise and fatigue || ||	TRUE	igd	31547611	6.5283e-20	6	65642	0.0285603	ieu-a-294	Inflammatory bowel disease || id:ieu-a-294	TRUE	reported	igd	3	TRUE
rs7773324	A	G	A	G	0.061818	0.0099	0.6002	0.5523	FALSE	FALSE	FALSE	finn-b-R18_MALAI_FATIG	6	382559	0.0174		0.5715	Malaise and fatigue || id:finn-b-R18_MALAI_FATIG	Malaise and fatigue	Malaise and fatigue || ||	TRUE	igd	382559	5.83687e-09	6	65642	0.0106192	ieu-a-294	Inflammatory bowel disease || id:ieu-a-294	TRUE	reported	igd	3	TRUE
rs780094	C	T	C	T	-0.0783055	0.0125	0.6051	0.6441	FALSE	FALSE	FALSE	finn-b-R18_MALAI_FATIG	2	27741237	0.0181		0.4883	Malaise and fatigue || id:finn-b-R18_MALAI_FATIG	Malaise and fatigue	Malaise and fatigue || ||	TRUE	igd	27741237	3.88329e-15	2	65642	0.00996426	ieu-a-294	Inflammatory bowel disease || id:ieu-a-294	TRUE	reported	igd	3	TRUE
rs7848647	C	T	C	T	0.13239	-0.0031	0.6746	0.6941	FALSE	FALSE	FALSE	finn-b-R18_MALAI_FATIG	9	117569046	0.0187		0.8688	Malaise and fatigue || id:finn-b-R18_MALAI_FATIG	Malaise and fatigue	Malaise and fatigue || ||	TRUE	igd	117569046	3.15791e-35	9	65642	0.0106897	ieu-a-294	Inflammatory bowel disease || id:ieu-a-294	TRUE	reported	igd	3	TRUE
rs78487399	C	G	C	G	-0.132093	0.0058	0.90326	0.05504	FALSE	TRUE	FALSE	finn-b-R18_MALAI_FATIG	2	43809347	0.038		0.8794	Malaise and fatigue || id:finn-b-R18_MALAI_FATIG	Malaise and fatigue	Malaise and fatigue || ||	TRUE	igd	43809347	7.71081e-16	2	65642	0.0163913	ieu-a-294	Inflammatory bowel disease || id:ieu-a-294	TRUE	reported	igd	3	FALSE
rs913678	C	T	C	T	-0.0691643	-0.0074	0.3293	0.3499	FALSE	FALSE	FALSE	finn-b-R18_MALAI_FATIG	20	48955424	0.0182		0.683501	Malaise and fatigue || id:finn-b-R18_MALAI_FATIG	Malaise and fatigue	Malaise and fatigue || ||	TRUE	igd	48955424	5.34687e-11	20	65642	0.0105418	ieu-a-294	Inflammatory bowel disease || id:ieu-a-294	TRUE	reported	igd	3	TRUE
rs9264942	C	T	C	T	0.094692	-0.0082	0.3529	0.2745	FALSE	FALSE	FALSE	finn-b-R18_MALAI_FATIG	6	31274380	0.0194		0.6715	Malaise and fatigue || id:finn-b-R18_MALAI_FATIG	Malaise and fatigue	Malaise and fatigue || ||	TRUE	igd	31274380	1.54703e-18	6	65642	0.0107773	ieu-a-294	Inflammatory bowel disease || id:ieu-a-294	TRUE	reported	igd	3	TRUE
rs9273363	A	C	A	C	-0.193129	-0.031	0.2748	0.2787	FALSE	FALSE	FALSE	finn-b-R18_MALAI_FATIG	6	32626272	0.0205		0.1298	Malaise and fatigue || id:finn-b-R18_MALAI_FATIG	Malaise and fatigue	Malaise and fatigue || ||	TRUE	igd	32626272	3.30217e-58	6	65642	0.0120075	ieu-a-294	Inflammatory bowel disease || id:ieu-a-294	TRUE	reported	igd	3	TRUE
rs941823	C	T	C	T	0.0830172	-0.0018	0.7509	0.7291	FALSE	FALSE	FALSE	finn-b-R18_MALAI_FATIG	13	41013977	0.0194		0.9261	Malaise and fatigue || id:finn-b-R18_MALAI_FATIG	Malaise and fatigue	Malaise and fatigue || ||	TRUE	igd	41013977	6.18728e-13	13	65642	0.0115361	ieu-a-294	Inflammatory bowel disease || id:ieu-a-294	TRUE	reported	igd	3	TRUE
rs9457247	T	C	T	C	0.089151	0.0123	0.5398	0.4887	FALSE	FALSE	FALSE	finn-b-R18_MALAI_FATIG	6	167392174	0.0173		0.477	Malaise and fatigue || id:finn-b-R18_MALAI_FATIG	Malaise and fatigue	Malaise and fatigue || ||	TRUE	igd	167392174	2.48085e-18	6	65642	0.0102086	ieu-a-294	Inflammatory bowel disease || id:ieu-a-294	TRUE	reported	igd	3	TRUE
rs9557207	G	A	G	A	-0.0878448	-0.0008	0.2231	0.1316	FALSE	FALSE	FALSE	finn-b-R18_MALAI_FATIG	13	100036418	0.0257		0.9743	Malaise and fatigue || id:finn-b-R18_MALAI_FATIG	Malaise and fatigue	Malaise and fatigue || ||	TRUE	igd	100036418	3.5156e-13	13	65642	0.0120782	ieu-a-294	Inflammatory bowel disease || id:ieu-a-294	TRUE	reported	igd	3	TRUE
rs974801	G	A	G	A	-0.0727718	0.0148	0.3799	0.3832	FALSE	FALSE	FALSE	finn-b-R18_MALAI_FATIG	4	106071064	0.0178		0.4049	Malaise and fatigue || id:finn-b-R18_MALAI_FATIG	Malaise and fatigue	Malaise and fatigue || ||	TRUE	igd	106071064	7.07457e-13	4	65642	0.0101382	ieu-a-294	Inflammatory bowel disease || id:ieu-a-294	TRUE	reported	igd	3	TRUE
rs9836291	A	G	A	G	0.160867	-0.0164	0.2878	0.4139	FALSE	FALSE	FALSE	finn-b-R18_MALAI_FATIG	3	49697459	0.0176		0.3502	Malaise and fatigue || id:finn-b-R18_MALAI_FATIG	Malaise and fatigue	Malaise and fatigue || ||	TRUE	igd	49697459	9.61391e-53	3	65642	0.0105244	ieu-a-294	Inflammatory bowel disease || id:ieu-a-294	TRUE	reported	igd	3	TRUE
rs9889296	A	G	A	G	-0.104999	0.018	0.2723	0.3365	FALSE	FALSE	FALSE	finn-b-R18_MALAI_FATIG	17	32570547	0.0182		0.3233	Malaise and fatigue || id:finn-b-R18_MALAI_FATIG	Malaise and fatigue	Malaise and fatigue || ||	TRUE	igd	32570547	1.35301e-20	17	65642	0.0112854	ieu-a-294	Inflammatory bowel disease || id:ieu-a-294	TRUE	reported	igd	3	TRUE

## Sheet: finn-b-ILD_ENDPOINTS-dat_Sheet 
SNP	effect_allele.exposure	other_allele.exposure	effect_allele.outcome	other_allele.outcome	beta.exposure	beta.outcome	eaf.exposure	eaf.outcome	remove	palindromic	ambiguous	id.outcome	chr	pos	se.outcome	samplesize.outcome	pval.outcome	outcome	originalname.outcome	outcome.deprecated	mr_keep.outcome	data_source.outcome	pos.exposure	pval.exposure	chr.exposure	samplesize.exposure	se.exposure	id.exposure	exposure	mr_keep.exposure	pval_origin.exposure	data_source.exposure	action	mr_keep
rs10142466	G	A	G	A	-0.0580054	-0.0337	0.5065	0.488	FALSE	FALSE	FALSE	finn-b-ILD_ENDPOINTS	14	69271784	0.0108		0.001714	Interstitial lung disease endpoints || id:finn-b-ILD_ENDPOINTS	Interstitial lung disease endpoints	Interstitial lung disease endpoints || ||	TRUE	igd	69271784	1.08365e-08	14	65642	0.010146	ieu-a-294	Inflammatory bowel disease || id:ieu-a-294	TRUE	reported	igd	3	TRUE
rs10758669	A	C	A	C	-0.148762	-0.0267	0.6504	0.6418	FALSE	FALSE	FALSE	finn-b-ILD_ENDPOINTS	9	4981602	0.0112		0.0170801	Interstitial lung disease endpoints || id:finn-b-ILD_ENDPOINTS	Interstitial lung disease endpoints	Interstitial lung disease endpoints || ||	TRUE	igd	4981602	4.69894e-48	9	65642	0.0102138	ieu-a-294	Inflammatory bowel disease || id:ieu-a-294	TRUE	reported	igd	3	TRUE
rs10761659	G	A	G	A	0.153811	0.0353	0.5399	0.5286	FALSE	FALSE	FALSE	finn-b-ILD_ENDPOINTS	10	64445564	0.0107		0.001017	Interstitial lung disease endpoints || id:finn-b-ILD_ENDPOINTS	Interstitial lung disease endpoints	Interstitial lung disease endpoints || ||	TRUE	igd	64445564	4.9705e-53	10	65642	0.0100347	ieu-a-294	Inflammatory bowel disease || id:ieu-a-294	TRUE	reported	igd	3	TRUE
rs10800309	G	A	G	A	-0.132111	-0.018	0.6578	0.6283	FALSE	FALSE	FALSE	finn-b-ILD_ENDPOINTS	1	161472158	0.0111		0.1059	Interstitial lung disease endpoints || id:finn-b-ILD_ENDPOINTS	Interstitial lung disease endpoints	Interstitial lung disease endpoints || ||	TRUE	igd	161472158	6.1546e-37	1	65642	0.010405	ieu-a-294	Inflammatory bowel disease || id:ieu-a-294	TRUE	reported	igd	3	TRUE
rs10878302	A	T	A	T	0.112429	-0.028	0.92855	0.06043	FALSE	TRUE	FALSE	finn-b-ILD_ENDPOINTS	12	40669826	0.0226		0.2147	Interstitial lung disease endpoints || id:finn-b-ILD_ENDPOINTS	Interstitial lung disease endpoints	Interstitial lung disease endpoints || ||	TRUE	igd	40669826	5.26393e-09	12	65642	0.0192561	ieu-a-294	Inflammatory bowel disease || id:ieu-a-294	TRUE	reported	igd	3	FALSE
rs10956252	G	C	G	C	0.0834795	0.0253	0.6189	0.7225	FALSE	TRUE	FALSE	finn-b-ILD_ENDPOINTS	8	126536137	0.012		0.0354601	Interstitial lung disease endpoints || id:finn-b-ILD_ENDPOINTS	Interstitial lung disease endpoints	Interstitial lung disease endpoints || ||	TRUE	igd	126536137	2.26204e-16	8	65642	0.0101714	ieu-a-294	Inflammatory bowel disease || id:ieu-a-294	TRUE	reported	igd	3	FALSE
rs11152949	G	A	G	A	0.105057	0.036	0.3195	0.2459	FALSE	FALSE	FALSE	finn-b-ILD_ENDPOINTS	6	106449085	0.0125		0.00392202	Interstitial lung disease endpoints || id:finn-b-ILD_ENDPOINTS	Interstitial lung disease endpoints	Interstitial lung disease endpoints || ||	TRUE	igd	106449085	7.2477e-23	6	65642	0.0106717	ieu-a-294	Inflammatory bowel disease || id:ieu-a-294	TRUE	reported	igd	3	TRUE
rs11185982	C	T	C	T	-0.077882	0.016	0.1517	0.1233	FALSE	FALSE	FALSE	finn-b-ILD_ENDPOINTS	10	82305627	0.0164		0.3277	Interstitial lung disease endpoints || id:finn-b-ILD_ENDPOINTS	Interstitial lung disease endpoints	Interstitial lung disease endpoints || ||	TRUE	igd	82305627	1.61161e-08	10	65642	0.0137863	ieu-a-294	Inflammatory bowel disease || id:ieu-a-294	TRUE	reported	igd	3	TRUE
rs11230563	T	C	T	C	-0.081194	-0.0345	0.348	0.2483	FALSE	FALSE	FALSE	finn-b-ILD_ENDPOINTS	11	60776209	0.0125		0.00592107	Interstitial lung disease endpoints || id:finn-b-ILD_ENDPOINTS	Interstitial lung disease endpoints	Interstitial lung disease endpoints || ||	TRUE	igd	60776209	1.70608e-14	11	65642	0.0105845	ieu-a-294	Inflammatory bowel disease || id:ieu-a-294	TRUE	reported	igd	3	TRUE
rs11236797	A	C	A	C	0.150864	0.0525	0.4444	0.4066	FALSE	FALSE	FALSE	finn-b-ILD_ENDPOINTS	11	76299649	0.0109		1.54999e-06	Interstitial lung disease endpoints || id:finn-b-ILD_ENDPOINTS	Interstitial lung disease endpoints	Interstitial lung disease endpoints || ||	TRUE	igd	76299649	9.31751e-52	11	65642	0.00996698	ieu-a-294	Inflammatory bowel disease || id:ieu-a-294	TRUE	reported	igd	3	TRUE
rs11641016	G	C	G	C	-0.111288	-0.0413	0.1973	0.2653	FALSE	TRUE	FALSE	finn-b-ILD_ENDPOINTS	16	86014881	0.0122		0.000747395	Interstitial lung disease endpoints || id:finn-b-ILD_ENDPOINTS	Interstitial lung disease endpoints	Interstitial lung disease endpoints || ||	TRUE	igd	86014881	9.50605e-17	16	65642	0.0133908	ieu-a-294	Inflammatory bowel disease || id:ieu-a-294	TRUE	reported	igd	3	FALSE
rs11677953	A	G	A	G	0.0790564	0.0212	0.3969	0.3058	FALSE	FALSE	FALSE	finn-b-ILD_ENDPOINTS	2	219121663	0.0117		0.0686404	Interstitial lung disease endpoints || id:finn-b-ILD_ENDPOINTS	Interstitial lung disease endpoints	Interstitial lung disease endpoints || ||	TRUE	igd	219121663	2.92213e-15	2	65642	0.0100145	ieu-a-294	Inflammatory bowel disease || id:ieu-a-294	TRUE	reported	igd	3	TRUE
rs11691685	G	A	G	A	-0.122467	-0.0461	0.08024	0.07825	FALSE	FALSE	FALSE	finn-b-ILD_ENDPOINTS	2	145481827	0.0201		0.0218102	Interstitial lung disease endpoints || id:finn-b-ILD_ENDPOINTS	Interstitial lung disease endpoints	Interstitial lung disease endpoints || ||	TRUE	igd	145481827	7.26942e-11	2	65642	0.0187977	ieu-a-294	Inflammatory bowel disease || id:ieu-a-294	TRUE	reported	igd	3	TRUE
rs11713774	C	T	C	T	0.0942858	-0.0014	0.1427	0.1177	FALSE	FALSE	FALSE	finn-b-ILD_ENDPOINTS	3	18765978	0.0167		0.9329	Interstitial lung disease endpoints || id:finn-b-ILD_ENDPOINTS	Interstitial lung disease endpoints	Interstitial lung disease endpoints || ||	TRUE	igd	18765978	3.91922e-11	3	65642	0.0142704	ieu-a-294	Inflammatory bowel disease || id:ieu-a-294	TRUE	reported	igd	3	TRUE
rs11768997	T	G	T	C	0.155265	-0.0171	0.1346	0.05034	TRUE	FALSE	FALSE	finn-b-ILD_ENDPOINTS	7	50533716	0.0256		0.505	Interstitial lung disease endpoints || id:finn-b-ILD_ENDPOINTS	Interstitial lung disease endpoints	Interstitial lung disease endpoints || ||	TRUE	igd	50533716	6.81868e-18	7	65642	0.0180166	ieu-a-294	Inflammatory bowel disease || id:ieu-a-294	TRUE	reported	igd	3	FALSE
rs11793497	G	A	G	A	0.156206	0.0359	0.423	0.417	FALSE	FALSE	FALSE	finn-b-ILD_ENDPOINTS	9	139271850	0.0109		0.000960793	Interstitial lung disease endpoints || id:finn-b-ILD_ENDPOINTS	Interstitial lung disease endpoints	Interstitial lung disease endpoints || ||	TRUE	igd	139271850	1.70844e-54	9	65642	0.0100484	ieu-a-294	Inflammatory bowel disease || id:ieu-a-294	TRUE	reported	igd	3	TRUE
rs1182188	C	T	C	T	-0.0659028	-0.0324	0.2989	0.361	FALSE	FALSE	FALSE	finn-b-ILD_ENDPOINTS	7	2869985	0.0112		0.00383001	Interstitial lung disease endpoints || id:finn-b-ILD_ENDPOINTS	Interstitial lung disease endpoints	Interstitial lung disease endpoints || ||	TRUE	igd	2869985	1.07912e-09	7	65642	0.0108086	ieu-a-294	Inflammatory bowel disease || id:ieu-a-294	TRUE	reported	igd	3	TRUE
rs12318183	A	C	A	C	0.109531	0.0259	0.3854	0.3237	FALSE	FALSE	FALSE	finn-b-ILD_ENDPOINTS	12	68503836	0.0115		0.02399	Interstitial lung disease endpoints || id:finn-b-ILD_ENDPOINTS	Interstitial lung disease endpoints	Interstitial lung disease endpoints || ||	TRUE	igd	68503836	1.66994e-27	12	65642	0.01008	ieu-a-294	Inflammatory bowel disease || id:ieu-a-294	TRUE	reported	igd	3	TRUE
rs12411259	A	G	A	G	0.0669054	-0.0039	0.2401	0.2829	FALSE	FALSE	FALSE	finn-b-ILD_ENDPOINTS	1	172866210	0.0119		0.7446	Interstitial lung disease endpoints || id:finn-b-ILD_ENDPOINTS	Interstitial lung disease endpoints	Interstitial lung disease endpoints || ||	TRUE	igd	172866210	6.17504e-09	1	65642	0.0115117	ieu-a-294	Inflammatory bowel disease || id:ieu-a-294	TRUE	reported	igd	3	TRUE
rs1250566	A	G	A	G	-0.100894	-0.0398	0.3161	0.4094	FALSE	FALSE	FALSE	finn-b-ILD_ENDPOINTS	10	81046453	0.011		0.000286801	Interstitial lung disease endpoints || id:finn-b-ILD_ENDPOINTS	Interstitial lung disease endpoints	Interstitial lung disease endpoints || ||	TRUE	igd	81046453	4.7698e-20	10	65642	0.0110038	ieu-a-294	Inflammatory bowel disease || id:ieu-a-294	TRUE	reported	igd	3	TRUE
rs12585310	A	G	A	G	0.0706485	0.0207	0.3136	0.3208	FALSE	FALSE	FALSE	finn-b-ILD_ENDPOINTS	13	27528347	0.0116		0.0743293	Interstitial lung disease endpoints || id:finn-b-ILD_ENDPOINTS	Interstitial lung disease endpoints	Interstitial lung disease endpoints || ||	TRUE	igd	27528347	5.24928e-11	13	65642	0.0107636	ieu-a-294	Inflammatory bowel disease || id:ieu-a-294	TRUE	reported	igd	3	TRUE
rs1267499	C	T	C	T	0.0821443	0.0141	0.81	0.8881	FALSE	FALSE	FALSE	finn-b-ILD_ENDPOINTS	6	14715882	0.0173		0.4141	Interstitial lung disease endpoints || id:finn-b-ILD_ENDPOINTS	Interstitial lung disease endpoints	Interstitial lung disease endpoints || ||	TRUE	igd	14715882	5.21555e-11	6	65642	0.0125131	ieu-a-294	Inflammatory bowel disease || id:ieu-a-294	TRUE	reported	igd	3	TRUE
rs12718244	A	G	A	G	0.0761709	0.0176	0.4081	0.2932	FALSE	FALSE	FALSE	finn-b-ILD_ENDPOINTS	7	50175654	0.0118		0.1372	Interstitial lung disease endpoints || id:finn-b-ILD_ENDPOINTS	Interstitial lung disease endpoints	Interstitial lung disease endpoints || ||	TRUE	igd	50175654	3.35274e-14	7	65642	0.0100437	ieu-a-294	Inflammatory bowel disease || id:ieu-a-294	TRUE	reported	igd	3	TRUE
rs12722515	A	C	A	C	-0.0989022	-0.0336	0.1627	0.1435	FALSE	FALSE	FALSE	finn-b-ILD_ENDPOINTS	10	6081230	0.0154		0.0292099	Interstitial lung disease endpoints || id:finn-b-ILD_ENDPOINTS	Interstitial lung disease endpoints	Interstitial lung disease endpoints || ||	TRUE	igd	6081230	4.56773e-12	10	65642	0.0142955	ieu-a-294	Inflammatory bowel disease || id:ieu-a-294	TRUE	reported	igd	3	TRUE
rs12796489	A	C	A	C	-0.760367	0.1124	0.02286	0.004324	FALSE	FALSE	FALSE	finn-b-ILD_ENDPOINTS	11	3059360	0.0819		0.1699	Interstitial lung disease endpoints || id:finn-b-ILD_ENDPOINTS	Interstitial lung disease endpoints	Interstitial lung disease endpoints || ||	TRUE	igd	3059360	2.87276e-69	11	65642	0.0432241	ieu-a-294	Inflammatory bowel disease || id:ieu-a-294	TRUE	reported	igd	3	TRUE
rs1292053	G	A	G	A	0.0701035	0.0156	0.442	0.4339	FALSE	FALSE	FALSE	finn-b-ILD_ENDPOINTS	17	57963537	0.0109		0.1498	Interstitial lung disease endpoints || id:finn-b-ILD_ENDPOINTS	Interstitial lung disease endpoints	Interstitial lung disease endpoints || ||	TRUE	igd	57963537	9.88781e-13	17	65642	0.00982936	ieu-a-294	Inflammatory bowel disease || id:ieu-a-294	TRUE	reported	igd	3	TRUE
rs1297258	T	C	T	C	-0.114524	-0.0171	0.4249	0.4056	FALSE	FALSE	FALSE	finn-b-ILD_ENDPOINTS	21	16806709	0.0109		0.1177	Interstitial lung disease endpoints || id:finn-b-ILD_ENDPOINTS	Interstitial lung disease endpoints	Interstitial lung disease endpoints || ||	TRUE	igd	16806709	5.37898e-30	21	65642	0.0100654	ieu-a-294	Inflammatory bowel disease || id:ieu-a-294	TRUE	reported	igd	3	TRUE
rs13107612	T	C	T	C	0.0732561	0.015	0.2969	0.3092	FALSE	FALSE	FALSE	finn-b-ILD_ENDPOINTS	4	102739980	0.0116		0.1974	Interstitial lung disease endpoints || id:finn-b-ILD_ENDPOINTS	Interstitial lung disease endpoints	Interstitial lung disease endpoints || ||	TRUE	igd	102739980	1.61994e-11	4	65642	0.0108741	ieu-a-294	Inflammatory bowel disease || id:ieu-a-294	TRUE	reported	igd	3	TRUE
rs13204742	T	G	T	G	0.0916208	-0.024	0.1267	0.1304	FALSE	FALSE	FALSE	finn-b-ILD_ENDPOINTS	6	128245765	0.016		0.1348	Interstitial lung disease endpoints || id:finn-b-ILD_ENDPOINTS	Interstitial lung disease endpoints	Interstitial lung disease endpoints || ||	TRUE	igd	128245765	5.39312e-10	6	65642	0.0147604	ieu-a-294	Inflammatory bowel disease || id:ieu-a-294	TRUE	reported	igd	3	TRUE
rs13407913	G	A	G	A	0.0917072	0.0339	0.4306	0.4088	FALSE	FALSE	FALSE	finn-b-ILD_ENDPOINTS	2	25097644	0.0109		0.00192801	Interstitial lung disease endpoints || id:finn-b-ILD_ENDPOINTS	Interstitial lung disease endpoints	Interstitial lung disease endpoints || ||	TRUE	igd	25097644	1.6885e-20	2	65642	0.00988181	ieu-a-294	Inflammatory bowel disease || id:ieu-a-294	TRUE	reported	igd	3	TRUE
rs1363907	A	G	A	G	0.0815026	0.0151	0.4212	0.3791	FALSE	FALSE	FALSE	finn-b-ILD_ENDPOINTS	5	96252803	0.0111		0.1742	Interstitial lung disease endpoints || id:finn-b-ILD_ENDPOINTS	Interstitial lung disease endpoints	Interstitial lung disease endpoints || ||	TRUE	igd	96252803	4.86519e-15	5	65642	0.0104086	ieu-a-294	Inflammatory bowel disease || id:ieu-a-294	TRUE	reported	igd	3	TRUE
rs1388585	A	G	A	G	-0.30489	-0.0226	0.98081	0.9731	FALSE	FALSE	FALSE	finn-b-ILD_ENDPOINTS	12	40531691	0.0332		0.4959	Interstitial lung disease endpoints || id:finn-b-ILD_ENDPOINTS	Interstitial lung disease endpoints	Interstitial lung disease endpoints || ||	TRUE	igd	40531691	6.8533e-22	12	65642	0.031707	ieu-a-294	Inflammatory bowel disease || id:ieu-a-294	TRUE	reported	igd	3	TRUE
rs140143	T	G	T	G	-0.133073	-0.0184	0.3897	0.3475	FALSE	FALSE	FALSE	finn-b-ILD_ENDPOINTS	22	30173109	0.0113		0.1035	Interstitial lung disease endpoints || id:finn-b-ILD_ENDPOINTS	Interstitial lung disease endpoints	Interstitial lung disease endpoints || ||	TRUE	igd	30173109	2.17871e-31	22	65642	0.0114182	ieu-a-294	Inflammatory bowel disease || id:ieu-a-294	TRUE	reported	igd	3	TRUE
rs1420098	C	T	C	T	-0.0952951	-0.0443	0.3877	0.4002	FALSE	FALSE	FALSE	finn-b-ILD_ENDPOINTS	2	102984279	0.011		5.48997e-05	Interstitial lung disease endpoints || id:finn-b-ILD_ENDPOINTS	Interstitial lung disease endpoints	Interstitial lung disease endpoints || ||	TRUE	igd	102984279	1.82516e-20	2	65642	0.0102776	ieu-a-294	Inflammatory bowel disease || id:ieu-a-294	TRUE	reported	igd	3	TRUE
rs1517352	C	A	C	A	0.0778816	-0.0218	0.6048	0.6237	FALSE	FALSE	FALSE	finn-b-ILD_ENDPOINTS	2	191931464	0.0111		0.0496398	Interstitial lung disease endpoints || id:finn-b-ILD_ENDPOINTS	Interstitial lung disease endpoints	Interstitial lung disease endpoints || ||	TRUE	igd	191931464	3.86545e-14	2	65642	0.0102944	ieu-a-294	Inflammatory bowel disease || id:ieu-a-294	TRUE	reported	igd	3	TRUE
rs1569328	T	C	T	C	-0.0809722	-0.0259	0.1702	0.179	FALSE	FALSE	FALSE	finn-b-ILD_ENDPOINTS	14	75741751	0.014		0.0654606	Interstitial lung disease endpoints || id:finn-b-ILD_ENDPOINTS	Interstitial lung disease endpoints	Interstitial lung disease endpoints || ||	TRUE	igd	75741751	3.20959e-09	14	65642	0.0136766	ieu-a-294	Inflammatory bowel disease || id:ieu-a-294	TRUE	reported	igd	3	TRUE
rs17293632	T	C	T	C	0.107165	0.0291	0.2364	0.2625	FALSE	FALSE	FALSE	finn-b-ILD_ENDPOINTS	15	67442596	0.0122		0.0171902	Interstitial lung disease endpoints || id:finn-b-ILD_ENDPOINTS	Interstitial lung disease endpoints	Interstitial lung disease endpoints || ||	TRUE	igd	67442596	2.70894e-20	15	65642	0.0116106	ieu-a-294	Inflammatory bowel disease || id:ieu-a-294	TRUE	reported	igd	3	TRUE
rs17651741	A	G	A	G	0.0702476	0.0186	0.191	0.1981	FALSE	FALSE	FALSE	finn-b-ILD_ENDPOINTS	15	38869666	0.0135		0.167	Interstitial lung disease endpoints || id:finn-b-ILD_ENDPOINTS	Interstitial lung disease endpoints	Interstitial lung disease endpoints || ||	TRUE	igd	38869666	2.80892e-08	15	65642	0.0126505	ieu-a-294	Inflammatory bowel disease || id:ieu-a-294	TRUE	reported	igd	3	TRUE
rs17694108	A	G	A	G	0.0857629	0.01	0.2797	0.3481	FALSE	FALSE	FALSE	finn-b-ILD_ENDPOINTS	19	33731551	0.0113		0.378	Interstitial lung disease endpoints || id:finn-b-ILD_ENDPOINTS	Interstitial lung disease endpoints	Interstitial lung disease endpoints || ||	TRUE	igd	33731551	1.21032e-14	19	65642	0.0111165	ieu-a-294	Inflammatory bowel disease || id:ieu-a-294	TRUE	reported	igd	3	TRUE
rs17780256	C	A	C	A	-0.083427	-0.0194	0.1927	0.1699	FALSE	FALSE	FALSE	finn-b-ILD_ENDPOINTS	17	70642923	0.0143		0.1763	Interstitial lung disease endpoints || id:finn-b-ILD_ENDPOINTS	Interstitial lung disease endpoints	Interstitial lung disease endpoints || ||	TRUE	igd	70642923	3.19374e-11	17	65642	0.0125693	ieu-a-294	Inflammatory bowel disease || id:ieu-a-294	TRUE	reported	igd	3	TRUE
rs181826	A	C	A	C	0.0820444	0.0389	0.6266	0.657	FALSE	FALSE	FALSE	finn-b-ILD_ENDPOINTS	5	141526057	0.0113		0.000588098	Interstitial lung disease endpoints || id:finn-b-ILD_ENDPOINTS	Interstitial lung disease endpoints	Interstitial lung disease endpoints || ||	TRUE	igd	141526057	4.05229e-15	5	65642	0.0104471	ieu-a-294	Inflammatory bowel disease || id:ieu-a-294	TRUE	reported	igd	3	TRUE
rs1847472	A	C	A	C	-0.0672805	-0.0042	0.3421	0.2516	FALSE	FALSE	FALSE	finn-b-ILD_ENDPOINTS	6	90973159	0.0124		0.731499	Interstitial lung disease endpoints || id:finn-b-ILD_ENDPOINTS	Interstitial lung disease endpoints	Interstitial lung disease endpoints || ||	TRUE	igd	90973159	6.62857e-10	6	65642	0.0108961	ieu-a-294	Inflammatory bowel disease || id:ieu-a-294	TRUE	reported	igd	3	TRUE
rs1990760	T	C	T	C	-0.0671151	0.0022	0.6085	0.5849	FALSE	FALSE	FALSE	finn-b-ILD_ENDPOINTS	2	163124051	0.0109		0.8417	Interstitial lung disease endpoints || id:finn-b-ILD_ENDPOINTS	Interstitial lung disease endpoints	Interstitial lung disease endpoints || ||	TRUE	igd	163124051	3.56246e-10	2	65642	0.0107006	ieu-a-294	Inflammatory bowel disease || id:ieu-a-294	TRUE	reported	igd	3	TRUE
rs2024092	A	G	A	G	0.106813	0.0051	0.2162	0.232	FALSE	FALSE	FALSE	finn-b-ILD_ENDPOINTS	19	1124031	0.0128		0.6884	Interstitial lung disease endpoints || id:finn-b-ILD_ENDPOINTS	Interstitial lung disease endpoints	Interstitial lung disease endpoints || ||	TRUE	igd	1124031	1.1246e-18	19	65642	0.0121076	ieu-a-294	Inflammatory bowel disease || id:ieu-a-294	TRUE	reported	igd	3	TRUE
rs2050392	A	G	A	G	0.0691178	0.0009	0.6003	0.5887	FALSE	FALSE	FALSE	finn-b-ILD_ENDPOINTS	10	30691503	0.0109		0.9352	Interstitial lung disease endpoints || id:finn-b-ILD_ENDPOINTS	Interstitial lung disease endpoints	Interstitial lung disease endpoints || ||	TRUE	igd	30691503	1.87241e-11	10	65642	0.0102921	ieu-a-294	Inflammatory bowel disease || id:ieu-a-294	TRUE	reported	igd	3	TRUE
rs2143178	C	T	C	T	-0.176684	-0.0332	0.1658	0.1168	FALSE	FALSE	FALSE	finn-b-ILD_ENDPOINTS	22	39660829	0.0168		0.0480098	Interstitial lung disease endpoints || id:finn-b-ILD_ENDPOINTS	Interstitial lung disease endpoints	Interstitial lung disease endpoints || ||	TRUE	igd	39660829	4.79954e-38	22	65642	0.0137017	ieu-a-294	Inflammatory bowel disease || id:ieu-a-294	TRUE	reported	igd	3	TRUE
rs2153283	A	C	A	C	-0.0859637	0.0016	0.217	0.2361	FALSE	FALSE	FALSE	finn-b-ILD_ENDPOINTS	10	59972299	0.0127		0.9018	Interstitial lung disease endpoints || id:finn-b-ILD_ENDPOINTS	Interstitial lung disease endpoints	Interstitial lung disease endpoints || ||	TRUE	igd	59972299	1.53568e-11	10	65642	0.0127458	ieu-a-294	Inflammatory bowel disease || id:ieu-a-294	TRUE	reported	igd	3	TRUE
rs2270395	T	C	T	C	0.0778411	-0.0143	0.7616	0.6947	FALSE	FALSE	FALSE	finn-b-ILD_ENDPOINTS	16	50846832	0.0117		0.2231	Interstitial lung disease endpoints || id:finn-b-ILD_ENDPOINTS	Interstitial lung disease endpoints	Interstitial lung disease endpoints || ||	TRUE	igd	50846832	5.17249e-11	16	65642	0.0118554	ieu-a-294	Inflammatory bowel disease || id:ieu-a-294	TRUE	reported	igd	3	TRUE
rs2274351	T	C	T	C	0.0604993	0.0323	0.5373	0.5224	FALSE	FALSE	FALSE	finn-b-ILD_ENDPOINTS	10	104264107	0.0108		0.00270302	Interstitial lung disease endpoints || id:finn-b-ILD_ENDPOINTS	Interstitial lung disease endpoints	Interstitial lung disease endpoints || ||	TRUE	igd	104264107	6.93043e-09	10	65642	0.0104442	ieu-a-294	Inflammatory bowel disease || id:ieu-a-294	TRUE	reported	igd	3	TRUE
rs2297559	A	G	A	G	0.0741659	-0.0014	0.6822	0.6786	FALSE	FALSE	FALSE	finn-b-ILD_ENDPOINTS	1	160854526	0.0115		0.9026	Interstitial lung disease endpoints || id:finn-b-ILD_ENDPOINTS	Interstitial lung disease endpoints	Interstitial lung disease endpoints || ||	TRUE	igd	160854526	1.88495e-11	1	65642	0.0110454	ieu-a-294	Inflammatory bowel disease || id:ieu-a-294	TRUE	reported	igd	3	TRUE
rs2328546	C	T	C	T	0.0940162	0.03	0.8014	0.7542	FALSE	FALSE	FALSE	finn-b-ILD_ENDPOINTS	6	20657345	0.0125		0.0165699	Interstitial lung disease endpoints || id:finn-b-ILD_ENDPOINTS	Interstitial lung disease endpoints	Interstitial lung disease endpoints || ||	TRUE	igd	20657345	1.29718e-13	6	65642	0.0126938	ieu-a-294	Inflammatory bowel disease || id:ieu-a-294	TRUE	reported	igd	3	TRUE
rs2395022	C	A	C	A	-0.181635	-0.0473	0.95885	0.9554	FALSE	FALSE	FALSE	finn-b-ILD_ENDPOINTS	7	98750379	0.026		0.0688399	Interstitial lung disease endpoints || id:finn-b-ILD_ENDPOINTS	Interstitial lung disease endpoints	Interstitial lung disease endpoints || ||	TRUE	igd	98750379	8.26799e-15	7	65642	0.0233963	ieu-a-294	Inflammatory bowel disease || id:ieu-a-294	TRUE	reported	igd	3	TRUE
rs2488397	C	G	C	G	0.09881	0.0426	0.2037	0.146	FALSE	TRUE	FALSE	finn-b-ILD_ENDPOINTS	1	197701279	0.0152		0.005202	Interstitial lung disease endpoints || id:finn-b-ILD_ENDPOINTS	Interstitial lung disease endpoints	Interstitial lung disease endpoints || ||	TRUE	igd	197701279	4.55302e-16	1	65642	0.0121644	ieu-a-294	Inflammatory bowel disease || id:ieu-a-294	TRUE	reported	igd	3	FALSE
rs2497318	T	C	T	C	-0.0635464	-0.0052	0.4504	0.4498	FALSE	FALSE	FALSE	finn-b-ILD_ENDPOINTS	10	94432000	0.0108		0.6305	Interstitial lung disease endpoints || id:finn-b-ILD_ENDPOINTS	Interstitial lung disease endpoints	Interstitial lung disease endpoints || ||	TRUE	igd	94432000	1.35781e-10	10	65642	0.00989735	ieu-a-294	Inflammatory bowel disease || id:ieu-a-294	TRUE	reported	igd	3	TRUE
rs2538470	G	A	G	A	-0.0675599	-0.0121	0.6378	0.6186	FALSE	FALSE	FALSE	finn-b-ILD_ENDPOINTS	7	148220448	0.0111		0.2743	Interstitial lung disease endpoints || id:finn-b-ILD_ENDPOINTS	Interstitial lung disease endpoints	Interstitial lung disease endpoints || ||	TRUE	igd	148220448	2.99916e-11	7	65642	0.0101646	ieu-a-294	Inflammatory bowel disease || id:ieu-a-294	TRUE	reported	igd	3	TRUE
rs259964	G	A	G	A	-0.0674584	-0.0253	0.5414	0.5769	FALSE	FALSE	FALSE	finn-b-ILD_ENDPOINTS	20	57824309	0.0109		0.02003	Interstitial lung disease endpoints || id:finn-b-ILD_ENDPOINTS	Interstitial lung disease endpoints	Interstitial lung disease endpoints || ||	TRUE	igd	57824309	6.92947e-12	20	65642	0.00983489	ieu-a-294	Inflammatory bowel disease || id:ieu-a-294	TRUE	reported	igd	3	TRUE
rs2688608	T	G	T	G	0.062403	0.0142	0.557	0.469	FALSE	FALSE	FALSE	finn-b-ILD_ENDPOINTS	10	75658349	0.0108		0.1871	Interstitial lung disease endpoints || id:finn-b-ILD_ENDPOINTS	Interstitial lung disease endpoints	Interstitial lung disease endpoints || ||	TRUE	igd	75658349	2.75467e-10	10	65642	0.00988642	ieu-a-294	Inflammatory bowel disease || id:ieu-a-294	TRUE	reported	igd	3	TRUE
rs272882	T	G	T	G	0.166117	0.0216	0.6733	0.5851	FALSE	FALSE	FALSE	finn-b-ILD_ENDPOINTS	5	131669161	0.0109		0.0481205	Interstitial lung disease endpoints || id:finn-b-ILD_ENDPOINTS	Interstitial lung disease endpoints	Interstitial lung disease endpoints || ||	TRUE	igd	131669161	1.46656e-52	5	65642	0.0108875	ieu-a-294	Inflammatory bowel disease || id:ieu-a-294	TRUE	reported	igd	3	TRUE
rs2836883	A	G	A	G	-0.168413	-0.0298	0.2728	0.2475	FALSE	FALSE	FALSE	finn-b-ILD_ENDPOINTS	21	40466744	0.0125		0.0170699	Interstitial lung disease endpoints || id:finn-b-ILD_ENDPOINTS	Interstitial lung disease endpoints	Interstitial lung disease endpoints || ||	TRUE	igd	40466744	3.37831e-48	21	65642	0.0115451	ieu-a-294	Inflammatory bowel disease || id:ieu-a-294	TRUE	reported	igd	3	TRUE
rs2847278	T	C	T	C	-0.144528	-0.0557	0.841	0.8534	FALSE	FALSE	FALSE	finn-b-ILD_ENDPOINTS	18	12778715	0.0152		0.000244	Interstitial lung disease endpoints || id:finn-b-ILD_ENDPOINTS	Interstitial lung disease endpoints	Interstitial lung disease endpoints || ||	TRUE	igd	12778715	8.32722e-28	18	65642	0.0132236	ieu-a-294	Inflammatory bowel disease || id:ieu-a-294	TRUE	reported	igd	3	TRUE
rs2974935	T	G	T	G	0.0687256	0.0246	0.4948	0.5433	FALSE	FALSE	FALSE	finn-b-ILD_ENDPOINTS	1	155181843	0.0108		0.02298	Interstitial lung disease endpoints || id:finn-b-ILD_ENDPOINTS	Interstitial lung disease endpoints	Interstitial lung disease endpoints || ||	TRUE	igd	155181843	8.86748e-12	1	65642	0.0100715	ieu-a-294	Inflammatory bowel disease || id:ieu-a-294	TRUE	reported	igd	3	TRUE
rs3024493	A	C	A	C	0.196922	0.0714	0.1572	0.1562	FALSE	FALSE	FALSE	finn-b-ILD_ENDPOINTS	1	206943968	0.0148		1.41801e-06	Interstitial lung disease endpoints || id:finn-b-ILD_ENDPOINTS	Interstitial lung disease endpoints	Interstitial lung disease endpoints || ||	TRUE	igd	206943968	1.64778e-50	1	65642	0.0131753	ieu-a-294	Inflammatory bowel disease || id:ieu-a-294	TRUE	reported	igd	3	TRUE
rs3184504	C	T	C	T	-0.0600317	-0.0809	0.5074	0.5912	FALSE	FALSE	FALSE	finn-b-ILD_ENDPOINTS	12	111884608	0.0109		1.30497e-13	Interstitial lung disease endpoints || id:finn-b-ILD_ENDPOINTS	Interstitial lung disease endpoints	Interstitial lung disease endpoints || ||	TRUE	igd	111884608	1.28988e-09	12	65642	0.00989211	ieu-a-294	Inflammatory bowel disease || id:ieu-a-294	TRUE	reported	igd	3	TRUE
rs34779708	G	T	G	T	0.106679	0.0157	0.3512	0.373	FALSE	FALSE	FALSE	finn-b-ILD_ENDPOINTS	10	35466185	0.0111		0.157	Interstitial lung disease endpoints || id:finn-b-ILD_ENDPOINTS	Interstitial lung disease endpoints	Interstitial lung disease endpoints || ||	TRUE	igd	35466185	2.073e-25	10	65642	0.0102408	ieu-a-294	Inflammatory bowel disease || id:ieu-a-294	TRUE	reported	igd	3	TRUE
rs34804116	A	C	A	C	-0.0574631	-0.0078	0.3867	0.3669	FALSE	FALSE	FALSE	finn-b-ILD_ENDPOINTS	5	72539850	0.0111		0.4865	Interstitial lung disease endpoints || id:finn-b-ILD_ENDPOINTS	Interstitial lung disease endpoints	Interstitial lung disease endpoints || ||	TRUE	igd	72539850	3.62402e-08	5	65642	0.0104322	ieu-a-294	Inflammatory bowel disease || id:ieu-a-294	TRUE	reported	igd	3	TRUE
rs34856868	A	G	A	G	-0.195275	-0.0219	0.03159	0.03383	FALSE	FALSE	FALSE	finn-b-ILD_ENDPOINTS	1	92554283	0.0299		0.4645	Interstitial lung disease endpoints || id:finn-b-ILD_ENDPOINTS	Interstitial lung disease endpoints	Interstitial lung disease endpoints || ||	TRUE	igd	92554283	9.79873e-09	1	65642	0.0340546	ieu-a-294	Inflammatory bowel disease || id:ieu-a-294	TRUE	reported	igd	3	TRUE
rs35164067	A	G	A	G	-0.11754	-0.0423	0.2039	0.1756	FALSE	FALSE	FALSE	finn-b-ILD_ENDPOINTS	19	10525181	0.0141		0.00276198	Interstitial lung disease endpoints || id:finn-b-ILD_ENDPOINTS	Interstitial lung disease endpoints	Interstitial lung disease endpoints || ||	TRUE	igd	10525181	2.65705e-20	19	65642	0.0127318	ieu-a-294	Inflammatory bowel disease || id:ieu-a-294	TRUE	reported	igd	3	TRUE
rs35256947	C	T	C	T	0.0821647	0.0241	0.2594	0.2172	FALSE	FALSE	FALSE	finn-b-ILD_ENDPOINTS	2	231161026	0.013		0.0636297	Interstitial lung disease endpoints || id:finn-b-ILD_ENDPOINTS	Interstitial lung disease endpoints	Interstitial lung disease endpoints || ||	TRUE	igd	231161026	3.87347e-13	2	65642	0.0113176	ieu-a-294	Inflammatory bowel disease || id:ieu-a-294	TRUE	reported	igd	3	TRUE
rs35730213	C	G	C	G	-0.159624	-0.034	0.2807	0.2127	FALSE	TRUE	FALSE	finn-b-ILD_ENDPOINTS	1	200874229	0.0131		0.00974002	Interstitial lung disease endpoints || id:finn-b-ILD_ENDPOINTS	Interstitial lung disease endpoints	Interstitial lung disease endpoints || ||	TRUE	igd	200874229	8.33489e-45	1	65642	0.0113656	ieu-a-294	Inflammatory bowel disease || id:ieu-a-294	TRUE	reported	igd	3	FALSE
rs36048684	A	T	A	T	-0.0941465	-0.0582	0.1107	0.07024	FALSE	TRUE	FALSE	finn-b-ILD_ENDPOINTS	5	158822929	0.0212		0.00593499	Interstitial lung disease endpoints || id:finn-b-ILD_ENDPOINTS	Interstitial lung disease endpoints	Interstitial lung disease endpoints || ||	TRUE	igd	158822929	3.69939e-09	5	65642	0.0159649	ieu-a-294	Inflammatory bowel disease || id:ieu-a-294	TRUE	reported	igd	3	FALSE
rs367569	T	C	T	C	-0.0958166	-0.0434	0.2891	0.2756	FALSE	FALSE	FALSE	finn-b-ILD_ENDPOINTS	16	11365500	0.0121		0.000315203	Interstitial lung disease endpoints || id:finn-b-ILD_ENDPOINTS	Interstitial lung disease endpoints	Interstitial lung disease endpoints || ||	TRUE	igd	11365500	1.92664e-17	16	65642	0.011275	ieu-a-294	Inflammatory bowel disease || id:ieu-a-294	TRUE	reported	igd	3	TRUE
rs3776414	G	T	G	T	0.0773716	0.026	0.3756	0.2984	FALSE	FALSE	FALSE	finn-b-ILD_ENDPOINTS	5	10689562	0.0118		0.02718	Interstitial lung disease endpoints || id:finn-b-ILD_ENDPOINTS	Interstitial lung disease endpoints	Interstitial lung disease endpoints || ||	TRUE	igd	10689562	2.65033e-14	5	65642	0.0101613	ieu-a-294	Inflammatory bowel disease || id:ieu-a-294	TRUE	reported	igd	3	TRUE
rs3801835	T	C	T	C	0.064107	0.0143	0.3447	0.2772	FALSE	FALSE	FALSE	finn-b-ILD_ENDPOINTS	7	26852053	0.012		0.2331	Interstitial lung disease endpoints || id:finn-b-ILD_ENDPOINTS	Interstitial lung disease endpoints	Interstitial lung disease endpoints || ||	TRUE	igd	26852053	1.47058e-09	7	65642	0.0106005	ieu-a-294	Inflammatory bowel disease || id:ieu-a-294	TRUE	reported	igd	3	TRUE
rs3853824	C	T	C	T	0.064031	-0.0226	0.6385	0.5588	FALSE	FALSE	FALSE	finn-b-ILD_ENDPOINTS	17	54880993	0.0108		0.0369803	Interstitial lung disease endpoints || id:finn-b-ILD_ENDPOINTS	Interstitial lung disease endpoints	Interstitial lung disease endpoints || ||	TRUE	igd	54880993	7.70123e-10	17	65642	0.0104099	ieu-a-294	Inflammatory bowel disease || id:ieu-a-294	TRUE	reported	igd	3	TRUE
rs4692386	C	T	C	T	0.0579752	0.0026	0.593	0.6217	FALSE	FALSE	FALSE	finn-b-ILD_ENDPOINTS	4	26132361	0.0111		0.812	Interstitial lung disease endpoints || id:finn-b-ILD_ENDPOINTS	Interstitial lung disease endpoints	Interstitial lung disease endpoints || ||	TRUE	igd	26132361	1.21194e-08	4	65642	0.0101746	ieu-a-294	Inflammatory bowel disease || id:ieu-a-294	TRUE	reported	igd	3	TRUE
rs4703855	T	C	T	C	-0.0710611	-0.0173	0.2998	0.3667	FALSE	FALSE	FALSE	finn-b-ILD_ENDPOINTS	5	71693899	0.0112		0.1208	Interstitial lung disease endpoints || id:finn-b-ILD_ENDPOINTS	Interstitial lung disease endpoints	Interstitial lung disease endpoints || ||	TRUE	igd	71693899	7.15649e-11	5	65642	0.0109034	ieu-a-294	Inflammatory bowel disease || id:ieu-a-294	TRUE	reported	igd	3	TRUE
rs4743820	T	C	T	C	0.0639523	0.0119	0.7019	0.666	FALSE	FALSE	FALSE	finn-b-ILD_ENDPOINTS	9	93928416	0.0114		0.2977	Interstitial lung disease endpoints || id:finn-b-ILD_ENDPOINTS	Interstitial lung disease endpoints	Interstitial lung disease endpoints || ||	TRUE	igd	93928416	3.79656e-09	9	65642	0.0108526	ieu-a-294	Inflammatory bowel disease || id:ieu-a-294	TRUE	reported	igd	3	TRUE
rs4795397	G	A	G	A	0.138343	0.0477	0.4713	0.5185	FALSE	FALSE	FALSE	finn-b-ILD_ENDPOINTS	17	38023745	0.0108		9.30508e-06	Interstitial lung disease endpoints || id:finn-b-ILD_ENDPOINTS	Interstitial lung disease endpoints	Interstitial lung disease endpoints || ||	TRUE	igd	38023745	8.30233e-44	17	65642	0.00996661	ieu-a-294	Inflammatory bowel disease || id:ieu-a-294	TRUE	reported	igd	3	TRUE
rs4976646	C	T	C	T	0.0730113	0.0402	0.3415	0.3579	FALSE	FALSE	FALSE	finn-b-ILD_ENDPOINTS	5	176788570	0.0112		0.000332897	Interstitial lung disease endpoints || id:finn-b-ILD_ENDPOINTS	Interstitial lung disease endpoints	Interstitial lung disease endpoints || ||	TRUE	igd	176788570	3.23445e-12	5	65642	0.0104794	ieu-a-294	Inflammatory bowel disease || id:ieu-a-294	TRUE	reported	igd	3	TRUE
rs516246	T	C	T	C	0.0755599	0.0227	0.4652	0.3749	FALSE	FALSE	FALSE	finn-b-ILD_ENDPOINTS	19	49206172	0.0111		0.0405602	Interstitial lung disease endpoints || id:finn-b-ILD_ENDPOINTS	Interstitial lung disease endpoints	Interstitial lung disease endpoints || ||	TRUE	igd	49206172	1.14842e-13	19	65642	0.0101797	ieu-a-294	Inflammatory bowel disease || id:ieu-a-294	TRUE	reported	igd	3	TRUE
rs55808324	A	G	A	G	0.141213	0.0426	0.09318	0.08253	FALSE	FALSE	FALSE	finn-b-ILD_ENDPOINTS	14	88444752	0.0195		0.02869	Interstitial lung disease endpoints || id:finn-b-ILD_ENDPOINTS	Interstitial lung disease endpoints	Interstitial lung disease endpoints || ||	TRUE	igd	88444752	5.13452e-17	14	65642	0.016844	ieu-a-294	Inflammatory bowel disease || id:ieu-a-294	TRUE	reported	igd	3	TRUE
rs559928	C	T	C	T	0.094388	0.0262	0.8128	0.8012	FALSE	FALSE	FALSE	finn-b-ILD_ENDPOINTS	11	64150370	0.0134		0.0517404	Interstitial lung disease endpoints || id:finn-b-ILD_ENDPOINTS	Interstitial lung disease endpoints	Interstitial lung disease endpoints || ||	TRUE	igd	64150370	3.32583e-13	11	65642	0.0129645	ieu-a-294	Inflammatory bowel disease || id:ieu-a-294	TRUE	reported	igd	3	TRUE
rs56167332	A	C	A	C	0.155855	0.0043	0.3375	0.3056	FALSE	FALSE	FALSE	finn-b-ILD_ENDPOINTS	5	158827769	0.0117		0.7135	Interstitial lung disease endpoints || id:finn-b-ILD_ENDPOINTS	Interstitial lung disease endpoints	Interstitial lung disease endpoints || ||	TRUE	igd	158827769	7.16638e-50	5	65642	0.0104967	ieu-a-294	Inflammatory bowel disease || id:ieu-a-294	TRUE	reported	igd	3	TRUE
rs6058869	T	C	T	C	0.0556615	0.0246	0.3991	0.4023	FALSE	FALSE	FALSE	finn-b-ILD_ENDPOINTS	20	31348750	0.011		0.0248599	Interstitial lung disease endpoints || id:finn-b-ILD_ENDPOINTS	Interstitial lung disease endpoints	Interstitial lung disease endpoints || ||	TRUE	igd	31348750	2.63494e-08	20	65642	0.0100037	ieu-a-294	Inflammatory bowel disease || id:ieu-a-294	TRUE	reported	igd	3	TRUE
rs6062496	A	G	A	G	0.123216	0.035	0.5694	0.6445	FALSE	FALSE	FALSE	finn-b-ILD_ENDPOINTS	20	62329099	0.0113		0.00187499	Interstitial lung disease endpoints || id:finn-b-ILD_ENDPOINTS	Interstitial lung disease endpoints	Interstitial lung disease endpoints || ||	TRUE	igd	62329099	2.10814e-33	20	65642	0.0102312	ieu-a-294	Inflammatory bowel disease || id:ieu-a-294	TRUE	reported	igd	3	TRUE
rs6074022	T	C	T	C	-0.0742587	-0.0044	0.7497	0.7267	FALSE	FALSE	FALSE	finn-b-ILD_ENDPOINTS	20	44740196	0.0121		0.714301	Interstitial lung disease endpoints || id:finn-b-ILD_ENDPOINTS	Interstitial lung disease endpoints	Interstitial lung disease endpoints || ||	TRUE	igd	44740196	8.32339e-11	20	65642	0.0114338	ieu-a-294	Inflammatory bowel disease || id:ieu-a-294	TRUE	reported	igd	3	TRUE
rs6111031	T	C	T	C	-0.264091	-0.0161	0.1591	0.125	FALSE	FALSE	FALSE	finn-b-ILD_ENDPOINTS	20	1682037	0.0163		0.3231	Interstitial lung disease endpoints || id:finn-b-ILD_ENDPOINTS	Interstitial lung disease endpoints	Interstitial lung disease endpoints || ||	TRUE	igd	1682037	1.23225e-71	20	65642	0.0147557	ieu-a-294	Inflammatory bowel disease || id:ieu-a-294	TRUE	reported	igd	3	TRUE
rs62037363	C	T	C	T	0.0987549	0.0303	0.3911	0.4127	FALSE	FALSE	FALSE	finn-b-ILD_ENDPOINTS	16	28865042	0.0109		0.005433	Interstitial lung disease endpoints || id:finn-b-ILD_ENDPOINTS	Interstitial lung disease endpoints	Interstitial lung disease endpoints || ||	TRUE	igd	28865042	6.36209e-22	16	65642	0.0102618	ieu-a-294	Inflammatory bowel disease || id:ieu-a-294	TRUE	reported	igd	3	TRUE
rs62434177	A	G	A	G	-0.179105	-0.0293	0.03236	0.05893	FALSE	FALSE	FALSE	finn-b-ILD_ENDPOINTS	6	138087506	0.0232		0.207	Interstitial lung disease endpoints || id:finn-b-ILD_ENDPOINTS	Interstitial lung disease endpoints	Interstitial lung disease endpoints || ||	TRUE	igd	138087506	1.13951e-08	6	65642	0.031375	ieu-a-294	Inflammatory bowel disease || id:ieu-a-294	TRUE	reported	igd	3	TRUE
rs6456426	A	C	A	C	-0.0643405	-0.0242	0.4984	0.486	FALSE	FALSE	FALSE	finn-b-ILD_ENDPOINTS	6	21438889	0.0107		0.0239299	Interstitial lung disease endpoints || id:finn-b-ILD_ENDPOINTS	Interstitial lung disease endpoints	Interstitial lung disease endpoints || ||	TRUE	igd	21438889	8.18276e-11	6	65642	0.0099028	ieu-a-294	Inflammatory bowel disease || id:ieu-a-294	TRUE	reported	igd	3	TRUE
rs6466198	T	A	T	A	0.0841312	-0.0313	0.386	0.6301	FALSE	TRUE	FALSE	finn-b-ILD_ENDPOINTS	7	107480126	0.0112		0.00506606	Interstitial lung disease endpoints || id:finn-b-ILD_ENDPOINTS	Interstitial lung disease endpoints	Interstitial lung disease endpoints || ||	TRUE	igd	107480126	2.17771e-16	7	65642	0.0102451	ieu-a-294	Inflammatory bowel disease || id:ieu-a-294	TRUE	reported	igd	3	FALSE
rs648541	G	A	G	A	-0.0648616	0.0046	0.3409	0.3924	FALSE	FALSE	FALSE	finn-b-ILD_ENDPOINTS	11	114429934	0.011		0.6736	Interstitial lung disease endpoints || id:finn-b-ILD_ENDPOINTS	Interstitial lung disease endpoints	Interstitial lung disease endpoints || ||	TRUE	igd	114429934	1.21728e-09	11	65642	0.0106716	ieu-a-294	Inflammatory bowel disease || id:ieu-a-294	TRUE	reported	igd	3	TRUE
rs6500315	G	A	G	A	0.0766082	0.0229	0.7753	0.8481	FALSE	FALSE	FALSE	finn-b-ILD_ENDPOINTS	16	50508101	0.0151		0.1305	Interstitial lung disease endpoints || id:finn-b-ILD_ENDPOINTS	Interstitial lung disease endpoints	Interstitial lung disease endpoints || ||	TRUE	igd	50508101	1.12065e-10	16	65642	0.0118778	ieu-a-294	Inflammatory bowel disease || id:ieu-a-294	TRUE	reported	igd	3	TRUE
rs6561151	A	G	A	G	0.1	0.0371	0.2235	0.2002	FALSE	FALSE	FALSE	finn-b-ILD_ENDPOINTS	13	44484706	0.0134		0.00564001	Interstitial lung disease endpoints || id:finn-b-ILD_ENDPOINTS	Interstitial lung disease endpoints	Interstitial lung disease endpoints || ||	TRUE	igd	44484706	3.53346e-17	13	65642	0.0118661	ieu-a-294	Inflammatory bowel disease || id:ieu-a-294	TRUE	reported	igd	3	TRUE
rs6584281	G	A	G	A	-0.164639	-0.0384	0.5188	0.5296	FALSE	FALSE	FALSE	finn-b-ILD_ENDPOINTS	10	101286480	0.0107		0.000350397	Interstitial lung disease endpoints || id:finn-b-ILD_ENDPOINTS	Interstitial lung disease endpoints	Interstitial lung disease endpoints || ||	TRUE	igd	101286480	9.36268e-62	10	65642	0.00992861	ieu-a-294	Inflammatory bowel disease || id:ieu-a-294	TRUE	reported	igd	3	TRUE
rs6588248	G	T	G	T	0.0819867	0.0065	0.5297	0.4994	FALSE	FALSE	FALSE	finn-b-ILD_ENDPOINTS	1	67652984	0.0107		0.543599	Interstitial lung disease endpoints || id:finn-b-ILD_ENDPOINTS	Interstitial lung disease endpoints	Interstitial lung disease endpoints || ||	TRUE	igd	67652984	1.38484e-16	1	65642	0.0099185	ieu-a-294	Inflammatory bowel disease || id:ieu-a-294	TRUE	reported	igd	3	TRUE
rs6651252	C	T	C	T	-0.0908484	-0.0814	0.13	0.116	FALSE	FALSE	FALSE	finn-b-ILD_ENDPOINTS	8	129567181	0.0169		1.40301e-06	Interstitial lung disease endpoints || id:finn-b-ILD_ENDPOINTS	Interstitial lung disease endpoints	Interstitial lung disease endpoints || ||	TRUE	igd	129567181	9.08239e-10	8	65642	0.014833	ieu-a-294	Inflammatory bowel disease || id:ieu-a-294	TRUE	reported	igd	3	TRUE
rs6708373	G	A	G	A	0.134178	0.0162	0.5277	0.4393	FALSE	FALSE	FALSE	finn-b-ILD_ENDPOINTS	2	234172846	0.0108		0.1337	Interstitial lung disease endpoints || id:finn-b-ILD_ENDPOINTS	Interstitial lung disease endpoints	Interstitial lung disease endpoints || ||	TRUE	igd	234172846	1.42561e-41	2	65642	0.0099341	ieu-a-294	Inflammatory bowel disease || id:ieu-a-294	TRUE	reported	igd	3	TRUE
rs6740462	A	C	A	C	0.0799597	-0.0038	0.7378	0.6254	FALSE	FALSE	FALSE	finn-b-ILD_ENDPOINTS	2	65667272	0.0111		0.731799	Interstitial lung disease endpoints || id:finn-b-ILD_ENDPOINTS	Interstitial lung disease endpoints	Interstitial lung disease endpoints || ||	TRUE	igd	65667272	5.59114e-12	2	65642	0.0116057	ieu-a-294	Inflammatory bowel disease || id:ieu-a-294	TRUE	reported	igd	3	TRUE
rs6745185	G	T	G	T	0.0698267	0.0214	0.7389	0.8338	FALSE	FALSE	FALSE	finn-b-ILD_ENDPOINTS	2	241586960	0.0144		0.1368	Interstitial lung disease endpoints || id:finn-b-ILD_ENDPOINTS	Interstitial lung disease endpoints	Interstitial lung disease endpoints || ||	TRUE	igd	241586960	1.37322e-09	2	65642	0.0115253	ieu-a-294	Inflammatory bowel disease || id:ieu-a-294	TRUE	reported	igd	3	TRUE
rs67643815	T	G	T	G	-0.0629092	-0.0185	0.5342	0.5856	FALSE	FALSE	FALSE	finn-b-ILD_ENDPOINTS	18	67561508	0.0109		0.0899808	Interstitial lung disease endpoints || id:finn-b-ILD_ENDPOINTS	Interstitial lung disease endpoints	Interstitial lung disease endpoints || ||	TRUE	igd	67561508	6.41889e-10	18	65642	0.0101798	ieu-a-294	Inflammatory bowel disease || id:ieu-a-294	TRUE	reported	igd	3	TRUE
rs6933404	C	T	C	T	0.0957518	0.021	0.2108	0.1888	FALSE	FALSE	FALSE	finn-b-ILD_ENDPOINTS	6	137959235	0.0137		0.1249	Interstitial lung disease endpoints || id:finn-b-ILD_ENDPOINTS	Interstitial lung disease endpoints	Interstitial lung disease endpoints || ||	TRUE	igd	137959235	5.83848e-15	6	65642	0.0122643	ieu-a-294	Inflammatory bowel disease || id:ieu-a-294	TRUE	reported	igd	3	TRUE
rs7011507	A	G	A	G	-0.0846011	-0.0118	0.1233	0.08415	FALSE	FALSE	FALSE	finn-b-ILD_ENDPOINTS	8	49129242	0.0194		0.542	Interstitial lung disease endpoints || id:finn-b-ILD_ENDPOINTS	Interstitial lung disease endpoints	Interstitial lung disease endpoints || ||	TRUE	igd	49129242	2.03222e-08	8	65642	0.0150825	ieu-a-294	Inflammatory bowel disease || id:ieu-a-294	TRUE	reported	igd	3	TRUE
rs7015630	C	T	C	T	-0.0627799	0.0236	0.2657	0.2712	FALSE	FALSE	FALSE	finn-b-ILD_ENDPOINTS	8	90875918	0.0121		0.0509202	Interstitial lung disease endpoints || id:finn-b-ILD_ENDPOINTS	Interstitial lung disease endpoints	Interstitial lung disease endpoints || ||	TRUE	igd	90875918	2.89694e-08	8	65642	0.0113167	ieu-a-294	Inflammatory bowel disease || id:ieu-a-294	TRUE	reported	igd	3	TRUE
rs71593329	G	T	G	T	-0.0978042	0.033	0.1998	0.1516	FALSE	FALSE	FALSE	finn-b-ILD_ENDPOINTS	5	158620079	0.015		0.0284001	Interstitial lung disease endpoints || id:finn-b-ILD_ENDPOINTS	Interstitial lung disease endpoints	Interstitial lung disease endpoints || ||	TRUE	igd	158620079	1.18659e-14	5	65642	0.0126731	ieu-a-294	Inflammatory bowel disease || id:ieu-a-294	TRUE	reported	igd	3	TRUE
rs7194886	T	C	T	C	-0.126026	-0.0043	0.4357	0.4886	FALSE	FALSE	FALSE	finn-b-ILD_ENDPOINTS	16	50725193	0.0108		0.6887	Interstitial lung disease endpoints || id:finn-b-ILD_ENDPOINTS	Interstitial lung disease endpoints	Interstitial lung disease endpoints || ||	TRUE	igd	50725193	2.53338e-36	16	65642	0.0100135	ieu-a-294	Inflammatory bowel disease || id:ieu-a-294	TRUE	reported	igd	3	TRUE
rs7240004	G	A	G	A	-0.0665215	-0.0025	0.3795	0.3782	FALSE	FALSE	FALSE	finn-b-ILD_ENDPOINTS	18	46395022	0.0111		0.8251	Interstitial lung disease endpoints || id:finn-b-ILD_ENDPOINTS	Interstitial lung disease endpoints	Interstitial lung disease endpoints || ||	TRUE	igd	46395022	1.01436e-10	18	65642	0.0102898	ieu-a-294	Inflammatory bowel disease || id:ieu-a-294	TRUE	reported	igd	3	TRUE
rs7253253	T	G	T	G	-0.134424	-0.0143	0.95432	0.9417	FALSE	FALSE	FALSE	finn-b-ILD_ENDPOINTS	19	10714058	0.023		0.5332	Interstitial lung disease endpoints || id:finn-b-ILD_ENDPOINTS	Interstitial lung disease endpoints	Interstitial lung disease endpoints || ||	TRUE	igd	10714058	6.18586e-09	19	65642	0.02313	ieu-a-294	Inflammatory bowel disease || id:ieu-a-294	TRUE	reported	igd	3	TRUE
rs72634258	C	T	C	T	-0.126877	-0.0238	0.1757	0.2532	FALSE	FALSE	FALSE	finn-b-ILD_ENDPOINTS	1	8150638	0.0124		0.0545896	Interstitial lung disease endpoints || id:finn-b-ILD_ENDPOINTS	Interstitial lung disease endpoints	Interstitial lung disease endpoints || ||	TRUE	igd	8150638	1.24652e-19	1	65642	0.0139965	ieu-a-294	Inflammatory bowel disease || id:ieu-a-294	TRUE	reported	igd	3	TRUE
rs72924296	G	A	G	A	-0.0638392	0.0048	0.2696	0.2264	FALSE	FALSE	FALSE	finn-b-ILD_ENDPOINTS	2	199543967	0.0128		0.710699	Interstitial lung disease endpoints || id:finn-b-ILD_ENDPOINTS	Interstitial lung disease endpoints	Interstitial lung disease endpoints || ||	TRUE	igd	199543967	1.44391e-08	2	65642	0.0112629	ieu-a-294	Inflammatory bowel disease || id:ieu-a-294	TRUE	reported	igd	3	TRUE
rs744166	G	A	G	A	-0.100017	-0.0064	0.4204	0.4206	FALSE	FALSE	FALSE	finn-b-ILD_ENDPOINTS	17	40514201	0.0109		0.5538	Interstitial lung disease endpoints || id:finn-b-ILD_ENDPOINTS	Interstitial lung disease endpoints	Interstitial lung disease endpoints || ||	TRUE	igd	40514201	1.14446e-22	17	65642	0.0102076	ieu-a-294	Inflammatory bowel disease || id:ieu-a-294	TRUE	reported	igd	3	TRUE
rs7523442	T	C	T	C	0.124537	0.023	0.5356	0.4914	FALSE	FALSE	FALSE	finn-b-ILD_ENDPOINTS	1	20165971	0.0108		0.0327801	Interstitial lung disease endpoints || id:finn-b-ILD_ENDPOINTS	Interstitial lung disease endpoints	Interstitial lung disease endpoints || ||	TRUE	igd	20165971	2.76439e-36	1	65642	0.00990061	ieu-a-294	Inflammatory bowel disease || id:ieu-a-294	TRUE	reported	igd	3	TRUE
rs7547569	C	T	C	T	-0.6472	-0.1346	0.06675	0.04774	FALSE	FALSE	FALSE	finn-b-ILD_ENDPOINTS	1	67731368	0.0257		1.6e-07	Interstitial lung disease endpoints || id:finn-b-ILD_ENDPOINTS	Interstitial lung disease endpoints	Interstitial lung disease endpoints || ||	TRUE	igd	67731368	1.65196e-170	1	65642	0.0232516	ieu-a-294	Inflammatory bowel disease || id:ieu-a-294	TRUE	reported	igd	3	TRUE
rs7608910	G	A	G	A	0.126444	0.0442	0.3909	0.3687	FALSE	FALSE	FALSE	finn-b-ILD_ENDPOINTS	2	61204856	0.0111		6.982e-05	Interstitial lung disease endpoints || id:finn-b-ILD_ENDPOINTS	Interstitial lung disease endpoints	Interstitial lung disease endpoints || ||	TRUE	igd	61204856	2.59956e-36	2	65642	0.0100484	ieu-a-294	Inflammatory bowel disease || id:ieu-a-294	TRUE	reported	igd	3	TRUE
rs7657746	G	A	G	A	-0.0868542	-0.0362	0.244	0.1406	FALSE	FALSE	FALSE	finn-b-ILD_ENDPOINTS	4	123161619	0.0155		0.0197802	Interstitial lung disease endpoints || id:finn-b-ILD_ENDPOINTS	Interstitial lung disease endpoints	Interstitial lung disease endpoints || ||	TRUE	igd	123161619	1.83485e-13	4	65642	0.0118004	ieu-a-294	Inflammatory bowel disease || id:ieu-a-294	TRUE	reported	igd	3	TRUE
rs769177	T	C	T	C	0.260903	-0.0268	0.02548	0.05665	FALSE	FALSE	FALSE	finn-b-ILD_ENDPOINTS	6	31547611	0.0234		0.2523	Interstitial lung disease endpoints || id:finn-b-ILD_ENDPOINTS	Interstitial lung disease endpoints	Interstitial lung disease endpoints || ||	TRUE	igd	31547611	6.5283e-20	6	65642	0.0285603	ieu-a-294	Inflammatory bowel disease || id:ieu-a-294	TRUE	reported	igd	3	TRUE
rs7773324	A	G	A	G	0.061818	0.008	0.6002	0.5524	FALSE	FALSE	FALSE	finn-b-ILD_ENDPOINTS	6	382559	0.0108		0.4599	Interstitial lung disease endpoints || id:finn-b-ILD_ENDPOINTS	Interstitial lung disease endpoints	Interstitial lung disease endpoints || ||	TRUE	igd	382559	5.83687e-09	6	65642	0.0106192	ieu-a-294	Inflammatory bowel disease || id:ieu-a-294	TRUE	reported	igd	3	TRUE
rs780094	C	T	C	T	-0.0783055	-0.0213	0.6051	0.6432	FALSE	FALSE	FALSE	finn-b-ILD_ENDPOINTS	2	27741237	0.0112		0.0579802	Interstitial lung disease endpoints || id:finn-b-ILD_ENDPOINTS	Interstitial lung disease endpoints	Interstitial lung disease endpoints || ||	TRUE	igd	27741237	3.88329e-15	2	65642	0.00996426	ieu-a-294	Inflammatory bowel disease || id:ieu-a-294	TRUE	reported	igd	3	TRUE
rs7848647	C	T	C	T	0.13239	0.0335	0.6746	0.6942	FALSE	FALSE	FALSE	finn-b-ILD_ENDPOINTS	9	117569046	0.0116		0.00408	Interstitial lung disease endpoints || id:finn-b-ILD_ENDPOINTS	Interstitial lung disease endpoints	Interstitial lung disease endpoints || ||	TRUE	igd	117569046	3.15791e-35	9	65642	0.0106897	ieu-a-294	Inflammatory bowel disease || id:ieu-a-294	TRUE	reported	igd	3	TRUE
rs78487399	C	G	C	G	-0.132093	0.0508	0.90326	0.05497	FALSE	TRUE	FALSE	finn-b-ILD_ENDPOINTS	2	43809347	0.0236		0.0311702	Interstitial lung disease endpoints || id:finn-b-ILD_ENDPOINTS	Interstitial lung disease endpoints	Interstitial lung disease endpoints || ||	TRUE	igd	43809347	7.71081e-16	2	65642	0.0163913	ieu-a-294	Inflammatory bowel disease || id:ieu-a-294	TRUE	reported	igd	3	FALSE
rs913678	C	T	C	T	-0.0691643	-0.0126	0.3293	0.3497	FALSE	FALSE	FALSE	finn-b-ILD_ENDPOINTS	20	48955424	0.0113		0.2651	Interstitial lung disease endpoints || id:finn-b-ILD_ENDPOINTS	Interstitial lung disease endpoints	Interstitial lung disease endpoints || ||	TRUE	igd	48955424	5.34687e-11	20	65642	0.0105418	ieu-a-294	Inflammatory bowel disease || id:ieu-a-294	TRUE	reported	igd	3	TRUE
rs9264942	C	T	C	T	0.094692	0.1773	0.3529	0.2743	FALSE	FALSE	FALSE	finn-b-ILD_ENDPOINTS	6	31274380	0.0122		3.74887e-48	Interstitial lung disease endpoints || id:finn-b-ILD_ENDPOINTS	Interstitial lung disease endpoints	Interstitial lung disease endpoints || ||	TRUE	igd	31274380	1.54703e-18	6	65642	0.0107773	ieu-a-294	Inflammatory bowel disease || id:ieu-a-294	TRUE	reported	igd	3	TRUE
rs9273363	A	C	A	C	-0.193129	0.024	0.2748	0.2794	FALSE	FALSE	FALSE	finn-b-ILD_ENDPOINTS	6	32626272	0.0127		0.0584804	Interstitial lung disease endpoints || id:finn-b-ILD_ENDPOINTS	Interstitial lung disease endpoints	Interstitial lung disease endpoints || ||	TRUE	igd	32626272	3.30217e-58	6	65642	0.0120075	ieu-a-294	Inflammatory bowel disease || id:ieu-a-294	TRUE	reported	igd	3	TRUE
rs941823	C	T	C	T	0.0830172	0.0124	0.7509	0.7288	FALSE	FALSE	FALSE	finn-b-ILD_ENDPOINTS	13	41013977	0.0121		0.3053	Interstitial lung disease endpoints || id:finn-b-ILD_ENDPOINTS	Interstitial lung disease endpoints	Interstitial lung disease endpoints || ||	TRUE	igd	41013977	6.18728e-13	13	65642	0.0115361	ieu-a-294	Inflammatory bowel disease || id:ieu-a-294	TRUE	reported	igd	3	TRUE
rs9457247	T	C	T	C	0.089151	0.0261	0.5398	0.4884	FALSE	FALSE	FALSE	finn-b-ILD_ENDPOINTS	6	167392174	0.0108		0.0153699	Interstitial lung disease endpoints || id:finn-b-ILD_ENDPOINTS	Interstitial lung disease endpoints	Interstitial lung disease endpoints || ||	TRUE	igd	167392174	2.48085e-18	6	65642	0.0102086	ieu-a-294	Inflammatory bowel disease || id:ieu-a-294	TRUE	reported	igd	3	TRUE
rs9557207	G	A	G	A	-0.0878448	-0.0611	0.2231	0.1316	FALSE	FALSE	FALSE	finn-b-ILD_ENDPOINTS	13	100036418	0.0159		0.0001279	Interstitial lung disease endpoints || id:finn-b-ILD_ENDPOINTS	Interstitial lung disease endpoints	Interstitial lung disease endpoints || ||	TRUE	igd	100036418	3.5156e-13	13	65642	0.0120782	ieu-a-294	Inflammatory bowel disease || id:ieu-a-294	TRUE	reported	igd	3	TRUE
rs974801	G	A	G	A	-0.0727718	-0.0109	0.3799	0.3831	FALSE	FALSE	FALSE	finn-b-ILD_ENDPOINTS	4	106071064	0.011		0.3216	Interstitial lung disease endpoints || id:finn-b-ILD_ENDPOINTS	Interstitial lung disease endpoints	Interstitial lung disease endpoints || ||	TRUE	igd	106071064	7.07457e-13	4	65642	0.0101382	ieu-a-294	Inflammatory bowel disease || id:ieu-a-294	TRUE	reported	igd	3	TRUE
rs9836291	A	G	A	G	0.160867	0.0356	0.2878	0.4135	FALSE	FALSE	FALSE	finn-b-ILD_ENDPOINTS	3	49697459	0.011		0.00117899	Interstitial lung disease endpoints || id:finn-b-ILD_ENDPOINTS	Interstitial lung disease endpoints	Interstitial lung disease endpoints || ||	TRUE	igd	49697459	9.61391e-53	3	65642	0.0105244	ieu-a-294	Inflammatory bowel disease || id:ieu-a-294	TRUE	reported	igd	3	TRUE
rs9889296	A	G	A	G	-0.104999	-0.0104	0.2723	0.3362	FALSE	FALSE	FALSE	finn-b-ILD_ENDPOINTS	17	32570547	0.0114		0.3587	Interstitial lung disease endpoints || id:finn-b-ILD_ENDPOINTS	Interstitial lung disease endpoints	Interstitial lung disease endpoints || ||	TRUE	igd	32570547	1.35301e-20	17	65642	0.0112854	ieu-a-294	Inflammatory bowel disease || id:ieu-a-294	TRUE	reported	igd	3	TRUE

## Sheet: finn-b-E4_DM2_STRICT-dat_Sheet 
SNP	effect_allele.exposure	other_allele.exposure	effect_allele.outcome	other_allele.outcome	beta.exposure	beta.outcome	eaf.exposure	eaf.outcome	remove	palindromic	ambiguous	id.outcome	chr	pos	se.outcome	samplesize.outcome	pval.outcome	outcome	originalname.outcome	outcome.deprecated	mr_keep.outcome	data_source.outcome	pos.exposure	pval.exposure	chr.exposure	samplesize.exposure	se.exposure	id.exposure	exposure	mr_keep.exposure	pval_origin.exposure	data_source.exposure	action	mr_keep
rs10142466	G	A	G	A	-0.0580054	-0.0067	0.5065	0.4879	FALSE	FALSE	FALSE	finn-b-E4_DM2_STRICT	14	69271784	0.0108		0.535601	Type 2 diabetes, strict (exclude DM1) || id:finn-b-E4_DM2_STRICT	Type 2 diabetes, strict (exclude DM1)	Type 2 diabetes, strict (exclude DM1) || ||	TRUE	igd	69271784	1.08365e-08	14	65642	0.010146	ieu-a-294	Inflammatory bowel disease || id:ieu-a-294	TRUE	reported	igd	3	TRUE
rs10758669	A	C	A	C	-0.148762	0.0117	0.6504	0.642	FALSE	FALSE	FALSE	finn-b-E4_DM2_STRICT	9	4981602	0.0113		0.3004	Type 2 diabetes, strict (exclude DM1) || id:finn-b-E4_DM2_STRICT	Type 2 diabetes, strict (exclude DM1)	Type 2 diabetes, strict (exclude DM1) || ||	TRUE	igd	4981602	4.69894e-48	9	65642	0.0102138	ieu-a-294	Inflammatory bowel disease || id:ieu-a-294	TRUE	reported	igd	3	TRUE
rs10761659	G	A	G	A	0.153811	0.0043	0.5399	0.5285	FALSE	FALSE	FALSE	finn-b-E4_DM2_STRICT	10	64445564	0.0108		0.6933	Type 2 diabetes, strict (exclude DM1) || id:finn-b-E4_DM2_STRICT	Type 2 diabetes, strict (exclude DM1)	Type 2 diabetes, strict (exclude DM1) || ||	TRUE	igd	64445564	4.9705e-53	10	65642	0.0100347	ieu-a-294	Inflammatory bowel disease || id:ieu-a-294	TRUE	reported	igd	3	TRUE
rs10800309	G	A	G	A	-0.132111	0.0057	0.6578	0.6281	FALSE	FALSE	FALSE	finn-b-E4_DM2_STRICT	1	161472158	0.0112		0.608501	Type 2 diabetes, strict (exclude DM1) || id:finn-b-E4_DM2_STRICT	Type 2 diabetes, strict (exclude DM1)	Type 2 diabetes, strict (exclude DM1) || ||	TRUE	igd	161472158	6.1546e-37	1	65642	0.010405	ieu-a-294	Inflammatory bowel disease || id:ieu-a-294	TRUE	reported	igd	3	TRUE
rs10878302	A	T	A	T	0.112429	-0.0099	0.92855	0.06038	FALSE	TRUE	FALSE	finn-b-E4_DM2_STRICT	12	40669826	0.0227		0.6612	Type 2 diabetes, strict (exclude DM1) || id:finn-b-E4_DM2_STRICT	Type 2 diabetes, strict (exclude DM1)	Type 2 diabetes, strict (exclude DM1) || ||	TRUE	igd	40669826	5.26393e-09	12	65642	0.0192561	ieu-a-294	Inflammatory bowel disease || id:ieu-a-294	TRUE	reported	igd	3	FALSE
rs10956252	G	C	G	C	0.0834795	0.0112	0.6189	0.7227	FALSE	TRUE	FALSE	finn-b-E4_DM2_STRICT	8	126536137	0.0121		0.3548	Type 2 diabetes, strict (exclude DM1) || id:finn-b-E4_DM2_STRICT	Type 2 diabetes, strict (exclude DM1)	Type 2 diabetes, strict (exclude DM1) || ||	TRUE	igd	126536137	2.26204e-16	8	65642	0.0101714	ieu-a-294	Inflammatory bowel disease || id:ieu-a-294	TRUE	reported	igd	3	FALSE
rs11152949	G	A	G	A	0.105057	0.0021	0.3195	0.246	FALSE	FALSE	FALSE	finn-b-E4_DM2_STRICT	6	106449085	0.0126		0.8682	Type 2 diabetes, strict (exclude DM1) || id:finn-b-E4_DM2_STRICT	Type 2 diabetes, strict (exclude DM1)	Type 2 diabetes, strict (exclude DM1) || ||	TRUE	igd	106449085	7.2477e-23	6	65642	0.0106717	ieu-a-294	Inflammatory bowel disease || id:ieu-a-294	TRUE	reported	igd	3	TRUE
rs11185982	C	T	C	T	-0.077882	0.0341	0.1517	0.1232	FALSE	FALSE	FALSE	finn-b-E4_DM2_STRICT	10	82305627	0.0165		0.0382904	Type 2 diabetes, strict (exclude DM1) || id:finn-b-E4_DM2_STRICT	Type 2 diabetes, strict (exclude DM1)	Type 2 diabetes, strict (exclude DM1) || ||	TRUE	igd	82305627	1.61161e-08	10	65642	0.0137863	ieu-a-294	Inflammatory bowel disease || id:ieu-a-294	TRUE	reported	igd	3	TRUE
rs11230563	T	C	T	C	-0.081194	0.0152	0.348	0.2481	FALSE	FALSE	FALSE	finn-b-E4_DM2_STRICT	11	60776209	0.0126		0.2266	Type 2 diabetes, strict (exclude DM1) || id:finn-b-E4_DM2_STRICT	Type 2 diabetes, strict (exclude DM1)	Type 2 diabetes, strict (exclude DM1) || ||	TRUE	igd	60776209	1.70608e-14	11	65642	0.0105845	ieu-a-294	Inflammatory bowel disease || id:ieu-a-294	TRUE	reported	igd	3	TRUE
rs11236797	A	C	A	C	0.150864	-0.0138	0.4444	0.4062	FALSE	FALSE	FALSE	finn-b-E4_DM2_STRICT	11	76299649	0.011		0.2095	Type 2 diabetes, strict (exclude DM1) || id:finn-b-E4_DM2_STRICT	Type 2 diabetes, strict (exclude DM1)	Type 2 diabetes, strict (exclude DM1) || ||	TRUE	igd	76299649	9.31751e-52	11	65642	0.00996698	ieu-a-294	Inflammatory bowel disease || id:ieu-a-294	TRUE	reported	igd	3	TRUE
rs11641016	G	C	G	C	-0.111288	-0.0209	0.1973	0.2652	FALSE	TRUE	FALSE	finn-b-E4_DM2_STRICT	16	86014881	0.0123		0.0892093	Type 2 diabetes, strict (exclude DM1) || id:finn-b-E4_DM2_STRICT	Type 2 diabetes, strict (exclude DM1)	Type 2 diabetes, strict (exclude DM1) || ||	TRUE	igd	86014881	9.50605e-17	16	65642	0.0133908	ieu-a-294	Inflammatory bowel disease || id:ieu-a-294	TRUE	reported	igd	3	FALSE
rs11677953	A	G	A	G	0.0790564	0.0279	0.3969	0.3059	FALSE	FALSE	FALSE	finn-b-E4_DM2_STRICT	2	219121663	0.0117		0.0174598	Type 2 diabetes, strict (exclude DM1) || id:finn-b-E4_DM2_STRICT	Type 2 diabetes, strict (exclude DM1)	Type 2 diabetes, strict (exclude DM1) || ||	TRUE	igd	219121663	2.92213e-15	2	65642	0.0100145	ieu-a-294	Inflammatory bowel disease || id:ieu-a-294	TRUE	reported	igd	3	TRUE
rs11691685	G	A	G	A	-0.122467	0.0232	0.08024	0.07833	FALSE	FALSE	FALSE	finn-b-E4_DM2_STRICT	2	145481827	0.0202		0.2487	Type 2 diabetes, strict (exclude DM1) || id:finn-b-E4_DM2_STRICT	Type 2 diabetes, strict (exclude DM1)	Type 2 diabetes, strict (exclude DM1) || ||	TRUE	igd	145481827	7.26942e-11	2	65642	0.0187977	ieu-a-294	Inflammatory bowel disease || id:ieu-a-294	TRUE	reported	igd	3	TRUE
rs11713774	C	T	C	T	0.0942858	0.0144	0.1427	0.1176	FALSE	FALSE	FALSE	finn-b-E4_DM2_STRICT	3	18765978	0.0168		0.3903	Type 2 diabetes, strict (exclude DM1) || id:finn-b-E4_DM2_STRICT	Type 2 diabetes, strict (exclude DM1)	Type 2 diabetes, strict (exclude DM1) || ||	TRUE	igd	18765978	3.91922e-11	3	65642	0.0142704	ieu-a-294	Inflammatory bowel disease || id:ieu-a-294	TRUE	reported	igd	3	TRUE
rs11768997	T	G	T	C	0.155265	0.0172	0.1346	0.05037	TRUE	FALSE	FALSE	finn-b-E4_DM2_STRICT	7	50533716	0.0257		0.5024	Type 2 diabetes, strict (exclude DM1) || id:finn-b-E4_DM2_STRICT	Type 2 diabetes, strict (exclude DM1)	Type 2 diabetes, strict (exclude DM1) || ||	TRUE	igd	50533716	6.81868e-18	7	65642	0.0180166	ieu-a-294	Inflammatory bowel disease || id:ieu-a-294	TRUE	reported	igd	3	FALSE
rs11793497	G	A	G	A	0.156206	-0.0356	0.423	0.4169	FALSE	FALSE	FALSE	finn-b-E4_DM2_STRICT	9	139271850	0.0109		0.00114101	Type 2 diabetes, strict (exclude DM1) || id:finn-b-E4_DM2_STRICT	Type 2 diabetes, strict (exclude DM1)	Type 2 diabetes, strict (exclude DM1) || ||	TRUE	igd	139271850	1.70844e-54	9	65642	0.0100484	ieu-a-294	Inflammatory bowel disease || id:ieu-a-294	TRUE	reported	igd	3	TRUE
rs1182188	C	T	C	T	-0.0659028	0.0025	0.2989	0.3608	FALSE	FALSE	FALSE	finn-b-E4_DM2_STRICT	7	2869985	0.0112		0.8214	Type 2 diabetes, strict (exclude DM1) || id:finn-b-E4_DM2_STRICT	Type 2 diabetes, strict (exclude DM1)	Type 2 diabetes, strict (exclude DM1) || ||	TRUE	igd	2869985	1.07912e-09	7	65642	0.0108086	ieu-a-294	Inflammatory bowel disease || id:ieu-a-294	TRUE	reported	igd	3	TRUE
rs12318183	A	C	A	C	0.109531	0.0024	0.3854	0.3237	FALSE	FALSE	FALSE	finn-b-E4_DM2_STRICT	12	68503836	0.0116		0.8371	Type 2 diabetes, strict (exclude DM1) || id:finn-b-E4_DM2_STRICT	Type 2 diabetes, strict (exclude DM1)	Type 2 diabetes, strict (exclude DM1) || ||	TRUE	igd	68503836	1.66994e-27	12	65642	0.01008	ieu-a-294	Inflammatory bowel disease || id:ieu-a-294	TRUE	reported	igd	3	TRUE
rs12411259	A	G	A	G	0.0669054	0.0314	0.2401	0.2828	FALSE	FALSE	FALSE	finn-b-E4_DM2_STRICT	1	172866210	0.012		0.00883609	Type 2 diabetes, strict (exclude DM1) || id:finn-b-E4_DM2_STRICT	Type 2 diabetes, strict (exclude DM1)	Type 2 diabetes, strict (exclude DM1) || ||	TRUE	igd	172866210	6.17504e-09	1	65642	0.0115117	ieu-a-294	Inflammatory bowel disease || id:ieu-a-294	TRUE	reported	igd	3	TRUE
rs1250566	A	G	A	G	-0.100894	0.0088	0.3161	0.4092	FALSE	FALSE	FALSE	finn-b-E4_DM2_STRICT	10	81046453	0.011		0.4253	Type 2 diabetes, strict (exclude DM1) || id:finn-b-E4_DM2_STRICT	Type 2 diabetes, strict (exclude DM1)	Type 2 diabetes, strict (exclude DM1) || ||	TRUE	igd	81046453	4.7698e-20	10	65642	0.0110038	ieu-a-294	Inflammatory bowel disease || id:ieu-a-294	TRUE	reported	igd	3	TRUE
rs12585310	A	G	A	G	0.0706485	-0.0057	0.3136	0.3209	FALSE	FALSE	FALSE	finn-b-E4_DM2_STRICT	13	27528347	0.0116		0.6259	Type 2 diabetes, strict (exclude DM1) || id:finn-b-E4_DM2_STRICT	Type 2 diabetes, strict (exclude DM1)	Type 2 diabetes, strict (exclude DM1) || ||	TRUE	igd	27528347	5.24928e-11	13	65642	0.0107636	ieu-a-294	Inflammatory bowel disease || id:ieu-a-294	TRUE	reported	igd	3	TRUE
rs1267499	C	T	C	T	0.0821443	-0.0031	0.81	0.8881	FALSE	FALSE	FALSE	finn-b-E4_DM2_STRICT	6	14715882	0.0175		0.8589	Type 2 diabetes, strict (exclude DM1) || id:finn-b-E4_DM2_STRICT	Type 2 diabetes, strict (exclude DM1)	Type 2 diabetes, strict (exclude DM1) || ||	TRUE	igd	14715882	5.21555e-11	6	65642	0.0125131	ieu-a-294	Inflammatory bowel disease || id:ieu-a-294	TRUE	reported	igd	3	TRUE
rs12718244	A	G	A	G	0.0761709	0.0031	0.4081	0.293	FALSE	FALSE	FALSE	finn-b-E4_DM2_STRICT	7	50175654	0.0119		0.7967	Type 2 diabetes, strict (exclude DM1) || id:finn-b-E4_DM2_STRICT	Type 2 diabetes, strict (exclude DM1)	Type 2 diabetes, strict (exclude DM1) || ||	TRUE	igd	50175654	3.35274e-14	7	65642	0.0100437	ieu-a-294	Inflammatory bowel disease || id:ieu-a-294	TRUE	reported	igd	3	TRUE
rs12722515	A	C	A	C	-0.0989022	0.0258	0.1627	0.1433	FALSE	FALSE	FALSE	finn-b-E4_DM2_STRICT	10	6081230	0.0155		0.0963896	Type 2 diabetes, strict (exclude DM1) || id:finn-b-E4_DM2_STRICT	Type 2 diabetes, strict (exclude DM1)	Type 2 diabetes, strict (exclude DM1) || ||	TRUE	igd	6081230	4.56773e-12	10	65642	0.0142955	ieu-a-294	Inflammatory bowel disease || id:ieu-a-294	TRUE	reported	igd	3	TRUE
rs12796489	A	C	A	C	-0.760367	0.1373	0.02286	0.00432	FALSE	FALSE	FALSE	finn-b-E4_DM2_STRICT	11	3059360	0.0831		0.0987211	Type 2 diabetes, strict (exclude DM1) || id:finn-b-E4_DM2_STRICT	Type 2 diabetes, strict (exclude DM1)	Type 2 diabetes, strict (exclude DM1) || ||	TRUE	igd	3059360	2.87276e-69	11	65642	0.0432241	ieu-a-294	Inflammatory bowel disease || id:ieu-a-294	TRUE	reported	igd	3	TRUE
rs1292053	G	A	G	A	0.0701035	0.0138	0.442	0.434	FALSE	FALSE	FALSE	finn-b-E4_DM2_STRICT	17	57963537	0.0109		0.2075	Type 2 diabetes, strict (exclude DM1) || id:finn-b-E4_DM2_STRICT	Type 2 diabetes, strict (exclude DM1)	Type 2 diabetes, strict (exclude DM1) || ||	TRUE	igd	57963537	9.88781e-13	17	65642	0.00982936	ieu-a-294	Inflammatory bowel disease || id:ieu-a-294	TRUE	reported	igd	3	TRUE
rs1297258	T	C	T	C	-0.114524	-0.0145	0.4249	0.4057	FALSE	FALSE	FALSE	finn-b-E4_DM2_STRICT	21	16806709	0.011		0.1884	Type 2 diabetes, strict (exclude DM1) || id:finn-b-E4_DM2_STRICT	Type 2 diabetes, strict (exclude DM1)	Type 2 diabetes, strict (exclude DM1) || ||	TRUE	igd	16806709	5.37898e-30	21	65642	0.0100654	ieu-a-294	Inflammatory bowel disease || id:ieu-a-294	TRUE	reported	igd	3	TRUE
rs13107612	T	C	T	C	0.0732561	-0.0091	0.2969	0.3088	FALSE	FALSE	FALSE	finn-b-E4_DM2_STRICT	4	102739980	0.0117		0.437	Type 2 diabetes, strict (exclude DM1) || id:finn-b-E4_DM2_STRICT	Type 2 diabetes, strict (exclude DM1)	Type 2 diabetes, strict (exclude DM1) || ||	TRUE	igd	102739980	1.61994e-11	4	65642	0.0108741	ieu-a-294	Inflammatory bowel disease || id:ieu-a-294	TRUE	reported	igd	3	TRUE
rs13204742	T	G	T	G	0.0916208	0.0292	0.1267	0.1307	FALSE	FALSE	FALSE	finn-b-E4_DM2_STRICT	6	128245765	0.0161		0.0699101	Type 2 diabetes, strict (exclude DM1) || id:finn-b-E4_DM2_STRICT	Type 2 diabetes, strict (exclude DM1)	Type 2 diabetes, strict (exclude DM1) || ||	TRUE	igd	128245765	5.39312e-10	6	65642	0.0147604	ieu-a-294	Inflammatory bowel disease || id:ieu-a-294	TRUE	reported	igd	3	TRUE
rs13407913	G	A	G	A	0.0917072	-0.015	0.4306	0.4085	FALSE	FALSE	FALSE	finn-b-E4_DM2_STRICT	2	25097644	0.011		0.1749	Type 2 diabetes, strict (exclude DM1) || id:finn-b-E4_DM2_STRICT	Type 2 diabetes, strict (exclude DM1)	Type 2 diabetes, strict (exclude DM1) || ||	TRUE	igd	25097644	1.6885e-20	2	65642	0.00988181	ieu-a-294	Inflammatory bowel disease || id:ieu-a-294	TRUE	reported	igd	3	TRUE
rs1363907	A	G	A	G	0.0815026	0.0128	0.4212	0.3792	FALSE	FALSE	FALSE	finn-b-E4_DM2_STRICT	5	96252803	0.0111		0.2494	Type 2 diabetes, strict (exclude DM1) || id:finn-b-E4_DM2_STRICT	Type 2 diabetes, strict (exclude DM1)	Type 2 diabetes, strict (exclude DM1) || ||	TRUE	igd	96252803	4.86519e-15	5	65642	0.0104086	ieu-a-294	Inflammatory bowel disease || id:ieu-a-294	TRUE	reported	igd	3	TRUE
rs1388585	A	G	A	G	-0.30489	-0.0582	0.98081	0.973	FALSE	FALSE	FALSE	finn-b-E4_DM2_STRICT	12	40531691	0.0333		0.0808705	Type 2 diabetes, strict (exclude DM1) || id:finn-b-E4_DM2_STRICT	Type 2 diabetes, strict (exclude DM1)	Type 2 diabetes, strict (exclude DM1) || ||	TRUE	igd	40531691	6.8533e-22	12	65642	0.031707	ieu-a-294	Inflammatory bowel disease || id:ieu-a-294	TRUE	reported	igd	3	TRUE
rs140143	T	G	G	C	-0.133073	-0.0554	0.3897	0.09751	TRUE	FALSE	FALSE	finn-b-E4_DM2_STRICT	22	30173109	0.0205		0.00696306	Type 2 diabetes, strict (exclude DM1) || id:finn-b-E4_DM2_STRICT	Type 2 diabetes, strict (exclude DM1)	Type 2 diabetes, strict (exclude DM1) || ||	TRUE	igd	30173109	2.17871e-31	22	65642	0.0114182	ieu-a-294	Inflammatory bowel disease || id:ieu-a-294	TRUE	reported	igd	3	FALSE
rs1420098	C	T	C	T	-0.0952951	0.004	0.3877	0.4001	FALSE	FALSE	FALSE	finn-b-E4_DM2_STRICT	2	102984279	0.0111		0.7177	Type 2 diabetes, strict (exclude DM1) || id:finn-b-E4_DM2_STRICT	Type 2 diabetes, strict (exclude DM1)	Type 2 diabetes, strict (exclude DM1) || ||	TRUE	igd	102984279	1.82516e-20	2	65642	0.0102776	ieu-a-294	Inflammatory bowel disease || id:ieu-a-294	TRUE	reported	igd	3	TRUE
rs1517352	C	A	C	A	0.0778816	-0.0003	0.6048	0.6239	FALSE	FALSE	FALSE	finn-b-E4_DM2_STRICT	2	191931464	0.0112		0.9776	Type 2 diabetes, strict (exclude DM1) || id:finn-b-E4_DM2_STRICT	Type 2 diabetes, strict (exclude DM1)	Type 2 diabetes, strict (exclude DM1) || ||	TRUE	igd	191931464	3.86545e-14	2	65642	0.0102944	ieu-a-294	Inflammatory bowel disease || id:ieu-a-294	TRUE	reported	igd	3	TRUE
rs1569328	T	C	T	C	-0.0809722	0.02	0.1702	0.179	FALSE	FALSE	FALSE	finn-b-E4_DM2_STRICT	14	75741751	0.0141		0.1561	Type 2 diabetes, strict (exclude DM1) || id:finn-b-E4_DM2_STRICT	Type 2 diabetes, strict (exclude DM1)	Type 2 diabetes, strict (exclude DM1) || ||	TRUE	igd	75741751	3.20959e-09	14	65642	0.0136766	ieu-a-294	Inflammatory bowel disease || id:ieu-a-294	TRUE	reported	igd	3	TRUE
rs17293632	T	C	T	C	0.107165	-0.0366	0.2364	0.2623	FALSE	FALSE	FALSE	finn-b-E4_DM2_STRICT	15	67442596	0.0123		0.00293603	Type 2 diabetes, strict (exclude DM1) || id:finn-b-E4_DM2_STRICT	Type 2 diabetes, strict (exclude DM1)	Type 2 diabetes, strict (exclude DM1) || ||	TRUE	igd	67442596	2.70894e-20	15	65642	0.0116106	ieu-a-294	Inflammatory bowel disease || id:ieu-a-294	TRUE	reported	igd	3	TRUE
rs17651741	A	G	A	G	0.0702476	0.0098	0.191	0.1978	FALSE	FALSE	FALSE	finn-b-E4_DM2_STRICT	15	38869666	0.0136		0.4688	Type 2 diabetes, strict (exclude DM1) || id:finn-b-E4_DM2_STRICT	Type 2 diabetes, strict (exclude DM1)	Type 2 diabetes, strict (exclude DM1) || ||	TRUE	igd	38869666	2.80892e-08	15	65642	0.0126505	ieu-a-294	Inflammatory bowel disease || id:ieu-a-294	TRUE	reported	igd	3	TRUE
rs17694108	A	G	A	G	0.0857629	-0.0113	0.2797	0.3482	FALSE	FALSE	FALSE	finn-b-E4_DM2_STRICT	19	33731551	0.0114		0.3188	Type 2 diabetes, strict (exclude DM1) || id:finn-b-E4_DM2_STRICT	Type 2 diabetes, strict (exclude DM1)	Type 2 diabetes, strict (exclude DM1) || ||	TRUE	igd	33731551	1.21032e-14	19	65642	0.0111165	ieu-a-294	Inflammatory bowel disease || id:ieu-a-294	TRUE	reported	igd	3	TRUE
rs17780256	C	A	C	A	-0.083427	0.0167	0.1927	0.1699	FALSE	FALSE	FALSE	finn-b-E4_DM2_STRICT	17	70642923	0.0144		0.2466	Type 2 diabetes, strict (exclude DM1) || id:finn-b-E4_DM2_STRICT	Type 2 diabetes, strict (exclude DM1)	Type 2 diabetes, strict (exclude DM1) || ||	TRUE	igd	70642923	3.19374e-11	17	65642	0.0125693	ieu-a-294	Inflammatory bowel disease || id:ieu-a-294	TRUE	reported	igd	3	TRUE
rs181826	A	C	A	C	0.0820444	-0.0063	0.6266	0.657	FALSE	FALSE	FALSE	finn-b-E4_DM2_STRICT	5	141526057	0.0114		0.5782	Type 2 diabetes, strict (exclude DM1) || id:finn-b-E4_DM2_STRICT	Type 2 diabetes, strict (exclude DM1)	Type 2 diabetes, strict (exclude DM1) || ||	TRUE	igd	141526057	4.05229e-15	5	65642	0.0104471	ieu-a-294	Inflammatory bowel disease || id:ieu-a-294	TRUE	reported	igd	3	TRUE
rs1847472	A	C	A	C	-0.0672805	0.0003	0.3421	0.2512	FALSE	FALSE	FALSE	finn-b-E4_DM2_STRICT	6	90973159	0.0125		0.9809	Type 2 diabetes, strict (exclude DM1) || id:finn-b-E4_DM2_STRICT	Type 2 diabetes, strict (exclude DM1)	Type 2 diabetes, strict (exclude DM1) || ||	TRUE	igd	90973159	6.62857e-10	6	65642	0.0108961	ieu-a-294	Inflammatory bowel disease || id:ieu-a-294	TRUE	reported	igd	3	TRUE
rs1990760	T	C	T	C	-0.0671151	-0.008	0.6085	0.5841	FALSE	FALSE	FALSE	finn-b-E4_DM2_STRICT	2	163124051	0.011		0.4661	Type 2 diabetes, strict (exclude DM1) || id:finn-b-E4_DM2_STRICT	Type 2 diabetes, strict (exclude DM1)	Type 2 diabetes, strict (exclude DM1) || ||	TRUE	igd	163124051	3.56246e-10	2	65642	0.0107006	ieu-a-294	Inflammatory bowel disease || id:ieu-a-294	TRUE	reported	igd	3	TRUE
rs2024092	A	G	A	G	0.106813	-0.0137	0.2162	0.232	FALSE	FALSE	FALSE	finn-b-E4_DM2_STRICT	19	1124031	0.0128		0.2859	Type 2 diabetes, strict (exclude DM1) || id:finn-b-E4_DM2_STRICT	Type 2 diabetes, strict (exclude DM1)	Type 2 diabetes, strict (exclude DM1) || ||	TRUE	igd	1124031	1.1246e-18	19	65642	0.0121076	ieu-a-294	Inflammatory bowel disease || id:ieu-a-294	TRUE	reported	igd	3	TRUE
[truncated: 85 more rows]

[truncated: 10 more sheets: finn-b-K11_ACUTPANC-dat_Sheet 1, finn-b-I9_CEREBVASC-dat_Sheet 1, finn-b-I9_PULMEMB-dat_Sheet 1, ieu-a-1112-dat_Sheet 1, finn-b-K11_CHOLELITH-dat_Sheet , finn-b-H7_IRIDOCYCLITIS-dat_She, finn-b-L12_ATOPIC-dat_Sheet 1, ebi-a-GCST005527-dat_Sheet 1, finn-b-M13_PSORIARTH-dat_Sheet , finn-b-M13_ANKYLOSPON-dat_Sheet]
