# Supplementary material for: Gut microbiota does not play a mediating role in the causal association between inflammatory bowel disease and several its associated extraintestinal manifestations: a Mendelian randomization study
Source: Front Immunol. 2024 Jan 15;14:1296889. doi: 10.3389/fimmu.2023.1296889 (PMC10822939; doi:10.3389/fimmu.2023.1296889)
Supplement: Supplementary file 1 [file DataSheet_1.zip › Supplementary tables.xlsx]

## Sheet: Supplement Table S1
Supplement Table S1. Datasets used and their citations.
Datasets	Citation	Population	Samplesize (ncase/ncontrol )
The Gut Microbiota	Kurilshikov A, Medina-Gomez C, Bacigalupe R, Radjabzadeh D, Wang J, Demirkan A, et al. Large-Scale Association Analyses Identify Host Factors Influencing Human Gut Microbiome Composition. Nature genetics (2021) 53(2):156-65. Epub 2021/01/20. doi: 10.1038/s41588-020-00763-1.	Mixed	18340
Inflammatory bowel diseases	Liu JZ, van Sommeren S, Huang H, Ng SC, Alberts R, Takahashi A, et al. Association Analyses Identify 38 Susceptibility Loci for Inflammatory Bowel Disease and Highlight Shared Genetic Risk across Populations. Nature genetics (2015) 47(9):979-86. Epub 2015/07/21. doi: 10.1038/ng.3359.	European	65,642(31,665/33,977)
Psoriasis	Tsoi LC, Spain SL, Knight J, Ellinghaus E, Stuart PE, Capon F, et al. Identification of 15 New Psoriasis Susceptibility Loci Highlights the Role of Innate Immunity. Nature genetics (2012) 44(12):1341-8. Epub 2012/11/13. doi: 10.1038/ng.2467.	European	33,394(10,588/22,806)
Primary Slerosing Cholangitis	Ji SG, Juran BD, Mucha S, Folseraas T, Jostins L, Melum E, et al. Genome-Wide Association Study of Primary Sclerosing Cholangitis Identifies New Risk Loci and Quantifies the Genetic Relationship with Inflammatory Bowel Disease. Nature genetics (2017) 49(2):269-73. Epub 2016/12/20. doi: 10.1038/ng.3745.	Mixed	14,890(2,871/12,019)
Multiple Sclerosis	Multiple Sclerosis Genomic Map Implicates Peripheral Immune Cells and Microglia in Susceptibility. Science (New York, NY) (2019) 365(6460). Epub 2019/10/12. doi: 10.1126/science.aav7188.	European	115,803(47,429/68,374)
Type 1 diabetes	Inshaw JRJ, Sidore C, Cucca F, Stefana MI, Crouch DJM, McCarthy MI, et al. Analysis of Overlapping Genetic Association in Type 1 and Type 2 Diabetes. Diabetologia (2021) 64(6):1342-7. Epub 2021/04/09. doi: 10.1007/s00125-021-05428-0.	European	29,652(6,683/12,173)
Asthma	Valette K, Li Z, Bon-Baret V, Chignon A, Bérubé JC, Eslami A, et al. Prioritization of Candidate Causal Genes for Asthma in Susceptibility Loci Derived from Uk Biobank. Communications biology (2021) 4(1):700. Epub 2021/06/10. doi: 10.1038/s42003-021-02227-6.	European	408,442(56,167/352,255)
Primary Biliary Cholangitis	Cordell HJ, Han Y, Mells GF, Li Y, Hirschfield GM, Greene CS, et al. International Genome-Wide Meta-Analysis Identifies New Primary Biliary Cirrhosis Risk Loci and Targetable Pathogenic Pathways. Nature communications (2015) 6:8019. Epub 2015/09/24. doi: 10.1038/ncomms9019.	European	13,239(2,764/10,475)
Rheumatoid Arthritis	Ha E, Bae SC, Kim K. Large-Scale Meta-Analysis across East Asian and European Populations Updated Genetic Architecture and Variant-Driven Biology of Rheumatoid Arthritis, Identifying 11 Novel Susceptibility Loci. Annals of the rheumatic diseases (2021) 80(5):558-65. Epub 2020/12/15. doi: 10.1136/annrheumdis-2020-219065.	European	58,284(14,361/ 43,923)
Deep Venous Thrombosis	https://gwas.mrcieu.ac.uk/datasets/ukb-b-12040/	European	462,933(9,241/453,692)
	Kurki MI, Karjalainen J, Palta P, Sipila TP, Kristiansson K, Donner KM, et al. Finngen Provides Genetic Insights from a Well-Phenotyped Isolated Population. Nature (2023) 613(7944):508-18. Epub 2023/01/19. doi: 10.1038/s41586-022-05473-8.
Ankylosing Spondylitis	Kurki MI, Karjalainen J, Palta P, Sipila TP, Kristiansson K, Donner KM, et al. Finngen Provides Genetic Insights from a Well-Phenotyped Isolated Population. Nature (2023) 613(7944):508-18. Epub 2023/01/19. doi: 10.1038/s41586-022-05473-9.	European	166,144(1,462/164,682)
Psoriatic Arthropathies	Kurki MI, Karjalainen J, Palta P, Sipila TP, Kristiansson K, Donner KM, et al. Finngen Provides Genetic Insights from a Well-Phenotyped Isolated Population. Nature (2023) 613(7944):508-18. Epub 2023/01/19. doi: 10.1038/s41586-022-05473-10.	European	148,774(1,553/147,221)
Atopic Dermatitides	Kurki MI, Karjalainen J, Palta P, Sipila TP, Kristiansson K, Donner KM, et al. Finngen Provides Genetic Insights from a Well-Phenotyped Isolated Population. Nature (2023) 613(7944):508-18. Epub 2023/01/19. doi: 10.1038/s41586-022-05473-11.	European	205,764(7,024/198,740)
Iridocyclitis	Kurki MI, Karjalainen J, Palta P, Sipila TP, Kristiansson K, Donner KM, et al. Finngen Provides Genetic Insights from a Well-Phenotyped Isolated Population. Nature (2023) 613(7944):508-18. Epub 2023/01/19. doi: 10.1038/s41586-022-05473-12.	European	212,909(3,622/209,287)
Sarcoidoses	Kurki MI, Karjalainen J, Palta P, Sipila TP, Kristiansson K, Donner KM, et al. Finngen Provides Genetic Insights from a Well-Phenotyped Isolated Population. Nature (2023) 613(7944):508-18. Epub 2023/01/19. doi: 10.1038/s41586-022-05473-13.	European	217,758(2,046/215,712)
Pulmonary Embolism	Kurki MI, Karjalainen J, Palta P, Sipila TP, Kristiansson K, Donner KM, et al. Finngen Provides Genetic Insights from a Well-Phenotyped Isolated Population. Nature (2023) 613(7944):508-18. Epub 2023/01/19. doi: 10.1038/s41586-022-05473-14.	European	218,413(4,185/214,228)
Cerebrovascular Disorder	Kurki MI, Karjalainen J, Palta P, Sipila TP, Kristiansson K, Donner KM, et al. Finngen Provides Genetic Insights from a Well-Phenotyped Isolated Population. Nature (2023) 613(7944):508-18. Epub 2023/01/19. doi: 10.1038/s41586-022-05473-15.	European	218,792(15,724/203,068)
Type 2 Diabetes	Kurki MI, Karjalainen J, Palta P, Sipila TP, Kristiansson K, Donner KM, et al. Finngen Provides Genetic Insights from a Well-Phenotyped Isolated Population. Nature (2023) 613(7944):508-18. Epub 2023/01/19. doi: 10.1038/s41586-022-05473-16.	European	212,351(29,166/183,185)
Interstitial Lung Disease	Kurki MI, Karjalainen J, Palta P, Sipila TP, Kristiansson K, Donner KM, et al. Finngen Provides Genetic Insights from a Well-Phenotyped Isolated Population. Nature (2023) 613(7944):508-18. Epub 2023/01/19. doi: 10.1038/s41586-022-05473-17.	European	218,792(21,806/196,986)
Malaise and Fatigue	Kurki MI, Karjalainen J, Palta P, Sipila TP, Kristiansson K, Donner KM, et al. Finngen Provides Genetic Insights from a Well-Phenotyped Isolated Population. Nature (2023) 613(7944):508-18. Epub 2023/01/19. doi: 10.1038/s41586-022-05473-18.	European	180,362(7,363/172,999)
Cholelithiasis	Kurki MI, Karjalainen J, Palta P, Sipila TP, Kristiansson K, Donner KM, et al. Finngen Provides Genetic Insights from a Well-Phenotyped Isolated Population. Nature (2023) 613(7944):508-18. Epub 2023/01/19. doi: 10.1038/s41586-022-05473-19.	European	214,167(19,023/195,144)
Acute Pancreatitis	Kurki MI, Karjalainen J, Palta P, Sipila TP, Kristiansson K, Donner KM, et al. Finngen Provides Genetic Insights from a Well-Phenotyped Isolated Population. Nature (2023) 613(7944):508-18. Epub 2023/01/19. doi: 10.1038/s41586-022-05473-20.	European	198,166(3,022/195,144)

## Sheet: Supplement Table S2
Supplement Table S2. Methods used and their citations.
Methods	Citation
Inverse Variance Weighted	Burgess S, Butterworth A, Thompson SG. Mendelian Randomization Analysis with Multiple Genetic Variants Using Summarized Data. Genetic epidemiology (2013) 37(7):658-65. Epub 2013/10/12. doi: 10.1002/gepi.21758.
Cochran's Q test	Greco MF, Minelli C, Sheehan NA, Thompson JR. Detecting Pleiotropy in Mendelian Randomisation Studies with Summary Data and a Continuous Outcome. Statistics in medicine (2015) 34(21):2926-40. Epub 2015/05/08. doi: 10.1002/sim.6522.
weighted median method	Bowden J, Davey Smith G, Haycock PC, Burgess S. Consistent Estimation in Mendelian Randomization with Some Invalid Instruments Using a Weighted Median Estimator. Genetic epidemiology (2016) 40(4):304-14. Epub 2016/04/12. doi: 10.1002/gepi.21965.
MR-Egger regression	Bowden J, Davey Smith G, Burgess S. Mendelian Randomization with Invalid Instruments: Effect Estimation and Bias Detection through Egger Regression. International journal of epidemiology (2015) 44(2):512-25. Epub 2015/06/08. doi: 10.1093/ije/dyv080.
Mendelian Randomization Pleiotropy RESidual Sum and Outlier (MR-PRESSO)	Verbanck M, Chen CY, Neale B, Do R. Detection of Widespread Horizontal Pleiotropy in Causal Relationships Inferred from Mendelian Randomization between Complex Traits and Diseases. Nature genetics (2018) 50(5):693-8. Epub 2018/04/25. doi: 10.1038/s41588-018-0099-7.
F-value	Pierce BL, Ahsan H, Vanderweele TJ. Power and Instrument Strength Requirements for Mendelian Randomization Studies Using Multiple Genetic Variants. International journal of epidemiology (2011) 40(3):740-52. Epub 2010/09/04. doi: 10.1093/ije/dyq151.
the leave-one-out sensitivity analysis

## Sheet: Supplement Table S3
	Supplement Table S3. Sensitivity analysis of IBD on IBD-related EIMs.
Exposure	Outcome	nSNP	Cochran's Q derived P value		MR-Egger intercept-derived P value	MR-PRESSO-Global-test-derived P value	MR-PRESSO-Distortion-test-derived P value
			MR.Egger	IVW
IBD	Primary biliary cholangitis	62	6.68e-07	6.62e-08	0.039	<2e-04	0.941
	Sarcoidosis	121	3.98e-10	5.63e-10	0.872	<2e-04	0.684
	Iridocyclitis	120	3.04e-63	6.57e-63	0.892	<2e-04	0.398
	Interstitial lung disease	120	7.11e-41	5.5e-42	0.136	<2e-04	0.83
	Atopic dermatitis	119	6.99e-27	5.37e-27	0.376	<2e-04	0.116
	Ankylosing spondylitis	119	1.14e-120	3.09e-120	0.935	<2e-04	0.039
	Psoriatic arthropathies	120	5.8e-22	1.31e-22	0.14	<2e-04	0.355
	Primary sclerosing cholangitis	99	6.24e-76	5.75e-76	0.54	<2e-04	0.977

## Sheet: Supplement Table S4
Supplement Table S4. Sensitivity analysis of IBD on gut microbiota.
Outcome	nSNP	Cochran's Q derived P value		MR-Egger intercept-derived P value	MR-PRESSO-Global-test-derived P value	MR-PRESSO-Distortion-test-derived P value
		MR.Egger	IVW
IBD	family Bacteroidaceae	117	0.453	0.48	0.992	0.589
	family Porphyromonadaceae	117	0.433	0.362	0.053	0.41
	genus Bacteroides	117	0.453	0.48	0.992	0.587
	genus Barnesiella	116	0.321	0.287	0.123	0.273
	genus Erysipelatoclostridium	115	0.922	0.925	0.441	0.825
	genus Holdemanella	115	0.078	0.087	0.813	0.062
	genus Lachnospiraceae FCS020 group	116	0.472	0.45	0.175	0.625
	genus Odoribacter	116	0.333	0.35	0.583	0.456
	genus Parabacteroides	117	0.468	0.446	0.177	0.502
	genus Ruminococcus2	116	0.779	0.723	0.065	0.469
	genus Ruminococcus gauvreauii group	115	0.116	0.125	0.629	0.053

## Sheet: Supplement Table S5
Supplement Table S5. Sensitivity analysis of gut microbiota on IBD-related EIMs.
Exposure	Outcome	nSNP	Cochran's Q-derived P value		MR-Egger-intercept-derived P value	MR-PRESSO-Gobal-test-derived P value	MR Steiger test of directionality
			MR.Egger	IVW
family Alcaligenaceae	Sarcoidosis	11	0.74	0.586	0.153	0.665	FALSE
family Victivallaceae		12	0.436	0.486	0.523	0.381	TRUE
genus Eubacterium xylanophilum group		9	0.885	0.934	0.908	0.079	TRUE
genus Olsenella		10	0.428	0.436	0.359	0.5	TRUE
genus Subdoligranulum		10	0.981	0.965	0.351	0.919	TRUE
class Deltaproteobacteria	Iridocyclitis	11	0.96	0.961	0.472	0.941	TRUE
class Melainabacteria		10	0.338	0.427	0.829	0.084	TRUE
order Desulfovibrionales		10	0.765	0.833	0.777	0.791	TRUE
family Desulfovibrionaceae		8	0.946	0.923	0.386	0.863	TRUE
family Lactobacillaceae		8	0.376	0.412	0.442	0.346	TRUE
genus Anaerofilum		11	0.762	0.831	0.875	0.905	TRUE
genus Bilophila		13	0.734	0.802	0.935	0.862	TRUE
genus Butyrivibrio		15	0.674	0.437	0.069	0.352	TRUE
genus Dorea		10	0.282	0.367	0.87	0.552	TRUE
genus Lachnospiraceae UCG010		10	0.703	0.718	0.423	0.587	TRUE
genus Lactobacillus		8	0.58	0.548	0.315	0.412	TRUE
genus Ruminococcaceae UCG013		11	0.874	0.875	0.418	0.774	TRUE
class Deltaproteobacteria	ILD	11	0.286	0.36	0.76	0.196	TRUE
order Lactobacillales		15	0.357	0.419	0.697	0.327	TRUE
family Lactobacillaceae		8	0.826	0.894	0.859	0.868	TRUE
genus Butyricimonas		13	0.673	0.551	0.157	0.775	TRUE
genus Butyrivibrio		15	0.98	0.989	0.863	0.993	TRUE
genus Christensenellaceae R 7group		8	0.812	0.461	0.102	0.373	TRUE
genus Eubacterium brachy group		10	0.342	0.43	0.803	0.477	TRUE
genus Hungatella		5	0.535	0.676	0.729	0.681	TRUE
genus Lactobacillus		8	0.837	0.9	0.818	0.807	TRUE
genus Odoribacter		7	0.364	0.488	0.97	0.164	TRUE
genus Oscillibacter		13	0.051	0.073	0.853	0.603	TRUE
genus Ruminococcus gnavus group		11	0.859	0.875	0.485	0.886	TRUE
genus Subdoligranulum		10	0.641	0.73	0.832	0.094	TRUE
class Clostridia	AD	11	0.603	0.682	0.729	0.327	FALSE
order Bifidobacteriales		11	0.122	0.172	0.901	0.153	TRUE
order Clostridiales		12	0.647	0.723	0.783	0.34	FALSE
family Bifidobacteriaceae		11	0.122	0.172	0.901	0.148	TRUE
genus Bifidobacterium		12	0.929	0.938	0.502	0.775	TRUE
genus Christensenellaceae R 7group		8	0.731	0.51	0.154	0.255	TRUE
genus Dialister		11	0.629	0.653	0.434	0.736	TRUE
genus Eubacterium brachy group		10	0.335	0.399	0.604	0.523	TRUE
genus Lachnospiraceae UCG010		10	0.429	0.463	0.433	0.378	TRUE
genus Ruminococcaceae UCG011		8	0.57	0.68	0.858	0.704	TRUE
class Actinobacteria	AS	14	0.471	0.54	0.693	0.597	TRUE
family Lactobacillaceae		8	0.754	0.843	0.988	0.803	TRUE
family Rikenellaceae		16	0.914	0.942	0.963	0.95	TRUE
family Streptococcaceae		11	0.612	0.672	0.586	0.551	TRUE
genus Anaerotruncus		13	0.706	0.56	0.138	0.546	FALSE
genus Enterorhabdus		6	0.253	0.132	0.201	0.149	TRUE
genus Howardella		9	0.536	0.598	0.542	0.598	TRUE
genus Oscillibacter		13	0	0	0.214	<5e-04	FALSE
genus Ruminococcaceae NK4A214 group		13	0.455	0.331	0.13	0.234	TRUE
family Rikenellaceae	PsA	16	0.78	0.722	0.217	0.794	TRUE
genus Adlercreutzia		8	0.646	0.641	0.374	0.522	TRUE
genus Anaerotruncus		13	0.399	0.464	0.644	0.567	FALSE
genus Coprococcus1		11	0.759	0.831	0.975	0.908	TRUE
genus Odoribacter		7	0.567	0.381	0.174	0.052	TRUE
phylum Tenericutes	PSC	5	0.981	0.983	0.677	0.988	TRUE
class Mollicutes		5	0.981	0.983	0.677	0.981	TRUE
order Actinomycetales		3	0.724	0.498	0.462	Not enough IVs	TRUE
family Actinomycetaceae		3	0.727	0.497	0.461	Not enough IVs	TRUE
family Clostridiales vadin BB60 group		10	0.364	0.377	0.383	0.368	TRUE
family Oxalobacteraceae		5	0.775	0.502	0.232	0.358	TRUE
genus Actinomyces		4	0.61	0.777	0.772	0.878	TRUE
genus Alloprevotella		3	0.715	0.574	0.504	0.782	TRUE
order Desulfovibrionales	PBC	4	0.789	0.841	0.608	0.857	TRUE
family Desulfovibrionaceae		4	0.791	0.84	0.604	0.593	TRUE
genus Lachnospiraceae FCS020 group		3	0.742	0.687	0.57	Not enough IVs	TRUE
genus Lachnospiraceae UCG004		5	0.798	0.615	0.289	0.136	TRUE
genus Prevotella9		4	0.192	0.325	0.776	0.475	TRUE

## Sheet: Supplement Table S6
Supplement Table S6. The GWAS ID of gut microbiota abundance.
Trait		GWAS ID
Gut microbiota abundance (class Actinobacteria id.419)		ebi-a-GCST90016908
Gut microbiota abundance (class Alphaproteobacteria id.2379)		ebi-a-GCST90016909
Gut microbiota abundance (class Bacilli id.1673)		ebi-a-GCST90016910
Gut microbiota abundance (class Bacteroidia id.912)		ebi-a-GCST90016911
Gut microbiota abundance (class Betaproteobacteria id.2867)		ebi-a-GCST90016912
Gut microbiota abundance (class Clostridia id.1859)		ebi-a-GCST90016913
Gut microbiota abundance (class Coriobacteriia id.809)		ebi-a-GCST90016914
Gut microbiota abundance (class Deltaproteobacteria id.3087)		ebi-a-GCST90016915
Gut microbiota abundance (class Erysipelotrichia id.2147)		ebi-a-GCST90016916
Gut microbiota abundance (class Gammaproteobacteria id.3303)		ebi-a-GCST90016917
Gut microbiota abundance (class Lentisphaeria id.2250)		ebi-a-GCST90016918
Gut microbiota abundance (class Melainabacteria id.1589)		ebi-a-GCST90016919
Gut microbiota abundance (class Methanobacteria id.119)		ebi-a-GCST90016920
Gut microbiota abundance (class Mollicutes id.3920)		ebi-a-GCST90016921
Gut microbiota abundance (class Negativicutes id.2164)		ebi-a-GCST90016922
Gut microbiota abundance (class Verrucomicrobiae id.4029)		ebi-a-GCST90016923
Gut microbiota abundance (family Acidaminococcaceae id.2166)		ebi-a-GCST90016924
Gut microbiota abundance (family Actinomycetaceae id.421)		ebi-a-GCST90016925
Gut microbiota abundance (family Alcaligenaceae id.2875)		ebi-a-GCST90016926
Gut microbiota abundance (family Bacteroidaceae id.917)		ebi-a-GCST90016927
Gut microbiota abundance (family Bacteroidales S24 7group id.11173)		ebi-a-GCST90016928
Gut microbiota abundance (family Bifidobacteriaceae id.433)		ebi-a-GCST90016929
Gut microbiota abundance (family Christensenellaceae id.1866)		ebi-a-GCST90016930
Gut microbiota abundance (family Clostridiaceae1 id.1869)		ebi-a-GCST90016931
Gut microbiota abundance (family Clostridiales vadin BB60 group id.11286)		ebi-a-GCST90016932
Gut microbiota abundance (family Coriobacteriaceae id.811)		ebi-a-GCST90016933
Gut microbiota abundance (family Defluviitaleaceae id.1924)		ebi-a-GCST90016934
Gut microbiota abundance (family Desulfovibrionaceae id.316		ebi-a-GCST90016935
Gut microbiota abundance (family Enterobacteriaceae id.3469)		ebi-a-GCST90016936
Gut microbiota abundance (family Erysipelotrichaceae id.2149)		ebi-a-GCST90016937
Gut microbiota abundance (family Family XI id.1936)		ebi-a-GCST90016938
Gut microbiota abundance (family Family XIII id.1957)		ebi-a-GCST90016939
Gut microbiota abundance (family Lachnospiraceae id.1987)		ebi-a-GCST90016940
Gut microbiota abundance (family Lactobacillaceae id.1836)		ebi-a-GCST90016941
Gut microbiota abundance (family Methanobacteriaceae id.121)		ebi-a-GCST90016942
Gut microbiota abundance (family Oxalobacteraceae id.2966)		ebi-a-GCST90016943
Gut microbiota abundance (family Pasteurellaceae id.3689)		ebi-a-GCST90016944
Gut microbiota abundance (family Peptococcaceae id.2024)		ebi-a-GCST90016945
Gut microbiota abundance (family Peptostreptococcaceae id.2042)		ebi-a-GCST90016946
Gut microbiota abundance (family Porphyromonadaceae id.943)		ebi-a-GCST90016947
Gut microbiota abundance (family Prevotellaceae id.960)		ebi-a-GCST90016948
Gut microbiota abundance (family Rhodospirillaceae id.2717)		ebi-a-GCST90016949
Gut microbiota abundance (family Rikenellaceae id.967)		ebi-a-GCST90016950
Gut microbiota abundance (family Ruminococcaceae id.2050)		ebi-a-GCST90016951
Gut microbiota abundance (family Streptococcaceae id.1850)		ebi-a-GCST90016952
Gut microbiota abundance (unknown family id.1000001214)		ebi-a-GCST90016953
Gut microbiota abundance (unknown family id.1000005471)		ebi-a-GCST90016954
Gut microbiota abundance (unknown family id.1000006161)		ebi-a-GCST90016955
Gut microbiota abundance (family Veillonellaceae id.2172)		ebi-a-GCST90016956
Gut microbiota abundance (family Verrucomicrobiaceae id.4036)		ebi-a-GCST90016957
Gut microbiota abundance (family Victivallaceae id.2255)		ebi-a-GCST90016958
Gut microbiota abundance (genus Actinomyces id.423)		ebi-a-GCST90016959
Gut microbiota abundance (genus Adlercreutzia id.812)		ebi-a-GCST90016960
Gut microbiota abundance (genus Akkermansia id.4037)		ebi-a-GCST90016961
Gut microbiota abundance (genus Alistipes id.968)		ebi-a-GCST90016962
Gut microbiota abundance (genus Allisonella id.2174)		ebi-a-GCST90016963
Gut microbiota abundance (genus Alloprevotella id.961)		ebi-a-GCST90016964
Gut microbiota abundance (genus Anaerofilum id.2053)		ebi-a-GCST90016965
Gut microbiota abundance (genus Anaerostipes id.1991)		ebi-a-GCST90016966
Gut microbiota abundance (genus Anaerotruncus id.2054)		ebi-a-GCST90016967
Gut microbiota abundance (genus Bacteroides id.918)		ebi-a-GCST90016968
Gut microbiota abundance (genus Barnesiella id.944)		ebi-a-GCST90016969
Gut microbiota abundance (genus Bifidobacterium id.436)		ebi-a-GCST90016970
Gut microbiota abundance (genus Bilophila id.3170)		ebi-a-GCST90016971
Gut microbiota abundance (genus Blautia id.1992)		ebi-a-GCST90016972
Gut microbiota abundance (genus Butyricicoccus id.2055)		ebi-a-GCST90016973
Gut microbiota abundance (genus Butyricimonas id.945)		ebi-a-GCST90016974
Gut microbiota abundance (genus Butyrivibrio id.1993)		ebi-a-GCST90016975
Gut microbiota abundance (genus Candidatus Soleaferrea id.11350)		ebi-a-GCST90016976
Gut microbiota abundance (genus Catenibacterium id.2153)		ebi-a-GCST90016977
Gut microbiota abundance (genus Christensenellaceae R 7group id.11283)		ebi-a-GCST90016978
Gut microbiota abundance (genus Clostridium innocuum group id.14397)		ebi-a-GCST90016979
Gut microbiota abundance (genus Clostridium sensustricto1 id.1873)		ebi-a-GCST90016980
Gut microbiota abundance (genus Collinsella id.815)		ebi-a-GCST90016981
Gut microbiota abundance (genus Coprobacter id.949)		ebi-a-GCST90016982
Gut microbiota abundance (genus Coprococcus1 id.11301)		ebi-a-GCST90016983
Gut microbiota abundance (genus Coprococcus2 id.11302)		ebi-a-GCST90016984
Gut microbiota abundance (genus Coprococcus3 id.11303)		ebi-a-GCST90016985
Gut microbiota abundance (genus Defluviitaleaceae UCG011 id.11287)		ebi-a-GCST90016986
Gut microbiota abundance (genus Desulfovibrio id.3173)		ebi-a-GCST90016987
Gut microbiota abundance (genus Dialister id.2183)		ebi-a-GCST90016988
Gut microbiota abundance (genus Dorea id.1997)		ebi-a-GCST90016989
Gut microbiota abundance (genus Eggerthella id.819)		ebi-a-GCST90016990
Gut microbiota abundance (genus Eisenbergiella id.11304)		ebi-a-GCST90016991
Gut microbiota abundance (genus Enterorhabdus id.820)		ebi-a-GCST90016992
Gut microbiota abundance (genus Erysipelatoclostridium id.11381)		ebi-a-GCST90016993
Gut microbiota abundance (genus Erysipelotrichaceae UCG003 id.11384)		ebi-a-GCST90016994
Gut microbiota abundance (genus Escherichia Shigella id.3504)		ebi-a-GCST90016995
Gut microbiota abundance (genus Eubacterium brachy group id.11296)		ebi-a-GCST90016996
Gut microbiota abundance (genus Eubacterium coprostanoligenes group id.11375)		ebi-a-GCST90016997
Gut microbiota abundance (genus Eubacterium eligens group id.14372)		ebi-a-GCST90016998
Gut microbiota abundance (genus Eubacterium fissicatena group id.14373)		ebi-a-GCST90016999
Gut microbiota abundance (genus Eubacterium hallii group id.11338)		ebi-a-GCST90017000
Gut microbiota abundance (genus Eubacterium nodatum group id.11297)		ebi-a-GCST90017001
Gut microbiota abundance (genus Eubacterium oxidoreducens group id.11339)		ebi-a-GCST90017002
Gut microbiota abundance (genus Eubacterium rectale group id.14374)		ebi-a-GCST90017003
Gut microbiota abundance (genus Eubacterium ruminantium group id.11340)		ebi-a-GCST90017004
Gut microbiota abundance (genus Eubacterium ventriosum group id.11341)		ebi-a-GCST90017005
Gut microbiota abundance (genus Eubacterium xylanophilum group id.14375)		ebi-a-GCST90017006
Gut microbiota abundance (genus Faecalibacterium id.2057)		ebi-a-GCST90017007
Gut microbiota abundance (genus Family XIII AD3011 group id.11293)		ebi-a-GCST90017008
Gut microbiota abundance (genus Family XIII UCG001 id.11294)		ebi-a-GCST90017009
Gut microbiota abundance (genus Flavonifractor id.2059)		ebi-a-GCST90017010
Gut microbiota abundance (genus Fusicatenibacter id.11305)		ebi-a-GCST90017011
Gut microbiota abundance (genus Gordonibacter id.821)		ebi-a-GCST90017012
Gut microbiota abundance (genus Haemophilus id.3698)		ebi-a-GCST90017013
Gut microbiota abundance (genus Holdemanella id.11393)		ebi-a-GCST90017014
Gut microbiota abundance (genus Holdemania id.2157)		ebi-a-GCST90017015
Gut microbiota abundance (genus Howardella id.2000)		ebi-a-GCST90017016
Gut microbiota abundance (genus Hungatella id.11306)		ebi-a-GCST90017017
Gut microbiota abundance (genus Intestinibacter id.11345)		ebi-a-GCST90017018
Gut microbiota abundance (genus Intestinimonas id.2062)		ebi-a-GCST90017019
Gut microbiota abundance (genus Lachnoclostridium id.11308)		ebi-a-GCST90017020
Gut microbiota abundance (genus Lachnospiraceae FCS020 group id.11314)		ebi-a-GCST90017021
Gut microbiota abundance (genus Lachnospiraceae NC2004 group id.11316)		ebi-a-GCST90017022
Gut microbiota abundance (genus Lachnospiraceae ND3007 group id.11317)		ebi-a-GCST90017023
Gut microbiota abundance (genus Lachnospiraceae NK4A136 group id.11319)		ebi-a-GCST90017024
Gut microbiota abundance (genus Lachnospiraceae UCG001 id.11321)		ebi-a-GCST90017025
Gut microbiota abundance (genus Lachnospiraceae UCG004 id.11324)		ebi-a-GCST90017026
Gut microbiota abundance (genus Lachnospiraceae UCG008 id.11328)		ebi-a-GCST90017027
Gut microbiota abundance (genus Lachnospiraceae UCG010 id.11330)		ebi-a-GCST90017028
Gut microbiota abundance (genus Lachnospira id.2004)		ebi-a-GCST90017029
Gut microbiota abundance (genus Lactobacillus id.1837)		ebi-a-GCST90017030
Gut microbiota abundance (genus Lactococcus id.1851)		ebi-a-GCST90017031
Gut microbiota abundance (genus Marvinbryantia id.2005)		ebi-a-GCST90017032
Gut microbiota abundance (genus Methanobrevibacter id.123)		ebi-a-GCST90017033
Gut microbiota abundance (genus Odoribacter id.952)		ebi-a-GCST90017034
Gut microbiota abundance (genus Olsenella id.822)		ebi-a-GCST90017035
Gut microbiota abundance (genus Oscillibacter id.2063)		ebi-a-GCST90017036
Gut microbiota abundance (genus Oscillospira id.2064)		ebi-a-GCST90017037
Gut microbiota abundance (genus Oxalobacter id.2978)		ebi-a-GCST90017038
Gut microbiota abundance (genus Parabacteroides id.954)		ebi-a-GCST90017039
Gut microbiota abundance (genus Paraprevotella id.962)		ebi-a-GCST90017040
Gut microbiota abundance (genus Parasutterella id.2892)		ebi-a-GCST90017041
Gut microbiota abundance (genus Peptococcus id.2037)		ebi-a-GCST90017042
Gut microbiota abundance (genus Phascolarctobacterium id.2168)		ebi-a-GCST90017043
Gut microbiota abundance (genus Prevotella7 id.11182)		ebi-a-GCST90017044
Gut microbiota abundance (genus Prevotella9 id.11183)		ebi-a-GCST90017045
Gut microbiota abundance (genus Rikenellaceae RC9 gut group id.11191)		ebi-a-GCST90017046
Gut microbiota abundance (genus Romboutsia id.11347)		ebi-a-GCST90017047
Gut microbiota abundance (genus Roseburia id.2012)		ebi-a-GCST90017048
Gut microbiota abundance (genus Ruminiclostridium5 id.11355)		ebi-a-GCST90017049
Gut microbiota abundance (genus Ruminiclostridium6 id.11356)		ebi-a-GCST90017050
Gut microbiota abundance (genus Ruminiclostridium9 id.11357)		ebi-a-GCST90017051
Gut microbiota abundance (genus Ruminococcaceae NK4A214 group id.11358)		ebi-a-GCST90017052
Gut microbiota abundance (genus Ruminococcaceae UCG002 id.11360)		ebi-a-GCST90017053
Gut microbiota abundance (genus Ruminococcaceae UCG003 id.11361)		ebi-a-GCST90017054
Gut microbiota abundance (genus Ruminococcaceae UCG004 id.11362)		ebi-a-GCST90017055
Gut microbiota abundance (genus Ruminococcaceae UCG005 id.11363)		ebi-a-GCST90017056
Gut microbiota abundance (genus Ruminococcaceae UCG009 id.11366)		ebi-a-GCST90017057
Gut microbiota abundance (genus Ruminococcaceae UCG010 id.11367)		ebi-a-GCST90017058
Gut microbiota abundance (genus Ruminococcaceae UCG011 id.11368)		ebi-a-GCST90017059
Gut microbiota abundance (genus Ruminococcaceae UCG013 id.11370)		ebi-a-GCST90017060
Gut microbiota abundance (genus Ruminococcaceae UCG014 id.11371)		ebi-a-GCST90017061
Gut microbiota abundance (genus Ruminococcus1 id.11373)		ebi-a-GCST90017062
Gut microbiota abundance (genus Ruminococcus2 id.11374)		ebi-a-GCST90017063
Gut microbiota abundance (genus Ruminococcus gauvreauii group id.11342)		ebi-a-GCST90017064
Gut microbiota abundance (genus Ruminococcus gnavus group id.14376)		ebi-a-GCST90017065
Gut microbiota abundance (genus Ruminococcus torques group id.14377)		ebi-a-GCST90017066
Gut microbiota abundance (genus Sellimonas id.14369)		ebi-a-GCST90017067
Gut microbiota abundance (genus Senegalimassilia id.11160)		ebi-a-GCST90017068
Gut microbiota abundance (genus Slackia id.825)		ebi-a-GCST90017069
Gut microbiota abundance (genus Streptococcus id.1853)		ebi-a-GCST90017070
Gut microbiota abundance (genus Subdoligranulum id.2070)		ebi-a-GCST90017071
Gut microbiota abundance (genus Sutterella id.2896)		ebi-a-GCST90017072
Gut microbiota abundance (genus Terrisporobacter id.11348)		ebi-a-GCST90017073
Gut microbiota abundance (genus Turicibacter id.2162)		ebi-a-GCST90017074
Gut microbiota abundance (genus Tyzzerella3 id.11335)		ebi-a-GCST90017075
Gut microbiota abundance (unknown genus id.1000000073)		ebi-a-GCST90017076
Gut microbiota abundance (unknown genus id.1000001215)		ebi-a-GCST90017077
Gut microbiota abundance (unknown genus id.1000005472)		ebi-a-GCST90017078
Gut microbiota abundance (unknown genus id.1000005479)		ebi-a-GCST90017079
Gut microbiota abundance (unknown genus id.1000006162)		ebi-a-GCST90017080
Gut microbiota abundance (unknown genus id.1868)		ebi-a-GCST90017081
Gut microbiota abundance (unknown genus id.2001)		ebi-a-GCST90017082
Gut microbiota abundance (unknown genus id.2041)		ebi-a-GCST90017083
Gut microbiota abundance (unknown genus id.2071)		ebi-a-GCST90017084
Gut microbiota abundance (unknown genus id.2755)		ebi-a-GCST90017085
Gut microbiota abundance (unknown genus id.826)		ebi-a-GCST90017086
Gut microbiota abundance (unknown genus id.959)		ebi-a-GCST90017087
Gut microbiota abundance (genus Veillonella id.2198)		ebi-a-GCST90017088
Gut microbiota abundance (genus Victivallis id.2256)		ebi-a-GCST90017089
Gut microbiota abundance (order Actinomycetales id.420)		ebi-a-GCST90017090
Gut microbiota abundance (order Bacillales id.1674)		ebi-a-GCST90017091
Gut microbiota abundance (order Bacteroidales id.913)		ebi-a-GCST90017092
Gut microbiota abundance (order Bifidobacteriales id.432)		ebi-a-GCST90017093
Gut microbiota abundance (order Burkholderiales id.2874)		ebi-a-GCST90017094
Gut microbiota abundance (order Clostridiales id.1863)		ebi-a-GCST90017095
Gut microbiota abundance (order Coriobacteriales id.810)		ebi-a-GCST90017096
Gut microbiota abundance (order Desulfovibrionales id.3156)		ebi-a-GCST90017097
Gut microbiota abundance (order Enterobacteriales id.3468)		ebi-a-GCST90017098
Gut microbiota abundance (order Erysipelotrichales id.2148)		ebi-a-GCST90017099
Gut microbiota abundance (order Gastranaerophilales id.1591)		ebi-a-GCST90017100
Gut microbiota abundance (order Lactobacillales id.1800)		ebi-a-GCST90017101
Gut microbiota abundance (order Methanobacteriales id.120)		ebi-a-GCST90017102
Gut microbiota abundance (order Mollicutes RF9 id.11579)		ebi-a-GCST90017103
Gut microbiota abundance (order NB1n id.3953)		ebi-a-GCST90017104
Gut microbiota abundance (order Pasteurellales id.3688)		ebi-a-GCST90017105
Gut microbiota abundance (order Rhodospirillales id.2667)		ebi-a-GCST90017106
Gut microbiota abundance (order Selenomonadales id.2165)		ebi-a-GCST90017107
Gut microbiota abundance (order Verrucomicrobiales id.4030)		ebi-a-GCST90017108
Gut microbiota abundance (order Victivallales id.2254)		ebi-a-GCST90017109
Gut microbiota abundance (phylum Actinobacteria id.400)		ebi-a-GCST90017110
Gut microbiota abundance (phylum Bacteroidetes id.905)		ebi-a-GCST90017111
Gut microbiota abundance (phylum Cyanobacteria id.1500)		ebi-a-GCST90017112
Gut microbiota abundance (phylum Euryarchaeota id.55)		ebi-a-GCST90017113
Gut microbiota abundance (phylum Firmicutes id.1672)		ebi-a-GCST90017114
Gut microbiota abundance (phylum Lentisphaerae id.2238)		ebi-a-GCST90017115
Gut microbiota abundance (phylum Proteobacteria id.2375)		ebi-a-GCST90017116
Gut microbiota abundance (phylum Tenericutes id.3919)		ebi-a-GCST90017117
Gut microbiota abundance (phylum Verrucomicrobia id.3982)		ebi-a-GCST90017118
